# Supplementary material for: CRISPR GENome and epigenome engineering improves loss-of-function genetic-screening approaches
Source: Cell Rep Methods. 2025 Jun 10;5(6):101078. doi: 10.1016/j.crmeth.2025.101078 (PMC12272254; doi:10.1016/j.crmeth.2025.101078)
Supplement: Table S4. Amplicon sequencing count for cleavage detection, related to Figure 1 [file mmc2.xlsx]

## Sheet: CD13
Control			15mer			20mer
1	2623434	GTACCGCGTGATGGCAGTGG	1	1339186	GTACCGCGTGATGGCAGTGG	1	758664	TACCGCGTGGATGGCAGTGG
2	4048	TGTACCGCGTGATGGCAGTG	2	28426	GTAAGCCAGCTGCCCAGTGG	2	156313	GTACCGCGTGATGGCAGTGG
3		CCCCCCCCCCCCCCCCCCCC	3	2969	TACCGCGTGGATGGCAGTGG	3	106289	GAATGATGTGTACCGCGTGG
4	2401	TAGGTGAGCAGGGAACACCC	4	2294	TGTACCGCGTGATGGCAGTG	4	97267	GTGCTGAATGATGGCAGTGG
5	1400	TACCGCGTGATGGCAGTGGA	5		CCCCCCCCCCCCCCCCCCCC	5	84111	TGTGTACCGCGTGGCAGTGG
6	926	TACCGCGTGGATGGCAGTGG	6	796	GAATGATGTGTACCGCGTGG	6	60054	AATGATGTGTACCGCAGTGG
7	804	GTACCGCGCGATGGCAGTGG	7	752	TACCGCGTGATGGCAGTGGA	7	50548	ACCTCATGGTGCTGAATGAT
8	427	GTACCGCCTGATGGCAGTGG	8	415	GTACCGCGCGATGGCAGTGG	8	41423	AGACCTCATGGTGCTGAATG
9	398	GTACCGCGGGATGGCAGTGG	9	361	GTGCTGAATGATGGCAGTGG	9	31326	ATGGTGCTGAATGATGTGTA
10	369	GTATCGCGTGATGGCAGTGG	10	347	TGTGTACCGCGTGGCAGTGG	10	26323	GAATGATGTGATGGCAGTGG
11	340	GTACCGTGTGATGGCAGTGG	11	334	AATGATGTGTACCGCAGTGG	11	20727	CATGGTGCTGAATGATGTGG
12	334	GTACTGCGTGATGGCAGTGG	12	228	ACACGACGCTCTTCCGATCT	12	20153	GTGTACCGCGATGGCAGTGG
13	294	GTACCGCGTGATGGTAGTGG	13	221	GTACCGCCTGATGGCAGTGG	13	18395	GAAAGACCTCATGGTGCTGA
14	279	GTAAGCCAGCTGCCCAGTGG	14	221	CTTTCCCTACACGACGCTCT	14	18212	GCTGAATGATGTGGCAGTGG
15	269	GTACCGCTTGATGGCAGTGG	15	208	GTACCGCGGGATGGCAGTGG	15	17887	TGTACCGCGTATGGCAGTGG
16	259	ACACGACGCTCTTCCGATCT	16	205	GTATCGCGTGATGGCAGTGG	16	15768	TGCTGAATGATGTGTACCGC
17	244	GTACCACGTGATGGCAGTGG	17	193	TCTTTCCCTACACGACGCTC	17	15546	CATGGTGCTGAATGATGTGT
18	243	GTACCGCGTGATGGCAGTAG	18	184	GTACCGCGTGATGGTAGTGG	18	15317	TCATGGTGCTGAATGATGTG
19	227	TCCCTACACGACGCTCTTCC	19	181	ACCTCATGGTGCTGAATGAT	19	15208	TACCGCGTTGATGGCAGTGG
20	220	GTACCGCATGATGGCAGTGG	20	177	GTACTGCGTGATGGCAGTGG	20	14652	CCTCATGGTGCTGAATGATG
21	212	GTACCGCGTGGTGGCAGTGG	21	175	GTACCACGTGATGGCAGTGG	21	13911	GACCTCATGGTGCTGAATGA
22	212	GTACCGCGTGATAGCAGTGG	22	164	GACCTCATGGTGCTGAGTGG	22	13801	AATGATGTGTATGGCAGTGG
23	212	TCTTTCCCTACACGACGCTC	23	153	GTACCGTGTGATGGCAGTGG	23	13690	AAAGACCTCATGGTGCTGAA
24	206	ATACCGCGTGATGGCAGTGG	24	151	AGACCTCATGGTGCTGAATG	24	12712	AGGCCAGTCTCCTGATGGCC
25	198	GTACCGCGTGATGGCGGTGG	25	147	TGTACCGCGTATGGCAGTGG	25	11714	ACCGCGTGAGATGGCAGTGG
26	194	GTACCGCGTAATGGCAGTGG	26	143	GTACCGCGTGATGGCAGTAG	26	11434	TCTTTCCCTACACGACGCTC
27	192	CTTTCCCTACACGACGCTCT	27	133	GTACCGCTTGATGGCAGTGG	27	11243	CACCTGGAACTTGGCAGTGG
28	179	GTACCGCGTGATGGCAATGG	28	126	ATGGTGCTGAATGATGTGTA	28	11118	AATGATGTGTACCGCGGTGG
29	178	GTACCGCGTGACGGCAGTGG	29	124	GTACCGCATGATGGCAGTGG	29	10351	TGTACCGCGGATGGCAGTGG
30	177	GTACCGCGTGATGACAGTGG	30	118	GTACCGCGTGATAGCAGTGG	30	9884	CTTTCCCTACACGACGCTCT
31	169	GTGCCGCGTGATGGCAGTGG	31	118	GCACACTCTTTCCCTACACG	31	9734	CAGTCTCCTGATGGCAGTGG
32	167	GTACCGCGTGATGGCAGTGA	32	115	GTACCGCGTAATGGCAGTGG	32	9729	GCTGAATGATGTGTACCGCG
33	161	CTACACGACGCTCTTCCGAT	33	109	GTACCGCGTGATGGCAGTGC	33	9593	TGTACCGCGTGTGGCAGTGG
34	158	GTGTACCGCGTGATGGCAGT	34	108	GTACCGCGTGACGGCAGTGG	34	9574	GGGTGTGGACAGCGGGTGGG
35	151	TTCCCTACACGACGCTCTTC	35	107	GTACCGCGTGATGGCAGTGA	35	9472	ACACGACGCTCTTCCGATCT
36	151	CACGACGCTCTTCCGATCTG	36	105	GTACCGCGTGATGGCAATGG	36	9407	CTCATGGTGCTGAATGATGT
37	147	CCCTACACGACGCTCTTCCG	37	103	GTACCGCGTGATGGCGGTGG	37	9354	GTGCTGAATGATGTGTACCG
38	146	CACACTCTTTCCCTACACGA	38	99	ATACCGCGTGATGGCAGTGG	38	9190	GGATACCTGGGTGCTGACTA
39	142	TTTCCCTACACGACGCTCTT	39	99	CTACACGACGCTCTTCCGAT	39	9080	GAAAGACCTCATGGCAGTGG
40	141	ACTCTTTCCCTACACGACGC	40	98	GTACCGCGTGATGACAGTGG	40	8987	TACCGCGTAGATGGCAGTGG
41	136	CACGACGCTCTTCCGATCTT	41	98	AGGCCAGTCTCCTGATGGCC	41	8859	GATGTGTACCGCGGCAGTGG
42	134	CCTACACGACGCTCTTCCGA	42	95	CCCTACACGACGCTCTTCCG	42	8754	GGAATTTGCAGAAAGACCTC
43	134	GCACCGCGTGATGGCAGTGG	43	93	TCCCTACACGACGCTCTTCC	43	8653	TGAATGATGTGTACCAGTGG
44	133	GTACCGCGTGATGGCAGTGT	44	93	GTTCACCTGGGTGCTGACTA	44	8547	AGAAAGACCTCATGGTGCTG
45	130	AGATCGCACACTCTTTCCCT	45	90	GAATGATGTGATGGCAGTGG	45	8332	CAGAAAGACCTCATGGTGCT
46	126	GAATGATGTGTACCGCGTGG	46	88	GTGTACCGCGTGATGGCAGT	46	8260	TGAATGATGTGTACCGCGTG
47	126	GCACACTCTTTCCCTACACG	47	88	GTACCGCGTGGTGGCAGTGG	47	7570	GTACCGCGTGGAGGCAGTGG
48	122	CTCTTTCCCTACACGACGCT	48	84	TACACGACGCTCTTCCGATC	48	7555	ACCTGGGTGCTGACTATGCG
49	122	TGTGTACCGCGTGGCAGTGG	49	82	CACACTCTTTCCCTACACGA	49	7488	GGTGCTGAATGATGTGTACC
50	121	TACACGACGCTCTTCCGATC	50	81	TGTACCGCGGATGGCAGTGG	50	7386	GAATTTGCAGAAAGACCTCA
51	117	CACGACGCTCTTCCGATCTC	51	80	GTGCCGCGTGATGGCAGTGG	51	7377	GCTACCAGGCCAGTCTCCTG
52	117	GGAAAGAGGGAGGGAAGGGG	52	76	GTGTACCGCGATGGCAGTGG	52	7372	AAGACCTCATGGTGCTGAAT
53	113	GATCGCACACTCTTTCCCTA	53	76	CCTACACGACGCTCTTCCGA	53	7164	ACTATGCGGAGCCCACCTGG
54	110	TAGGACCTGGGTGCTGACTA	54	76	CATGGTGCTGAATGATGTGG	54	7103	CTGAATGATGATGGCAGTGG
55	110	GTACCGCGTGATGGCAGCGG	55	74	GATCTACACTAGATCGCACA	55	6996	ATGGTGCTGAATGGCAGTGG
56	110	GTACCGCGTGATGGCAGGGG	56	70	CACGACGCTCTTCCGATCTT	56	6976	GAGGGAGACCTGGGCAGTGG
57	105	GTGCTGAATGATGGCAGTGG	57	67	TCGCACACTCTTTCCCTACA	57	6954	CCGCTGAATGATGGCAGTGG
58	105	GTACCTCGTGATGGCAGTGG	58	67	GAAAGACCTCATGGTGCTGA	58	6607	GGTGCTGACTATGGCAGTGG
59	103	GTACCGCGTTATGGCAGTGG	59	66	GTACCGCGTGATGGCAGGGG	59	6546	TGGTGCTGAATGATGTGTAC
60	100	CTAGATCGCACACTCTTTCC	60	65	GCACCGCGTGATGGCAGTGG	60	6149	TTGCAGAAAGACCTCATGGT
61	100	GTACCGCGTGATGGCAGTTG	61	64	GTACCGCGTGATGGCAGCGG	61	6071	CGGCGACCACCGAGATCTAC
62	98	CACGACGCTCTTCCGATCTA	62	63	GTACCGCGTGATGTCAGTGG	62	6027	TGGGTGCTGACTATGCGGAG
63	95	CACTCTTTCCCTACACGACG	63	63	CACGACGCTCTTCCGATCTG	63	5931	ATTTGCAGAAAGACCTCATG
64	93	GTACCGCGTGAGGGCAGTGG	64	62	TTCCCTACACGACGCTCTTC	64	5859	CCGCGTACACATGGCAGTGG
65	92	GGACCGCGTGATGGCAGTGG	65	62	CACTCTTTCCCTACACGACG	65	5839	CTGAATGATGTGTACCGCGG
66	92	GTACAGCGTGATGGCAGTGG	66	61	TCATGGTGCTGAATGATGTG	66	5744	GCAGAAAGACCTCATGGTGC
67	90	GATCTACACTAGATCGCACA	67	60	CACGACGCTCTTCCGATCTC	67	5703	TACCGCGTGTATGGCAGTGG
68	86	CGCACACTCTTTCCCTACAC	68	60	CTAGATCGCACACTCTTTCC	68	5606	GCCCAGGGGTCTGGCAGTGG
69	81	GTACCGCGTGATGTCAGTGG	69	60	ATCGCACACTCTTTCCCTAC	69	5499	CTCATGGTGCTGAATGATGG
70	80	GTACCGCGTGATTGCAGTGG	70	58	CATGGTGCTGAATGATGTGT	70	5400	ATGTGTACCGCGTGCAGTGG
71	80	AATGATGTGTACCGCAGTGG	71	58	GATCGCACACTCTTTCCCTA	71	5331	GGGAATTTGCAGAAAGACCT
72	78	ACCTGGGTGCTGACTATGCG	72	57	TTTCCCTACACGACGCTCTT	72	5324	CTGAATGATGTGTACCGCGT
73	78	GGTAGGACCTGGGTGCTGAC	73	57	CACGACGCTCTTCCGATCTA	73	5193	ATGATGTGTACCGCGTGTGG
74	78	TCGCACACTCTTTCCCTACA	74	57	GTACCGCGTTATGGCAGTGG	74	5017	GACTATGCGGAGCCCACCTG
75	77	TACACTAGATCGCACACTCT	75	57	GTACCGCGTGATGGCAGTGT	75	4986	ATGTGTACCGATGGCAGTGG
76	72	ACACTCTTTCCCTACACGAC	76	55	CCTCATGGTGCTGAATGATG	76	4969	TGGTGCTGAATGATGTGTGG
77	72	TCTACACTAGATCGCACACT	77	55	ACCTGGGTGCTGACTATGCG	77	4849	TTTGCAGAAAGACCTCATGG
78	72	ACTAGATCGCACACTCTTTC	78	54	TGCTGAATGATGTGTACCGC	78	4843	GTGTACCGCGTTGGCAGTGG
79	71	CCACCGAGATCTACACTAGA	79	53	TACCGCGTTGATGGCAGTGG	79	4830	TGAATGATGTGTGGCAGTGG
80	68	ACCGAGATCTACACTAGATC	80	53	CTCTTTCCCTACACGACGCT	80	4792	TCTGGTGCGGGGGGCAGTGG
81	67	CACTAGATCGCACACTCTTT	81	52	GCGACCACCGAGATCTACAC	81	4733	TACCGCGTCGATGGCAGTGG
82	66	GTACCGCGTGATGGAAGTGG	82	52	GGAAAGAGGGAGGGAAGGGG	82	4674	CCGCGTGATGATGGCAGTGG
83	66	CACCGAGATCTACACTAGAT	83	51	TGAATGATGTGTACCAGTGG	83	4592	CTGAATGATGTGTACAGTGG
84	64	GTTAGGACCTGGGTGCTGAC	84	51	GCTGAATGATGTGGCAGTGG	84	4512	CAGCTGCCCAGTGGCAGTGG
85	64	ATCGCACACTCTTTCCCTAC	85	50	ACTCTTTCCCTACACGACGC	85	4476	GTGTACCGCGTGGGCAGTGG
86	61	GGGGGGGGGGGGGGGGGGGG	86	48	GGTAAGCCAGCTGCCCAGTG	86	4351	GTAAGCCAGCTGCCCAGTGG
87	59	TAGATCGCACACTCTTTCCC	87	48	CCGAGATCTACACTAGATCG	87	4328	ACCGCGTGTGATGGCAGTGG
88	58	AGGACCTGGGTGCTGACTAT	88	48	GAATGATGTGTACCGTGGAT	88	4327	CCACCTGGAACTTCCAGTGG
89	57	ATCTACACTAGATCGCACAC	89	46	GTACCGCGTGAGGGCAGTGG	89	4236	TGCTGACTATGCGGCAGTGG
90	56	ACCTCATGGTGCTGAATGAT	90	46	TACCGCGTAGATGGCAGTGG	90	4120	CTGAATGATGTGTACCGTGG
91	55	CTACACTAGATCGCACACTC	91	46	AGATCTACACTAGATCGCAC	91	4084	GGGTGCTGACTATGCAGTGG
92	55	TGGGTGCTGACTATGCGGAG	92	46	ATCTACACTAGATCGCACAC	92	4066	CCCTGGGGAATTTGCAGTGG
93	54	CCGAGATCTACACTAGATCG	93	45	ACACTCTTTCCCTACACGAC	93	3940	ATGCGGAGCCCACCTGGAAC
94	54	AGATCTACACTAGATCGCAC	94	45	TGGGTGCTGACTATGCGGAG	94	3886	TGCAGAAAGACCTCATGGTG
95	54	GTACCGCGTGATGGCATTGG	95	45	AATGATGTGTACCGCGGTGG	95	3803	GCACACTCTTTCCCTACACG
96	54	CGGCGACCACCGAGATCTAC	96	44	GATGTGTACCGCGGCAGTGG	96	3767	TACCAGGCCAGTCTCCTGAT
97	51	AGACCTCATGGTGCTGAATG	97	44	AAAGACCTCATGGTGCTGAA	97	3755	ATGATGTGTACCGCCAGTGG
98	50	GTACCGAGTGATGGCAGTGG	98	44	GGACCGCGTGATGGCAGTGG	98	3724	GCGTGATGTGATGGCAGTGG
99	49	TTACCGCGTGATGGCAGTGG	99	44	GACCTCATGGTGCTGAATGA	99	3715	CGCGTGAATGATGGCAGTGG
100	49	TTAGGACCTGGGTGCTGACT	100	44	CGGCGACCACCGAGATCTAC	100	3693	CCAGGGGTCTGGTGCAGTGG
101	49	GCTAGGACCTGGGTGCTGAC	101	44	GTACAGCGTGATGGCAGTGG	101	3680	GATACCTGGGTGCTGACTAT
102	48	TGTGTACCGCGTGATGGCAG	102	44	AATGATGTGTATGGCAGTGG	102	3662	GCCAGCTGCCCAGGGGTCTG
103	47	GGACCTGGGTGCTGACTATG	103	42	GAGATCTACACTAGATCGCA	103	3651	TACCGCGTGAATGGCAGTGG
104	46	TGTAGGACCTGGGTGCTGAC	104	42	ACTATGCGGAGCCCACCTGG	104	3612	TGGTAAGCCAGCTGCCCAGG
105	45	CTTAGGACCTGGGTGCTGAC	105	42	TCTACACTAGATCGCACACT	105	3587	ATGATGTGTGATGGCAGTGG
106	44	ATGGTGCTGAATGATGTGTA	106	42	CACCTGGAACTTGGCAGTGG	106	3570	CCTGGAACTTGGTAAGCCAG
107	43	GTAGGACCTGGGTGCTGACT	107	41	GTACCGCGTGATTGCAGTGG	107	3561	TGGAACTTGGTAAGCAGTGG
108	42	ACTATGCGGAGCCCACCTGG	108	41	GGAATTTGCAGAAAGACCTC	108	3526	GTACCGCGTCATGGCAGTGG
109	41	GTACCGCGTGATGGCAGAGG	109	41	GTGCTGAATGATGTGTACCG	109	3504	CACACTCTTTCCCTACACGA
110	40	ACACTAGATCGCACACTCTT	110	40	AGATCGCACACTCTTTCCCT	110	3440	TCTCCTGATGGCCCTGGGGA
111	39	GGGTGCTGACTATGCGGAGC	111	39	CGCACACTCTTTCCCTACAC	111	3411	CTGACTATGCGGAGCCCACC
112	39	GAGATCTACACTAGATCGCA	112	38	CTACACTAGATCGCACACTC	112		CCCCCCCCCCCCCCCCCCCC
113	38	CGAGATCTACACTAGATCGC	113	38	TGTACCGCGTGTGGCAGTGG	113	3398	GTGTACCGTGATGGCAGTGG
114	38	GACCTGGGTGCTGACTATGC	114	37	CCACCGAGATCTACACTAGA	114	3270	CTACCAGGCCAGTCTCCTGA
115	37	TCTAGGACCTGGGTGCTGAC	115	37	CACCGAGATCTACACTAGAT	115	3251	CTTGGTAAGCCAGCTGCCCA
116	37	CACCTGGAACTTGGCAGTGG	116	37	GCTGAATGATGTGTACCGCG	116	3194	CTGATGGCCCTGGGGAATTT
117	37	CGTAGGACCTGGGTGCTGAC	117	36	AGAAAGACCTCATGGTGCTG	117	3111	ACTTGGTAAGCCAGCTGCCC
118	36	CTGGGTGCTGACTATGCGGA	118	36	ACCGCGTGAGATGGCAGTGG	118	3108	GTGCTGACTATGCGGAGTGG
119	35	TTTAGGACCTGGGTGCTGAC	119	36	ACACTAGATCGCACACTCTT	119	3103	GGGTGCTGACTATGCGGAGC
120	33	AGTAGGACCTGGGTGCTGAC	120	36	GTACCTCGTGATGGCAGTGG	120	3098	GGAGCCCACCTGGAACTTGG
121	33	GATAGGACCTGGGTGCTGAC	121	34	GTACCGCGTGATGGCAGTTG	121	3081	GTGCTGACTATGCGGAGCCC
122	33	GCGACCACCGAGATCTACAC	122	34	CAGAAAGACCTCATGGTGCT	122	3077	GTACTGAATGATGGCAGTGG
123	32	GTAACGCGTGATGGCAGTGG	123	34	AAGACCTCATGGTGCTGAAT	123	3049	GCCCTGGGGAATTTGCAGAA
124	32	CCTAGGACCTGGGTGCTGAC	124	34	CAGTCTCCTGATGGCAGTGG	124	3039	CGGAGCCCACGTGGCAGTGG
125	30	GACTATGCGGAGCCCACCTG	125	34	CACTAGATCGCACACTCTTT	125	3037	TGGATACCTGGGTGCTGACT
126	30	CATAGGACCTGGGTGCTGAC	126	33	CTGACTATGCGGAGCCCACC	126	3027	AATGATGTGGATGGCAGTGG
127	29	ACTAGGACCTGGGTGCTGAC	127	31	CTCATGGTGCTGAATGATGT	127	3021	GGAGGGAGACCTGGCAGTGG
128	29	CTAGGACCTGGGTGCTGACT	128	31	CCGCTGAATGATGGCAGTGG	128	2927	GTGTACCGCGTACACAGTGG
129	28	CCTCATGGTGCTGAATGATG	129	31	GACTATGCGGAGCCCACCTG	129	2916	ACCTGGAACTTGGTAAGTGG
130	28	GAATGATGTGATGGCAGTGG	130	31	GAAAGACCTCATGGCAGTGG	130	2903	CCAGCTGCCCAGGGGTCTGG
131	28	AGGCCAGTCTCCTGATGGCC	131	31	GGGGGGGGGGGGGGGGGGGG	131	2892	TGGGGAATTTGCAGAAAGAC
132	27	ATTAGGACCTGGGTGCTGAC	132	30	GCTACCAGGCCAGTCTCCTG	132	2867	CCAGGGGTCTGGTGCGGGGG
133	27	GTACCGCGTGATGGCAGTGC	133	30	TGAATGATGTGTACCGCGTG	133	2814	TGATGTGTACCGCGCAGTGG
134	27	CTGACTATGCGGAGCCCACC	134	30	ACTAGATCGCACACTCTTTC	134	2800	TGTACCGCGTGAGGCAGTGG
135	26	GTGTACCGCGATGGCAGTGG	135	30	GGGTGCTGACTATGCGGAGC	135	2784	CGCTACCAGGCCAGTCTCCT
136	25	TGCTGAATGATGTGTACCGC	136	29	TACACTAGATCGCACACTCT	136	2778	TGCGGGGGGCATGGCAGTGG
137	24	TATAGGACCTGGGTGCTGAC	137	29	ACCGAGATCTACACTAGATC	137	2723	TGAATGATGGATGGCAGTGG
138	23	GAACCGCGTGATGGCAGTGG	138	29	CTGAATGATGTGTACCGCGG	138	2696	ATGTGTACCGCGTACAGTGG
139	23	AATGATGTGTATGGCAGTGG	139	29	GAATTTGCAGAAAGACCTCA	139	2692	CTACACGACGCTCTTCCGAT
140	23	ACGACGCTCTTCCGATCTGT	140	28	GTACCGCGTGATGGCATTGG	140	2687	TGCGGGGGGCATGGAGGGAG
141	22	TGTACCGCGTGTGGCAGTGG	141	28	TAGATCGCACACTCTTTCCC	141	2682	CAGTCTCCTGATGGCCCTGG
142	22	CTATGCGGAGCCCACCTGGA	142	28	TTACCGCGTGATGGCAGTGG	142	2616	GTCTCCTGATGGCCCTGGGG
143	22	ACGACGCTCTTCCGATCTAC	143	27	GGTGCTGAATGATGTGTACC	143	2584	TGCTGAATGATGTGTAGTGG
144	22	GTACCGCGTGATGGGAGTGG	144	27	GCCCAGGGGTCTGGCAGTGG	144	2584	ACCGCGTCACATGGCAGTGG
145	22	ACGACGCTCTTCCGATCTGC	145	27	GAGGGAGACCTGGGCAGTGG	145	2583	CAGCTGCCCAGGGGCAGTGG
146	21	GTGCTGACTATGCGGAGCCC	146	26	CAGCTGCCCAGTGGCAGTGG	146	2549	GGGATACCTGGGTGCTGACT
147	21	CCTGGGTGCTGACTATGCGG	147	26	CTGGGTGCTGACTATGCGGA	147	2535	GGTGCTGAATGATGCAGTGG
148	20	TGTACCGCGTATGGCAGTGG	148	26	GTGCTGACTATGCGGAGCCC	148	2522	CACGACGCTCTTCCGATCTG
149	20	GGTGCTGACTATGCGGAGCC	149	25	ATACGGCGACCACCGAGATC	149	2483	GGGGGGCATGGAGGCAGTGG
150	20	GACCACCGAGATCTACACTA	150	25	CTGAATGATGATGGCAGTGG	150	2467	TGCTGAATGATGTGCAGTGG
151	20	ACCACCGAGATCTACACTAG	151	25	GTACCGCGTGGAGGCAGTGG	151	2428	TTGGTAAGCCACTGCAGTGG
152	19	ATAGGACCTGGGTGCTGACT	152	25	GTACCGCGTGATGGAAGTGG	152	2392	TACCGCGTGGATGGCAGTGC
153	19	ACGACGCTCTTCCGATCTTG	153	25	GGCGACCACCGAGATCTACA	153	2379	CCACCGCTACCAGGCAGTGG
154	19	CATGGTGCTGAATGATGTGG	154	25	CGAGATCTACACTAGATCGC	154	2361	CTGGGGAATTTGCAGAAAGA
155	19	ATGCGGAGCCCACCTGGAAC	155	25	GTAAGCCAGCTGCCCAGGGG	155	2343	GTCTGGTGCGGGGGGCATGG
156	19	GAAAGACCTCATGGTGCTGA	156	25	GTACCGCGTGATGGCAGAGG	156	2337	TGTGTACCGCATGGCAGTGG
157	18	ACGACGCTCTTCCGATCTTT	157	24	CTTGGTAAGCCAGCTGCCCA	157	2335	CACGACGCTCTTCCGATCTT
158	18	TACCGCGTTGATGGCAGTGG	158	24	CCGCGTACACATGGCAGTGG	158	2306	CGGAGCCCACCTGGCAGTGG
159	18	AATAGGACCTGGGTGCTGAC	159	23	TGGTGCTGAATGATGTGTGG	159	2288	CGGATACCTGGGTGCTGACT
160	17	GTACCGCGAGATGGCAGTGG	160	23	CCACCTGGAACTTCCAGTGG	160	2265	GGCCCTGGGGAATTTGCAGA
161	17	ACGACGCTCTTCCGATCTTC	161	23	TTCACCTGGGTGCTGACTAT	161	2264	GAATGATGTGTAGGCAGTGG
162	17	TTAGGTGAGCAGGGAACACC	162	23	CCTGGAACTTGGTAAGCCAG	162	2261	AATTTGCAGAAAGACCTCAT
163	16	GCTGAATGATGTGTACCGCG	163	23	TGCAGAAAGACCTCATGGTG	163	2243	CTATGCGGAGCCCACCTGGA
164	16	GTACCGCGTGTTGGCAGTGG	164	23	TGGTAAGCCAGCTGCCCAGG	164	2240	GGGGGCATGGAGGGAGACCT
165	16	CGGAGCCCACGTGGCAGTGG	165	22	GGGAATTTGCAGAAAGACCT	165	2196	GGTGCTGAATGAGGCAGTGG
166	16	CGACCACCGAGATCTACACT	166	22	CCTGGGTGCTGACTATGCGG	166	2190	GTAAGCCAGCTGCCCAGGGG
167	16	GTACCGCGTGATGCCAGTGG	167	21	GGAGCCCACCTGGAACTTGG	167	2165	ATGTGTACCACTGGCAGTGG
168	16	GCTGAATGATGTGGCAGTGG	168	21	TGGAACTTGGTAAGCAGTGG	168	2147	CATGGTGCTGATGGCAGTGG
169	16	AATGATGTGTACCGCGGTGG	169	21	TGGTGCTGAATGATGTGTAC	169	2136	GAAAGACCTCATGGTGCTGG
170	16	GCTGACTATGCGGAGCCCAC	170	21	TACCGCGTGTATGGCAGTGG	170	2119	AGGATACCTGGGTGCTGACT
171	15	CGACGCTCTTCCGATCTGTG	171	20	ACGACGCTCTTCCGATCTGG	171	2084	CCAGGCCAGTCTCCTGATGG
172	15	ACGACGCTCTTCCGATCTCT	172	20	GTACCGCGTCATGGCAGTGG	172	2041	AAGACCTCATGGTGCAGTGG
173	15	CAGTCTCCTGATGGCAGTGG	173	20	GTAACGCGTGATGGCAGTGG	173	2007	GAGACCTGGGCCACCGCTAC
174	15	ACGACGCTCTTCCGATCTGG	174	20	CCCTGGGGAATTTGCAGTGG	174	2007	CACGACGCTCTTCCGATCTC
175	15	GGCGACCACCGAGATCTACA	175	20	TTGCAGAAAGACCTCATGGT	175	1991	GATGTGAATGATGGCAGTGG
176	15	GACCTCATGGTGCTGAATGA	176	19	ATGTGTACCGCGTGCAGTGG	176	1987	GTACCGCGTGGATGCAGTGG
177	15	TCATGGTGCTGAATGATGTG	177	19	TCTCCTGATGGCCCTGGGGA	177	1986	ACTTGGTAAGCCAGCAGTGG
178	15	ACGACGCTCTTCCGATCTCA	178	18	CTGAATGATGTGTACAGTGG	178	1937	GCCAGTCTCCTGATGGCCCT
179	14	CGACGCTCTTCCGATCTGTC	179	18	GTACCGAGTGATGGCAGTGG	179	1922	CACGACGCTCTTCCGATCTA
180	14	GATGTGTACCGCGGCAGTGG	180	18	TTTGCAGAAAGACCTCATGG	180	1911	GATGTGTACCATGGCAGTGG
181	14	CTGAATGATGATGGCAGTGG	181	18	GTACCGCGTGATGGGAGTGG	181	1880	ACCGCTACCAGGCCAGTCTC
182	14	ACGACGCTCTTCCGATCTCC	182	18	GTGTACCGCGTTGGCAGTGG	182	1878	CCTGATGGCCCTGGGGAATT
183	13	ACCGCGTGAGATGGCAGTGG	183	18	CTCATGGTGCTGAATGATGG	183	1876	TGATGTGTAGATGGCAGTGG
184	13	GTACCGCGTGATGGCAGTCG	184	18	GGTGCTGACTATGCGGAGCC	184	1875	TGGCCCTGGGGAATTTGCAG
185	13	CAGCTGCCCAGTGGCAGTGG	185	18	ACCGCGTGTGATGGCAGTGG	185	1867	CCTGGGGAATTTGCAGAAAG
186	13	CCGCGTACACATGGCAGTGG	186	17	GCCAGCTGCCCAGGGGTCTG	186	1848	GACCTCATGGTGCTGAATGG
187	13	TGCTGACTATGCGGAGCCCA	187	17	CTGAATGATGTGTACCGCGT	187	1836	GGTGCGGGGGGCATGGAGGG
188	13	ACGACGCTCTTCCGATCTAG	188	17	TCTGGTGCGGGGGGCAGTGG	188	1778	GATGTGTACCGCGTCAGTGG
189	13	TGTACCGCGGATGGCAGTGG	189	17	TACCGCGTCGATGGCAGTGG	189	1773	TGTGTACCGGATGGCAGTGG
190	12	CCGCTGAATGATGGCAGTGG	190	17	GAACCGCGTGATGGCAGTGG	190	1772	CACCGCTACCAGGCCAGTGG
191	12	ACGACGCTCTTCCGATCTCG	191	17	GTGTACCGCGTGGGCAGTGG	191	1756	TGTGTACCTGATGGCAGTGG
192	12	AAAGACCTCATGGTGCTGAA	192	17	TGTGTACCGCGTGATGGCAG	192	1748	CTCCTGATGGCCCTGGGGAA
193	12	CCAGGGGTCTGGTGCAGTGG	193	17	CGACCACCGAGATCTACACT	193	1746	CCACCGCTACCAGGCCAGTC
194	12	ACCTGGAACTTGGTAAGTGG	194	17	GTGTTCACCTGGGTGCTGAC	194	1721	CGTGGATGCACTGGCAGTGG
195	12	ATGTGTACCGCGTGATGGCA	195	17	TACCAGGCCAGTCTCCTGAT	195	1702	ATGATGTGTACCGGCAGTGG
196	12	GGAGCCCACCTGGAACTTGG	196	16	CTACCAGGCCAGTCTCCTGA	196	1677	ATGATGTGTACAGGCAGTGG
197	12	CCACCTGGAACTTCCAGTGG	197	16	ACCGCTACCAGGCCAGTCTC	197	1672	TCCTGATGGCCCTGGGGAAT
198	12	GTACCGCGTGATCGCAGTGG	198	16	ATTTGCAGAAAGACCTCATG	198	1672	ACCTGGGCCACCGCTACCAG
199	12	GTACCGCGTCATGGCAGTGG	199	16	ACGACGCTCTTCCGATCTAC	199	1649	AGCCAGCTGCCCAGGGGTCT
200	11	ACGACGCTCTTCCGATCTTA	200	16	CCAGCTGCCCAGGGGTCTGG	200	1644	TGCTGAATGATGTGTACCGG
201	11	ACGACGCTCTTCCGATCTGA	201	15	GTGTACCGCGTACACAGTGG	201	1630	ATGGCCCTGGGGAATTTGCA
202	11	GCCCAGGGGTCTGGCAGTGG	202	15	GCAGAAAGACCTCATGGTGC	202	1626	TGAATGATGTATGGCAGTGG
203	11	CTGGAACTTGGTAAGCCAGC	203	15	ATGGTGCTGAATGGCAGTGG	203	1620	CTGGAACTTGGTAAGCCAGC
204	11	GTACCGCGTGGAGGCAGTGG	204	15	CTGATGGCCCTGGGGAATTT	204	1610	CATGGAGGGAGACCTGGGCC
205	11	GTACCCCGTGATGGCAGTGG	205	15	ATGTGTACCGATGGCAGTGG	205	1601	CCGCGTGGATGTGGCAGTGG
206	11	TATGCGGAGCCCACCTGGAA	206	15	CCAGGGGTCTGGTGCAGTGG	206	1578	CTAGATCGCACACTCTTTCC
207	11	GCTACCAGGCCAGTCTCCTG	207	15	TCACCTGGGTGCTGACTATG	207	1572	CCCAGGGGTCTGGGCAGTGG
208	11	CCTGGAACTTGGTAAGCCAG	208	14	TACCGCGTGAATGGCAGTGG	208	1554	TACCGCGTACATGGCAGTGG
209	11	CTAGGTGAGCAGGGAACACC	209	14	ATGATGTGTACCGCGTGTGG	209	1546	TGCTGACTATGCGGAGCCCA
210	11	TGAATGATGTGTACCAGTGG	210	14	ACTTGGTAAGCCAGCTGCCC	210	1520	GGGTCTGGTGCGGGGGGCAT
211	11	GAGGTGAGCAGGGAACACCC	211	14	CGGTTCACCTGGGTGCTGAC	211	1516	GAATGATGTGTACCGCGTGA
212	10	TTTGCAGAAAGACCTCATGG	212	14	GGTTCACCTGGGTGCTGACT	212	1495	GCCAGCTGCCCAGGCAGTGG
213	10	CGGAGCCCACCTGGCAGTGG	213	14	TAAGCCAGCTGCCCAGTGGA	213	1495	GAGGGAGACCTGGGCCACCG
214	10	TACCGCGTAGATGGCAGTGG	214	14	ATGCGGAGCCCACCTGGAAC	214	1489	CCCAGGGGTCTGGTGCGGGG
215	10	GTAAGCCAGCTGCCCAGGGG	215	14	ACGACGCTCTTCCGATCTGT	215	1469	TGCCCAGGGGTCTGGTGCGG
216	10	CGACGCTCTTCCGATCTTTG	216	14	TGCGGGGGGCATGGAGGGAG	216	1468	ACCGCGTTTGATGGCAGTGG
217	10	ACCGCGTGATGGCAGTGGAT	217	14	CGCTACCAGGCCAGTCTCCT	217	1467	AGGGAGACCTGGGCCAGTGG
218	10	GTACCGCGTGATGGCAGTAA	218	13	GGGTGTGGACAGCGGGTGGG	218	1465	GATGTGTACCGTGGCAGTGG
219	10	CTGAATGATGTGTACCGCGT	219	13	AATGATGTGGATGGCAGTGG	219	1454	ACCTCATGGTGCTGAATGAC
220	10	ACTTGGTAAGCCAGCTGCCC	220	13	TGGGGAATTTGCAGAAAGAC	220	1447	AGCCCACCTGGAACTTGGTA
221	10	TGACTATGCGGAGCCCACCT	221	13	CCGCGTGATGATGGCAGTGG	221	1439	TGCGGAGCCCACCTGGTACC
222	9	ATGTGTACCGCGTGCAGTGG	222	13	GGTGCTGAATGATGCAGTGG	222	1431	GGGGAATTTGCAGAAAGACC
223	9	TGCTGACTATGCGGCAGTGG	223	13	CTCCTGATGGCCCTGGGGAA	223	1421	AGACCTGGGCCACCGCTACC
224	9	CTCATGGTGCTGAATGATGT	224	13	AGCCCACCTGGAACTTGGTA	224	1401	TGGTGCGGGGGGCATGGAGG
225	9	CTTGGTAAGCCAGCTGCCCA	225	13	TGTACCGCGTGAGGCAGTGG	225	1387	TGCGGTGTGTACCGCAGTGG
226	9	TGGAACTTGGTAAGCAGTGG	226	13	CACCTGGGTGCTGACTATGC	226	1381	TGGAACTTGGTAAGCCAGCT
227	9	ATGTGTACCGATGGCAGTGG	227	13	GCCCTGGGGAATTTGCAGAA	227	1363	CCTGGGTGCTGACTATGTGG
228	9	GCCAGCTGCCCAGGGGTCTG	228	13	AGTCTCCTGATGGCCCTGGG	228	1354	CAGGCCAGTCTCCAGTGTGG
229	9	GTGCTGAATGATGTGTACCG	229	13	AGGGGTCTGGTGCGGGTGGG	229	1335	TGATGGCCCTGGGGAATTTG
230	9	TGTACCGCGTGATGCAGTGG	230	13	ACCTGGAACTTGGTAAGTGG	230	1333	GTACCGCGTGATGGCAGTGC
231	9	ACGGCGACCACCGAGATCTA	231	12	GTACCGCGAGATGGCAGTGG	231	1321	CTGGGTGCTGACTATGCGGA
232	9	CGACGCTCTTCCGATCTATT	232	12	GCCAGCTGCCCAGGCAGTGG	232	1319	ATGTGTACTGATGGCAGTGG
233	9	CACCGCTACCAGGCCAGTGG	233	12	CTATGCGGAGCCCACCTGGA	233	1317	GATGTGTACCACTGCAGTGG
234	9	CGACGCTCTTCCGATCTCTT	234	12	CTGAATGATGTGTACCGTGG	234	1317	TGAATGAATGATGGCAGTGG
235	9	CGACGCTCTTCCGATCTTGT	235	12	CCAGGCCAGTCTCCTGATGG	235	1305	GAATGATGTGTACCGAGTGG
236	9	TGGTAAGCCAGCTGCCCAGG	236	12	ACCACCGAGATCTACACTAG	236	1303	ATGATGTGTACTGGCAGTGG
237	9	AGCCCACCTGGAACTTGGTA	237	12	ATGATGTGTACCGCCAGTGG	237	1301	ACTCTTTCCCTACACGACGC
238	9	CGACGCTCTTCCGATCTCGT	238	12	TGGTTCACCTGGGTGCTGAC	238	1291	AGTCTCCTGATGGCCCTGGG
239	9	CATGGTGCTGAATGATGTGT	239	12	CCCAGGGGTCTGGGCAGTGG	239	1279	TGTGTACCGTGTGGCAGTGG
240	8	TGGTGCTGAATGATGTGTAC	240	12	CGGAGCCCACGTGGCAGTGG	240	1278	GTGTACCGCGGTGGCAGTGG
241	8	TGAATGATGTGTGGCAGTGG	241	11	CCAGGGGTCTGGTGCGGGGG	241	1274	GGGCCACCGCTACCAGGCCA
242	8	CTACCGCGTGATGGCAGTGG	242	11	ACTTGGTAAGCCAGCAGTGG	242	1273	GGCCACCGCTACCAGGCCAG
243	8	CTACCAGGCCAGTCTCCTGA	243	11	TGGCCCTGGGGAATTTGCAG	243	1269	TGCAGTGGACTAGGCAGTGG
244	8	AACTTGGTAAGTGGCAGTGG	244	11	GTGTACCGTGATGGCAGTGG	244	1269	AATGATGTGTACCGCGTGGG
245	8	TTGGTAAGCCACTGCAGTGG	245	11	GTACCGCGTGTTGGCAGTGG	245	1264	GCCCACCTGGATGGCAGTGG
246	8	CGCTACCAGGCCAGTCTCCT	246	11	GTACTGAATGATGGCAGTGG	246	1249	GATGTGTACCGCGTGAGTGG
247	8	GTACCGGGTGATGGCAGTGG	247	11	ATGTTCACCTGGGTGCTGAC	247	1244	GCCCAGGGGTCTGGTGCGGG
248	8	ATGATGTGTACCGCCAGTGG	248	11	TGCTGAATGATGTGCAGTGG	248	1242	GTGTATGTGTATGGCAGTGG
249	8	GTACCGCGTGATGGCACTGG	249	11	CGCGTGAATGATGGCAGTGG	249	1237	TGTACCGCTGATGGCAGTGG
250	8	GAATTTGCAGAAAGACCTCA	250	11	TGTTCACCTGGGTGCTGACT	250	1226	AGGGAGACCTGGGCCACCGC
251	8	ACGACGCTCTTCCGATCTAT	251	11	ACGACGCTCTTCCGATCTTC	251	1224	CCTCATGGTGCTGAATGAGG
252	8	CCCTGGGGAATTTGCAGTGG	252	11	TGGTGCGGGGGGCATGGAGG	252	1218	TTGGTAAGCCAGCTGCCCAG
253	8	CCACCGCTACCAGGCAGTGG	253	11	ACGACGCTCTTCCGATCTAT	253	1204	ACTATGCGTGATGGCAGTGG
254	8	ACGACGCTCTTCCGATCTAA	254	11	GGGGAATTTGCAGAAAGACC	254	1202	GTACCGCGTGGATGGCAGTG
255	8	GAGCCCACCTGGAACTTGGT	255	11	CTGGAACTTGGTAAGCCAGC	255	1195	GCCCACCTGGAACTTGGTGG
256	8	CAGAAAGACCTCATGGTGCT	256	10	GGTGCGGGGGGCATGGAGGG	256	1189	AACTTGGTAAGTGGCAGTGG
257	8	TGAATGATGTGTACCGCGTG	257	10	TGAATGAATGATGGCAGTGG	257	1179	GGCATGGAGGGAGACCTGGG
258	8	CGACGCTCTTCCGATCTCGC	258	10	AGGTTCACCTGGGTGCTGAC	258	1153	TGGTAAGCCAGCTGCAGTGG
259	8	GGGAATTTGCAGAAAGACCT	259	10	TGGAACTTGGTAAGCCAGCT	259	1148	CACCGCTACCAGGCCAGTCT
260	8	CTGAATGATGTGTACAGTGG	260	10	TGCGGGGGGCATGGCAGTGG	260	1145	GCGGAGTCATCAGGCAGTGA
261	8	TACCGCGTGTATGGCAGTGG	261	10	ACCTGGGCCACCGCTACCAG	261	1143	GGAACTTGGTAAGCCAGTGG
262	8	GTGTACCGCGTACACAGTGG	262	10	GGGTCTGGTGCGGGGGGCAT	262	1135	CTATGCGGAGATGGCAGTGG
263	8	CGGAGCCCACCTGGAACTTG	263	10	GTACCGCGTGATGCCAGTGG	263	1135	GATGGCCCTGGGGAATTTGC
264	7	ATGGTGCTGAATGGCAGTGG	264	10	GAGTTCACCTGGGTGCTGAC	264	1133	GCCAGCTGCCATGGCAGTGG
265	7	GTACCGCGTGATGGCTGTGG	265	10	TTGTTCACCTGGGTGCTGAC	265	1125	GCGGGGGGCATGGAGGGAGA
266	7	GCCCACCTGGAACTTGGTGG	266	10	CAGCTGCCCAGGGGCAGTGG	266	1122	ATGATGAATGATGGCAGTGG
267	7	GTAGGTGAGCAGGGAACACC	267	10	TGAATGATGTGTGGCAGTGG	267	1116	CCCAGGGGCAGTGGCAGTGG
268	7	CTGAATGATGTGTACCGTGG	268	10	CCCTGGGGAATTGGCAGTGG	268	1114	GCTGAATGAGGAGGCAGTGG
269	7	CGACGCTCTTCCGATCTGTT	269	10	GAGACCTGGGCCACCGCTAC	269	1106	AGGGGTCTGGTGCGGGTGGG
270	7	AAGACCTCATGGTGCTGAAT	270	10	TGTACCGCGTGATGCAGTGG	270	1104	TGCGGAGCCCACCTGGAACT
271	7	ATTTGCAGAAAGACCTCATG	271	10	CCGTTCACCTGGGTGCTGAC	271	1093	TCTGGTGCGGATGGCAGTGG
272	7	TGGTGCTGAATGATGTGTGG	272	10	ATGATGTGTACAGGCAGTGG	272	1092	GGAGCCCACCTGGCCAGTGG
273	7	GCCAGCTGCCATGGCAGTGG	273	9	GTAGCGCGTGATGGCAGTGG	273	1090	TGATGTGTACCGCGTGGTGG
274	7	ATAGGTGAGCAGGGAACACC	274	9	TTGGTAAGCCAGCTGCCCAG	274	1081	GCTGCCCAGGGGTCTGGTGC
275	7	GGAGGGAGACCTGGCAGTGG	275	9	GATGTGAATGATGGCAGTGG	275	1061	ACCGCGTGGGATGGCAGTGG
276	7	CCAGGGGTCTGGTGCGGGGG	276	9	CCCAGGGGTCTGGTGCGGGG	276	1055	TGTACCGCGTGATGCAGTGG
277	7	CGACGCTCTTCCGATCTCCG	277	9	GTACCGCGTGGATGCAGTGG	277	1055	GGAACTTGGTAAGCCAGCTG
278	7	GAAAGACCTCATGGCAGTGG	278	9	ATGTGTACCGCGTACAGTGG	278	1041	AACTTGTCCACTGGCAGTGG
279	7	AGAAAGACCTCATGGTGCTG	279	9	TGCTGACTATGCGGCAGTGG	279	1040	CCCTGGGGAATTTGCAGAAA
280	7	CGACGCTCTTCCGATCTTGC	280	9	ACGACGCTCTTCCGATCTCT	280	1027	CCGCGTGGGGATGGCAGTGG
281	7	GCGGAGCCCACCTGGAACTT	281	9	TGCTGAATGATGTGTAGTGG	281	1018	GGGGGGCATGGAGGGAGTGG
282	7	CGACGCTCTTCCGATCTGCA	282	9	TACCGCGTGGATGGCAGTGC	282	1014	TGTGTACCTCATGGCAGTGG
283	7	CTGATGGCCCTGGGGAATTT	283	9	CAGTCTCCTGATGGCCCTGG	283	1013	GGCATGGAGGGAGGCAGTGG
284	7	CGACGCTCTTCCGATCTTGG	284	9	CCTGGGGAATTTGCAGAAAG	284	1009	TGGGCCACCGCTACCAGTGG
285	7	CGACGCTCTTCCGATCTTCG	285	9	ACGACGCTCTTCCGATCTTG	285	994	GGGTGCTGACTATGCACTGG
286	7	GGAATTTGCAGAAAGACCTC	286	9	ACGACGCTCTTCCGATCTGC	286	988	TATGCGGAGCACTGCAGTGG
287	6	CACCTGGAACTTGGTAAGCC	287	9	TCGTTCACCTGGGTGCTGAC	287	973	CCCTGGGGAATTGGCAGTGG
288	6	CAGCTGCCCAGGGGCAGTGG	288	9	ATGTGTACCGCGTGATGGCA	288	968	GAATGATGTGTACCGCGTGT
289	6	AGCCAGCTGCCCAGGGGTCT	289	9	GCCCACCTGGATGGCAGTGG	289	963	TATGCGGAGCCCACCTGGAA
290	6	GGTGCTGAATGATGTGTACC	290	9	CTACCGCGTGATGGCAGTGG	290	958	ATGGTGCTGGATGGCAGTGG
291	6	GCGGGGGGCATGGAGGGAGA	291	9	CAGTTCACCTGGGTGCTGAC	291	955	GTGCTGAATGATGTCAGTGG
292	6	TGATACGGCGACCACCGAGA	292	8	GTCTCCTGATGGCCCTGGGG	292	942	ACCGCAGTGGATGGCAGTGG
293	6	CGACGCTCTTCCGATCTTAT	293	8	GGGGGGCATGGAGGCAGTGG	293	938	GTGCTGACTATGCGGAGCCT
294	6	CGACGCTCTTCCGATCTGCC	294	8	GGCATGGAGGGAGACCTGGG	294	922	TGATGTGTACCAGGCAGTGG
295	6	TGGAACTTGGTAAGCCAGCT	295	8	GACCTCATGGTGCTGAATGG	295	893	GTACCGCGTGTTGGCAGTGG
296	6	GGAACTTGGTAAGCCAGTGG	296	8	TGAATGATGGATGGCAGTGG	296	891	ATGCTGAATGATGGCAGTGG
297	6	TGCTGAATGATGTGCAGTGG	297	8	GAAAGACCTCATGGTGCTGG	297	883	GTGCGGGGGGCATGGAGGGA
298	6	CGACGCTCTTCCGATCTGGT	298	8	ACCGCGTGATGGCAGTGGAT	298	865	TGAATGATGTGAGGCAGTGG
299	6	GTAGCGCGTGATGGCAGTGG	299	8	GTAAGCCCGCTGCCCAGTGG	299	863	GAATGATGTGTACCGCGTGC
300	6	GGGGGCATGGAGGGAGACCT	300	8	GTACCGCATCATGGCAGTGG	300	859	ACTATGCGGAGCCCACCTGC
301	6	CGACGCTCTTCCGATCTCCT	301	8	TGCCCAGGGGTCTGGTGCGG	301	850	CCGCGTGGCAGTGGCAGTGG
302	6	GAGGGAGACCTGGGCAGTGG	302	8	ATGTGTACTGATGGCAGTGG	302	848	CGTGGATGTGATGGCAGTGG
303	6	GATGTGTACCGCGTCAGTGG	303	8	GGTGCTGAATGAGGCAGTGG	303	847	GCGGAGCCCATAGGCAGTGG
304	6	GCTGCCCAGGGGTCTGGTGC	304	8	TGCGGAGCCCACCTGGAACT	304	845	TACCGCGTGGATGGCAGTGA
305	6	TACCGCGTGGATGGCAGTGC	305	8	GGAGGGAGACCTGGCAGTGG	305	844	TATGATGTGTATGGCAGTGG
306	6	CGACGCTCTTCCGATCTTTT	306	8	ACGACGCTCTTCCGATCTGA	306	838	GATGTGTACGATGGCAGTGG
307	6	CCACCGCTACCAGGCCAGTC	307	8	TTGGTAAGCCACTGCAGTGG	307	835	GACCTCATGGTGCTGAGTGG
308	6	GCGTGATGTGATGGCAGTGG	308	8	GAATGATGTGTACCGCGTGA	308	832	GGGGTCTGGTGCGGCAGTGG
309	5	CATGGTGCTGATGGCAGTGG	309	8	TGATGTGTACCGCGCAGTGG	309	831	CACCGCTACCATGGCAGTGG
310	5	GCCAGTCTCCTGATGGCCCT	310	8	GGGGGCATGGAGGGAGACCT	310	828	CTGAATGATGGAGGCAGTGG
311	5	CGACGCTCTTCCGATCTCGG	311	8	ACCGCGTTTGATGGCAGTGG	311	820	GCAGAAAGACCTCATGGTGG
312	5	CGACGCTCTTCCGATCTACT	312	7	CCACCGCTACCAGGCAGTGG	312	817	ATGTGATGTGATGGCAGTGG
313	5	CGACGCTCTTCCGATCTATG	313	7	CACCGCTACCAGGCCAGTGG	313	806	TGGTGCTGAATGATGTGAGG
314	5	GTCTGGTGCGGGGGGCATGG	314	7	CGACGCTCTTCCGATCTTTG	314	804	TCATGGTGCTGAATGAGTGG
315	5	GTACCGCGTGAAGGCAGTGG	315	7	ACGACGCTCTTCCGATCTTT	315	803	GGTGCTGACTATGCGGAGCC
316	5	CGACGCTCTTCCGATCTTTA	316	7	TATGCGGAGCCCACCTGGAA	316	803	TGTACCGTGTATGGCAGTGG
317	5	ACCGCGTGTGATGGCAGTGG	317	7	ATGATGAATGATGGCAGTGG	317	796	GGTAAGCCAGCTGCCAGTGG
318	5	GTAGGTGAGCAGGAACACCC	318	7	GGCCCTGGGGAATTTGCAGA	318	793	CAGCTGCCCAGGGGTCTGGT
319	5	TGCGGGGGGCATGGCAGTGG	319	7	CCCAGGGGCAGTGGCAGTGG	319	790	GGAGCCCAGCACCGCAGTGG
320	5	TGCGGGGGGCATGGAGGGAG	320	7	ACCGCGTATGATGGCAGTGG	320	780	GAATGATGTGTACCGCAGTG
321	5	TGCAGAAAGACCTCATGGTG	321	7	GGAACTTGGTAAGCCAGCTG	321	777	TATGCGGAGCCCAGCAGTGG
322	5	AATTTGCAGAAAGACCTCAT	322	7	CCACCGCTACCAGGCCAGTC	322	774	GGCCAGTCTCCTGATGGCCC
323	5	TACCGCGTGAATGGCAGTGG	323	7	TGAATGATGTATGGCAGTGG	323	771	CGCGTGGATCATGGCAGTGG
324	5	ACTTGGTAAGCCAGCAGTGG	324	7	TCCTGATGGCCCTGGGGAAT	324	771	TGATGATGTGATGGCAGTGG
325	5	CGACGCTCTTCCGATCTGTA	325	7	GTCTGGTGCGGGGGGCATGG	325	770	CAGCACCATGAGGTCTGTGG
326	5	GACGCTCTTCCGATCTCCTG	326	7	TAGTTCACCTGGGTGCTGAC	326	765	AATGATGTGTACTGCAGTGG
327	5	ACTTGGTAAGATGGCAGTGG	327	7	TCTGGTGCGGATGGCAGTGG	327	765	GGAGGGAGACCTGGGCCACC
328	5	TTGGTAAGCCAGCTGCCCAG	328	7	GTGCGGGGGGCATGGAGGGA	328	761	TGAATGATGTGTACCGCGTC
329	5	CGACGCTCTTCCGATCTTAC	329	7	GAGCCCACCTGGAACTTGGT	329	761	GGTAAGCCAGCTGCCCAGGG
330	5	AATGATGTGTACCGCGTGGG	330	7	ACGACGCTCTTCCGATCTCG	330	760	GAATGATGTGGAGGCAGTGG
331	5	GGAGCCCAGCACCGCAGTGG	331	7	CGACGCTCTTCCGATCTGCG	331	760	CTACCAGGCCAGTCTCCTGG
332	5	CGACGCTCTTCCGATCTTCT	332	7	CGACGCTCTTCCGATCTCAA	332	756	TTGCAGAAAGACCTCAGTGG
333	5	CCAGCTGCCCAGGGGTCTGG	333	7	TGACTATGCGGAGCCCACCT	333	746	CGGAGCCCACCTGCCAGTGG
334	5	GAATGATGTGTAGGCAGTGG	334	7	GCGTGATGTGATGGCAGTGG	334	741	TATGCGGAGCCCACCTGTGG
335	5	TCTCCTGATGGCCCTGGGGA	335	7	CCTGATGGCCCTGGGGAATT	335	741	ACCGCGTGATGTGGCAGTGG
336	5	ATGATGTGTACCGCGTGATG	336	7	GTAAGCCACCTGCCCAGTGG	336	741	GCGGAGCCCACCTGCAGTGG
337	5	GTACGGCGTGATGGCAGTGG	337	7	ATGATGTGTACCGGCAGTGG	337	739	AATGATGTGTACCGCACATC
338	5	CGACGCTCTTCCGATCTAGC	338	7	GAATGATGTGTAGGCAGTGG	338	739	CCTCATGGTGATGGCAGTGG
339	5	TGCGGAGCCCACCTGGAACT	339	7	TGCGGAGCCCACCTGGTACC	339	738	AGACCTCATGGTGCTGAAGG
340	5	CCCAGGGGTCTGGTGCGGGG	340	7	GCCAGTCTCCTGATGGCCCT	340	736	ATGTGTACCACTGCCAGTGG
341	5	CGACGCTCTTCCGATCTGGG	341	7	ATGATGTGTACTGGCAGTGG	341	729	TACCGCGTGGATGGCAGTGT
342	5	GGGTGCTGACTATGCAGTGG	342	7	TGATGTGTAGATGGCAGTGG	342	727	TGATGTGTTGATGGCAGTGG
343	5	GGGGGGCATGGAGGCAGTGG	343	7	TGGAGGGAGACCTGGGCCAC	343	719	CCGCGTATGTATGGCAGTGG
344	5	GCGGAGCCCACCTGCAGTGG	344	7	AGTTCACCTGGGTGCTGACT	344	712	GTGTACCGCGTCAGGCAGTG
345	4	GACGCTCTTCCGATCTCTAC	345	6	AGCCAGCTGCCCAGGGGTCT	345	708	GCTGAATGATATGGCAGTGG
346	4	CGACGCTCTTCCGATCTCTC	346	6	CCGCGTGTGGATGGCAGTGG	346	708	CGCGGTACACATGGCAGTGG
347	4	GACGCTCTTCCGATCTGAAT	347	6	CATGGTGCTGAATGATGTGC	347	707	AATGATGTGTACGGCAGTGG
348	4	GAATGATGTGTACCGCGTGA	348	6	AATGATGTGTACCGCGTGGG	348	706	GCGGAGCCCACCTGGAACTT
349	4	GACGCTCTTCCGATCTGCTA	349	6	GATGTGTACCGCGTCAGTGG	349	705	GTACCGCGGGATGGCAGTGG
350	4	TTAGGTGAGCAGGAACACCC	350	6	GGGGGGCATGGAGGGAGTGG	350	700	TGTGTACCGCGAGGCAGTGG
351	4	GTACCGCGTGATGGCCGTGG	351	6	CGTTCACCTGGGTGCTGACT	351	692	GGAGCCCACCTGGGCAGTGG
352	4	GTGTACCGCGTGGGCAGTGG	352	6	ACTATGCGGAGCCCACCTGC	352	687	TGCTGAATGGATGGCAGTGG
353	4	TTAGGGAGCAGGGAACACCC	353	6	CCGCGTCCTCATGGCAGTGG	353	683	CCCACCTGGAACCACAGTGG
354	4	GACCTCATGGTGCTGAATGG	354	6	TGATGTGTACCGCGTGGTGG	354	682	CTATGCGGAGCCCACAGTGG
355	4	GGGGGGCATGGAGGGAGTGG	355	6	CGGAGCCCACCTGGCAGTGG	355	680	CCCCAACAGGATGGCAGTGG
356	4	CGACGCTCTTCCGATCTTCC	356	6	CTGGGGAATTTGCAGAAAGA	356	680	GTGTACCGCGGAGGCAGTGG
357	4	CGCTCTTCCGATCTATCACC	357	6	CCACCTGGAACTTGGTAAGC	357	679	GAGCCCACCTGGAACAGTGG
358	4	GACGCTCTTCCGATCTTGCA	358	6	CGACGCTCTTCCGATCTGCC	358	678	GAATGATGTGTACCGCGTCA
359	4	CCCACCTGGAACTTGGTAAG	359	6	ACGACGCTCTTCCGATCTAG	359	675	CATGGTGCTGAATGAAGTGG
360	4	GATGTGTACCGCGTGATGGC	360	6	TGCTGAATGATGTGTACCGG	360	674	CGGAGCCCACCTGGAACTGG
361	4	CGACGCTCTTCCGATCTCAT	361	6	AAGACCTCATGGTGCAGTGG	361	674	GATGTGTACCAGTGCAGTGG
362	4	CGACGCTCTTCCGATCTCTG	362	6	CGACGCTCTTCCGATCTGCA	362	674	TTGCAGAAAGATGGCAGTGG
363	4	GACGCTCTTCCGATCTGGTT	363	6	ACCTGGAACGATGGCAGTGG	363	673	CCGCGTGGAGGAGGCAGTGG
364	4	GCCCACCTGGAACTTGGTAA	364	6	GCGGGGGGCATGGAGGGAGA	364	673	CCTGGAACACATGGCAGTGG
365	4	GACGCTCTTCCGATCTCGGG	365	6	TGTGTACCGGATGGCAGTGG	365	671	ATGGCAGTGGATGGCAGTGG
366	4	AATGATGTGGATGGCAGTGG	366	6	ATGATGTGTGATGGCAGTGG	366	667	GTACCGCGAGGAGGCAGTGG
367	4	CTGAATGATGTGTACCGCGG	367	6	CGTGGATGTGATGGCAGTGG	367	666	AGCTGCCCAGGGGTCTGGTG
368	4	GTGCTGAAGGATGGCAGTGG	368	6	CGGAGCCCACCTGCCAGTGG	368	666	GCGCTGAATGATGGCAGTGG
369	4	TGCCCAGGGGTCTGGTGCGG	369	6	ACGTTCACCTGGGTGCTGAC	369	665	ACCTGGAACGATGGCAGTGG
370	4	TGGTGCGGGGGGCATGGAGG	370	6	AACTTGGTAAGTGGCAGTGG	370	660	CTGGTGCGGGGGGCCAGTGG
371	4	GACGCTCTTCCGATCTTGCG	371	6	TGTGTACCTGATGGCAGTGG	371	657	AATGATGTGTACCGCGTGGA
372	4	CGACGCTCTTCCGATCTAGG	372	6	GATGTGTACCGCGTGAGTGG	372	654	GAGCCCACCTGGAACTTGGT
373	4	TCTGGTGCGGGGGGCAGTGG	373	6	GGTGCTGACTATGGCAGTGG	373	654	ACACTGCCATATGGCAGTGG
374	4	ATAGGTAGCAGGGAACACCC	374	5	TGATGGCCCTGGGGAATTTG	374	652	AAAGACCTCATGGGCAGTGG
375	4	CACGAGATCGCACACTCTTT	375	5	TATGCGGAGCCCACCTGTGG	375	650	CGGAGCCACCTGGAACTTGG
376	4	GTACCGCTGAATGGCAGTGG	376	5	CGACGCTCTTCCGATCTCTT	376	647	TGTACCGCGTCATTCAGTGG
377	4	CACCGAGATCTACACGAGAT	377	5	GTACCGCGTGATGGCAGTAA	377	644	ACCTGGCCTGGTAGCAGTGG
378	4	TGCTGAATGATGTGTACCGG	378	5	CTATGCGGAGATGGCAGTGG	378	643	CATGGTGCTGAATGCAGTGG
379	4	GACGCTCTTCCGATCTTTCG	379	5	TACCGCGTGCAGTGCAGTGG	379	637	GGGGGGCATGGAGGGAGACC
380	4	GAATGATGTGTACCGCGTGC	380	5	CCGCGTGTGTGTGGCAGTGG	380	634	TACCGCGATGATGGCAGTGG
381	4	GACGCTCTTCCGATCTCTAA	381	5	CACCGCTACCAGGCCAGTCT	381	634	GCTGAATGATGAGGCAGTGG
382	4	GGAACTTGGTAAGCCAGCTG	382	5	GTAAGCCAGTTGCCCAGTGG	382	631	AGCCCACCAGATGGCAGTGG
383	4	ACCGCGTTTGATGGCAGTGG	383	5	GTACCGCGTGATGGCTGTGG	383	630	GTACCGCGCGATGGCAGTGG
384	4	AGGGGTCTGGTGCGGGTGGG	384	5	TGTGTACCTCATGGCAGTGG	384	630	CCAGCTGCACATGGCAGTGG
385	4	GTTCCGCGTGATGGCAGTGG	385	5	GGGGTCTGGTGCGGCAGTGG	385	629	ACCGTGAATGATGGCAGTGG
386	4	GACGCTCTTCCGATCTATCG	386	5	ACCGCACATGATGGCAGTGG	386	628	CGCGTCATTCATGGCAGTGG
387	4	CATGGTGCTGAATGTGGTGG	387	5	CCAGCTGCCCATGGCAGTGG	387	627	GTGTGATGTGATGGCAGTGG
388	4	CGACGCTCTTCCGATCTGGC	388	5	GCCCACCTGGAACTTGGTAA	388	624	ATGATGTGTACCGCTGAATG
389	4	CGACGCTCTTCCGATCTTAG	389	5	CATGGTGCTGATGGCAGTGG	389	622	CCGCGTGGAGATGGCAGTGG
390	4	AGGGAGACCTGGGCCAGTGG	390	5	GCTGCCCAGGGGTCTGGTGC	390	622	TGGAGGGAGACCTGGGCCAC
391	4	CGACGCTCTTCCGATCTACC	391	5	CGACGCTCTTCCGATCTAGT	391	621	CGTGATGTGTATGGCAGTGG
392	4	GACGCTCTTCCGATCTGCGC	392	5	GTGAGCCAGCTGCCCAGTGG	392	621	TGCTGAATGAATGGCAGTGG
393	4	CGACGCTCTTCCGATCTGAC	393	5	GATGTGTACCAGTGCAGTGG	393	618	CTGGAACATCATGGCAGTGG
394	4	GCAGAAAGACCTCATGGTGC	394	5	TGTACCGCTGATGGCAGTGG	394	611	GGGGTCTGGTGAGGCAGTGG
395	4	CGACGCTCTTCCGATCTCAC	395	5	GGGCATGGAGGGAGACCTGG	395	610	CCACCTGGAACTTGGTAAGC
396	4	CGACGCTCTTCCGATCTCAA	396	5	GATGTGTACCATGGCAGTGG	396	605	GTGTACCGCGTGTACAGTGG
397	4	GAACTTGGTAAGCCAGCTGC	397	5	GTACCGCGTGGATGGCAGTG	397	603	GCCAGCTGCGATGGCAGTGG
398	4	TGATGTGTACCGCGCAGTGG	398	5	GTACCGCGTGGATGCACTGG	398	602	AGCCAGCTGCACTGGCGTGG
399	4	ATGTGTACCGCGTGGATGTG	399	5	GTGTGATGTGATGGCAGTGG	399	601	ACTTGGTAAGCCAGCTGTGG
400	4	TGCGGAGCCCACCTGGTACC	400	5	AATGATGATGCACTGTGATG	400	601	CCTCATGGTGCTGGCAGTGG
401	4	GACGCTCTTCCGATCTTACG	401	5	GAGGGAGACCTGGGCCACCG	401	595	ACTTGGTAAGCCAGCTGCCA
402	3	GACGCTCTTCCGATCTAAGT	402	5	ACGACGCTCTTCCGATCTCA	402	589	GTACCGAATGATGGCAGTGG
403	3	GACGCTCTTCCGATCTGATT	403	5	GGCATGGAGGGAGGCAGTGG	403	589	GTGATGAATGATGGCAGTGG
404	3	CGTACACATGGATGCAGTGG	404	5	ATGTGTACCACTGCCAGTGG	404	587	AGCCCACCTGGAAGCAGTGG
405	3	TACCAGGCCAGTCTCCTGAT	405	5	GACGCTCTTCCGATCTATTG	405	587	GGTAAGCCAGGAGGCAGTGG
406	3	CAGGCCAGTCTCCAGTGTGG	406	5	ATGTGATGTGATGGCAGTGG	406	586	ACCTCATGGTGCTGAATGGG
407	3	CCGCGTGATGATGGCAGTGG	407	5	ATGGCCCTGGGGAATTTGCA	407	586	CCTGGAACTTGGTAAGTGTA
408	3	AGTCTCCTGATGGCCCTGGG	408	5	GCGTTCACCTGGGTGCTGAC	408	585	CCCAGGGGTCTGGTGCGTGG
409	3	GACGCTCTTCCGATCTTATC	409	5	TTGCAGAAAGACCTCAGTGG	409	581	ATGTGTACCGCAGGCAGTGG
410	3	CCCAGGGGTCTGGGCAGTGG	410	5	CCTGGAACTTGGTAAGTGTA	410	580	GGGCATGGAGGGAGACCTGG
411	3	ACGCTCTTCCGATCTTTTGG	411	5	CTGGTGCGGGGGGCCAGTGG	411	579	GCCAGCTGCACTGGCAGTGG
412	3	GACGCTCTTCCGATCTAGTT	412	5	GAATGATGTGTACCGAGTGG	412	578	GGAGCCCACCTGGAACTTGC
413	3	CAATGATGTGATGGCAGTGG	413	5	TGATGATGTGATGGCAGTGG	413	575	TCATGGTGCTGAGGCAGTGG
414	3	CCCAGGGGCAGTGGCAGTGG	414	5	CCTCATGGTGATGGCAGTGG	414	573	GCGGAGCCCGATGGCAGTGG
415	3	ACGCTCTTCCGATCTAGAGG	415	5	ATGATGTGTACCGCGTGAGG	415	572	GCCCACCTGGAACTCAGTGG
416	3	CCACCTGGAACTTGGTAAGC	416	5	GTAAGCCAGCTGCCTAGTGG	416	571	ACCGCGGTGGATGGCAGTGG
417	3	ATGATGTGTACCGCGTGTGG	417	5	GGAGCCCACCTGGAACTTGC	417	571	ACCGCGTGAGGAGGCAGTGG
418	3	CTCTTCCGATCTGTTCGGTA	418	5	TACGGCGACCACCGAGATCT	418	570	TGTACCACTGATGGCAGTGG
419	3	GGAGCCCACCTGGCCAGTGG	419	5	AAAGACCTCATGGGCAGTGG	419	570	TAAGCCAAGTGTGGCAGTGG
420	3	ATGATGTGTACCGGCAGTGG	420	5	TGCTGACTATGCGGAGCCCA	420	566	TACCGCGTGCAGTGCAGTGG
421	3	GACGCTCTTCCGATCTACTG	421	5	ACGACGCTCTTCCGATCTCC	421	563	GTGGATGTGTATGGCAGTGG
422	3	CGCGTGATGGCAGTGGATGC	422	5	TGCGGTGTGTACCGCAGTGG	422	560	TGTACCGCGGTACACAGTGG
423	3	GCCAGCTGCACTGGCAGTGG	423	5	AGGGAGACCTGGGCCAGTGG	423	559	GTACCGCATCATGGCAGTGG
424	3	GATGTGAATGATGGCAGTGG	424	5	ACCGTGAATGATGGCAGTGG	424	559	GCCCTGGGGAATGGCAGTGG
425	3	TGATGTGTACCGCGTGATGG	425	5	ACTATGCGTGATGGCAGTGG	425	558	CCAGCTGCCCATGGCAGTGG
426	3	CGCGTGAATGATGGCAGTGG	426	5	GGGCCACCGCTACCAGGCCA	426	557	CTGGAACTTGATGGCAGTGG
427	3	TGCGGTGTGTACCGCAGTGG	427	5	GCCAGCTGCCATGGCAGTGG	427	553	GAACTTGGAACTGGCAGTGG
428	3	CGACGCTCTTCCGATCTATA	428	5	CGACGCTCTTCCGATCTCTA	428	553	TGGTAAGCCAGTGGCAGTGG
429	3	GACGCTCTTCCGATCTCGCG	429	5	GGAGCCCACCTGGCCAGTGG	429	552	TAAGCCAGCTGCCCAAGTGG
430	3	GACGCTCTTCCGATCTTTAT	430	5	GATGTGTACCGCGTGATGGC	430	546	AGCTGCCCAGGTGGCAGTGG
431	3	AGCTGCCCAGGGGTCTGGTG	431	4	GACGCTCTTCCGATCTGATT	431	544	GGTAAGCCACATGGCAGTGG
432	3	GACGCTCTTCCGATCTGCTC	432	4	GTGCTGAATGATGGCAGTGA	432	543	TGTGTACCGCGGTACAGTGG
433	3	GAATGATGTGTACCGCGTGT	433	4	GTGCTGAATGATGTCAGTGG	433	542	GAGCCCACCACTGGCAGTGG
434	3	GGGTGTGGACAGCGGGTGGG	434	4	AGACCTGGGCCACCGCTACC	434	541	GTACCGCGTGGATGCACTGG
435	3	CGTGATGGCAGTGGATGCAC	435	4	CGTGGATGCACTGGCAGTGG	435	541	GTACCGCGTGTAGGCAGTGG
436	3	GGAGCCCACCTGGGCAGTGG	436	4	GCTGAATGAGATGGCAGTGG	436	535	GCTGCCCAGGGGTCCAGTGG
437	3	CTGACTATGCGGAGCCCACG	437	4	CGACGCTCTTCCGATCTGCT	437	533	CGCGTGGCACATGGCAGTGG
438	3	ACCTGGCCTGGTAGCAGTGG	438	4	CTGGAACTTGATGGCAGTGG	438	533	CCTCATGGTGCTGAATGTGG
439	3	ATGATGTGTACTGGCAGTGG	439	4	TGTACGCGTGATGGCAGTGG	439	532	GGGGAATTTGCAGAAAGTGG
440	3	CGACGCTCTTCCGATCTCAG	440	4	CGACGCTCTTCCGATCTTTC	440	532	CGGGGGGCATGGAGGGAGAC
441	3	GCCCTGGGGAATTTGCAGAA	441	4	AGCTGCCCAGGGGTCTGGTG	441	528	CCAGCTGCCCAGGCCAGTGG
442	3	GTGTACCGCGTTGGCAGTGG	442	4	TATCGCGTGGATGGCAGTGG	442	525	AGCTGCCCAGGGGGCAGTGG
443	3	GTATTGCGTGATGGCAGTGG	443	4	CGACGCTCTTCCGATCTCCC	443	522	CCTGGGCCACCGCTACCAGG
444	3	GACGCTCTTCCGATCTACCT	444	4	ACCGCGGTGGATGGCAGTGG	444	520	ACTTGGTAAGATGGCAGTGG
445	3	ACCTGGAACTTGGTAAGCCA	445	4	CGGAGCCCACCTGGATGTGG	445	518	CGTGAATGATGTGGCAGTGG
446	3	GACGCTCTTCCGATCTGCGT	446	4	GGGTTCACCTGGGTGCTGAC	446	518	ACCTCATGGTGCTGAAGTGG
447	3	GAATGATGTGTACCGCGTCA	447	4	GCCCAGGGGTCTGGTGCGGG	447	518	GTGTACCGCCATGGCAGTGG
448	3	GCCAGCTGCCCAGGCAGTGG	448	4	CGACGCTCTTCCGATCTTGA	448	518	CCGCGTGTGGATGGCAGTGG
449	3	CGAGATCTACACGAGATCGC	449	4	TTGCAGAAAGATGGCAGTGG	449	517	GAACTTGGAGATGGCAGTGG
450	3	TATGATGTGTATGGCAGTGG	450	4	CCGCGTGGAGGAGGCAGTGG	450	516	GTCTCCTGATGGCCCAGTGG
451	3	CCCACCTGGAACCACAGTGG	451	4	TGTGTACCGCGTGGTAGTGG	451	510	GCTGAATGAGATGGCAGTGG
452	3	GACGCTCTTCCGATCTGCTT	452	4	CCGCGTATGTATGGCAGTGG	452	509	GAACTTGGTAAGCCAAGTGG
453	3	ATGATGTGTGATGGCAGTGG	453	4	GAATGATGTGTACCGTGTGG	453	509	GTGTACCGCACTGGCAGTGG
454	3	GACGCTCTTCCGATCTATTG	454	4	CCGCGTGGCAGTGGCAGTGG	454	507	AATGATGTGTACCGCGTTGG
455	3	TTGCAGAAAGACCTCATGGT	455	4	TGTGTACCGCATGGCAGTGG	455	507	CGTGGTACACATGGCAGTGG
456	3	CGACGCTCTTCCGATCTGCG	456	4	AATGATGTGTACCGCGTTGG	456	504	TGATGTGTACCGCACAGTGG
457	3	GGTGCGGGGGGCATGGAGGG	457	4	GAATGATGTGTACCGCAGTG	457	502	TGTGTACCGTATGGCAGTGG
458	3	TGGGGAATTTGCAGAAAGAC	458	4	TACCGCGGCACAGGCAGTGG	458	487	GTGTACCGAGATGGCAGTGG
459	3	ATGGCCCTGGGGAATTTGCA	459	4	GATGTGTACCGAGGCAGTGG	459	487	GGCCAGTCTCCTGGCAGTGG
460	3	ACGTAGGACCTGGGTGCTGA	460	4	ACCGCAGTGGATGGCAGTGG	460	482	GTACACTGCCATGGCAGTGG
461	3	TCTTCTGGTTAGGACCTGGG	461	4	CGACGCTCTTCCGATCTTGC	461	482	GTACCGCGTACTGGCAGTGG
462	3	CCAGGCCAGTCTCCTGATGG	462	4	AATGATGTGTACCGCGTGGA	462	481	GCGTGGATGCATGGCAGTGG
463	3	GACGCTCTTCCGATCTGGCT	463	4	CGACGCTCTTCCGATCTCTC	463	480	AACTTGGTAGATGGCAGTGG
464	3	GACCTGGGTGCTGACTATGG	464	4	GTGTACCGCGGAGGCAGTGG	464	479	CTGCCCAGGGGTCTGGTGCG
465	3	GACGCTCTTCCGATCTATGT	465	4	GTACCGCACCATGGCAGTGG	465	478	TGATGTGTACCTGGCAGTGG
466	3	GACGCTCTTCCGATCTTATG	466	4	ACCGCGTCACATGGCAGTGG	466	476	ATGGAGGGAGACCTGGGCCA
467	3	CGCGGTACACATGGCAGTGG	467	4	TCATGGTGCTGAATGAGTGG	467	474	GCAGAAAGACCTGGCAGTGG
468	3	CTGGAACTTGATGGCAGTGG	468	4	GACGCTCTTCCGATCTGTGG	468	473	GCTGCCCAGGGGTCTGGTGG
469	3	CTCCTGATGGCCCTGGGGAA	469	4	GTACCGCGGAATGGCAGTGG	469	470	GATGGCCCTGATGGCAGTGG
470	3	TCCATAGGACCTGGGTGCTG	470	4	AATTTGCAGAAAGACCTCAT	470	468	TACCGCGTGCATGGCAGTGG
471	3	CATGGTGCTCATGGCAGTGG	471	4	GTACCGCGTGATGGCAGTCG	471	467	GCCAACTTGGATGGCAGTGG
472	3	AGACCTCATGGTGCTGAAGG	472	4	GTGTACGCGGTACACAGTGG	472	465	CCCAGGGGTCATGGCAGTGG
473	3	GACGCTCTTCCGATCTCGAG	473	4	CGACGCTCTTCCGATCTCGG	473	463	TGAATGATGTGTACCGCGTA
474	3	GACGCTCTTCCGATCTTCGC	474	4	GTAAGCCAGCTGTCCAGTGG	474	460	GATGTGTACCGCGTGGGAGG
475	3	GACGCTCTTCCGATCTGTTA	475	4	TACCGCGTGGATGGCAGTGA	475	459	ATGATGTGTACCGCGTGAGG
476	3	CCCTGGGGAATTTGCAGAAA	476	4	CTGCCCAGGGGTCTGGTGCG	476	458	GATGTGTATGATGGCAGTGG
477	3	CCAGCTGCCCAGGCCAGTGG	477	4	CGACGCTCTTCCGATCTACA	477	458	TGCCCAGGAGCTGGCAGTGG
478	3	GACGCTCTTCCGATCTTCCT	478	4	GGGTGCTGACTATGCAGTGG	478	457	ACCGCGTATGATGGCAGTGG
479	3	CGACGCTCTTCCGATCTGAT	479	4	GCTGACTATGCGGAGCCCAC	479	456	CGTGGATACACTGGCAGTGG
480	3	CCGCGTGATGGCAGTGGATG	480	4	GACCACCGAGATCTACACTA	480	455	TGTGTACCGCGTGACAGTGG
481	3	GACGCTCTTCCGATCTGTGG	481	4	GCGTGTACACATGGCAGTGG	481	454	ATGCGGAGCCCACACAGTGG
482	3	TGAATGATGTGTACCGCGGT	482	4	GGAAGCCAGCTGCCCAGTGG	482	452	CGCGTGGATACAGGCAGTGG
483	3	TGTGTACCTGATGGCAGTGG	483	4	CGACGCTCTTCCGATCTTAT	483	447	GATGTGTACCGAGGCAGTGG
484	3	ACCGCGTGGGATGGCAGTGG	484	4	GTACCGCGTGATGGCACTGG	484	446	GTACCGCACCATGGCAGTGG
485	3	GACGCTCTTCCGATCTTAGC	485	4	AGCCAGCTGCACTGGCGTGG	485	445	GATGATGTGTATGGCAGTGG
486	3	CGACGCTCTTCCGATCTATC	486	4	GTGCTGACTATGCGGAGTGG	486	444	GACCTGGGCCACCGCAGTGG
487	3	CGGAGCCCACCTGCCAGTGG	487	4	GCGGAGCCCACCTGGAACTT	487	442	GTGTACCGCAGTGGCAGTGG
488	3	TCTACACGAGATCGCACACT	488	4	GTACACTGCCATGGCAGTGG	488	438	TGAATGATGTGTACCGAATG
489	3	AGCTGCCCAGGGGGCAGTGG	489	4	GTAAGCCAGCTGCCCAGTGA	489	438	GGTGCTGAATGATGTGGTGG
490	3	GACGCTCTTCCGATCTCCCG	490	4	GACGCTCTTCCGATCTGCTA	490	438	CGTACTGCCATGATGGCATC
491	3	GACGCTCTTCCGATCTCACT	491	4	GGAAGAAAGAGGAAAAGGGG	491	434	TGATGTGTACATGGCAGTGG
492	3	CCGCGTGGATGTGGCAGTGG	492	4	AATGATGTGTACCGCACATC	492	434	GTACCGCGTGGTGGCAGTGG
493	3	ACCTGGGCCACCGCTACCAG	493	4	ACGGCGACCACCGAGATCTA	493	434	CCACTGAATGATGGCAGTGG
494	3	GACGCTCTTCCGATCTGAGT	494	4	TGGTGCTGAATGGTGGGAGG	494	432	TACCGCGTGTGTGGCAGTGG
495	3	GACGCTCTTCCGATCTCGTC	495	3	CAGCTGCCCAGGGGTCTGGT	495	431	GTACCGCGTACAGGCAGTGG
496	3	GCCCACCTGGATGGCAGTGG	496	3	TACCGCGTGATTGGCAGTGG	496	430	CGCGTGGATGATGGCAGTGG
497	3	ACGCTCTTCCGATCTGTTGC	497	3	CCTGGGTGCTGACTATGTGG	497	428	GAGACCTCCACTGGCAGTGG
498	3	GACGCTCTTCCGATCTTGTG	498	3	CCGCGTCATGATGGCAGTGG	498	428	TGACTATGCGGAGCCCACCT
499	3	GACGCTCTTCCGATCTCAGT	499	3	TACCGCGTACATGGCAGTGG	499	426	ACTTGGTAAGGTGGCAGTGG
500	3	TGTACCGCGTGAGGCAGTGG	500	3	CGACGCTCTTCCGATCTGGC	500	426	GCCAGCTGCCCAGGGGGTGG
501	3	CGACGCTCTTCCGATCTGGA	501	3	GGTAAGCCAGCTGCCAGTGG	501	424	AAGACCTCATGGTGCTGTGG
502	3	CGACGCTCTTCCGATCTTCA	502	3	CGACGCTCTTCCGATCTTGG	502	421	TGATGGCCCTGAGGCAGTGG
503	3	ACGCTCTTCCGATCTGGTTG	503	3	CGACGCTCTTCCGATCTGTG	503	421	GATGTGTAAGATGGCAGTGG
504	3	GCGGAGCCCACTGGCAGTGG	504	3	CGACGCTCTTCCGATCTCAG	504	421	GGTGCTGAATGATGTAGTGG
505	3	GAGCCCACCTGGAACAGTGG	505	3	CGACGCTCTTCCGATCTTCA	505	421	CGTACACATGATGGCAGTGG
506	3	GTGCGGGGGGCATGGAGGGA	506	3	GTAAGCCAGCTGCCAAGTGG	506	420	CATGGTGCTGAATGATGTGC
507	3	TTAGGTGAGCGGGAACACCC	507	3	TGATGTGTACATGGCAGTGG	507	419	ATGATGTGTACCGCGTACAC
508	3	GACCTCATGGTGCTGAGTGG	508	3	TACCGGCAGTGAGGCAGTGG	508	418	TGTGTACCGCGTGGTAGTGG
509	2	CGACGCTCTTCCGATCTACA	509	3	ACGACGCTCTTCCGATCTAA	509	412	ACCGCTACCAGGCCAGTCTG
510	2	TGTGTACCGGATGGCAGTGG	510	3	CGACGCTCTTCCGATCTTCC	510	411	CAGGGGTCTGAGGCCACTGG
511	2	GACGCTCTTCCGATCTACGC	511	3	ATTTGCAGAATTGGCAGTGG	511	411	ACCGCGTGCCATGGCAGTGG
512	2	TTCCGATCTCGGGTCTAGGA	512	3	TGTACCGCGTCATTCACATG	512	410	CCAGTCTCCTGATGGCCCTG
513	2	GCTCTTCCGATCTGGCGCTT	513	3	ATGGAGGGAGACCTGGGCCA	513	410	GCGGAGCATAGTCATAGTGG
514	2	TGTATAGGACCTGGGTGCTG	514	3	TGGTAAGCCAGCTGCAGTGG	514	410	GTGCTGAATGATGGCAGTGA
515	2	GACGCTCTTCCGATCTGAAC	515	3	GTGATGAATGATGGCAGTGG	515	409	TGATGTGTACCGCACTGTGG
516	2	ACGCTCTTCCGATCTGCAAG	516	3	GATGGCCCTGATGGCAGTGG	516	408	TGAATGATGAATGGCAGTGG
517	2	TCTGTATGTTAGGACCTGGG	517	3	AATGATGTGTACTGCAGTGG	517	407	GTGGCAGTGGATGGCAGTGG
518	2	GATGTGTTCCAGGTGGAATG	518	3	ACTGCCATCAGTGCATCAGG	518	405	GCGGAGCCCACTGGCAGTGG
519	2	CTCTTCCGATCTCTCCGCTA	519	3	CGTGGTACACATGGCAGTGG	519	403	TACCGCGTACACATCAGTGG
520	2	GAGATCGCACACTCTTTCCC	520	3	GTGTCACATCATGGCAGTGG	520	403	TACTGCGTGGATGGCAGTGG
521	2	CGACGCTCTTCCGATCTAAA	521	3	CGACGCTCTTCCGATCTCAC	521	402	ACCAACTTGGTAAGCAGTGC
522	2	GAGGGAGACCTGGGCCACCG	522	3	ATGTGTACCATCACCGCTGG	522	401	TGAATGATGTGTACCGGTGG
523	2	TTCCGATCTCTCCGGTAGGA	523	3	ATGTGTACTCATGGCAGTGG	523	398	TGGAGGGATGTACGCAGTGG
524	2	CAGGGGTCTGAGGCCACTGG	524	3	CGACGCTCTTCCGATCTTAA	524	397	TGTGTACCGCGGTGCAGTGG
525	2	ATCTTTCTCGTAGGACCTGG	525	3	GAATGATGTGTACACAGTGG	525	395	TGTACCGCACATGGCAGTGG
526	2	TACCGCGTTGGAGGCAGTGG	526	3	CCAGCTGCCCAGGCCAGTGG	526	395	GCTGCCCAGGGGTCAGCTGG
527	2	ACGCTCTTCCGATCTTCATC	527	3	GATGTGTACCGCGTCATTGG	527	394	GTGCAGTGTGTGTGCAGTGG
528	2	TGTACCGCTGATGGCAGTGG	528	3	CCACGGTTCACCTGGGTGCT	528	393	TGTACCGCGTTTGGCAGTGG
529	2	CTCTTCCGATCTGTTTTTTA	529	3	TCTGGTGCGGGAGGCAGTGG	529	392	TGTGTACCGCGTCACAGTGG
530	2	CGAGATCGCACACTCTTTCC	530	3	GTACGGCGTGATGGCAGTGG	530	392	ACCTGGGTGCTGACTATAGG
531	2	CCGTAGGACCTGGGTGCTGA	531	3	GATGTGTACAGTGGCAGTGG	531	388	GTGTACCGCACTGCCAGTGG
532	2	ACATAGGACCTGGGTGCTGA	532	3	GAATGATGTGTACCGCGTGT	532	388	ATGATGTGTAGTGGCAGTGG
533	2	CGCTCTTCCGATCTGCTGGA	533	3	ACCTCATGGTGCTGAAGTGG	533	386	GCGGTACACAGTGGCAGTGG
534	2	GACGCTCTTCCGATCTTTGT	534	3	CGTGTGATGTGTGGCAGTGG	534	385	TGCTGAATGATGTGTACGCG
535	2	CTTCCGATCTCGGATGTAGG	535	3	GAGCCCACCACTGGCAGTGG	535	385	TACCGCGTGATTGGCAGTGG
536	2	CGACGCTCTTCGATCTAGAC	536	3	CCGCGTGGGGATGGCAGTGG	536	385	GTACCGCGTGGATACAGTGG
537	2	TCTGCCTTAGGACCTGGGTG	537	3	TGATGTGTACCGCACAGTGG	537	384	ATGGTGCTGAATGATGTGTG
538	2	CTGCTGACTAGGACCTGGGT	538	3	TGGTAAGCCAGCTGCCCAGT	538	383	ACCGCGTGGATGGCAGTGGA
539	2	ATGGCAGTGGATGGCAGTGG	539	3	CCTGGAACACATGGCAGTGG	539	383	TACCACTGCCATGGCAGTGG
540	2	CCGCGTGGGGATGGCAGTGG	540	3	GCTGCCCAGGGGTCTGGTGG	540	382	GTACCGCGTGATGGCAGTGT
541	2	GACGCTCTTCCGATCTAGAG	541	3	GCTGAATGAGGAGGCAGTGG	541	381	AGGGACTGGGATGGCAGTGG
542	2	GCTCTTCCGATCTGCACGAT	542	3	GAATGATGTGGAGGCAGTGG	542	378	GTCTGGTGCCATGGCAGTGG
543	2	CGTGATGTGTATGGCAGTGG	543	3	GCAGAAAGACCTGGCAGTGG	543	377	GTACCGCGTGAGGGCAGTGG
544	2	CGACGCTCTTCCGATCTCGA	544	3	GTACCGCGTGATAACAGTGG	544	377	GATGTGTACCGCGTACATCC
545	2	TCCCCTACACGACGCTCTTC	545	3	GCTGAATGATGAGGCAGTGG	545	376	CCGCGTGTGTGTGGCAGTGG
546	2	GACGCTCTTCCGATCTGAAA	546	3	ATGATGTGTACCGCGTGGAC	546	375	CTGCTGCCATGGTGCAGTGG
547	2	CTCTTCCGATCTCGCAATTA	547	3	AATGATGTGAATGGCAGTGG	547	373	CTGCTGAATGATGGCAGTGG
548	2	CATGGTGCTGAATGATGTGC	548	3	AGCTGCCCAGGTGGCAGTGG	548	373	CCAGCTGCCTGGGGGTCTGG
549	2	TTTTAGGACCTGGGTGCTGA	549	3	GAATGATGAGATGGCAGTGG	549	373	GTACCGCGAGATGGCAGTGG
550	2	TCCGATCTCGACTATAGGAC	550	3	CGACGCTCTTCCGATCTTAC	550	370	ACCGCACATGATGGCAGTGG
551	2	TACCGCGTACACATCAGTGG	551	3	ACGCTCTTCCGATCTTTCCT	551	368	GACGCGTACGATGGCAGTGG
552	2	TGCTGAAGTGATGGCAGTGG	552	3	ACCGCGTGATGTGGCAGTGG	552	367	CATGGTGCTGAAGGCAGTGG
553	2	GATCCTAGGACCTGGGTGCT	553	3	AATGATGTGTACGGCAGTGG	553	366	TCACTGAATGATGGCAGTGG
554	2	TTTGTAGGACCTGGGTGCTG	554	3	TGGGCCACCGCTACCAGTGG	554	364	AATGATGTGAATGGCAGTGG
555	2	TGTATCGCGTGATGGCAGTG	555	3	GACGCTCTTCCGATCTTTTC	555	364	TCTGGTGCGGGAGGCAGTGG
556	2	CGATCTTGTTGGTAGGACCT	556	3	AGCTGCCCAGGGGGCAGTGG	556	363	CCTGGGCCACCAGGCAGTGG
557	2	CTCTTCCGATCTGCATCTTA	557	3	GTGTATGTGTATGGCAGTGG	557	363	GGTGTGAATGATGGCAGTGG
558	2	ATCTCGTACCTAGGACCTGG	558	3	GTAAGCCAGCTGCCCAGTGT	558	362	GCGTGTATGTATGGCAGTGG
559	2	CTCTTCCGATCTCGGCTGTA	559	3	GGAACTTGGTAAGCCAGTGG	559	362	CTGGTGCGGGATGGCAGTGG
560	2	ACCGCGTGGATGCACAGTGG	560	3	TGATGTGTACCGCACTGTGG	560	361	GAATTTGCAGATGGCAGTGG
561	2	CTGGTGTCTAGGACCTGGGT	561	3	AGGGAGACCTGGGCCACCGC	561	356	GCCCACCTGGAACTTGGTAA
562	2	GCCCACCTGGAACTCAGTGG	562	3	TACCGCGATGATGGCAGTGG	562	356	CTGGAACTGCCAGGCAGTGG
563	2	ACGCTCTTCCGATCTCGCCA	563	3	GCCCACCTGGAACTTGGTGG	563	355	AATGATGTGTACCGCACTGG
564	2	CCGATCTAATTGTTAGGACC	564	3	CGACGCTCTTCCGATCTCGC	564	355	GTGCTGAAGGATGGCAGTGG
565	2	GGCCCTGGGGAATTTGCAGA	565	3	CGGAGCCCACCTGGAACTTG	565	354	GGAATTTGCCATGGCAGTGG
566	2	GGGGTCTGGTGAGGCAGTGG	566	3	CGACGCTCTTCCGATCTCTG	566	353	ATGTGTACCGCGTCATCACA
567	2	CATGGTGCTGAATGCAGTGG	567	3	TGTGTACCGCGTGACAGTGG	567	352	ACCGCGTACACTGGCAGTGG
568	2	ACGCTCTTCCGATCTTGATG	568	3	TGCCCAGGAGCTGGCAGTGG	568	352	CAGGCCAGTCTCCTGATGGC
569	2	GTCTCCTGATGGCCCTGGGG	569	3	GAGCCCACCGATGGCAGTGG	569	351	TGATGTGTACCGCGTAGTGG
570	2	GACGCTCTTCCGATCTTCCC	570	3	CATGGAGGGAGACCTGGGCC	570	349	TCATGGTGCTGAATGATGGG
571	2	CTCATGGTGCTGAATGATGG	571	3	CGACGCTCTTCCGATCTCAT	571	348	TGTACCGCGTGATGGCAGTG
572	2	ACACGAGATCGCACACTCTT	572	3	ACCTCATGGTGCTGAATGAC	572	347	GCGTCACATCATGGCAGTGG
573	2	TGAATGATGAATGGCAGTGG	573	3	ATGGCAGTGGATGGCAGTGG	573	344	CTACCAGGTCAGTCTCCTGG
574	2	TGGAGGGAGACCTGGGCCAC	574	3	ACGACGCTCTTCCGATCTTA	574	344	GAATGATGTGTACCGTGTGG
575	2	GACGCTCTTCCGATCTACCA	575	3	CGCGTCATGGATGGCAGTGG	575	344	TACCGCGTCACAGGCAGTGG
576	2	GTACCGCGTACAGGCAGTGG	576	3	GATGTGTACGATGGCAGTGG	576	343	GGGTCTGGGCACTGCAGTGG
577	2	CTGAACATTAGGACCTGGGT	577	3	AGCCCACCTGGAAGCAGTGG	577	343	CGGAGCCCACCTGGATGTGG
578	2	TTGCAGAAAGATGGCAGTGG	578	3	TGGTGCTGAATGATGTGTAG	578	342	CTGGTGCGGGGCAGTGCGGG
579	2	GACGCTCTTCCGATCTGTTT	579	3	ACGCTCTTCCGATCTTTGTA	579	340	CTGAATGAGGATGGCAGTGG
580	2	ATCTTGATTGTAGGACCTGG	580	3	ATGGTGCTGAATGATGTGTG	580	339	CCGCGTCATGATGGCAGTGG
581	2	TTCCGATCTGGGGTTTAGGA	581	3	GTGCTGAAGGATGGCAGTGG	581	339	GCAACTTGGTAAGCCAGTGG
582	2	GTACCGCGTGCTGGCAGTGG	582	3	TGGTGCTGAATGATGTGAGG	582	339	CATGGTGCTCATGGCAGTGG
583	2	CGCTCTTCCGATCTGTCCAT	583	3	GACGCTCTTCCGATCTCAAC	583	338	AATGATGTGTACCGCGTGAG
584	2	ATCTCATTATTAGGACCTGG	584	3	GTAAACCAGCTGCCCAGTGG	584	337	TGTGTACCGCAGTGCAGTGG
585	2	GGTAAGCCAGGAGGCAGTGG	585	3	CGCGTCATTCATGGCAGTGG	585	337	CCTGATGGCCCTGGCAGTGG
586	2	CGACGCTCTTCCGATCTTAA	586	3	GCTCTTCCGATCTGGCCCTG	586	336	TGTGTACTGCGTGGCAGTGG
587	2	CTATCTAGGACCTGGGTGCT	587	3	GTAAGTCAGCTGCCCAGTGG	587	333	GGGGGCATGGATGGCAGTGG
588	2	GAGCCCACCACTGGCAGTGG	588	3	GATGTGTGCCATGGCAGTGG	588	333	GGTCTGGTGCGGGGGGCATG
589	2	GCGTGGATGCATGGCAGTGG	589	3	ATGATGTGTATGCACAGTGG	589	333	GATGTGTGCCATGGCAGTGG
590	2	ATAGGTGAGCGGGAACACCC	590	3	CGTGCACATCATGGCAGTGC	590	332	TGCGGAGCCCAGTGCCGTGG
591	2	ACGCTCTTCCGATCTGCAGT	591	3	TGAATGATGAATGGCAGTGG	591	332	AATGATGTAGATGGCAGTGG
592	2	TGATGTGTAGATGGCAGTGG	592	3	TAAGCCAGCTGCCAGTGTGG	592	331	ACCGCGTGGATGCACAGTGG
593	2	ACGCTCTTCCGATCTTTGGT	593	3	CACCTGGGTGCTGACTATGG	593	328	GAATGATGTGTACACAGTGG
594	2	ATGCTGAATGATGGCAGTGG	594	3	ACCGCGTGGAGGCACAGTGG	594	328	TGGCCCTGGGGAGGCAGTGG
595	2	GACGCTCTTCCGATCTTGTA	595	3	CGACGCTCTTCCGATCTTTT	595	328	CCGCGGTACACTGGCAGTGG
596	2	GGGCCACCGCTACCAGGCCA	596	3	ATGTGTACCACTGGCAGTGG	596	327	CCTGGGCCACATGGCAGTGG
597	2	GCAACTTGGTAAGCCAGTGG	597	3	ACCGAGATCTACACGAGATC	597	327	CCGCGTGGATATGGCAGTGG
598	2	ATGCGGAGCCCACACAGTGG	598	3	ACCAACTTGGTAAGCAGTGC	598	327	CTGATGGCCCTGGGCAGTGG
599	2	GCTCTTCCGATCTGTACCCT	599	3	GTGTACTGCCATGGCAGTGG	599	324	GATGTGTACCGCATCAGTGG
600	2	GACGCTCTTCCGATCTATTC	600	3	TCATGGTGCTGAATGATGAT	600	323	CTGGTGCGGGGAGGCAGTGG
601	2	CGCTCTTCCGATCTAGTACA	601	3	CCAGTCTCCTGATGGCCCTG	601	323	CTGAATGATGTGTACGCGGT
602	2	ACGCTCTTCCGATCTTCCTT	602	3	GACGCGTACGATGGCAGTGG	602	323	AATGATGTGTACCGCGGAGG
603	2	ACAGTGGATGTGTACAGTGG	603	3	CTTCCGATCTCTTACAGTTC	603	323	TGATGTGTACCGCGGTACAC
604	2	GCGTGGTCACATGGCAGTGG	604	3	ACCGCGTGGATGCACAGTGG	604	320	GGGGGCATGGAGGGCAGTGG
605	2	CGACGCTCTTCCGATCTAGT	605	3	CGACGCTCTTCCGATCTACT	605	320	ATGTGTACACATGGCAGTGG
606	2	AATGATACGGCGACCACCGA	606	3	TGTACCGCGTCATTCAGTGG	606	318	CACCGCGTGGATGGCAGTGG
607	2	TCCGATCTGCTGCTTAGGAC	607	3	GCTGAATGTGATGGCAGTGG	607	318	GTCTGGTGCGATGGCAGTGG
608	2	TCCGATCTTCTCAATAGGAC	608	3	AATGGCAATGGAGGCAGTGG	608	318	CCGCGTCCTCATGGCAGTGG
609	2	CGCGTGGATGATGGCAGTGG	609	3	CGCGTACACAGTGGCAGTGG	609	317	GGTCTGTGTACTGGCAGTGG
610	2	TTCCGATCTTGATCGTAGGA	610	3	GACGCTCTTCCGATCTACTT	610	316	GTCTTGCTCCACTGCAGTGG
611	2	TCCGATCTCCTCGTTAGGAC	611	3	CCACCGAGATCTACACGAGA	611	315	TGTGTACCGCGTGGATGTGG
612	2	ACCAGGCCAGTCTCCTGTGG	612	3	GCGGAGCCCACTGGCAGTGG	612	314	CGTACACATCATGGCAGTGG
613	2	GACGCTCTTCCGATCTTCTG	613	3	GTACCCCGTGATGGCAGTGG	613	313	AGACCTCATGGTGCCAGTGG
614	2	GACGCTCTTCCGATCTCCTT	614	3	CCGCGTGATGGCAGTGGATG	614	313	GTGTACGCGGTACACAGTGG
615	2	TCTGCTGAGTAGGACCTGGG	615	3	GGAGCCCACCTGGGCAGTGG	615	312	GGTAAGCCAGTGCCAAGTGG
616	2	CCGATCTGTCGTGTAGGACC	616	3	TACCGCGTGGATGGCAGTGT	616	312	TACCGCGGCACAGGCAGTGG
617	2	CGCTCTTCCGATCTAAGTCG	617	3	GATGTGTACCGTGGCAGTGG	617	312	GCGTGGATGTGTGGCAGTGG
618	2	TCTTCCGATCTGTCGATTAG	618	3	TGTATGTGTATGGCAGTGGA	618	311	GGCCCTGGGGATGGCAGTGG
619	2	CGATCTAGCAGCTAGGACCT	619	3	GACGCTCTTCCGATCTGGTT	619	311	ATGATGTGAGGAGGCAGTGG
620	2	CGATCTTTACGGTAGGACCT	620	3	CCACTGCGTGGAGGCAGTGG	620	310	GTGCTGAATGATGTGTACCA
621	2	TTCCGATCTGTTTCGTAGGA	621	3	GGCCACCGCTACCAGGCCAG	621	307	GGATGATGTGATGGCAGTGG
622	2	GACGCTCTTCCGATCTACTC	622	3	ATGGTGCTGAATGACAGTGG	622	306	TAAGCCAGCTGCCAGTGTGG
623	2	GACGCTCTTCCGATCTGAGG	623	3	CGAGATCGCACACTCTTTCC	623	303	AGCTGCCCAGGGGCCAGTGG
624	2	GACGCTCTTCCGATCTGTCG	624	3	GAATGACGTGATGGCAGTGG	624	302	ACCGCGTGTACAGGCAGTGG
625	2	ATCTAGCTGATAGGACCTGG	625	3	GACGCTCTTCCGATCTTGGG	625	302	ATTTGCAGAAAGACCAGTGG
626	2	GTCACATCACATGGCAGTGG	626	3	ACGAGATCGCACACTCTTTC	626	302	GGGAATTTGCATGGCAGTGG
627	2	GATCTATGTCATAGGACCTG	627	3	GGGTGCTGACTATGCGGAGG	627	301	CCTGGGGAATTTGGCAGTGG
628	2	ATGCGCAACGATGGCAGTGG	628	3	GATGTGTACCGCGTGGATGC	628	299	CTCATGGTGCTGAATGGTGG
629	2	CGCTCTTCCGATCTCGCCGT	629	3	CAGGGGTCTGGTGCGGGGGG	629	298	TGTACCGCGTGTACCAGTGG
630	2	CTGCACGGTAGGACCTGGGT	630	2	GACGCTCTTCCGATCTCTCT	630	297	GAATGATGTACAGGCAGTGG
631	2	CTCTTCCGATCTTTTTGTTA	631	2	GGTCTGTGTACTGGCAGTGG	631	296	GCTGAATGATGTGTACCGCA
632	2	ACGCTCTTCCGATCTCCACA	632	2	GACGCTCTTCCGATCTCTAG	632	296	TGTGATGTGTGTGGCAGTGG
633	2	TCTGGTGCGGATGGCAGTGG	633	2	TGATGTGTCGATGGCAGTGG	633	294	ATGTGTACCGCGTACTGTGG
634	2	GCCCACTAGGACCTGGGTGC	634	2	GACGCTCTTCCGATCTCGAA	634	294	GAATGATGTGTAGACAGTGG
635	2	CTGGGGAATTTGCAGAAAGA	635	2	GACGCTCTTCCGATCTGTGT	635	292	TGATGTGTACCGCGTGATGG
636	2	GGTGCTGACTATGCGGAGCG	636	2	GACGCTCTTCCGATCTTTAA	636	292	CATGATGTGTATGGCAGTGG
637	2	CGATCTTACGAATAGGACCT	637	2	ATCTTTCGTAGTTCACCTGG	637	292	AGACCTGGGGATGGCAGTGG
638	2	CGCTCTTCCGATCTCACTGC	638	2	AACTTGTCCACTGGCAGTGG	638	292	GTGTCACATCATGGCAGTGG
639	2	GCTGAATGAGATGGCAGTGG	639	2	TGATGTGTACCGCGGTCACA	639	291	GTGTACCGCGTGAGCAGTGG
640	2	GAATGATGTACAGGCAGTGG	640	2	GTGGATGTGTATGGCAGTGG	640	291	ACCTCATGGTGTGGCAGTGG
641	2	CGCGGTGGACATCACTGTGG	641	2	CGTACACATGGAGGCAGTGG	641	291	ATGTGTACCGCTGGCAGTGG
642	2	CGATCTAATGTCTAGGACCT	642	2	TACACAGTGTGTACCAGTGG	642	290	TGGTGCTGAATGATGTGTAG
643	2	ACGCTCTTCCGATCTGTGGC	643	2	ACACTGCCATATGGCAGTGG	643	290	ACCGCTACACATGGCAGTGG
644	2	TTCCGATCTATTATCTAGGA	644	2	GACGCTCTTCCGATCTGCGT	644	290	TGTACCGCGTGGATCAGTGG
645	2	CCACCGAGATCTACACGAGA	645	2	TACTTGGTTCACCTGGGTGC	645	285	GCGTTGAATGATGGCAGTGG
646	2	ATGATGTGTAGTGGCAGTGG	646	2	CGACGCTCTTCCGATCTTCG	646	285	CCTGGGTGCTGACTATGCGG
647	2	GCTGCCCAGGGGTCCAGTGG	647	2	GTACACATCCATGGCAGTGG	647	284	ATGATGTGTACCGCGTGGAT
648	2	TACCGCGTCGATGGCAGTGG	648	2	GCGTCACATCATGGCAGTGG	648	283	GATGTGGGAGGAGGCAGTGG
649	2	CTTCCGATCTGGCGAATAGG	649	2	CTTCCGATCTGTCCTTGTTC	649	283	AATGATGTAGGAGGCAGTGG
650	2	TATGCGGAGCCCACCTGTGG	650	2	GTATTGCGTGATGGCAGTGG	650	282	TGTGTACCGCACTGATGTGT
651	2	GACGCTCTTCCGATCTTGCC	651	2	ACGCTCTTCCGATCTGTACT	651	280	ATGATGTGTAATGGCAGTGG
652	2	GATGTGTACGCGGTCAGTGG	652	2	ATCACTGTACATGGCAGTGG	652	280	GCGTGTACACATGGCAGTGG
653	2	ACGCTCTTCCGATCTTGACA	653	2	TACCGCGTGGATGGTAGTGG	653	278	AATGATGTGTACCGCCAGTG
654	2	TCCGATCTATGGATTAGGAC	654	2	TGATGTGTACAGTGCAGTGG	654	278	AATTTGCAGAAAGACAGTGG
655	2	TCCGATCTGTGTTGTAGGAC	655	2	GGGAATTTGCAGTGCAGTGG	655	278	TCTGGTGCAGACCGCAGTGG
656	2	TACCGCGAGATGGCAGTGGA	656	2	ATGGTGCTGAATGATGTTGG	656	278	GAATGATGTGTACCGCGTAC
657	2	GACGCTCTTCCGATCTGACT	657	2	CCTGGAACTTGGTGCAGTGG	657	277	GCACTGAATGATGGCAGTGG
658	2	GCCAGCTGCGATGGCAGTGG	658	2	CGACGCTCTTCCGATCTGAC	658	276	GTGTACTGCCATGGCAGTGG
659	2	GACGCTCTTCCGATCTTACT	659	2	GTACCGCGTGATCGCAGTGG	659	276	AGTGATGTGTATGGCAGTGG
660	2	CTCTTCCGATCTAATCGCTA	660	2	GCGTGGCATGGAGGCAGTGG	660	275	ACCGCACATCATGGCAGTGG
661	2	ATTGCTAGGACCTGGGTGCT	661	2	ACGCTCTTCCGATCTGCCAA	661	270	TGGTGCTGAATGGTGGGAGG
662	2	CGCTCTTCCGATCTCCTCTT	662	2	CTCGCCCGGTTCACCTGGGT	662	268	TCATGGTGAGGAGGCAGTGG
663	2	TTCCGATCTTTACGCTAGGA	663	2	CCCACCTGGAACCACAGTGG	663	268	GAATGATGTGTACCGTGTTG
664	2	GACGCTCTTCCGATCTCATA	664	2	GGAGACCTGGGCCACCGCTA	664	268	GGAGACCTGGGCCACCGCTA
665	2	ATAGGTGAGCAGGAACACCC	665	2	CAGGCCAGTCTCCTGATGGC	665	267	CAATGATGTGATGGCAGTGG
666	2	TTCCGATCTCACTGGTAGGA	666	2	AGTAGGTTCACCTGGGTGCT	666	265	AAGACCTCATGGTGCTGAGG
667	2	CGATCTCGCATCTAGGACCT	667	2	ATGTGTACCGCGTGAAGTGG	667	264	AATTTGCAGAATGGCAGTGG
668	2	TTCCGATCTGTCACCTAGGA	668	2	TACCGCGCTGAATGATGTGG	668	263	AGGCCAGTCTCCTGATGGTG
669	2	ATGATGTGTACCGCGTACAC	669	2	ATGTGTACCGCGTGGCATGG	669	263	ACCGCGAATGATGGCAGTGG
670	2	GACGCTCTTCCGATCTTGGT	670	2	ATGCTGAATGATGGCAGTGG	670	262	GATGCACTGGATGGCAGTGG
671	2	ATGTGTACTGATGGCAGTGG	671	2	CTCTTCCGATCTGTGTGCGT	671	261	GGTGCGGGGGATGGCAGTGG
672	2	TTCCGATCTGCTCCGTAGGA	672	2	GTACCGAATGATGGCAGTGG	672	261	GTACCGTGGATGTACCGTGG
673	2	CCGCGTGTGTGTGGCAGTGG	673	2	GACGCTCTTCCGATCTGTTA	673	259	GATGTGTACCGCGTCATTGG
674	2	ACGCTCTTCCGATCTAGCGG	674	2	GCAGAAAGACCTCATGGTGG	674	257	GCGTATGTGTATGGCAGTGG
675	2	GACGCTCTTCCGATCTGTGA	675	2	CTGGAACATCATGGCAGTGG	675	257	TACCGCGCGGATGGCAGTGG
676	2	GGTATCTAGGACCTGGGTGC	676	2	CGCGGTACACATGGCAGTGG	676	257	TGGATGCACTGTGGCAGTGG
677	2	GACGCTCTTCCGATCTTACC	677	2	CGCTCTTCCGATCTGGATTA	677	255	GCGTGGATGTATGGCAGTGG
678	2	CGACGCTCTTCCGATCTTGA	678	2	TCTACACGAGATCGCACACT	678	254	TGCGGGGGACATGGCAGTGG
679	2	GACGCTCTTCCGATCTAGGT	679	2	CCTCATGGTGCTAAATGATG	679	254	TGCCCAGGGGATGGCAGTGG
680	2	CTCTTCCGATCTCTTCCGTA	680	2	GGTCTGGTGCTGAATGATGG	680	254	TACCGTGTGTATGGCAGTGG
681	2	GACGCTCTTCCGATCTGCGG	681	2	ACGCTCTTCCGATCTGGATT	681	254	GTGGCATGGCATGGCAGTGG
682	2	CTCTTCCGATCTCAATATTA	682	2	TATGCGGAGCCCAGCAGTGG	682	253	TGCTGACCTCATGGCAGTGG
683	2	ACGCTCTTCCGATCTTTTTT	683	2	GACGCTCTTCCGATCTTTGT	683	252	ATGATGTGTACCGCGTGATG
684	2	GACGCTCTTCCGATCTTTGC	684	2	CCGTGGTTCACCTGGGTGCT	684	252	TACCGTGTGGATGGCAGTGG
685	2	CGATCTTTCGTATAGGACCT	685	2	GACGCTCTTCCGATCTCTGC	685	252	TTGCAGAAAGACCTCATGGG
686	2	ATCTCACATTTAGGACCTGG	686	2	CGGAGCCCACCTGGAACTGG	686	251	TGAATGATGTGTACCGCCGG
687	2	AATGATGTGTGATGGCAGTG	687	2	AGACCTCATGGTGCTGAACG	687	251	GGCACACATGATGGCAGTGG
688	2	ATGTGTACCACTGGCAGTGG	688	2	AGACCTGGGGATGGCAGTGG	688	250	AATGATGTGTACCGCGTGGC
689	2	TCATGGTGCTGAATGATGAT	689	2	TCTCTTCACGTTCACCTGGG	689	249	CGCGTGATGTATGGCAGTGG
690	2	GACGCTCTTCCGATCTCTGA	690	2	ACATGATGATGTGGATGTGG	690	249	GGTCTGGTGCGGGGCAGTGG
691	2	GACGCTCTTCCGATCTGGCA	691	2	GCTGAATGAGGTGCTGAATG	691	249	AGTGGATGCACTGGCAGTGG
692	2	GACGCTCTTCCGATCTGTGC	692	2	CGTGGATACACTGGCAGTGG	692	249	CGCGTGGATGTGTACAGTGG
693	2	AAGACCTCATGTGCTGAATG	693	2	GCCAGCTGCACTGGCAGTGG	693	249	GTACCGCGTCACATCATTGG
694	2	TGTGTACCGCATGGCAGTGG	694	2	ACGCTCTTCCGATCTGCATA	694	248	GTGTACCGAGGAGGCAGTGG
695	2	ACGCTCTTCCGATCTTCCTC	695	2	CTGAATGATGTGTGCAGTGG	695	248	AGCCAGCTGTACTGCAGTGG
696	2	GGTGCTGATGATGGCAGTGG	696	2	GCTGCCCAGGGGTCAGCTGG	696	248	GTACCGCTGAATGGCAGTGG
697	2	GGAGCCCATGATGGCAGTGG	697	2	TGTGTACCGCAGTGCAGTGG	697	248	ATGTGTACCGCGATCAGTGG
698	2	ACTGGATAGGACCTGGGTGC	698	2	AGACCTCATGGTGCTGATGG	698	248	ATGATGTGTACCGCGAGTGG
699	2	ACGCTCTTCCGATCTCTTCT	699	2	TGGATGCACTGGCCTCCTCC	699	247	TCATGGTGCTGAATGAATGG
700	2	GACCTTTAGGACCTGGGTGC	700	2	AACTTGGTAAGCCAGCTGCC	700	247	CCATGGCACCATGGCAGTGG
701	2	CTAGGGAGCAGGGAACACCC	701	2	CCGCGTGCTGATGGCAGTGG	701	246	TACCGGTACACTGGCAGTGG
702	2	CGCTCTTCCGATCTCATGCG	702	2	ACCGCGTGATATGGCAGTGG	702	245	AATGATGTGTACCGCGGTAC
703	2	AGGCCAGTCTCCCGATGGCC	703	2	TGTGTACCGCGGTACAGTGG	703	244	ACCGCGTGATGATGCAGTGG
704	2	GACGCTCTTCCGATCTAGCG	704	2	GACGCTCTTCCGATCTTGCT	704	244	CGCGTGCACACAGGCAGTGG
705	2	CTCTTCCGATCTCTGGTTTA	705	2	CGATCTGCCGTAGTTCACCT	705	244	ATGATGTGATGTGGCAGTGG
706	2	CTCTTCCGATCTGCTCCTTA	706	2	GAGACCTCCACTGGCAGTGG	706	243	TGAATGATGTGTACCGCGGC
707	2	TGCGGAGCCCACCTGGGTGG	707	2	ATGTGTACCGCCATCACTGG	707	242	ATTTGCAGAATTTGCAGTGC
708	2	TTGTAGGACCTGGGTGCTGA	708	2	CTGCTGCCATGGTGCAGTGG	708	242	AATGATGTGTACCGCGTGTG
709	2	ACGCTCTTCCGATCTTAGCT	709	2	GGTGCTGATGATGGCAGTGG	709	241	TGATGTGTAGGAGGCAGTGG
710	2	TATTCGTAGGACCTGGGTGC	710	2	CGACGCTCTTCCGATCTGGT	710	241	ATGCGCAACGATGGCAGTGG
711	2	GCGTAGGACCTGGGTGCTGA	711	2	ACGCTCTTCCGATCTTGACT	711	240	TGGTGCTGAGGAGGCAGTGG
712	2	GACGCTCTTCCGATCTAACC	712	2	CACCGCTACCATGGCAGTGG	712	239	GATGGCAGTGATGGCAGTGG
713	2	ACGCTCTTCCGATCTCAACG	713	2	GACGCTCTTCCGATCTCATT	713	238	GTACCGCGTAATGGCAGTGG
714	2	GCTCTTCCGATCTTGTCTAT	714	2	GATGCACCTCATGGCAGTGG	714	238	GTACCGCGTACACACAGTGG
715	2	GAATGACGTGATGGCAGTGG	715	2	ACGCTCTTCCGATCTGCTGT	715	237	CTGGGGAATGATGGCAGTGG
716	2	GCTCTTCCGATCTCCCATGT	716	2	GTGCTGACTATGCGGAGCCT	716	236	AGACCTCATGGTGGCAGTGG
717	2	GACGCTCTTCCGATCTACGT	717	2	GCCCACCTGGAACTCAGTGG	717	235	ACCGCGTCCGATGGCAGTGG
718	2	GCGGATACACTGGCCTGTGG	718	2	CGCTCTTCCGATCTTCTTGT	718	235	CTCATGGTGCTGAATGATGC
719	2	CGCTCTTCCGATCTCCTTGT	719	2	TACCGCGTCAGTGGCAGTGG	719	235	GCGTCATGTGATGGCAGTGG
720	2	GACGCTCTTCCGATCTTACA	720	2	AATGATGTGTACAGCAGTGG	720	233	GTGCTGAATGATGTGTAATG
721	2	ACCGCGTCACATGGCAGTGG	721	2	CGCTCTTCCGATCTCGGTTG	721	231	GAATGATGAGGAGGCAGTGG
722	2	GACGCTCTTCCGATCTTTCC	722	2	GTACCGCGTACTGGCAGTGG	722	230	CACCATGCACGTGGCAGTGG
723	2	TGATGGCCCTGGGGAATTTG	723	2	TCTTCCGATCTGCGTTCGTT	723	230	GGCATGGAGGGAGACCATGG
724	2	TTCCGATCTTGTTTCTAGGA	724	2	CGCGTGGATCATGGCAGTGG	724	229	ACACTAGATCGCACACTCTT
725	2	CTTCCGATCTTCATTTTAGG	725	2	GGTAAGCCAGCTGCCCAGGG	725	227	CCGCTACCAGGAGGCAGTGG
726	2	CCCCCCCCCTTTTTTAATGA	726	2	GACGCTCTTCCGATCTGTCG	726	227	CGCGTACCTCATGGCAGTGG
727	2	GCTCTTCCGATCTGTCGCGT	727	2	GTACACATGGATGGCAGTGG	727	226	ATGAATGATGATGGCAGTGG
728	2	GCTCTTCCGATCTGGTTGCT	728	2	GTGTACCGCGGTGGCAGTGG	728	226	ATGATGTGTACTGCCAGTGG
729	2	TTCCGATCTGCGCCGTAGGA	729	2	CACACGACGCTCTTCCGATC	729	225	CATGAATGATGTGGCAGTGG
730	2	GACGCTCTTCCGATCTAGCA	730	2	GACGCTCTTCCGATCTCGTG	730	225	TGTACCACTCATGGCAGTGG
731	2	GTGCTGACTATGCGGAGTGG	731	2	GCGGAGCCCACCTGCAGTGG	731	224	TACCAGGTACATGGCAGTGG
732	2	GACGCTCTTCCGATCTCGTT	732	2	GACGCTCTTCCGATCTCAAG	732	224	ATGGAGGGAGACCTGGGTGG
733	2	TAGGTGAGCATGGAACACCC	733	2	CGCTCTTCCGATCTGTGTAC	733	224	TACCGCGTGGAGGCCAGTGG
734	2	TGTGTACCGTGTGGCAGTGG	734	2	CATGGTGCTGAAGGCAGTGG	734	224	CCTCATGGTGCAGGCAGTGG
735	2	ACGCTCTTCCGATCTGTCGT	735	2	CTCTTCCGATCTTAATGTGT	735	223	CCGCGTGGATGTACCAGTGG
736	2	TTCCGATCTGAGGCTTAGGA	736	2	ATGATGTGTACCGCGTGATG	736	222	CCGCGGCATTCAGGCAGTGG
737	2	GCTCTTCCGATCTGGGTGGT	737	2	TACCGCGTACACATCAGTGG	737	222	ACCGCGTAAGATGGCAGTGG
738	2	CTCGCCTTTAGGACCTGGGT	738	2	TATGCGGAGCACTGCAGTGG	738	222	AATGATGTGTACCGCGTACA
739	2	GATGTGTATGATGGCAGTGG	739	2	GCGTGTAATGATGGCAGTGG	739	222	ATGATGTGTACCGCGTGTGT
740	2	GAGATCTACACGAGATCGCA	740	2	GTGTACCGCAGTGGCAGTGG	740	221	CCGCGTGTGTATGGCAGTGG
741	2	GACGCTCTTCCGATCTAACA	741	2	TGAATGATGTGTATCAGTGG	741	221	ATGTGTACCGGAGGCAGTGG
742	2	AACTTGGTAAGCCAGCTGCC	742	2	GAATGATGAGGAGGCAGTGG	742	221	CTCTTTCCCTACACGACGCT
743	2	CTTTTATGTAGGACCTGGGT	743	2	CCTCATGGTGCTGAATGGTG	743	220	CTGAATGATGTGTGCAGTGG
744	2	CCGCGTGGCAGTGGCAGTGG	744	2	GATGTGTACCGCGTACATCC	744	220	GATGTGTACCTTGGCAGTGG
745	2	CTCAGTGATAGGACCTGGGT	745	2	GAACTTGGTAATGGCAGTGG	745	219	AATGATGTGTACCGCAGTGA
746	2	CGGAGCCCACCTGGAACTGG	746	2	GTACCGCGTGTAGGCAGTGG	746	218	TGAATGATGTGTGCCAGTGG
747	2	TCTTGTCCCTAGGACCTGGG	747	2	CGACGCTCTTCCGATCTGGA	747	218	GCGTGTAATGATGGCAGTGG
748	2	TTCCGATCTCTTGGTTAGGA	748	2	GGGCCTCATGGTGCTGAATG	748	218	GGTGCTGATGATGGCAGTGG
749	2	AATGATGTGTACCGAAGTGG	749	2	ACGCTCTTCCGATCTTACAT	749	218	AGAAAGACCTCATGGTACTG
750	2	ACGCTCTTCCGATCTGGAGC	750	2	CTACCAGGTCAGTCTCCTGG	750	218	TGATGGCCCTGGGGCAGTGG
751	2	GACGCTCTTCCGATCTTGGA	751	2	TGCTGAATGGATGGCAGTGG	751	217	CGCGTACACAGTGGCAGTGG
752	2	TCTGCCTGCTAGGACCTGGG	752	2	GTAAGCCAGCTGCACAGTGG	752	216	GCGTGGCATCATGGCAGTGG
753	2	CGATCTCGTTGATAGGACCT	753	2	CGACGCTCTTCCGATCTGGG	753	216	CGCTACCAGGATGGCAGTGG
754	2	TGCTGAATGATGTGTAGTGG	754	2	GAATTTGCAGGAGGCAGTGG	754	215	GGGAATTTGCCAGGCAGTGG
755	2	GACGCTCTTCCGATCTTGAG	755	2	AATGATGTGTACCGCGTACA	755	215	ATAGTCTTTTTTTGCAGTGG
756	2	CCAGCTGCCTGGGGGTCTGG	756	2	GACGCTCTTCCGATCTTACC	756	215	TGTACACAAAATGGCAGTGG
757	2	GACGCTCTTCCGATCTGGTG	757	2	CATGGTGCTGAATGATGTAG	757	214	GATGTGTAGGGAGGCAGTGG
758	2	TCCGATCTTGTTTGTAGGAC	758	2	CCGATCTTCAGGAGTTCACC	758	214	AATGACGCGTATGGCAGTGG
759	2	TCTTCCGATCTGCGGAGTAG	759	2	CGGCGGTTCACCTGGGTGCT	759	214	CGGTACTGCCATGGCAGTGG
760	2	ACCGCAGTGGATGGCAGTGG	760	2	CAGTACACTGATGGCAGTGG	760	214	GATGTGTTCCAGGTGGAATG
761	2	AGACCTGGGCCACCGCTACC	761	2	TGATGTGTACCATCATCAGG	761	214	GATGTGAAGGATGGCAGTGG
762	2	CGATCTTGGTCATAGGACCT	762	2	GCGTGGACACATGGCAGTGG	762	213	CATGGAGGGCATGGCAGTGG
763	2	GGTTAGGACCTGGGTGCTGA	763	2	CTTCCGATCTGCTAGAGTTC	763	213	CATGGAGGGAGTGGCAGTGG
764	2	TTCCGATCTGAGCTCTAGGA	764	2	CGACGCTCTTCCGATCTTTA	764	213	GCTGAATGAGGTGCTGAATG
765	2	AGTGCATCATCAGGCAGTGG	765	2	CGCTCTTCCGATCTGGACGT	765	213	CCTCATGGTGCTAAATGATG
766	2	TGTTAGGACCTGGGTGCTGA	766	2	ACTGGCCAGGATGGCAGTGG	766	212	ATGTGTACCGCGTGATGGCA
767	2	GGGGTCTGGTGCGGGGGGCA	767	2	AGACCTCATGGTGCTCATGG	767	212	TACCGCGTACACTGCAGTGG
768	2	GATCTACAGTTTAGGACCTG	768	2	ACGCTCTTCCGATCTAGCAT	768	212	GGTCTGGTGCGATGCAGTGG
769	2	TGTACCGCACATGGCAGTGG	769	2	AATGATGTGTACCGCGGAGG	769	211	GGCATGGAGGATGGCAGTGG
770	2	ACGCTCTTCCGATCTTATGT	770	2	GATGTGGGAGGAGGCAGTGG	770	211	GACCTCATGGATGGCAGTGG
771	2	CGCGTGGATCACATCATGTG	771	2	AACTTGGTAGATGGCAGTGG	771	211	TGAATGATGTGTACCGCATG
772	2	CGACGCTCTTCCGATCTCCC	772	2	GACGCTCTTCCGATCTGTGC	772	211	GGATGCGTGGATGGCAGTGG
773	2	TTTTACGTAGGACCTGGGTG	773	2	AAGACCTCATGGTGCTGTGG	773	211	TGATGTGTGGATGGCAGTGG
774	2	ACGCTCTTCCGATCTGTTAC	774	2	GCAGTGCATCATGGCAGTGG	774	211	AATGATGTGCACCGCAGTGG
775	2	CACTAGGACCTGGGTGCTGA	775	2	GGGTTGTTCACCTGGGTGCT	775	210	GTACCGCGTGATGGCAGTGA
776	2	CTTCCGATCTCGTCACTAGG	776	2	CGCTCTTCCGATCTCGCTAT	776	210	GTGCTGAATGATTGCAGTGG
777	2	CGACGCTCTTCCGATCTAGA	777	2	GTACCGGGTGATGGCAGTGG	777	209	GTACCGCGTAGTGGCAGTGG
778	2	GACGCTCTTCCGATCTATAC	778	2	ACCTCATGGTGCTGGCAGTG	778	208	GTGGCACATCATGGCAGTGG
779	2	CGGCGACCACCGAGATCGAC	779	2	CCAAAGTTCACCTGGGTGCT	779	208	CCAGTCTCCTGATCCAGTGG
780	2	GACGCTCTTCCGATCTTCTC	780	2	ACGCTCTTCCGATCTCTCGT	780	208	GGAGCCCACGGTGGCAGTGG
781	2	CTCTTCCGATCTACAGGATA	781	2	CGACGCTCTTCCGATCTTAG	781	207	AGACCTCATGGTGCTCATGG
782	2	GGTCTGGTGCGGGGGGCATG	782	2	CCGATCTTGTCAGGTTCACC	782	206	GTGGATGATGATGGCAGTGG
783	2	TGACTATGCGATGGCAGTGG	783	2	TACCGCGTGGGAGGCAGTGG	783	206	GGTGCTGAATGTGGCAGTGG
784	2	CCGATAGGACCTGGGTGCTG	784	2	CGTACACATCATGGCAGTGG	784	206	TGCTGAATGTATGGCAGTGG
785	2	TATGCGCGTGATGGCAGTGG	785	2	ACCGCGTGGGATGGCAGTGG	785	205	ATGTGTACCGCGTGGCAGTG
786	2	CTCTTCCGATCTCTGACTTA	786	2	ATCCGTTCACCTGGGTGCTG	786	204	CCGCGTACTGATGGCAGTGG
787	2	GCGGAGCCCGATGGCAGTGG	787	2	CGACGCTCTTCCGATCTGAA	787	204	GGCAAATTCCCTGGCAGTGG
788	2	GATACGGCGACCACCGAGAT	788	2	GTAAGCCAGCTGCTCAGTGG	788	203	ACATGCACACATGGCAGTGG
789	2	CTTCCGATCTACGGGGTAGG	789	2	CGTGATGTGTATGGCAGTGG	789	203	GTGTACCGCGTGGCACATGG
790	2	CGATCTGCCAATTAGGACCT	790	2	GGTGCGGGGGGCACCAGTGG	790	203	TGGAGGCATGGAGGCAGTGG
791	2	CATGGAGGGAGACCTGGGCC	791	2	GACGCTCTTCCGATCTCATC	791	203	ATGATGTGTACCGCGTGGCA
792	2	ACGCTCTTCCGATCTCGGGG	792	2	CCGATCTGGCTCCGTTCACC	792	201	GGAACTTGGTAAGCAAGTGG
793	2	CTGCACTGCCATGGCAGTGG	793	2	CTGTCACTGTTCACCTGGGT	793	201	GACCTGGGCCACCGCTACCA
794	2	GACGCTCTTCCGATCTGGAA	794	2	CCGTGGGAGGATGGCAGTGG	794	201	TGATGTGTACCGCGTGGCAC
795	2	CTCTTCCGATCTGGCTTTTA	795	2	GCGTCACATGATGGCAGTGG	795	200	GGGGGGCATGGGGGCAGTGG
796	2	GGCATGGAGGGAGACCTGGG	796	2	TGATGTGTACCGCGTAGTGG	796	200	CGTGGATGTGTAGGCAGTGG
797	2	CTTCCGATCTCCGAATTAGG	797	2	CCGATCTTCGAAGGTTCACC	797	200	CGCGTCACACATGGCAGTGG
798	2	ACCTCATGGTGCTGAATGAC	798	2	ACGCTCTTCCGATCTTGCAC	798	200	GTGCTGAATGATGTGTACCT
799	2	GACGCTCTTCCGATCTAGTC	799	2	ATGATGTGTACCGCGTCAGG	799	199	ACCATGAATGATGGCAGTGG
800	2	GATCTCGGTTGTAGGACCTG	800	2	CCTAAGTTCACCTGGGTGCT	800	199	ACCTCATGGTGCTGAATGAG
801	2	ACGCTCTTCCGATCTTCAGC	801	2	GACGCTCTTCCGATCTCTAT	801	199	GATGTGTACGGAGGCAGTGG
802	2	CTCTTCCGATCTATTCTCTA	802	2	GTACCGCGGTAAGGCAGTGG	802	199	ACCGCGTGCGATGGCAGTGG
803	2	TTCCGATCTGATGCGTAGGA	803	2	GTACCGCGTGATGGCCGTGG	803	198	ATTTGCAGAAATGGCAGTGG
804	2	GCTCTTCCGATCTGTTCCTT	804	2	GCTCTTCCGATCTGTCGCCG	804	198	ACCGCGTGTGGATGCAGTGG
805	2	ACGCTCTTCCGATCTCGTCC	805	2	ACGCTCTTCCGATCTCGGTG	805	198	GGGGGATCTCACTGCAGTGG
806	2	CTGAATGATGTGCTGAATGG	806	2	ACCTGGCCTGGTAGCAGTGG	806	198	GATGTGTCCACTGGCAGTGG
807	2	ACGCTCTTCCGATCTTGGTA	807	2	CGCTCTTCCGATCTGTTGGA	807	198	ACCGCGTACACAGGCAGTGG
808	2	CGACGCTCTTCCGATCTAAT	808	2	CCGATCTGCTGTCGTTCACC	808	197	ACCAGGCCAGTCTCCTGTGG
809	2	TTCCGATCTGCCACTTAGGA	809	2	TCTGGTGCGGGGGGCAGTGT	809	197	GCATGGAGGGAGACCTGGGC
810	2	GACGCTCTTCCGATCTGATC	810	2	GACGCTCTTCCGATCTATTC	810	197	ACTGGCCAGGATGGCAGTGG
811	2	TGAATGATGGATGGCAGTGG	811	2	CCGCGTGGATGTGGCAGTGG	811	196	CTGAATGATGTGCACCGTGG
812	2	TCTTCCGATCTACATGGTAG	812	2	GACGCTCTTCCGATCTGGAC	812	196	CCGCGTGCTGATGGCAGTGG
813	2	ATGGTGCTGAATGACAGTGG	813	2	GACGCTCTTCCGATCTTTCA	813	196	GGTACACCATGTGGCAGTGG
814	2	GTGTACCGATGTGGCAGTGG	814	2	GACGCTCTTCCGATCTGCAG	814	196	ATGACGTGTGATGGCAGTGG
815	2	CGCTCTTCCGATCTTACACT	815	2	GCGGAGCCCGATGGCAGTGG	815	195	GCCGCCATCGATGGCAGTGG
816	2	TTCCGATCTCATCACTAGGA	816	2	ACCTGGAACTTGGTAAGCCA	816	195	GTCTCCTGATGGCCCTGTGG
817	2	CGATCTTGTGTGTAGGACCT	817	2	GGGGCATGGAGGGAGACCTG	817	195	CATGGTGCTGAATGTGGTGG
818	2	CTCTTCCGATCTTCTGTGTA	818	2	GAACTTGGTAAGCCAAGTGG	818	194	GAATGATGGGATGGCAGTGG
819	2	TGTACCGCGGTACACAGTGG	819	2	TGTGAATGATGTGGCAGTGG	819	194	TGGCTCCTGAATGGCAGTGG
820	2	GCGGAGTCATCAGGCAGTGA	820	2	GACGCTCTTCCGATCTGGGA	820	194	GGGGTCTGGTGCGGGGGGCA
821	2	GACGCTCTTCCGATCTACAA	821	2	GTAAGACAGCTGCCCAGTGG	821	194	TGTACCGCGTGGGGCAGTGG
822	2	GCTCTTCCGATCTAACTGTT	822	2	CTCCTTGCAAGAGCCATCCA	822	194	TCATGGTGCTGAATGATGAT
823	2	GGTGCTGAATGATGCAGTGG	823	2	TGGTGGGAGGATGGCAGTGG	823	194	AGAAAGACCTCATGGTGTGG
824	2	TTCCGATCTTCGACGTAGGA	824	2	GGCCAGTCTCCTGATGGCCC	824	194	GATGTGTACAGTGGCAGTGG
825	2	AGCCAGCTGTACTGCAGTGG	825	2	CATGGTGCTCATGGCAGTGG	825	194	GGGGGCATGGAGGGTACCGC
826	2	ATCTTTCACGTAGGACCTGG	826	2	CCTCATGGTGCTGAATGAGG	826	193	GTACTGCGTCATGGCAGTGG
827	2	ACGCTCTTCCGATCTGCTGC	827	2	TGCTGACCTCATGGCAGTGG	827	193	CTGGGTGCTGACTGCAGTGG
828	2	GGAACTTGGTAAGCAAGTGG	828	2	TGAATGATGTGTAGCAGTGG	828	193	GTATCCACTGATGGCAGTGG
829	2	CTAGGTGAGCAGGAACACCC	829	2	TACACATGCCATGGCAGTGG	829	193	TGCGGGGGGCATGGAGGTGG
830	2	ACCGCGTGATGTGGCAGTGG	830	2	ACGCTCTTCCGATCTTCTTA	830	192	ACCGCGTACAGTGGCAGTGG
831	2	ACGAGATCGCACACTCTTTC	831	2	ATGTGTACCGCGTGGCATGC	831	192	ACCGCGGTACATGGCAGTGG
832	2	TGTACCGCTGAATGATGTGG	832	2	GACGCTCTTCCGATCTGTCT	832	192	CCGCGTCATTCAGGCAGTGG
833	2	CTCTTCCGATCTTCTAGCTA	833	2	GCGTACACACATGGCAGTGG	833	192	GTGTACCGCGTGGACAGTGG
834	2	CATGGTGCTGAATGATGTGA	834	2	GACGCTCTTCCGATCTTTCC	834	192	GCCTCATGTGGAGGCAGTGG
835	2	TTCCGATCTTGCCGATAGGA	835	2	CGTGGATGCACAGGCAGTGG	835	191	CCGCGTGTAGATGGCAGTGG
836	2	GCTCTTCCGATCTAGGAGTT	836	2	CCGCACATTCATCACAGTGG	836	191	GATGTGTATCCTGGCAGTGG
837	2	TTCCGATCTTCTTTGTAGGA	837	2	GATGTACCGTGTGACAGTGG	837	191	GTACACATCCATGGCAGTGG
838	2	CTAAGCTAGGACCTGGGTGC	838	2	GGGTCGTTCACCTGGGTGCT	838	191	ACTGCTGATGATGGCAGTGG
839	2	TACCGCGTACATGGCAGTGG	839	2	GTGCTGTCCTCTGGCAGTGG	839	190	GTAACCCACGATGGCAGTGG
840	2	CTCCTGGTTAGGACCTGGGT	840	2	CTGGTGCGGGGCAGTGCGGG	840	190	TGGTGCTGAGATGGCAGTGG
841	2	GCTCTTCCGATCTACCCTGT	841	2	ACCGCGTAAGATGGCAGTGG	841	190	CTGAATGCTGATGGCAGTGG
842	2	CCGCGTCCTCATGGCAGTGG	842	2	GATGTGTACCGCGTGGGTGG	842	189	TGTGTACTGAATGGCAGTGG
843	2	ACGCTCTTCCGATCTGCTTG	843	2	GACGCTCTTCCGATCTTTGC	843	189	GATGTGCTGAATGGCAGTGG
844	2	CACGGTAGGACCTGGGTGCT	844	2	ACCGCTGAATGTGGCAGTGG	844	188	GGTGCTGAATGATGATGTGG
845	2	CCAGCTGCCCATGGCAGTGG	845	2	TGTGTACCGCGGAGACCTGG	845	188	TACCGCGGGGATGGCAGTGG
846	2	CGCTCTTCCGATCTGCGCCC	846	2	GCTGTTCACCTGGGTGCTGA	846	187	CCGCGTGAAGATGGCAGTGG
847	2	CTTCCGATCTTACTGATAGG	847	2	TCATGGTGCTGAGGCAGTGG	847	187	AATGATGTGCAGTGCAGTGG
848	2	GTGTATGTGTATGGCAGTGG	848	2	CCCTTGTTCACCTGGGTGCT	848	187	GGTGCGGGGGGCACCAGTGG
849	2	TTCCGATCTTTTGGATAGGA	849	2	CGCGTCACATCATTCAGTGG	849	186	ACCGCAGTGTATGGCAGTGG
850	2	TCCGATCTGTCAACTAGGAC	850	2	CCAGCTGCACATGGCAGTGG	850	186	TGTGTAGCGGGTGGCAGTGG
851	2	CTCTTCCGATCTGGCCATTA	851	2	GACGCTCTTCCGATCTACGC	851	185	GTACTGCTGAATGGCAGTGG
852	2	CTTCCGATCTGCGTAGTAGG	852	2	TGTACCGCGTGGCAGTACAC	852	185	GTACCGCGTGGTACCAGTGG
853	2	TGTGGATAGGACCTGGGTGC	853	2	CGACGCTCTTCCGATCTGTC	853	185	TGAATGATGTGTACCGCGGT
854	2	ACTCTTCCCCTACACGACGC	854	2	GGTGCTGACTATGCGGGTGG	854	185	GATGTGTACCACATCAGTGG
855	2	CCACGACGCTCTTCCGATCT	855	2	GCTGTAGGAGATGGCAGTGG	855	184	TGATGTACTGATGGCAGTGG
856	2	TCCGATCTACGGTGTAGGAC	856	2	TTTGCAGTGGATGGCAGTGG	856	184	ACACTGAATGATGGCAGTGG
857	2	TGGTAAGCCAGCTGCAGTGG	857	2	TCCATCAGGAGTGGCAGTGG	857	184	TGTGTATGCGATGGCAGTGG
858	2	CTGAGTAGGACCTGGGTGCT	858	2	GGAGACCTGGATGGCAGTGG	858	184	AGGGGTCTGGTGCGGGGGGC
859	2	CGGGGGGCATGGAGGGAGAC	859	2	CGACGCTCTTCCGATCTCGT	859	183	GATGTGTACCGCTGAATGAT
860	2	TTCCGATCTGATTCCTAGGA	860	2	TGGTCGTTCACCTGGGTGCT	860	183	GAATGACGTGATGGCAGTGG
861	2	GCTCTTCCGATCTCACTTCT	861	2	CCTCATGGTGCTGAAATGAT	861	183	ACCTGGGCCACTGGCAGTGG
862	2	ACGCTCTTCCGATCTACCTT	862	2	GAATGATGCACTGGCAGTGG	862	183	CTGGTGCGGGGGGCATGGAG
863	2	GCGGAGCCTGATGGCAGTGG	863	2	CGCGCGAATGATGGCAGTGG	863	183	GTACCGCGTGGCACCAGTGG
864	2	CCCTGGGGAATTTGCAGTGC	864	2	GACGCTCTTCCGATCTGGCG	864	183	ATGATGTGCCATGGCAGTGG
865	2	GACGCTCTTCCGATCTAGTG	865	2	GACGCTCTTCCGATCTCTCA	865	182	CGTGGCACACATGGCAGTGG
866	2	GGCCAGTCTCCTGGCAGTGG	866	2	CACACGTTCACCTGGGTGCT	866	182	TACCGCACTGATGGCAGTGG
867	2	GACGCTCTTCCGATCTGCCA	867	2	TGAATGATGTGTACCAGTGA	867	182	ACCAGTGGAGGAGGCAGTGG
868	2	GACGCTCTTCCGATCTTGGC	868	2	GACGCTCTTCCGATCTACTC	868	182	GATGTGTGGCCAGGCAGTGG
869	2	GTACCGCGCACATTCAGTGG	869	2	CTGAATGATGTGTACAGGGG	869	182	GTACCGCGTGGATCGCGTGG
870	2	GAATGATGTGTACCGAGTGG	870	2	CTATGCGGAGCCCACAGTGG	870	182	TGATGTGTACCGCGTCCGCG
871	2	CTGTCAGGTAGGACCTGGGT	871	2	CATGCCCCCCATGGCAGTGG	871	180	TGTGTACCGCGTCATTCAGT
872	2	CTTCCGATCTCCCTGTTAGG	872	2	ACTCTTCCCCTACACGACGC	872	180	GCCACCGCTACCAGGCCAGG
873	2	GATGTGTACCGTGGCAGTGG	873	2	CATCACATCCACCGCGGAGG	873	180	TGTGTACCGCGTGGCTGTGG
874	2	GACGCTCTTCCGATCTTTTA	874	2	CCATGGTTCACCTGGGTGCT	874	179	GAATGATGCGATGGCAGTGG
875	2	CAGGCCAGTCTCCTGATGGC	875	2	GCTCTTCCGATCTGAATCAG	875	179	AGACCTCATGGTGCTGAGGC
876	2	GGTGCTGAATGAGGCAGTGG	876	2	GGAACTTGGTAAGCAAGTGG	876	178	TACCGCGCTGAATGATGTGG
877	2	CGACGCTCTTCCGATCTAAC	877	2	GAATGATGTGTACCGTGTTG	877	178	GGTACACATCATGGCAGTGG
878	2	GACGCTCTTCCGATCTCTGT	878	2	TCTTCCGATCTTGGCTGGTT	878	178	ACATGATGATGTGGATGTGG
879	2	TACACGAGATCGCACACTCT	879	2	GATGTGTACCGCACATGTGG	879	178	GCGTCATTGGATGGCAGTGG
880	2	GTACCGCATCATGGCAGTGG	880	2	CTGAATGAGGATGGCAGTGG	880	178	ATGGTGCTGAATGACAGTGG
881	2	ACGCTCTTCCGATCTTGTGG	881	2	GCTGAATGATGTGAATGATG	881	177	ACCGCACTGTGTACCAGTGG
882	2	CTTCCGATCTTCCGGCTAGG	882	2	TGCTGAATGATGATGTGTGG	882	177	ATGTGTACCGCGTGAAGTGG
883	2	GACGCTCTTCCGATCTGGTA	883	2	GTAAGCCAGCTGCCGAGTGG	883	176	GAGCCCACCGATGGCAGTGG
884	2	TCCGATCTTGACCGTAGGAC	884	2	TATCCGCGAGGAGGCAGTGG	884	176	TGCAGAAAGACCTCATGGGG
885	2	GACGCTCTTCCGATCTAAAT	885	2	GACGCTCTTCCGATCTCCAT	885	176	TGTGTACCGCACAGCAGTGG
886	2	CTCTTCCGATCTTAAGGTTA	886	2	GATCTCCCATCGTTCACCTG	886	175	CCGCGTGGTGATGGCAGTGG
887	2	GCTCTTCCGATCTGGTCTCT	887	2	GGGAATTTGCATGGCAGTGG	887	175	TACCGCATCCATGGCAGTGG
888	2	ATGTGTACCGCAGGCAGTGG	888	2	GACGCTCTTCCGATCTATTT	888	174	TGCGGGGGGTATGGCAGTGG
889	2	TCGTAGGACCTGGGTGCTGA	889	2	TATGATGTGTATGGCAGTGG	889	174	AGACCTCATGGTGCTGATGG
890	2	ACCGCACATGATGGCAGTGG	890	2	GAACTTGGAGATGGCAGTGG	890	174	GTACCTGAATGTACTGAATG
891	2	TTCCGATCTGTGCAGTAGGA	891	2	CTAGAGTTGTTCACCTGGGT	891	174	CTCATGGTGCTGAGGTGTGG
892	2	GGACCGCGTGAGGGCAGTGG	892	2	GCTGAATGATGTACCAGTGG	892	174	TACCGCGTGGGAGGCAGTGG
893	1	GACCTGGGCAGAGGGAGTGG	893	2	GATGTGTATCCTGGCAGTGG	893	173	GCTGACTATGCGGAGCCCAC
894	1	ACGCTCTTCCGATCTACGTA	894	2	ACGCTCTTCCGATCTATCCG	894	172	ACCGCGTGGAGGCACAGTGG
895	1	GCAGAAAGACCTCATGGTGT	895	2	CGCGTGGCACATGGCAGTGG	895	172	TCCATCAGGAGTGGCAGTGG
896	1	TCTCATCTCTAGGACCTGGG	896	2	CGACGCTCTTCCGATCTTGT	896	172	GTGCTGAATGATGCTGAATG
897	1	CGCTCTTCCGATCTAGCCCA	897	2	GACGCTCTTCCGATCTTCGG	897	172	GCATCATGGCATGGCAGTGG
898	1	GCTCTTCCGATCTAAGCGTT	898	2	CCTCATGGTGCTGAATGCTG	898	172	GTGCGGGGGGCATGGCATGG
899	1	GCTCTTCCGATCTAGCGCTT	899	2	TGTGTACCGTGTGGCAGTGG	899	171	CACCGCTACCAGGCCAGTGC
900	1	TTCCGATCTTTGGCCTAGGA	900	2	CGAGGGTTCACCTGGGTGCT	900	171	TGATGTGTACAGTGCAGTGG
901	1	TCGCGTGTAGGACCTGGGTG	901	2	TGGCATGGCAATGGCAGTGG	901	171	AATGATGTTGATGGCAGTGG
902	1	GATCTTCTATTTAGGACCTG	902	2	CTGGTGCGGGGAGGCAGTGG	902	171	GATGGCCCTGGATGCAGTGG
903	1	ACCGCGTGGTATGGCAGTGG	903	2	CTGTGAGGGTTCACCTGGGT	903	171	TCTGGTGCGGGGGGCAGTGT
904	1	TTCCGATCTCTCTGTTAGGA	904	2	GGTGCTGAATGATGTGGTGG	904	171	CCGCTACCAGGCCAGTCTCC
905	1	ATCTCCTCTCTAGGACCTGG	905	2	GACGCTCTTCCGATCTTAGC	905	171	GTGTACCGCAGTGGATGTGG
906	1	CTTCCGATCTCGGCATTAGG	906	2	CGCAGGTTCACCTGGGTGCT	906	170	GTGAATGATGATGGCAGTGG
907	1	GACGCTCTTCCGATCTCCGC	907	2	ACGCTCTTCCGATCTCTATA	907	170	GTGGTACAGGATGGCAGTGG
908	1	ACGCTCTTCCGATCTCGCCT	908	2	TGGTGCCCAGTGCCCAGTGG	908	169	CGGGGATGCACTGGCAGTGG
909	1	TAGGTTAGGACCTGGGTGCT	909	2	ACCGCGTGAGGAGGCAGTGG	909	169	GGATGCACTGGAGGCAGTGG
910	1	CTTCCGATCTTAGCCGTAGG	910	2	TGAATGATGTGTACCGGTGG	910	169	GTACCGCGGCATGGCAGTGG
911	1	ACGCTCTTCCGATCTAGACT	911	2	TGAATGATGTGTACCGCGGG	911	169	GGTGCTGAATGATGTGAATG
912	1	ACGCTCTTCCGATCTAAAGT	912	2	CGACGCTCTTCCGATCTGTA	912	169	GTGGATGCACATCACAGTGG
913	1	CGCTCTTCCGATCTGGATCC	913	2	ACGCTCTTCCGATCTGCTTC	913	169	ACCACTCCTGATGGCAGTGG
914	1	CCGATCTACAAGCTAGGACC	914	2	ACCGCGTACACTGGCAGTGG	914	168	TCCTGATGGCCCTGGGGAGG
915	1	CTCTTCCGATCTACTCGGTA	915	2	TGATGTGTAGGAGGCAGTGG	915	168	AATGATGTGTATGGCAGTGT
916	1	TACCGCGTACACTGCAGTGG	916	2	ACCGCTACCAGGCCAGTCTG	916	168	CATGGTGCTGAATGAGGTGG
917	1	GACGCTCTTCCGATCTCGAC	917	2	ACGCTCTTCCGATCTGGGTG	917	168	TGTACCGCTGAATGATGTGG
918	1	CTCTTCCGATCTCCGCTGTA	918	2	ACCACCGAGATCTACACGAG	918	168	GTGTACCACGATGGCAGTGG
919	1	CTCTTCCGATCTAACGGATA	919	2	TGACCATAGAGTGGCAGTGG	919	168	CTGCACTGCCATGGCAGTGG
920	1	TCCTGATGGCCCTGGGGAAT	920	2	GCTTCGTTCACCTGGGTGCT	920	167	TACACATCCACTGGCAGTGG
921	1	CTCTTCCGATCTCACCACTA	921	2	ACGCTCTTCCGATCTATTCC	921	167	CTGGGCCACCGCTACCAGGC
922	1	TGCTGTTTAGGACCTGGGTG	922	2	ATGATGTGTAGTGGCAGTGG	922	167	TGCTGAATGATGTGCAGTGA
923	1	CGATCTTCCGTGTAGGACCT	923	2	TGTGTACCCACAGGCAGTGG	923	167	CATGGTGCTGAATGATGTGA
924	1	GGACCGCGTGATGGCAGGGG	924	2	GACGCTCTTCCGATCTAGGT	924	167	GTGCTGAATGATGATGAAGG
925	1	ATGATGTGTACCGCGTGAGG	925	2	CGACGCTCTTCCGATCTCCG	925	166	ATGTGTACCGGAGGTTCAGG
926	1	CCGGTTTAGGACCTGGGTGC	926	2	TGGATGCACTGTGGCAGTGG	926	166	TACCGCGGCAGTGGTAGTGG
927	1	ATCTGAGACATAGGACCTGG	927	2	CAATGATGTGATGGCAGTGG	927	166	GAATGATGAGATGGCAGTGG
928	1	TTCCGATCTCCGACATAGGA	928	2	CTGATGGCCCTGGGCAGTGG	928	166	TGTGTACCGCGTACACGTGG
929	1	CTCTTCCGATCTATGTGCTA	929	2	TGCTGAATGATGTGTACGCG	929	166	GAATGATGTGTACCGCGAGG
930	1	CGATCTGCTCGTTAGGACCT	930	2	GACGCTCTTCCGATCTGCCC	930	165	ACACATCCACATGGCAGTGG
931	1	ATCTGGACGATAGGACCTGG	931	2	GACGCTCTTCCGATCTTCGT	931	165	GTACCGCGTGTGAGCAGTGG
932	1	CGATCTGGGTACTAGGACCT	932	2	CGACGCTCTTCCGATCTATT	932	165	GGTCTGGTGCTGAATGATGG
933	1	CTCTTCCGATCTTTTGGGTA	933	2	GACGCTCTTCCGATCTGGCT	933	165	ATGTACTGCCATGGCAGTGG
934	1	CGACCACCGAGATCTACACG	934	2	GCTGAATGATGTGTGGGAGG	934	165	TGGATGCACTGGTACAGTGG
935	1	CTCTTCCGATCTGTTGAGTA	935	2	ATGTGTACCGCTGGCAGTGG	935	165	CTGAATGGTGATGGCAGTGG
936	1	TAGGTGAGCAGGGAGCACCC	936	2	TGTGTACCGCGAGGCAGTGG	936	164	GGGGCATGGAGGGAGACCTG
937	1	CGCTCTTCCGATCTTTTCGT	937	2	GCCTGGTTCACCTGGGTGCT	937	164	GTGCGGGGGGCATGGAGTGG
938	1	GCGACCACCGAGATCGACAC	938	2	CTCTTCCGATCTGAGACGGT	938	163	ACCGCGTGATCATGGCAGTG
939	1	CGCTCTTCCGATCTGAAGCG	939	2	GCGTGATGAGGAGGCAGTGG	939	163	CTGAATGATGTGTACCAGTG
940	1	ACGCTCTTCCGATCTCATGC	940	2	GACGCTCTTCCGATCTGCTC	940	163	TGTACCATCGATGGCAGTGG
941	1	AAGGTAGGACCTGGGTGCTG	941	2	CTTCCGATCTCCTCGCGTTC	941	163	ACCGCGTCACATCACAGTGG
942	1	GATCTCAATAGTAGGACCTG	942	2	GATGGCCCTGGGGAATTTGC	942	162	ACCGCGTGATATGGCAGTGG
943	1	TTTTCCCTACACGACGCTCT	943	2	GACGCTCTTCCGATCTTCGC	943	162	TGAATGATGCATGGCAGTGG
944	1	CTCTTCCGATCTAGGGAATA	944	2	GGTGCTGAATGATGTAGTGG	944	162	TGTACCGCGTGGTACAGTGG
945	1	ACGCTCTTCCGATCTTTATT	945	2	CCTGATGGCCCTTGCAGTGG	945	162	TACCGCAGTGATGGCAGTGG
946	1	GCTCTTCCGATCTCTGTATT	946	2	CCGATCTGGTATAGTTCACC	946	162	ACATCAGTGGATGGCAGTGG
947	1	TCTTCCGATCTTCCAAGTAG	947	2	ATCTCCTGTCGTTCACCTGG	947	162	ATGTGTACCGCGTGGTGTGG
948	1	TAGGTGACCAGGGAACACCC	948	2	CTGGAACTGCCAGGCAGTGG	948	161	TGATGTGATGATGGCAGTGG
949	1	CACCGAGCTCTACACTAGAT	949	2	ACGCTCTTCCGATCTCGCTA	949	161	TGTACCGCGTGATGATGTGG
950	1	ACACTCTCTCCCTACACGAC	950	2	ACGCTCTTCCGATCTGCGCC	950	161	GCGTGCACTGATGGCAGTGG
951	1	CGCTCTTCCGATCTCCGCTT	951	2	GACGCTCTTCCGATCTATCG	951	161	TACCGGCAGTGAGGCAGTGG
952	1	CAGTCTCCTGATGGCCCTGG	952	2	GATGATGTGTATGGCAGTGG	952	161	CCTGATGGCCTGGGCAGTGG
953	1	TCTTCCGATCTATACGATAG	953	2	GACGCTCTTCCGATCTAACT	953	161	CTGGTGCGGGGGGCATGTGG
954	1	TTAACCCTAGGACCTGGGTG	954	2	AGACCTCATGGTGCTGAAGG	954	161	TGATTTTTGTCCACTTCAGG
955	1	CCGATCTCACTTTTAGGACC	955	2	CTCTATGTGTTCACCTGGGT	955	161	TGCTGAATGATGTGTACTGC
956	1	CGATCTACAATGTAGGACCT	956	2	TGAATGATGTGTACCGCGGA	956	160	TGCTGAATGATGATGTGTGG
957	1	GCTCTTCCGATCTTCGTTCT	957	2	CTCTTCCGATCTTGGCGAGT	957	160	ATGATGTGTACCGCGTGGAC
958	1	ATCTGTCGCTTAGGACCTGG	958	2	GTTCCGCGTGATGGCAGTGG	958	160	TACACATGGCAGTGCAGTGG
959	1	TAGAATTTAGGACCTGGGTG	959	2	ACCCGCTGTCCACACCCGCC	959	160	GGCAGTACACATGGCAGTGG
960	1	CTTCCGATCTGCTCTGTAGG	960	2	ATCTAGCTGCGTTCACCTGG	960	160	GAATGATGGTGCTGAATGAT
961	1	TCCGATCTCACATCTAGGAC	961	2	GACGCTCTTCCGATCTTAGG	961	159	GAAAGACCTCATGGTGCAGG
962	1	CCGATCTGTATTGTAGGACC	962	2	GCTCTTCCGATCTGTCGTCG	962	159	GTGTACCGTGTACACAGTGG
963	1	CGATCTCGGGACTAGGACCT	963	2	CTCTTCCGATCTAGCTTGGT	963	159	GTACCGCGGTACACCAGTGG
964	1	GTACCGCGTGATGGCAGTCT	964	2	TCCGATCTCATCGGGTTCAC	964	159	TGGATGTGTACAGGCAGTGG
965	1	TCCGATCTGGGCATTAGGAC	965	2	GTAAGCCATCTGCCCAGTGG	965	158	GTGTACCACTCTGGCAGTGG
966	1	TCTTCCGATCTGTTAACTAG	966	2	CTGAATGATGTAGGCAGTGG	966	158	TACCGCGTACAGTGCAGTGG
967	1	TCCGATCTTGTCTTTAGGAC	967	2	CGCGTGATGGCAGTGGATGC	967	157	TGTATGATGTATGGCAGTGG
968	1	AGTAGGTGAGCAGGGAACAC	968	2	GATGTGTACCGCGAGGATGG	968	157	ACCGCGTGTGGAGGCAGTGG
969	1	ATCTGTGTGATAGGACCTGG	969	2	ACGCTCTTCCGATCTTGCTG	969	157	GAGGGAGACCGTGGCAGTGG
970	1	CCGATCTGGACATTAGGACC	970	2	TACATGGTGTATGGCAGTGG	970	157	TGATGTGTACACATCAGTGG
971	1	GCTCTTCCGATCTCATCGCT	971	2	CGCGTGTGTGATGGCAGTGG	971	157	GATGGCCCTGGGGAATCAGG
972	1	CCGATCTCGGCGCTAGGACC	972	2	CGCTCTTCCGATCTATACGC	972	157	GAATGATGTGTACCCAGTGG
973	1	GGAGGGAGACCTGGGCCACC	973	2	AGTGATGTGTATGGCAGTGG	973	157	CGTGGAGGCCGTGGCAGTGG
974	1	CTCTTCCGATCTACAGGGTA	974	2	ATACCGTTCACCTGGGTGCT	974	157	ATGTGTACTCATGGCAGTGG
975	1	TTCCGATCTCGCATTTAGGA	975	2	CGCATCACTGATGGCAGTGG	975	157	GATGTGGGAGATGGCAGTGG
976	1	CTGGTGTTTAGGACCTGGGT	976	2	TGTGTACCGCGCGGCAGTGG	976	156	TGTACCGCGTGTACCAGTGC
977	1	GCTCTTCCGATCTGAGCCTT	977	2	TGCACTGGCAGTGGCAGTGG	977	155	CGTACACATGGAGGCAGTGG
978	1	CAGCGGTAGGACCTGGGTGC	978	2	AGGGACTGGGATGGCAGTGG	978	155	TGGTGCTGAATGACCTCATG
979	1	GCTCTTCCGATCTTTCCTCT	979	2	GCGACCACCGAGATCGACAC	979	155	AGGGAGACACATGGCAGTGG
980	1	TCTTCCGATCTTGTTGCTAG	980	2	GCTCTTCCGATCTTTACAAG	980	155	GATGTGTACGCGGTCAGTGG
981	1	CGCTCTTCCGATCTAGTCAT	981	2	GTACCGCGTGATACCAGTGG	981	155	GTGGAATGCACTGGCAGTGG
982	1	TCCGATCTAACACGTAGGAC	982	2	TGATGTGTACCTGGCAGTGG	982	155	TGAGGTCTTTCTGCAAATTC
983	1	ACGCTCTTCCGATCTCGCGC	983	2	CCGCGGTGCCATGGCAGTGG	983	155	GGCCAGTGGTATGGCAGTGG
984	1	CTTCCGATCTGTTAATTAGG	984	2	GGTACACCATGTGGCAGTGG	984	154	CTGAATGATGTGTACCGCAC
985	1	GAACGTAGGACCTGGGTGCT	985	2	GACGCTCTTCCGATCTGGCA	985	154	CGCGTGAAGGATGGCAGTGG
986	1	TCCGATCTGGTTAGTAGGAC	986	2	ACGCTCTTCCGATCTACTGG	986	154	GTGTACCGCGTGTGCAGTGG
987	1	CTCTTCCGATCTTCATGCTA	987	2	GAGATCTACACGAGATCGCA	987	154	GAGGGAGACCTGGCCAGTGG
988	1	TATTGACTAGGACCTGGGTG	988	2	CCTCATGGTGCTGAATGTGG	988	153	CGTGGTGGTGTACCGCGTGG
989	1	CTTCCGATCTATTCGATAGG	989	2	TGGTGCTGAAGTACCAGTGG	989	153	CTGAGGCACCATGGCAGTGG
990	1	TCTCGGTTGTAGGACCTGGG	990	2	CGCTCTTCCGATCTGTAGCT	990	153	GTACCGCGTTGTGGCAGTGG
991	1	CGATCTAGTGGTTAGGACCT	991	2	GACGCTCTTCCGATCTAGTT	991	153	GCGTGGCAGTATGGCAGTGG
992	1	GATCTCACTGTTAGGACCTG	992	2	CAAAAGTTCACCTGGGTGCT	992	153	CCCTGGGGAATTTGCAGAAT
993	1	TGACTATGCGGAGCCAGTGG	993	2	CTACACGAGATCGCACACTC	993	153	TGTACTCATGGTGCTGAATG
994	1	CTTCCGATCTTAGGTCTAGG	994	2	GTGTACCGCACTGCCAGTGG	994	153	AAGACCTCATGGGGCAGTGG
995	1	CCGCGGTACACTGGCAGTGG	995	2	GATGTGTTCCAGGTGGAATG	995	152	ATGCGGTGTGGACGCAGTGG
996	1	CGATCTGCATGCTAGGACCT	996	2	CGGGGATGCACTGGCAGTGG	996	152	GTGATGTGTGATGGCAGTGG
997	1	CGCTCTTCCGATCTTGTGCG	997	2	GTAAGCTAGCTGCCCAGTGG	997	151	CCTGTACCTGATGGCAGTGG
998	1	GATCGCACACTCTTTTCCTA	998	2	GACGCTCTTCCGATCTTGTG	998	151	GCATGGAGGGAGACCAGTGG
999	1	CTCTTCCGATCTACATCATA	999	2	GCGTGTATGTATGGCAGTGG	999	151	TGTGTACCGGGATGCAGTGG
1000	1	TCTGTCAGTTAGGACCTGGG	1000	2	AATGATGTGTACCGCGTGAT	1000	150	CCGCAACAGGATGGCAGTGG
1001	1	CGCTACCAGGCCAGTCTCCA	1001	2	CCGCGTGTACATGGCAGTGG	1001	150	ATCATGTGCCATGGCAGTGG
1002	1	CTTTAGGACCTGGTGCTGAC	1002	2	GACGCTCTTCCGATCTAGTC	1002	150	TACCGATGTGTAGGCAGTGG
1003	1	CTTGGTCGTGATGGCAGTGG	1003	2	GACGCTCTTCCGATCTACGA	1003	149	TATCGCGTGGATGGCAGTGG
1004	1	GCTCTTCCGATCTGTCCGTT	1004	2	CCTGGGCCACCGCTACCAGG	1004	149	AGGGAGACCTGGGCATGTGG
1005	1	TGTACCGCGTGATGGCGGTG	1005	2	GATGTGTCCACTGGCAGTGG	1005	148	CCGCGTGGTGTAGGCAGTGG
1006	1	TCTTCCGATCTTCATCGTAG	1006	2	CCTCATGGTGCTGGCAGTGG	1006	148	TGTACCCAGGATGGCAGTGG
1007	1	GTAGGTAGGACCTGGGTGCT	1007	2	TAAGCCAAGTGTGGCAGTGG	1007	148	AATGATGTGTACCGAAGTGG
1008	1	CGCTCTTCCGATCTTTGCGT	1008	2	ACTTGGTAAGGTGGCAGTGG	1008	148	GTGCTGAATGATGGCAGTGC
1009	1	CTTGACGGTAGGACCTGGGT	1009	2	GTGTACCGCGTATGGCAGTG	1009	148	GCTGAATGATGTGTACCGTG
1010	1	ACGCTCTTCCGATCTTCTTG	1010	2	CGACGCTCTTCCGATCTATG	1010	148	AGGGAGACCACTGGCAGTGG
1011	1	CGCTCTTCCGATCTAATAGC	1011	2	ATGTGTACCGCGTGCAGTGC	1011	147	AATGATGTGTACCGCGTGAT
1012	1	CCATGTTAGGACCTGGGTGC	1012	2	CGCGTACATCCAGGCAGTGG	1012	147	CGCGTGATGGATGGCAGTGG
1013	1	CTTTCCCTATACGACGCTCT	1013	2	GTACCGCGTGAAGGCAGTGG	1013	147	TGGATGCGTGATGGCAGTGG
1014	1	TTCCGATCTCACTCGTAGGA	1014	2	CTACCAGGCCAGTCTCCTGG	1014	147	ACACATGTGTATGGCAGTGG
1015	1	ACGCTCTTCCGATCTTCCAG	1015	2	CGACGCTCTTCCGATCTGTT	1015	147	GCAGTGGATGATGGCAGTGG
1016	1	CTCTTCCGATCTCAGCCTTA	1016	2	TGTACCGCGGTACACAGTGG	1016	146	GGCCCTGGCGATGGCAGTGG
1017	1	TGCCACTTAGGACCTGGGTG	1017	2	ACATCATTGGATGGCAGTGG	1017	146	ATGGCCCTGGGGACACAGGG
1018	1	CTCTTCCGATCTCCGGGCTA	1018	2	GACGCTCTTCCGATCTGGGG	1018	146	CGTGAATGAGGAGGCAGTGG
1019	1	TCTACACGATAGGACCTGGG	1019	2	ATCTATTGCAGTTCACCTGG	1019	146	TCATGGTGCTGAATGATGTT
1020	1	CGCTCTTCCGATCTGCAGAC	1020	2	GACGCTCTTCCGATCTTAGT	1020	146	ATGTGCATCCATGGCAGTGG
1021	1	GGTGCTGAAGGAGGCAGTGG	1021	1	ACGCTCTTCCGATCTGACGT	1021	146	CGTGATGATGATGGCAGTGG
1022	1	ACACTCTTTCCCTATACGAC	1022	1	ACGCTCTTCCGATCTCTCCA	1022	145	ACCGCGTGCAATGGCAGTGG
1023	1	AGACCTCATGGTGCTGATGG	1023	1	ACGCTCTTCCGATCTAATGA	1023	145	ATGTGTACAGGAGGCAGTGG
1024	1	TTTAATGATACGGCGACCAC	1024	1	ACGCTCTTCCGATCTGGCAC	1024	145	GCGTGGATGCACATCAGTGG
1025	1	GATCTCTGAAATAGGACCTG	1025	1	ACGCTCTTCCGATCTGGTAT	1025	145	TACCGCGTACACAGCAGTGG
1026	1	CGATCTAATTGGTAGGACCT	1026	1	GATGATGTGGATGGCAGTGG	1026	145	GCAGTACGATGTGGCAGTGG
1027	1	CCGATCTTGCGAATAGGACC	1027	1	CCGATCTAATCTGGTTCACC	1027	144	GTGTACCGCACACCCAGTGG
1028	1	TGTGAATGATGTGGCAGTGG	1028	1	GATCTTGTCATGTTCACCTG	1028	144	ATGTGTACACAGTGCAGTGG
1029	1	CTCTTCCGATCTGGGGAGTA	1029	1	TTCCGATCTGTTGGCGTTCA	1029	144	GTCTGGTGCAGGGGGCATGG
1030	1	CCGATCTCGTCCATAGGACC	1030	1	CGCTCTTCCGATCTAGTGGA	1030	144	GTACCACTGCCAGGCAGTGG
1031	1	ACGCTCTTCCGATCTCTCCC	1031	1	TCCTCTGTTCACCTGGGTGC	1031	144	GCGTACACTGTGTACAGTGG
1032	1	GCTGCCCAGGGGGGCAGTGG	1032	1	GCTCTTCCGATCTCTACGCG	1032	144	TGTGTGAATGATGGCAGTGG
1033	1	TGTCATAGGACCTGGGTGCT	1033	1	TACCGTGTAGATGGCAGTGG	1033	144	CACATCATGTATGGCAGTGG
1034	1	GCTCTTCCGATCTCCGCAGT	1034	1	CGCTCTTCCGATCTGACTAT	1034	144	ACATCATTGGATGGCAGTGG
1035	1	CGCTCTTCCGATCTATCCGT	1035	1	GACGCTCTTCCGATCTAATG	1035	143	GCTACCAGGCCAGGCAGTGG
1036	1	TCCGATCTGATCACTAGGAC	1036	1	GACGCTCTTCCGATCTGTCC	1036	143	ATGTGTACCACAGGCAGTGG
1037	1	GATCTCATGTGTAGGACCTG	1037	1	GCTCTTCCGATCTCCCAGCG	1037	143	TACCGCGTCAGTGGCAGTGG
1038	1	CCGATCTGCAGGGTAGGACC	1038	1	CGATCTGTGGGGGTTCACCT	1038	143	GAGGGAGACCATGGCAGTGG
1039	1	TTCCGATCTTCAACGTAGGA	1039	1	TTCCGATCTGTCCTTGTTCA	1039	143	GCTGAATGTGATGGCAGTGG
1040	1	TCTGGGTGTTAGGACCTGGG	1040	1	GCTCTTCCGATCTAAGGCTG	1040	143	CGCGTGGTACATGGCAGTGG
1041	1	CCGATCTGTTCCCTAGGACC	1041	1	CTCTTCCGATCTTGCCCTGT	1041	142	ATGTCTCCTGATGGCAGTGG
1042	1	TCTTCCGATCTTGTTATTAG	1042	1	ATCTACTCACGTTCACCTGG	1042	142	CGACCTCATGGTGCTGAATG
1043	1	TTCCCGACACGACGCTCTTC	1043	1	ACATGATGTGTACACATCTG	1043	142	GTGTACCGTGTTGGCAGTGG
1044	1	CTCTTCCGATCTGTGATGTA	1044	1	CCGATCTGGCAAGGTTCACC	1044	142	GTACCGTGTGATGGCAGTGG
1045	1	CGATCTTCATGCTAGGACCT	1045	1	CTTCCGATCTCGGACAGTTC	1045	142	TGGTGCTGAATGATGTATGG
1046	1	ATGTGTACCGCGTGGCAGTG	1046	1	TGATGTGTACCGCGGTACAC	1046	142	GTGTACCGGGATGGCAGTGG
1047	1	CTTGCCCCTAGGACCTGGGT	1047	1	ATCTCTACCCGTTCACCTGG	1047	142	GATGTGTACCGCGTGAGGAG
1048	1	GATCTGCGGCATAGGACCTG	1048	1	CGCTCTTCCGATCTGATTTG	1048	142	AATGATGTGTACCGCGGTGC
1049	1	TCCGATCTGGCACCTAGGAC	1049	1	CGATCTCCGTAGGTTCACCT	1049	141	CGCTACCAGGCCAGTCTCCA
1050	1	CTGCGTAGTAGGACCTGGGT	1050	1	GCTCTTCCGATCTACGTCGG	1050	141	TTTGCAGTGGATGGCAGTGG
1051	1	CGATCTATGCTCTAGGACCT	1051	1	ATGTGTACAGGAGGCAGTGG	1051	141	AGAAAGACCGATGGCAGTGG
1052	1	TCTTCCGATCTCGGGAGTAG	1052	1	ATGATGTGTACCGCGTCATC	1052	141	ATGTGTACCGCGGGCAGTGG
1053	1	GACGCTCTTCCGATCTGGAT	1053	1	GCTCTTCCGATCTGTTAGTG	1053	140	TACCGCGGTACTGGCAGTGG
1054	1	GCTCTTCCGATCTAGACTCT	1054	1	CGATCTTGTTAAGTTCACCT	1054	140	CGCGTGGGAGGAGGCAGTGG
1055	1	TGGCTCCTGAATGGCAGTGG	1055	1	CCGATCTTCACTAGTTCACC	1055	140	CCAGTCTCTGATGGCAGTGG
1056	1	CTCTTCCGATCTGCGCAGTA	1056	1	ATCTCTGGTTGTTCACCTGG	1056	140	GGGAGACCTGGGCACACCCA
1057	1	TTCCGATCTGGTGCATAGGA	1057	1	CTCTTCCGATCTAACGTAGT	1057	139	GTCTCCTGGCCTCCTCCTGG
1058	1	GCTGGATGATGTGTACCGCG	1058	1	GCTCTTCCGATCTGCCTTCG	1058	139	TACCGCGTCATTGGCAGTGG
1059	1	TGCATAGGACCTGGGTGCTG	1059	1	CGCTCTTCCGATCTTCCGCA	1059	139	TGCACTGGCAGTGGCAGTGG
1060	1	CGATCTTGTGTATAGGACCT	1060	1	GAGGGAGACCATGGCAGTGG	1060	138	ACCTCATGGTGCTGCAGTGG
1061	1	GCGCGTGTACAGTGCAGTGG	1061	1	CGATCTTGGAACGTTCACCT	1061	138	TGTACCGTGGATGGCAGTGG
1062	1	GATCGGTAGGACCTGGGTGC	1062	1	GCTCTTCCGATCTCCGAACG	1062	138	ATGGTGCTGAATGATGTGAT
1063	1	TCCGATCTGTTATGTAGGAC	1063	1	ACGCTCTTCCGATCTGGCTA	1063	138	GGTGCTGAATGATGGCAGTG
1064	1	CGCTCTTCCGATCTTGGACG	1064	1	TGTACCGCGTGGGGCAGTGG	1064	138	AGACCTCATGGTGCTGAACG
1065	1	ACGCTCTTCCGATCTCCTAC	1065	1	TGTGTACCATCATTCAGTGG	1065	137	GTACACATGGATGGCAGTGG
1066	1	GCTCTTCCGATCTGCCTGAT	1066	1	CTGCACAAGTTCACCTGGGT	1066	137	GAGACCATCGATGGCAGTGG
1067	1	AATTAGGACCTGGGTGCTGA	1067	1	AATGATGTGTACCGCGAATG	1067	137	GTGCCTCATGGAGGCAGTGG
1068	1	TAGGTGAGCAGGGAACATCC	1068	1	ACGCTCTTCCGATCTTAAAA	1068	137	TGAATGATGTGTAGCAGTGG
1069	1	CTCATCCCTAGGACCTGGGT	1069	1	GTACCGCGTGATGGCAGGAG	1069	137	CGCGGTACATCATTCAGTGG
1070	1	CGCTAGGACCTGGGTGCTGA	1070	1	ACGCTCTTCCGATCTAACGT	1070	137	GATGTGTACCGCGGTAGTGG
1071	1	CTCTTCCGATCTGGAGTGTA	1071	1	GTGGTATGCACTGGCAGTGG	1071	137	GCGTGGATGTGAGGCAGTGG
1072	1	CTTCGTCCTAGGACCTGGGT	1072	1	CTTACAGTGTTCACCTGGGT	1072	137	GATGTGTACCGCGGGAGTGG
1073	1	GATCTCACCACTAGGACCTG	1073	1	GCTCTTCCGATCTACCGTCG	1073	137	CAGTGTATCCATGGCAGTGG
1074	1	CGATCTAGCCAATAGGACCT	1074	1	CTCTTCCGATCTACCGCCGT	1074	137	GTGTACCGCGTGCACAGTGG
1075	1	GAATGATGTGTACCGCGAGG	1075	1	GTGCTGAATGATGTGTGTGG	1075	137	TACCGCGAGGATGGCAGTGG
1076	1	GATCTGCCGGTTAGGACCTG	1076	1	CTTAACTTGTTCACCTGGGT	1076	137	GTACCGCGTCACATCAGTGG
1077	1	CCGATCTTCGTGTTAGGACC	1077	1	GGAGCCCACGGTGGCAGTGG	1077	137	CTGAATGATGTGCACAGTGG
1078	1	GATCTCATATTTAGGACCTG	1078	1	CTAGGCAGGTTCACCTGGGT	1078	137	GTGGATGTGTACGGCAGTGG
1079	1	GCTCTTCCGATCTGCTGGTT	1079	1	CGCTCTTCCGATCTCTTTGC	1079	136	GCGTGGATCACTGGCAGTGG
1080	1	CGCTCTTCCGATCTAAAATT	1080	1	GACGCTCTTCCGATCTCCGC	1080	136	TACCGCGGTGTATGCAGTGG
1081	1	CGCTCTTCCGATCTGTGAGT	1081	1	ATCTTAACTAGTTCACCTGG	1081	136	ATGGATGCACTGGCCAGTGG
1082	1	TCTTCCGATCTTGGTGCTAG	1082	1	CGGAAGTTCACCTGGGTGCT	1082	136	TACCGCGTGAATGGCAGTGA
1083	1	ATCTGGTGCTTAGGACCTGG	1083	1	GACGCTCTTCCGATCTTCAG	1083	136	CGTGGATGTACAGGCAGTGG
1084	1	ACGCTCTTCCGATCTGTATC	1084	1	TGGCAGTGGTATGGCAGTGG	1084	135	TGTGTACCGCACATCAGTGG
1085	1	TCTTCCGATCTCGACAATAG	1085	1	TGTACCGCGTGGATCAGTGG	1085	135	CTGTACACATCAGGCAGTGG
1086	1	AACCTAGGTGAGCAGGGAAC	1086	1	CGATCTAGCTGGGTTCACCT	1086	135	GCAGAAAGACCTCATGGTGT
1087	1	ACGCTCTTCCGATCTCTTTA	1087	1	ACGCTCTTCCGATCTAGGCT	1087	135	GCTGAATGATGTGTACCATC
1088	1	CGCTCTTCCGATCTGTCAGA	1088	1	AATGAATGATGTGGCAGTGG	1088	134	GTACCGCGATATGGCAGTGG
1089	1	CCGATCTGTGTACTAGGACC	1089	1	GCTCTTCCGATCTTGCACCG	1089	134	CGCGTGGATGGAGGCAGTGG
1090	1	TCTTCCGATCTGCACCATAG	1090	1	ACGCTCTTCCGATCTTCCTC	1090	134	ATGTGTATCCATGGCAGTGG
1091	1	TCTTCCGATCTGACCTATAG	1091	1	ATTTAGTTCACCTGGGTGCT	1091	134	TGTGTACCGCGTACACATGG
1092	1	CGCTCTTCCGATCTTCTGCC	1092	1	GACGCTCTTCCGATCTGCGA	1092	134	AATGATGATGGAGGCAGTGG
1093	1	TCTTCCGATCTGCGGGGTAG	1093	1	CGCGAGTTCACCTGGGTGCT	1093	134	CGGCACAAGGATGGCAGTGG
1094	1	ACGCTCTTCCGATCTCTTAG	1094	1	ACCGCGTACAGTGGCAGTGG	1094	134	GCGTGGTACACAGGCAGTGG
1095	1	CGATCTCACACGTAGGACCT	1095	1	ACGCTCTTCCGATCTGCCTT	1095	134	ATGCACATGAATGGCAGTGG
1096	1	GACGCTCTTCCGATCTCCAC	1096	1	ACGCTCTCCGATCTGTTTCT	1096	133	CCTGATGGCCATGGCAGTGG
1097	1	GACGCTCTTCCGATCTACAC	1097	1	TCTCCGAATGTTCACCTGGG	1097	133	CAGGGTGCCGCCTGGCAGGG
1098	1	CGATCTTCACCTTAGGACCT	1098	1	ATCTGTGCTTGTTCACCTGG	1098	133	AAAATGATGTGTGGCAGTGG
1099	1	ATCTGCGGGTTAGGACCTGG	1099	1	CTACGTCGGTTCACCTGGGT	1099	133	AGAAATTCCCCAGGCAGTGG
1100	1	CGCTCTTCCGATCTCCTGTT	1100	1	GACGCTCTTCCGATCTCAGC	1100	133	GACCTGGGCAGAGGGAGTGG
1101	1	CTCTTCCGATCTTCGTAATA	1101	1	CCCGTGTTCACCTGGGTGCT	1101	133	TGTGTACCGCAATGATGAGG
1102	1	CGCTCTTCCGATCTTGAGGT	1102	1	TGTGTGCCACGTGGCAGTGG	1102	133	TGTGTACCGCTGTGCAGTGG
1103	1	GACGCTCTTCCGATCTATAT	1103	1	CCGATCTGGACGAGTTCACC	1103	133	AATGATGTGTACCGCGTGCG
1104	1	GACCACCGAGATCTACACGA	1104	1	TCTGGTGGCGTTCACCTGGG	1104	133	GCGAGGCATGATGGCAGTGG
1105	1	CTTGTGAGTAGGACCTGGGT	1105	1	GTGATACATGATGGCAGTGG	1105	133	CCGCGTGACGATGGCAGTGG
1106	1	CCGATCTTCCCTATAGGACC	1106	1	ATCTTCGGGGGTTCACCTGG	1106	133	CGTCACATGGATGGCAGTGG
1107	1	GATCTATGTGTTAGGACCTG	1107	1	GCTCTTCCGATCTGTCCAAG	1107	132	GAGGGAGACCTGGGCCCTCC
1108	1	GCTCTTCCGATCTGACCGTT	1108	1	TCTTCCGATCTCATACGGTT	1108	132	TGTACACATCAGTGCAGTGG
1109	1	TATGTGGTAGGACCTGGGTG	1109	1	ATCTTGGTTGGTTCACCTGG	1109	132	AGAAAGGTTAAACTCTGTGG
1110	1	CGCTCTTCCGATCTGCTACA	1110	1	CACTCTTCCCCTACACGACG	1110	132	GGTACACTGCATGGCAGTGG
1111	1	TAGGTGAGCAGAGAACACCC	1111	1	AATGTCGTTCACCTGGGTGC	1111	132	TACCGCGTGTATGGCAGTGT
1112	1	CTATACATTAGGACCTGGGT	1112	1	ATGTGTACCGCGTGGAGTGG	1112	132	TACCGCGTTCACATCAGTGG
1113	1	GCCCAGGGGTCTGGTGCGGG	1113	1	TCCGATCTGGGTCTGTTCAC	1113	131	GTATGTATGTATGGCAGTGG
1114	1	GACGCTCTTCCGATCTTCAG	1114	1	GCTCTTCCGATCTCAAGTGG	1114	131	TACCGCGTGGCCTCCAGTGG
1115	1	TGATTACTAGGACCTGGGTG	1115	1	ACTTGGTAAGCCAGCTGTGG	1115	131	GTACACATGCATGGCAGTGG
1116	1	CTTCCGATCTGCAGATTAGG	1116	1	CTCATGGTGCTGAATGGTGG	1116	131	CTGAATGATGTGCTGAATGG
1117	1	ATCTCTTAGCTAGGACCTGG	1117	1	GACGCTCTTCCGATCTCGCC	1117	131	TGTGATGTGTATGGCAGTGG
1118	1	TGATAGGTGAGCAGGGAACA	1118	1	TTCCGATCTGTAGGGGTTCA	1118	131	CCGCGTACAGATGGCAGTGG
1119	1	ATCTTGGCATTAGGACCTGG	1119	1	CACGGCGCTCTTCCGATCTG	1119	131	CGCGGTACACAGTGCAGTGG
1120	1	GACGCTCTTCCGATCTGTCA	1120	1	CGCTCTTCCGATCTCCGGGT	1120	130	GTGCATCCTGATGGCAGTGG
1121	1	GATCTTCGGGATAGGACCTG	1121	1	ATCTATGGTAGTTCACCTGG	1121	130	CGCGTCACATCTGGCAGTGG
1122	1	TCCGATCTCTAGTGTAGGAC	1122	1	GTGTACCGCGTCAGGCAGTG	1122	130	CTGAATGTGTATGGCAGTGG
1123	1	CTTCCGATCTTTACTATAGG	1123	1	TTGCGGGGTTCACCTGGGTG	1123	130	GATGATGTGGATGGCAGTGG
1124	1	CCCGGTAGGACCTGGGTGCT	1124	1	CTCTTCCGATCTACGTGCGT	1124	130	ATGCACTGGCATGGCAGTGG
1125	1	GATCTTCTAGGTAGGACCTG	1125	1	CCGATCTTAATGGGTTCACC	1125	130	CTGAATGAAGGAGGCAGTGG
1126	1	CGCTCTTCCGATCTTGCGTT	1126	1	GACGCTCTTCCGATCTAGGC	1126	130	ACCTGGAACTTGGTAAGCCA
1127	1	TACCGCGTGTGTGGCAGTGG	1127	1	GACGCTCTTCCGATCTACAT	1127	129	ACCGCGTGGCACATCAGTGG
1128	1	TGGCTCGTAGGACCTGGGTG	1128	1	TCTTCCGATCTTCATGCGTT	1128	129	GGGGAATTTGCAGGCAGTGG
1129	1	TTCCGATCTGGCACGTAGGA	1129	1	ACGCTCTTCCGATCTTTTAC	1129	129	GTACCGCGTTATGGCAGTGG
1130	1	TCCGATCTCGTTTGTAGGAC	1130	1	CTTCCGATCTATCATCGTTC	1130	129	ATGGTGCTGAATGATGTGGG
1131	1	CGATCTAACGCGTAGGACCT	1131	1	GTCCGTTCACCTGGGTGCTG	1131	129	TGTGTACCGCGTACACATCA
1132	1	CTATGGCGTGATGGCAGTGG	1132	1	CCGATCTAAGCACGTTCACC	1132	129	CCGCGTACATTCAGCAGTGG
1133	1	ACGCTCTTCCGATCTGGGAC	1133	1	GATCTATGCGCGTTCACCTG	1133	129	ACCGCGTGTACTGGCAGTGG
1134	1	CTCTTCCGATCTACATTATA	1134	1	CCCTGGGGAATTTGCAGAAA	1134	129	GTGGATGCGGATGGCAGTGG
1135	1	CCACCGAGATTTACACTAGA	1135	1	TTCCGATCTACTTGGGTTCA	1135	129	CCGCACATTCATCACAGTGG
1136	1	TCTTCCGATCTGTGAGGTAG	1136	1	CGTCAGTTCACCTGGGTGCT	1136	129	ACCGCGTCCACACCCAGTGG
1137	1	TCCGATCTGCAAGCTAGGAC	1137	1	CGCTCTTCCGATCTGAACTT	1137	128	CAGTCTCCTGATGGTCCTGG
1138	1	CCGATCTATATTGTAGGACC	1138	1	ACGCTCTTCCGATCTTATAG	1138	128	GCTGTAGGAGATGGCAGTGG
1139	1	ATCTTCCACGTAGGACCTGG	1139	1	TGTGCTGAATGAGGCAGTGG	1139	128	TGTACCGCGTGGATGCGTGG
1140	1	CCGATCTTACGTTTAGGACC	1140	1	ACGCTCTTCCGATCTCGGCC	1140	128	GCGTACACAGGAGGCAGTGG
1141	1	ATCTATGCGGTAGGACCTGG	1141	1	ACGCTCTTCCGATCTGAGGT	1141	128	AGTGGATGCACTGCCAGTGG
1142	1	TCTTCCGATCTCAATCCTAG	1142	1	TCCGTGGGAGATGGCAGTGG	1142	128	CCGCGTACTGGTAGCGGTGG
1143	1	TCTGCCAGTTAGGACCTGGG	1143	1	CTTCCGATCTTCTGACGTTC	1143	128	TCACTGCGTGATGGCAGTGG
1144	1	CGCTCTTCCGATCTGAACCA	1144	1	CCATTCGTTCACCTGGGTGC	1144	128	CGCGTGCATCCAGGCAGTGG
1145	1	TCTTCCGATCTCGCTTCTAG	1145	1	TGTACCGCGTGATGGAGTGG	1145	128	TACGCGGTACACATCAGTGG
1146	1	GATTAGGACCTGGGTGCTGA	1146	1	GATCTGACTCCGTTCACCTG	1146	128	TGATGGCATGATGGCAGTGG
1147	1	ATCTATATGTTAGGACCTGG	1147	1	ACGCTCTTCCGATCTATACC	1147	127	TACCGCAATGATGGCAGTGG
1148	1	ACGCTCTTCCGATCTAATTC	1148	1	CCGATCTCGTCTGGTTCACC	1148	127	TGAATGATGTGTACCGCGGG
1149	1	CGATCTTGCATGTAGGACCT	1149	1	GTGTTGTTCACCTGGGTGCT	1149	127	CGTGGATGCACAGGCAGTGG
1150	1	CTCTTCCGATCTCGCATATA	1150	1	ATGGTGCTGAATGAATGTGG	1150	127	CGCGCGAATGATGGCAGTGG
1151	1	CTCTTCCGATCTGTTAAATA	1151	1	TCCGATCTGTTGATGTTCAC	1151	127	CCTGGGCCACCTGGCAGTGG
1152	1	CCGATCTCGAAGCTAGGACC	1152	1	GATCTCTCCGAGTTCACCTG	1152	127	TGTGTATGATGTGGCAGTGG
1153	1	CGCTCTTCCGATCTGTCACC	1153	1	TCCGATCTCTGATGGTTCAC	1153	126	ACCGCGTACACTGCCAGTGG
1154	1	CTCTTCCGATCTCAAACATA	1154	1	CGCTCTTCCGATCTCCTCTA	1154	126	TGGATGCGTGGAGGCAGTGG
1155	1	TCTCAACGTTAGGACCTGGG	1155	1	TCCGATCTCTCTATGTTCAC	1155	126	CTGAATGATGTGTGGCAGTG
1156	1	GCTCTTCCGATCTGATTGGT	1156	1	ATCTTGCAGCGTTCACCTGG	1156	126	CCGCGGTGCCATGGCAGTGG
1157	1	ACCTCATGGTGCTGAATGGG	1157	1	TTCCGATCTGGCGTTGTTCA	1157	126	GATGTGTACACAGGCAGTGG
1158	1	GACGCTCTTCCGATCTAACG	1158	1	GAATGATGTGTACCGCGTCA	1158	126	CGCGTGTGTGATGGCAGTGG
1159	1	CTCTCACTTAGGACCTGGGT	1159	1	CTCTTCCGATCTGACCCTGT	1159	126	GGCCACACTGATGGCAGTGG
1160	1	CTTACTCATAGGACCTGGGT	1160	1	ATCTGACTGTGTTCACCTGG	1160	126	GAAAGACCTGATGGCAGTGG
1161	1	GCTCTTCCGATCTATCAGGT	1161	1	TCGAGGTTCACCTGGGTGCT	1161	126	TGTACCGCGCGTGGCAGTGG
1162	1	GATCTAAAGGATAGGACCTG	1162	1	GATGTGTACCTTGGCAGTGG	1162	126	GGAGGGAGACTGGGCAGTGG
1163	1	TTCCGATCTCGTTCCTAGGA	1163	1	TACCGCGGTACAGGCAGTGG	1163	126	GATGTGTACCGCGTGGTTGG
1164	1	TCTTCCGATCTTCGTCGTAG	1164	1	ACGCTCTTCCGATCTGTCAA	1164	126	CGCGTGATGTGTGGCAGTGG
1165	1	ATCTTCGCATTAGGACCTGG	1165	1	GCTCTTCCGATCTATAGTAG	1165	126	TGTGTACCATCATTCAGTGG
1166	1	CTCCCATTTAGGACCTGGGT	1166	1	CTCTTCCGATCTGTAAGTGT	1166	126	GGAGGGATGTGTACCAGTGG
1167	1	CGCTCTTCCGATCTTGTTGG	1167	1	GACGCTCTTCCGATCTAGCC	1167	125	TACCACGTGGATGGCAGTGG
1168	1	CTCTTCCGATCTTCCCCTTA	1168	1	AGCTGCCCAGGGGCCAGTGG	1168	125	GGGCCTCATGGTGCTGAATG
1169	1	CCGATCTGCCGTTTAGGACC	1169	1	ATGGTCGTTCACCTGGGTGC	1169	125	CGCGATGTGTATGGCAGTGG
1170	1	CGGACTAGGACCTGGGTGCT	1170	1	GTGTAGTTCACCTGGGTGCT	1170	125	TACCGCGTTCATGGCAGTGG
1171	1	CTCTTCCGATCTACGCGGTA	1171	1	CTGAATGATGTGTGGCAGTG	1171	125	AATGATGTGTACCTCAGTGG
1172	1	ATCTTTGACTTAGGACCTGG	1172	1	GATCTAGCTATGTTCACCTG	1172	125	GAATGATGTGTACTGCGTGG
1173	1	GCTGACTATGCGGAGCGTGG	1173	1	GCTCTTCCGATCTGGTGGTG	1173	125	ATGTGTACACACATCAGTGT
1174	1	CGCTCTTCCGATCTTGCTAG	1174	1	CCGATCTAGTATGGTTCACC	1174	124	GCGTGGCAGGATGGCAGTGG
1175	1	CTCTTCCGATCTTCTTTTTA	1175	1	GCTCTTCCGATCTCTTCGTG	1175	124	TGTGTACCGCTGAATGATGG
1176	1	TCTTTCTCTTAGGACCTGGG	1176	1	ACGCTCTTCCGATCTGCCCC	1176	124	GGTACACATGATGGCAGTGG
1177	1	GACGCTCTTCCGATCTGTAT	1177	1	CGCATTCAGCATGGCAGTGG	1177	124	GTATGCACTGGATGCAGTGG
1178	1	ACCGCGTGCCATGGCAGTGG	1178	1	ATCTACGGCCGTTCACCTGG	1178	124	TGTACCGCGTCATTCACATG
1179	1	CCTGGTAGCGGTGGCAGTGG	1179	1	TGTACCGGTACAGGCAGTGG	1179	124	ATGTGTACGCGGTACAGTGG
1180	1	GCTCTTCCGATCTCATCTTT	1180	1	CTCTTCCGATCTAAGTCGGT	1180	124	ACCGCGGTGTACCGCAGTGG
1181	1	ACGCTCTTCCGATCTCTGAA	1181	1	CGCGTGCACACAGGCAGTGG	1181	124	ACCAGGCCAGTCTCCTGATG
1182	1	CGCTCTTCCGATCTGCCGCG	1182	1	TCTGGACCGGTTCACCTGGG	1182	124	GTGTACTGAATGATGGGAGG
1183	1	CGATCTCGAAGTTAGGACCT	1183	1	TCCGATCTCCTTAGGTTCAC	1183	124	CCGCTACATGGAGGCAGTGG
1184	1	CTAGTAGGACCTGGGTGCTG	1184	1	CGCTCTTCCGATCTCTATTG	1184	123	GTACTGCCATCACGCGGTGG
1185	1	TTCCGATCTACAGGGTAGGA	1185	1	ACGCTCTTCCGATCTTAATG	1185	123	TCATGGAGGCATGGCAGTGG
1186	1	CCGATCTGTCCCTTAGGACC	1186	1	TACCGCGTCACAGGCAGTGG	1186	123	CCGCTACTGGTCAGCAGTGG
1187	1	TGCTGAATGATGCACAGTGG	1187	1	ATGTCTCCTGATGGCAGTGG	1187	122	GCGCGTGTACAGTGCAGTGG
1188	1	GATCTGCGGACTAGGACCTG	1188	1	GCTCTTCCGATCTTTTGACG	1188	122	GTGTACGCGGTACACAGTGC
1189	1	TCTCTTCGGTAGGACCTGGG	1189	1	ACGCTCTTCCGATCTCTCGC	1189	122	TACCATCCTGATGGCAGTGG
1190	1	GATCTTCTCAGTAGGACCTG	1190	1	TGCGTGGGTTCACCTGGGTG	1190	122	TGGTGCCCAGTGCCCAGTGG
1191	1	TCCTTGATAGGACCTGGGTG	1191	1	TCTTCCGATCTATCTTTGTT	1191	122	GAGACCATCCACTGCAGTGG
1192	1	CTTCCGATCTATTTTTTAGG	1192	1	ATCTTTGTATGTTCACCTGG	1192	122	CCGCGTGTTGATGGCAGTGG
1193	1	TGGATAGGACCTGGGTGCTG	1193	1	CTTCCGATCTTTGTGTGTTC	1193	122	GGGGGGCATGGAGGCAGTGT
1194	1	TCCGATCTCCGGGATAGGAC	1194	1	GATCTCGTTTTGTTCACCTG	1194	121	CAGTCCACTGATGGCAGTGG
1195	1	CTTCCGATCTCGTCTTTAGG	1195	1	ATCTGGTGTCGTTCACCTGG	1195	121	TGATGTGTACCATCATCAGG
1196	1	TCTTCCGATCTCTTCGTTAG	1196	1	CGCTCTTCCGATCTACGCAC	1196	121	GTCATTCAGGATGGCAGTGG
1197	1	CTCTATCTTAGGACCTGGGT	1197	1	GTGTCGTTCACCTGGGTGCT	1197	121	GAGGGAGACCTGGGCCATGG
1198	1	ATTTGCAGAATTTGCAGTGC	1198	1	CTGGACTTGTTCACCTGGGT	1198	121	GCGTGGACACATGGCAGTGG
1199	1	CGCTCTTCCGATCTGCGGGT	1199	1	CGCTCTTCCGATCTCATAGT	1199	121	GCGTGATGAGGAGGCAGTGG
1200	1	CGATCTTGAAAGTAGGACCT	1200	1	CTCTTCCGATCTATTTCTGT	1200	120	TGTGTACCACATGGCAGTGG
1201	1	TCTTCCGATCTGGCTGCTAG	1201	1	TCTTCCGATCTTGATGAGTT	1201	120	CAGTACACTGATGGCAGTGG
1202	1	TGCTGAATGATGTGTGATGT	1202	1	ATCTGTCTACGTTCACCTGG	1202	119	TTGGTAAGTGATGGCAGTGG
1203	1	CGCTCTTCCGATCTGACACA	1203	1	ATCTACGTGTGTTCACCTGG	1203	119	AAGACCTCAGATGGCAGTGG
1204	1	CTCTTCCGATCTAGGAGGTA	1204	1	AGATTGTTCACCTGGGTGCT	1204	119	CGTCATGTGTATGGCAGTGG
1205	1	GTCTAGGACCTGGGTGCTGA	1205	1	ACGCTCTTCCGATCTGATCT	1205	119	TGTGTACCGCGTGCCAGTGG
1206	1	CGCTCTTCCGATCTTAGGAT	1206	1	TCATTGATGTGTGGCAGTGG	1206	119	GGGAATCCACCTGGCAGTGG
1207	1	GCTCTTCCGATCTGCCTTGT	1207	1	GCCAGCTGCCCAGGGGGTGG	1207	118	CACTGGATGCATGGCAGTGG
1208	1	TCTTCCGATCTGCTACGTAG	1208	1	CTGCTTGAGTTCACCTGGGT	1208	118	GGGCCACTGCCAGGCAGTGG
1209	1	ACGCTCTTCCGATCTGGCAG	1209	1	GCTCTTCCGATCTGCGGTGG	1209	118	GGCCAGTCTCCTGGTAGTGG
1210	1	ATCTATGCCTTAGGACCTGG	1210	1	GCTCTTCCGATCTGTTTCGG	1210	118	CGTGAATGATATGGCAGTGG
1211	1	TCTTCCGATCTTCTGTGTAG	1211	1	CTTTCTACGTTCACCTGGGT	1211	118	CATGGTGCTGACCGCAGTGG
1212	1	GACGCTCTTCCGATCTTTTG	1212	1	CGGTACACAGTGGGCAGTGG	1212	118	TTGCAGAAATGTGGCAGTGG
1213	1	CCTGGAACTTGGTAAGTGTA	1213	1	TCTTCCGATCTTCTGGTGTT	1213	117	TGTACCGCGGTGTACATGTG
1214	1	CTACACGACGCTCTTCCGTT	1214	1	CTTCCGATCTGGATCCGTTC	1214	117	GTACCGCGTGGACATGAATG
1215	1	GCTCTTCCGATCTACCATGT	1215	1	ACGCTCTTCCGATCTAGGCA	1215	117	CCGCGTTTTGATGGCAGTGG
1216	1	TTTAATAGGACCTGGGTGCT	1216	1	CGATCTACGGAAGTTCACCT	1216	117	GCTGAATGATGTGTACTTGG
1217	1	CCAAATAGGACCTGGGTGCT	1217	1	TCTTCCGATCTGGGATTGTT	1217	117	ATGTGTACTGGAGGCAGTGG
1218	1	CAGTGCATCCATGGCAGTGG	1218	1	CACTGGATGCATGGCAGTGG	1218	117	GAGGGAGACCTGGGCAGTGA
1219	1	TTCCGATCTGATGGATAGGA	1219	1	TGCGGGGGGCATGGAGGTGG	1219	116	CTGGGCCACCATGGCAGTGG
1220	1	CCGATCTCGATTTTAGGACC	1220	1	ACGCTCTTCCGATCTGTGTT	1220	116	GCTAGTCCGCCAGGCAGTGG
1221	1	TCCGATCTGGTGCATAGGAC	1221	1	TGGATACGGTATGGCAGTGG	1221	116	CCTCATGGTGATGGCAGTGT
1222	1	GACGCTCTTCCGATCTGGGC	1222	1	TCCGATCTCCATACGTTCAC	1222	116	ACCGCGTGGTATGGCAGTGG
1223	1	CCAAGTAGGACCTGGGTGCT	1223	1	ACGCTCTTCCGATCTTCTGC	1223	116	CGCGTACACTACCGCAGTGG
1224	1	CGATCTATACGTTAGGACCT	1224	1	CTAGATGTGTTCACCTGGGT	1224	116	GTACCGCGGAATGGCAGTGG
1225	1	TCCGATCTACGGCCTAGGAC	1225	1	ATCTAGGAACGTTCACCTGG	1225	116	ATTTGCAGAATTGGCAGTGG
1226	1	ATCTCGTTACTAGGACCTGG	1226	1	TGTACCGCGTCAGGCAGTGG	1226	115	GTGTACCGCGTGTACACTGG
1227	1	TCCTGTGTAGGACCTGGGTG	1227	1	TGTGTACCGCACTGATGTGT	1227	115	TCATTCAGTGATGGCAGTGG
1228	1	TTCCGATCTGGCAGTTAGGA	1228	1	GTGCAGTGTGTGTGCAGTGG	1228	115	AATGATGTGTACCGCGGGGC
1229	1	CTATGCGGAGCCCACAGTGG	1229	1	CTGAAAGTGTTCACCTGGGT	1229	115	CCTGATGGCCCTTGCAGTGG
1230	1	ATCTCTTTTTTAGGACCTGG	1230	1	GTGCTGAATGCTGGCAGTGG	1230	115	CGTACACATCCAGGCAGTGG
1231	1	CTCTTCCGATCTTCCATTTA	1231	1	ATCTTGCCACGTTCACCTGG	1231	115	CACCGCCCAGTGTACAGTGG
1232	1	ATACCGTAGGACCTGGGTGC	1232	1	GCGTTGAATGATGGCAGTGG	1232	115	CAGCGCGTACCAGGCAGTGG
1233	1	TGTACCCGTGATGGCAGTGG	1233	1	TCCGATCTGGCGGAGTTCAC	1233	115	TGTACACATCGTGGCAGTGG
1234	1	GCTCTTCCGATCTTGGTAGT	1234	1	TCTCAGCGTTCACCTGGGTG	1234	114	CAGTCTCCTGATGGTGGGGG
1235	1	ATCTGGGGGTTAGGACCTGG	1235	1	ACGCTCTTCCGATCTAACTC	1235	114	TGATGTGTACCGCATTCATG
1236	1	CCAGGTAGGACCTGGGTGCT	1236	1	CTCTTCCGATCTTCAAGGGT	1236	114	CCACTGCCGTATGGCAGTGG
1237	1	CGCTCTTCCGATCTCTCCGT	1237	1	TGATGCGGTTCACCTGGGTG	1237	114	GATGAATGATGTGGCAGTGG
1238	1	CTGTACCCTAGGACCTGGGT	1238	1	GATCTGGTGACGTTCACCTG	1238	114	GATGTGTACCGCGTACACAT
1239	1	CTCTTCCGATCTGGCCTTTA	1239	1	TCTTCCGATCTGAAAGTGTT	1239	113	GAAAGACCCGATGGCAGTGG
1240	1	CGCTCTTCCGATCTCCTAGT	1240	1	CGCTCTTCCGATCTTGTTTA	1240	113	GCTGAATGATGTGTGGGAGG
1241	1	CTCTTCCGATCTTGAGAGTA	1241	1	CCGATCTCACTCCGTTCACC	1241	113	CGTGTGAATGATGGCAGTGG
1242	1	CTGTCTGCTAGGACCTGGGT	1242	1	TCTTCCGATCTGGGCGAGTT	1242	113	GAATGATGTGTACCGCATAT
1243	1	ACGCTCTTCCGATCTAAGGA	1243	1	TCTTCCGATCTTTGTCGGTT	1243	113	GAATTTGGGGATGGCAGTGG
1244	1	CGCTCTTCCGATCTGTGCGA	1244	1	GATCTTCGTGGGTTCACCTG	1244	113	CGCTACCAGGCCAGTAGTGG
1245	1	TTCCGATCTTTTAGTTAGGA	1245	1	TCCGATCTGCCTAGGTTCAC	1245	113	ATGGTGAATGATGGCAGTGG
1246	1	GATCTCTTCGATAGGACCTG	1246	1	TTGCAGAAAGACCTCATGGG	1246	113	CACATGATGTGTGGCAGTGG
1247	1	CCGATCTGCGCCCTAGGACC	1247	1	GAATGATGTGTACCCAGTGG	1247	112	AGGCACTGCCATGGCAGTGG
1248	1	TTCCGATCTCAACATTAGGA	1248	1	TTCCGATCTCAATGTGTTCA	1248	112	TACCGCATCGATGGCAGTGG
1249	1	GTGAATGTGAATGGCAGTGG	1249	1	TTCCGATCTAGCACAGTTCA	1249	112	ACCGCACATCGGAGTACTGC
1250	1	GCTCTTCCGATCTTTCGGTT	1250	1	ATCGACACTAGATCGCACAC	1250	112	TACCGCGTGGATGGTAGTGG
1251	1	CGATCTCGGGCGTAGGACCT	1251	1	TGATGTGTACACATCAGTGG	1251	112	CGCGTCATGGATGGCAGTGG
1252	1	CTTCCGATCTCGATTATAGG	1252	1	ACCGCATCCACTGGCAGTGG	1252	112	AATGATGTGTACCGCGTCAT
1253	1	TGCTGAATGACAGGCAGTGG	1253	1	CTCTTCCGATCTGTCTGCGT	1253	112	GTGTACCGCGATGGCAGTGC
1254	1	CGCACACTCTTTTCCTACAC	1254	1	CCGCGTGTTGATGGCAGTGG	1254	112	TGGATGAATGATGGCAGTGG
1255	1	CGCTCTTCCGATCTATTATT	1255	1	CGGTAGTTCACCTGGGTGCT	1255	112	TGCTGAATGACAGGCAGTGG
1256	1	CCACACGACGCTCTTCCGAT	1256	1	TATCAGTTCACCTGGGTGCT	1256	112	AATGATGTGTACTGAATGAT
1257	1	GTGAATAGGACCTGGGTGCT	1257	1	TCTGTGTTCACCTGGGTGCT	1257	112	TGGCATGTGGTATGCACTGG
1258	1	CTCATGCGTAGGACCTGGGT	1258	1	ATACTGTTCACCTGGGTGCT	1258	112	GCGGTACACATCCACTGTGG
1259	1	GTACCGCGTGAGGGCATTGG	1259	1	CGTACACATGATGGCAGTGG	1259	111	GTACATCATCATGGCAGTGG
1260	1	TTCCGATCTTCAGTGTAGGA	1260	1	CTCCGTACGTTCACCTGGGT	1260	111	CGTGTGTACCGTGGCAGTGG
1261	1	TCTGCTGCGTAGGACCTGGG	1261	1	TGTGGATGTTCACCTGGGTG	1261	111	GAGACCTGGGCCATCAGTGC
1262	1	ACGCTCTTCCGATCTTTGGA	1262	1	CGCTCTTCCGATCTCTCATT	1262	111	TGTGTACCGCGTGCAGGTGG
1263	1	CCGATCTTCGCATTAGGACC	1263	1	CGCTCTTCCGATCTTCACGA	1263	111	GAATGATGTGATGGCAGTGA
1264	1	CGATCTGTGAGGTAGGACCT	1264	1	CTTCCGATCTATGTGGGTTC	1264	111	AATGATGTGTACCGCATCCA
1265	1	CGCGTACACAGTGGCAGTGG	1265	1	GCTCTTCCGATCTGCTGGTG	1265	111	GTGTACGCACATGGCAGTGG
1266	1	TTCTGTAGGACCTGGGTGCT	1266	1	CTAGGTTCACCTGGGTGCTG	1266	111	GGTGCTGAGGATGGCAGTGG
1267	1	ACGCTCTTCCGATCTCAGAC	1267	1	CTTCCGATCTAGGCGAGTTC	1267	111	TGACCATAGAGTGGCAGTGG
1268	1	TCTTCCGATCTGAGACCTAG	1268	1	TGACCTCATGGTGCTGAATG	1268	110	CGCGTGGATCACATCATGTG
1269	1	CTCTTCCGATCTACAATCTA	1269	1	TGATGTACTGATGGCAGTGG	1269	110	GTGGATGCACATGGCAGTGG
1270	1	TTCCGATCTCTTGCATAGGA	1270	1	CGATCTCCATCAGTTCACCT	1270	110	CATGGTGCTGAATGACGTGG
1271	1	CTTCCGATCTTGCCAGTAGG	1271	1	CTTCCGATCTGAAGCGGTTC	1271	110	ACCGCGTGTAATGCAGTGTA
1272	1	CCATGTAGGACCTGGGTGCT	1272	1	ATCTGCCAGTGTTCACCTGG	1272	110	CATACACAGGATGGCAGTGG
1273	1	TTAATAGGACCTGGGTGCTG	1273	1	CCGCGGTGGATACATGGTGG	1273	110	AAGACCTCATGGTACACATC
1274	1	CGATCTAGGACATAGGACCT	1274	1	ACGCTCTTCCGATCTTGGCG	1274	109	GCTGAATGATGTGCTGAATG
1275	1	CTCCGGTTTAGGACCTGGGT	1275	1	CCGAGATCTACACGAGATCG	1275	109	TCACTGTAGGATGGCAGTGG
1276	1	CTTCCGATCTTTAGTCTAGG	1276	1	CCGATCTAAATTCGTTCACC	1276	109	AATGATGTGTACCGCCCCAG
1277	1	TCCGATCTATAACATAGGAC	1277	1	ACGCTCTTCCGATCTGATCA	1277	109	CCTGGGGAAGATGGCAGTGG
1278	1	GCTCTTCCGATCTTGTTCGT	1278	1	TCCGATCTCGCGGGGTTCAC	1278	109	TGTGACATTGATGGCAGTGG
1279	1	ATGATGTGTACCGCGTGGCA	1279	1	CCGATCTCAGGGTGTTCACC	1279	109	CCGCGTGTGGGAGGCAGTGG
1280	1	GTACCGCGTGGACATGAATG	1280	1	TTACAGTTCACCTGGGTGCT	1280	109	GGCCAGTCTGATGGCAGTGG
1281	1	CTGGGGTGCTGACTATGCGG	1281	1	CTCTTCCGATCTTTCCATGT	1281	109	TGGCATGGCAATGGCAGTGG
1282	1	ATCTAAGGAATAGGACCTGG	1282	1	GCTCTTCCGATCTCGAGGTG	1282	109	ATGGTGCTGAATGATGTTGG
1283	1	CTCTGTGTTAGGACCTGGGT	1283	1	TCTATGTGAGTTCACCTGGG	1283	109	GTGGATACACTGTACAGTGG
1284	1	GTCTGTAGGACCTGGGTGCT	1284	1	ACGCTCTTCCGATCTATGGC	1284	109	TGTGTACCGTGTACCACTGC
1285	1	GATCTCGATCGTAGGACCTG	1285	1	GCCAGCTGCGATGGCAGTGG	1285	109	CATGGTGCTGGAGGCAGTGG
1286	1	CTTCCGATCTTTCCGGTAGG	1286	1	TTCCGATCTCTGTTGGTTCA	1286	109	TGGTGCTGAATGAGCAGTGG
1287	1	CCGATCTGTTAGATAGGACC	1287	1	TCTTCCGATCTACGAAGGTT	1287	108	GTGTACCGCGTCATCAGTGG
1288	1	CTAGTTAGGACCTGGGTGCT	1288	1	CCGATCTAATTTGGTTCACC	1288	108	GTACCGCGTGTGTACAGTGG
1289	1	GCTCTTCCGATCTTGCTTTT	1289	1	ACGCTCTTCCGATCTCTCAG	1289	108	ATGATGTGTGCAGGCAGTGG
1290	1	CTCTTCCGATCTTCGCATTA	1290	1	TGTGCACCGCGTGGCAGTGG	1290	108	ACCAGGCCAGTCTCCAGTGG
1291	1	CGCTCTTCCGATCTGCGAGG	1291	1	CGCTCTTCCGATCTGCCTAT	1291	108	GAATGATGTGTACCGCGGTG
1292	1	CCGATCTCGCTGCTAGGACC	1292	1	GTAAGCCAACTGCCCAGTGG	1292	107	CCTCATGGTGCTGAATGGTG
1293	1	ATCTCACCGGTAGGACCTGG	1293	1	CTCAAATAGTTCACCTGGGT	1293	107	GACCTCATGGTGCTGAGTGA
1294	1	CTGGGTGCTGATGGCAGTGG	1294	1	AATGATGTGTACCGCGTCCA	1294	107	ACGGCGACCACCGAGATCTA
1295	1	GCTCTTCCGATCTTGTACGT	1295	1	ATGATGTACAATGGCAGTGG	1295	106	TGGCATACACACATGGAGGG
1296	1	GCTCTTCCGATCTTCCGGCT	1296	1	TCCGATCTCCTTGCGTTCAC	1296	106	GCTGAACAGGATGGCAGTGG
1297	1	TGATCTAGGACCTGGGTGCT	1297	1	GCGTACAGGAATGGCAGTGG	1297	106	AGAAAGACCTCATGGTGCGG
1298	1	TTCCGATCTGTGTAGTAGGA	1298	1	ATGTGTACCGCGTGGCCTCC	1298	105	CACATGCGTGATGGCAGTGG
1299	1	GCTCTTCCGATCTGTTACGT	1299	1	CTTCCGATCTCCTAGCGTTC	1299	105	GTACTGAGTGATGGCAGTGG
1300	1	ATCTGTTGAGTAGGACCTGG	1300	1	GACAGCGTTCACCTGGGTGC	1300	105	AGAAAGACCTCATGGCTTGG
1301	1	TGTGTACCGCGTGACAGTGG	1301	1	ATCTTTTTTTGTTCACCTGG	1301	105	GTGGATGCACTGGCCAGTGG
1302	1	TCTTCCGATCTCATAAATAG	1302	1	ACGCTCTTCCGATCTTGGTC	1302	105	GGATGTACTGATGGCAGTGG
1303	1	GATGTGTACGGAGGCAGTGG	1303	1	CGCTCTTCCGATCTTGTGCC	1303	105	ACCTGGGTGCTGACTATGCA
1304	1	CTCTTCCGATCTCCTTTGTA	1304	1	CAGCGCGTACCAGGCAGTGG	1304	104	GTACCTCATGGTGCTGAATG
1305	1	CGGCCCTAGGACCTGGGTGC	1305	1	CTCTTCCGATCTGGGGTTGT	1305	104	ATGTGTACCGCGTGGCCTCC
1306	1	ACGCTCTTCCGATCTCCATT	1306	1	CTCTTCCGATCTCCTAATGT	1306	104	ACCGCTACCACTGCCAGTGG
1307	1	GACGCTCTTCCGATCTAATA	1307	1	GATCGACACTAGATCGCACA	1307	104	GCCAGTCTCCTGGCCAGTGG
1308	1	GATGTGTAGGGAGGCAGTGG	1308	1	AGACCTCATGGTGGCAGTGG	1308	104	TGTACCGCATCATTCAGTGG
1309	1	CGCTCTTCCGATCTCAGACT	1309	1	TGAATGATGTGTACCTGAGG	1309	104	TGAATGATGTGTACCGCGTT
1310	1	CTTCCGATCTGGCTGGTAGG	1310	1	GCTCTTCCGATCTCGATGCG	1310	104	TGAATGATGTGTACCAGTGA
1311	1	TCCGATCTACGACATAGGAC	1311	1	ATCTCGTGACGTTCACCTGG	1311	104	GCTGACTGCCATGGCAGTGG
1312	1	TCCGATCTCGCTCGTAGGAC	1312	1	TCATGTACTAATGGCAGTGG	1312	104	GGATGATGTGTACCGCGTGG
1313	1	GATGTGTACCATGGCAGTGG	1313	1	ATCTACTGGGGTTCACCTGG	1313	104	CATGGTGCATGAGGCAGTGG
1314	1	TTGGCACTAGGACCTGGGTG	1314	1	CGCTCTTCCGATCTTACGTA	1314	104	GCGTGGATCCATGGCAGTGG
1315	1	CTCCTTGCAAGAGCCATCCA	1315	1	CTTCCGATCTGTGTTGGTTC	1315	104	GATGTGTAGGATGGCAGTGG
1316	1	GGGCATGGAGGGAGACCTGG	1316	1	GTGTGTGTGTGTGGCAGTGG	1316	104	TGTACCGCGTGTTGCAGTGG
1317	1	ATCTCATGCGTAGGACCTGG	1317	1	CTTCCGATCTCGGTCTGTTC	1317	103	GTACCGCGTGGATGCGGTGG
1318	1	ACGCTCTTCCGATCTGAGTG	1318	1	GACGCTCTTCCGATCTCCAC	1318	103	CACCGCTACGATGGCAGTGG
1319	1	CTCTTCCGATCTCTTTACTA	1319	1	CTGGAATAGTTCACCTGGGT	1319	103	TGTATGAATGATGGCAGTGG
1320	1	ACACGACGCTCTTCGATCTG	1320	1	GCGTACATCACTGGCAGTGG	1320	103	TACCGCGTTGGAGGCAGTGG
1321	1	ACGCTCTTCCGATCTGTTAG	1321	1	GGCAGTGGCAGTGGCAGTGG	1321	103	CGTGTGATGTGTGGCAGTGG
1322	1	TCCCTGATAGGACCTGGGTG	1322	1	ATCTTGGCGAGTTCACCTGG	1322	103	CCTCATGGTGCAGGCAGTGC
1323	1	AGCCCACCAGATGGCAGTGG	1323	1	GCTCTTCCGATCTGCCTTGG	1323	103	TCATGGTGCTGTGGCAGTGG
1324	1	TCTTCCACATAGGACCTGGG	1324	1	CCGATCTGCAGTAGTTCACC	1324	102	CTACACACTGGAGGCAGTGG
1325	1	TCCGATCTTTGCACTAGGAC	1325	1	GACGCTCTTCCGATCTGCAT	1325	102	CATGGTGCTGAGTGATGTGG
1326	1	GATCAGTAGGACCTGGGTGC	1326	1	CGATCTTTGTTGGTTCACCT	1326	102	AATGATGTGTACCGCGTGGT
1327	1	ACGCTCTTCCGATCTTGCTA	1327	1	TGGTGCTGAGATGGCAGTGG	1327	101	TCATGGTGCACTGGCAGTGG
1328	1	TTCCGATCTCTCCGTTAGGA	1328	1	TTCCGATCTGTGACTGTTCA	1328	101	GCTGTGGTTGATGGCAGTGG
1329	1	TAATAGGACCTGGGTGCTGA	1329	1	TACCGCGTACACAGCAGTGG	1329	101	AGAAAGACCTCATGGTGCCA
1330	1	ACGCTCTTCCGATCTGTTCC	1330	1	GATCTTGTGGGGTTCACCTG	1330	101	CATCATCATGATGGCAGTGG
1331	1	CGCTCTTCCGATCTCTTGAG	1331	1	GCTCTTCCGATCTAACTTGG	1331	101	CGCGGTGGACATCACTGTGG
1332	1	GCACACTCTTCCCCTACACG	1332	1	CCTGGGCCACATGGCAGTGG	1332	101	GAATGATGTGTACGCAGTGG
1333	1	CCGCGTGTGGATGGCAGTGG	1333	1	CGCGTCACATCTGGCAGTGG	1333	100	CTCATGGTGCTGAATGCTGT
1334	1	TTTGCCGTAGGACCTGGGTG	1334	1	GCTCTTCCGATCTTAGATCG	1334	100	AATGATGTGTACCGATGAAT
1335	1	GATGATGTGTATGGCAGTGG	1335	1	GATATGTTCACCTGGGTGCT	1335	100	TACCGCGTCCATGGCAGTGG
1336	1	TCCGATCTGTTATCTAGGAC	1336	1	TTTGTATGTTCACCTGGGTG	1336	100	GATACACATCATGGCAGTGG
1337	1	CCGATCTCTTCCTTAGGACC	1337	1	ATCTATTCCGGTTCACCTGG	1337	100	TGAATGATGTGTACCTCATG
1338	1	CTTCCGATCTACCTAGTAGG	1338	1	CCGATCTTGATGGGTTCACC	1338	100	AATTTGCAGAAAGGCAGTGG
1339	1	GATCTGTACATTAGGACCTG	1339	1	AGAAAGACCTCATGGTACTG	1339	100	GATGTGTACCGCGTCACATC
1340	1	CTCTTCCGATCTTGTGTGTA	1340	1	ATGGTTCACCTGGGTGCTGA	1340	100	ACCTCATGGTCTGCATGTGG
1341	1	CGATCTACTGCCTAGGACCT	1341	1	CGATCTGTGGTGGTTCACCT	1341	99	TGATGTGTGAATGGCAGTGG
1342	1	TCTTCCGATCTAGCGGATAG	1342	1	ATCTTACGAGGTTCACCTGG	1342	99	CAGTATGTGTATGGCAGTGG
1343	1	AACTTGGTAGATGGCAGTGG	1343	1	ATCTGTCCCAGTTCACCTGG	1343	99	ATGTGTACCGCGTGGATGTG
1344	1	CGCTCTTCCGATCTATTCCC	1344	1	TCTTCCGATCTCTATTAGTT	1344	99	GAAAGACCTCATGGTGCTGC
1345	1	TCCGATCTCTGCGTTAGGAC	1345	1	GACGCTCTTCCGATCTACCC	1345	99	GATGTGTACCGCGCCAGTGG
1346	1	GATCTACCAGGTAGGACCTG	1346	1	CTTGTGCAGTTCACCTGGGT	1346	99	TACGCGGTACATGGCAGTGG
1347	1	CGCGTAGGACCTGGGTGCTG	1347	1	CTCCCCCAGTTCACCTGGGT	1347	99	AAGACCTCATGGTGCACTGG
1348	1	CGATCTCACTCCTAGGACCT	1348	1	GGTGCTGAATGATGTGAAGG	1348	99	GAATGATGTGTACCTCATTC
1349	1	TGGCCCTGGGGAATTTGCAG	1349	1	ACGCTCTTCCGATCTTAAAT	1349	98	TGTACCGCACATCAGTGCGG
1350	1	GATCTTTTTCTTAGGACCTG	1350	1	CGCTCTTCCGATCTGCTGTC	1350	98	CGTGTGGATGCACTGGCCTC
1351	1	TGATGATGTGATGGCAGTGG	1351	1	TCTTCCGATCTTAGGGAGTT	1351	98	TGGTGCTGAATGACCAGTGG
1352	1	TGCGCCTAGGACCTGGGTGC	1352	1	TTTTCGGGTTCACCTGGGTG	1352	98	GTGGTATGCACTGGCAGTGG
1353	1	TTCCGATCTGTTTCCTAGGA	1353	1	ATCTGTATGCGTTCACCTGG	1353	98	ATGATGTGTACCGCGGCACA
1354	1	GATCTTCAGGGTAGGACCTG	1354	1	GTCCCGCGTGATGGCAGTGG	1354	98	TGATGTGTACCGCGTGGTGA
1355	1	ACGCTCTTCCGATCTTCGCC	1355	1	ACGCTCTTCCGATCTCTAAC	1355	98	AATGAATGATGTGTGGGAGG
1356	1	GACGCTCTTCCGATCTATGA	1356	1	GCACACTCTTTCCTTACACG	1356	98	AATGATGTGTGTGGCAGTGG
1357	1	GTGCTGACTATGCGCAGTGG	1357	1	GCTCTTCCGATCTGCTGACG	1357	98	GGATGCACTGGATGCAGTGG
1358	1	CCGATCTGTGTGATAGGACC	1358	1	CCGATCTTTCTTTGTTCACC	1358	98	GTGGCACACAGTGGCAGTGG
1359	1	TTCCGATCTGTATAATAGGA	1359	1	ATCTGTATGGGTTCACCTGG	1359	97	GCGTGGTACACTGGCAGTGG
1360	1	TTCCGATCTAGGCCGTAGGA	1360	1	TCCGATCTCTCGGAGTTCAC	1360	97	GAATGATGTGTACCGCGTCG
1361	1	AATGATGTTGATGGCAGTGG	1361	1	CCCGACGTTCACCTGGGTGC	1361	97	ACATCCACTGATGGCAGTGG
1362	1	GTGTACCGTGATGGCAGTGG	1362	1	CGATCTACGATGGTTCACCT	1362	97	ATGATGTGTACCGCGTGGGG
1363	1	TCTCACGGGTAGGACCTGGG	1363	1	TACCGCGCGGATGGCAGTGG	1363	97	TGCTGAATGAGGTGCAGTGG
1364	1	TTATAGCTAGGACCTGGGTG	1364	1	CTGAATGATGTGCACAGTGG	1364	97	GAATTTGCAGGAGGCAGTGG
1365	1	TCTTCCGATCTGACCCATAG	1365	1	GTACCTCATGGTGCTGAATG	1365	97	CATCATTCAGGAGGCAGTGG
1366	1	CGCTCTTCCGATCTCGGTTC	1366	1	TACCGTGTGTATGGCAGTGG	1366	97	GCATGGAGGGAGGCCAGTGC
1367	1	GTATCGCGTGATTGCAGTGG	1367	1	GTCGGGTTCACCTGGGTGCT	1367	97	TACACAGTGGATGGCAGTGG
1368	1	CCGCCGTAGGACCTGGGTGC	1368	1	ACGCTCTTCCGATCTGTGTG	1368	97	CCGCTATCAGGAGGCAGTGG
1369	1	GCTCTTCCGATCTGGTAGCT	1369	1	GGTGCTGAATGATGTGAATG	1369	97	GTGCTGAATGCATCCAGTGG
1370	1	ACGCTCTTCCGATCTACCAG	1370	1	TTTCCTAGTTCACCTGGGTG	1370	97	ATTTGCAGAAAGACCTCTGG
1371	1	TGGATGCTGACTATGCGGAG	1371	1	ATCTACGTTTGTTCACCTGG	1371	96	ACCGCGTTGGATGGCAGTGG
1372	1	ACGCTCTTCCGATCTCGGTA	1372	1	TTCCGATCTTCATCGGTTCA	1372	96	CCAGGCCAGTCTTGCAGTGG
1373	1	GCAGAAAGACCTGGCAGTGG	1373	1	GCTCTTCCGATCTGCAATGG	1373	96	CCGCGCGTGGATGGCAGTGG
1374	1	GATCTGTGCAGTAGGACCTG	1374	1	CCCCCTGTTCACCTGGGTGC	1374	96	AATTCATGGTGCTGAATGAT
1375	1	ACGCTCTTCCGATCTCAGTG	1375	1	GTAGGCCAGCTGCCCAGTGG	1375	96	TCTGGTGCGGGGGGCATGGA
1376	1	CGCTCTTCCGATCTCTGGTG	1376	1	GGCCCTGGGGATGGCAGTGG	1376	96	CTGAATGATGCAGGCAGTGG
1377	1	ACGCTCTTCCGATCTTTATA	1377	1	CGATCTAAACACGTTCACCT	1377	96	GAATGATGTGTACCGCACTG
1378	1	GCTCTTCCGATCTATTGTGT	1378	1	TGGTAAGTTCACCTGGGTGC	1378	96	GTGTACCGCGTTCACAGTGG
1379	1	CTTCCGATCTACCCGTTAGG	1379	1	TACCATGATGATGAGGTGGG	1379	96	GAATGAGGAGGAGGCAGTGG
1380	1	TTCCGATCTACCAGGTAGGA	1380	1	CTGGTTCACCTGGTGCTGAC	1380	96	TGATGTGTACCGCGTGGAGG
1381	1	CGCTCTTCCGATCTTCCTGC	1381	1	CGATCTTACAGGGTTCACCT	1381	96	TGAATGATGCGTGGCAGTGG
1382	1	CTTCCGATCTTTCTTCTAGG	1382	1	CCGATCTGTTCCTGTTCACC	1382	95	GCTGAATGATGTGTACTGTG
1383	1	ACGCTCTTCCGATCTCGAAG	1383	1	CTCTTCCGATCTTATTCAGT	1383	95	AGACCTGGGTATGGCAGTGG
1384	1	GCTCTTCCGATCTTCGCGGT	1384	1	TCTTCCGATCTGCCGTGGTT	1384	95	CCTGGGGAATTTGCAGCGGG
1385	1	ATCTATTGGTTAGGACCTGG	1385	1	TTCCGATCTCGACGAGTTCA	1385	95	TACACATGGTGCTGAATGAT
1386	1	CTCTTCCGATCTTCCGGTTA	1386	1	GACGCTCTTCCGATCTACTG	1386	95	ACCTCAGGAGGAGGCAGTGG
1387	1	TCGTATAGGACCTGGGTGCT	1387	1	TTCCGATCTGCCACCGTTCA	1387	95	TGGGCCACCGCATGTACTGG
1388	1	TGTACCACTGATGGCAGTGG	1388	1	GAGTTGTTCACCTGGGTGCT	1388	95	CATCATGTGTATGGCAGTGG
1389	1	TCCACATAGGACCTGGGTGC	1389	1	CTTCCGATCTAAGCGGGTTC	1389	95	GAATGATGTGTACCATGTGG
1390	1	CTATTGGATAGGACCTGGGT	1390	1	CTTCCGATCTGCTGTAGTTC	1390	95	TGTGAATGATGTGGCAGTGG
1391	1	ACGCTCTTCCGATCTCGTGC	1391	1	ATGTGTATGTGTGGCAGTGG	1391	94	AGAAAGACAAATGGCAGTGG
1392	1	GGTAAGCCAGATGGCAGTGG	1392	1	ATGTGTACCGCGATCAGTGG	1392	94	TGATGTGTACCGCACTGGCC
1393	1	CGATCTTGTTCATAGGACCT	1393	1	GGCAACGTTCACCTGGGTGC	1393	94	TACCAGGCCCTCCTCCCACC
1394	1	CGGTAGGACCTGGGTGCTGA	1394	1	CTTCCGATCTCCTAGAGTTC	1394	94	TACCGCGTGGTACACAGTGG
1395	1	CTGCAGCATAGGACCTGGGT	1395	1	TCCGATCTGCGTGCGTTCAC	1395	94	AATGACGTGTACGGCAGTGG
1396	1	CTCTTCCGATCTAATTCTTA	1396	1	ATCTGCCCCGGTTCACCTGG	1396	94	GGGAATTTGCAGTGCAGTGG
1397	1	CAGTAGGACCTGGGTGCTGA	1397	1	ACCGCACATCATGGCAGTGG	1397	93	GCACTGTGGATGTACAGTGG
1398	1	CTTCCCCTACACGACGCTCT	1398	1	CTCTTCCGATCTGCAGCAGT	1398	93	AATTTGCAGAAAGACCTAGG
1399	1	CGATCTACGCTCTAGGACCT	1399	1	TCCGATCTTGACACGTTCAC	1399	93	GTGTACCGCATTGGCAGTGG
1400	1	TCTTGCTGTTAGGACCTGGG	1400	1	GTACTGCCCAGAGGCAGTGG	1400	93	TGTACTGATGATGGCAGTGG
1401	1	TCTACGTAGTAGGACCTGGG	1401	1	ACGCTCTTCCGATCTACAAG	1401	93	TGATGTGTCGATGGCAGTGG
1402	1	CGATCTCGCAGGTAGGACCT	1402	1	TTCCGATCTATTCGTGTTCA	1402	93	AATGATGTGTACCGCGTCCA
1403	1	ACGCTCTTCCGATCTCAATC	1403	1	ACGCTCTTCCGATCTAACGA	1403	93	ATGATGTGTACCGCGTGCGG
1404	1	GACGCTCTTCCGATCTCTGC	1404	1	TCCGATCTCTACCAGTTCAC	1404	93	TGGTGCTGAATGATGCTGAG
1405	1	CGATCTCGGATGTAGGACCT	1405	1	ACGCTCTTCCGATCTCTTTG	1405	93	TGCTGAAAGGATGGCAGTGG
1406	1	CTCTTCCGATCTCGTTTTTA	1406	1	CGATCTAGTCGCGTTCACCT	1406	93	ATGGTGCTGAATGAATGTGG
1407	1	GGACCTGGGTGCGGCAGTGG	1407	1	CCGATCTTGACCGGTTCACC	1407	92	CCGCGTGGCACAGGCAGTGG
1408	1	GGTAAGCCAGCTGCCCAGTG	1408	1	ATCTTTCCTGGTTCACCTGG	1408	92	ATGTGTACCGCGTGCAGTGC
1409	1	CCGATCTGTGTAATAGGACC	1409	1	TTTTCCCTACACGACGCTCT	1409	92	TGCGGAATGTGAGGCAGTGG
1410	1	TAGGACCTGGGTGCGGACTA	1410	1	CGCGTCACTGATGGCAGTGG	1410	92	ACCGCATGAGATGGCAGTGG
1411	1	TACCACTGCCATGGCAGTGG	1411	1	ACGCTCTTCCGATCTGCCCT	1411	92	ATGTGTACCGCATTCAGTGG
1412	1	ACGCTCTTCCGATCTCTCAG	1412	1	TGTTCGTTCACCTGGGTGCT	1412	92	TGGCATGTGTATGGCAGTGG
1413	1	CTTGCATTTAGGACCTGGGT	1413	1	TCGGAGCCCACGTGGCAGTG	1413	92	GTGTTGATCCACTGCAGTGG
1414	1	ACGCTCTTCCGATCTGCAAC	1414	1	CTTCGGTTCACCTGGGTGCT	1414	92	TGTGTAGCGCGTGGCAGTGG
1415	1	CCGATCTTCCCGTTAGGACC	1415	1	TACCGCGTGGATCGCAGTGG	1415	92	GTACCGCGGTGTGGCAGTGG
1416	1	GCTCTTCCGATCTTTTTAAT	1416	1	TCTGGATTTGTTCACCTGGG	1416	92	CACCGCTACCTGGCCTCCTC
1417	1	TGCGTGAATGATGGCAGTGG	1417	1	AGTGGATGCACAGGCAGTGG	1417	92	TGCTGAATGATGCGCAGTGG
1418	1	CTTCCGATCTAGCATTTAGG	1418	1	CTTCCGATCTACACGCGTTC	1418	92	ACCTGGGCCCTGGGCAGTGG
1419	1	TTCCGATCTCAGCCATAGGA	1419	1	GCGTCATGTGATGGCAGTGG	1419	92	AGGAGGGAGGATGGCAGTGG
1420	1	ATCTCGTTTTTAGGACCTGG	1420	1	GGTACACTGCATGGCAGTGG	1420	92	TACCGCGTGGATGGCATTGG
1421	1	CGCTCTTCCGATCTGGGCAC	1421	1	GAGACCATCCACTGCAGTGG	1421	91	ATGATGTGTACCGCGTGCAC
1422	1	ACGCTCTTCCGATCTAGGGC	1422	1	AAGCCGGTTCACCTGGGTGC	1422	91	TGTGTACCGCGTGGTGGTGC
1423	1	TGTACCGCGTGGATCAGTGG	1423	1	TGCGGGCGTGATGGCAGTGG	1423	91	ATGTGTACCGCGGTGGCCTG
1424	1	CGATCTTGGGCTTAGGACCT	1424	1	GTATCCACAGAGGGCAGTGG	1424	91	TGAATGATGGATGGCAGTGC
1425	1	CACCGTAGGACCTGGGTGCT	1425	1	GATCTACCCCCGTTCACCTG	1425	91	GGTGCTGAAGGAGGCAGTGG
1426	1	TCTTCCGATCTTCCACCTAG	1426	1	ATCTGTTGCGGTTCACCTGG	1426	91	ATGTGTACCAGTGGCAGTGG
1427	1	GACGCTCTTCCGATCTCTCG	1427	1	ATCTCTCGGTGTTCACCTGG	1427	91	CGTGGATGTGGAGGCAGTGG
1428	1	GTACCGCGTGGTGGCGGTGG	1428	1	GCTCTTCCGATCTGACATGG	1428	91	CACTGCCATGATGGCAGTGG
1429	1	TGTCCAGTAGGACCTGGGTG	1429	1	CTTCCGATCTTTGTTCGTTC	1429	91	GTGTACCGCGTAGGCAGTGG
1430	1	TCTTCCGATCTGTCCAATAG	1430	1	TCCAGGGGTCTGGGCAGTGG	1430	90	ATGGTGCTGAATGCTGAATG
1431	1	CGCTCTTCCGATCTCTTAAG	1431	1	CATGGTGCTGAATGAAGTGG	1431	90	GGCACGCATCATGGCAGTGG
1432	1	ATCTGTGCAATAGGACCTGG	1432	1	TGCTGAAAGGATGGCAGTGG	1432	90	ACACCGCTACATGGCAGTGG
1433	1	GCCCCTAGGACCTGGGTGCT	1433	1	CGGCGACCACCGAGATCGAC	1433	90	GATGCACTGGCCTCCAGTGG
1434	1	GACGCTCTTCCGATCTGCAG	1434	1	ATCTCTACGAGTTCACCTGG	1434	90	CCGTGGATGGATGGCAGTGG
1435	1	TCTCGACAATAGGACCTGGG	1435	1	ATCTTCTAGCGTTCACCTGG	1435	90	GGTGCTGAATGATGGTTTGG
1436	1	ATCTGCGGGCTAGGACCTGG	1436	1	TTCCGATCTGCATCGGTTCA	1436	90	TACCGAGTGGATGGCAGTGG
1437	1	GGTAAGCCACATGGCAGTGG	1437	1	TTCCGATCTGTCCGTGTTCA	1437	90	TACCGCGTGGATAGCAGTGG
1438	1	GATCTTTCCCTTAGGACCTG	1438	1	GAATGATGTGTACCGCCAGG	1438	90	TGCTGAATGATGTGTACGGG
1439	1	CGCTCTTCCGATCTTCATTA	1439	1	CAGTGTATGTATGGCAGTGG	1439	90	GATGTGCCCCAGGGCAGTGG
1440	1	CTCTTCCGATCTTCGGGTTA	1440	1	TACCGCGCCGATGGCAGTGG	1440	90	TACCGCGGATCATTCAGTGG
1441	1	TTCCGATCTCCAGCCTAGGA	1441	1	CTGCTGTAGTTCACCTGGGT	1441	89	CGTGATGTGTACCGCAGTGG
1442	1	CAGTCTCCTGATGGTGGGGG	1442	1	GTACCGCTGGATGGCAGTGG	1442	89	GGTGCTGAATGATGTGTAGG
1443	1	TGACCGCTTGATGGCAGTGG	1443	1	GACGCTCTTCCGATCTCTCC	1443	89	GGAGGGAGACCTGGGCCTCC
1444	1	GCTCTTCCGATCTGCGCATT	1444	1	GTACACTGCCGTGGCAGTGG	1444	89	ATGATGTGTACCGCCAGTGC
1445	1	CTGTCATGTAGGACCTGGGT	1445	1	GATCTCAGTCGGTTCACCTG	1445	89	CCTCATGGTGCTGAAATGAT
1446	1	CCGATCTGCAGGTTAGGACC	1446	1	CGCTCTTCCGATCTATTACT	1446	89	TGACTATGCGGAGGCAGTGG
1447	1	TCGGGCTTAGGACCTGGGTG	1447	1	ACGCTCTTCCGATCTTCCGA	1447	89	CTGGGCCACCGCTACCAGGG
1448	1	GACGCTCTTCCGATCTTTAG	1448	1	CCTGATGGCCCTGGCAGTGG	1448	89	CGCTACCAGTGTACTGGTAC
1449	1	CGCTCTTCCGATCTTTCGGT	1449	1	TACCGCGTGGGTGGCAGTGG	1449	88	GTGTACCGCATTCACAGTGG
1450	1	GGCATGGAGGGAGGCAGTGG	1450	1	GCTGTGTTCACCTGGGTGCT	1450	88	TCACATCATGATGGCAGTGG
1451	1	CGCTCTTCCGATCTTTTCCA	1451	1	CTGCTGATGTTCACCTGGGT	1451	88	CTGAGACCTCATGGCAGTGG
1452	1	ATCTATTGCGTAGGACCTGG	1452	1	TGTGTACCGCAGTACATCCA	1452	88	CGCGTGTGATGTGGCAGTGG
1453	1	ACGCTCTTCCGATCTCGGCC	1453	1	ACTTGGTAAGATGGCAGTGG	1453	88	AATTTGCAGATTTGCAGTGG
1454	1	GATCTACTTAGTAGGACCTG	1454	1	ATCTGACTATGTTCACCTGG	1454	88	CCGCGTGGATGAGGCAGTGG
1455	1	GAATGATGTGTAGACAGTGG	1455	1	ATCTGAGCGGGTTCACCTGG	1455	88	GAATGATGTGTACGCGGTAC
1456	1	GAAGTAGGACCTGGGTGCTG	1456	1	CTCTTCCGATCTGCTATCGT	1456	88	ACCGCGTACAGAGGCAGTGG
1457	1	ACGCTCTTCCGATCTCCCTA	1457	1	TGTACCGCGTGGTGGCAGTG	1457	88	GCATGGAGGGAGTGCAGTGG
1458	1	CGCTCTTCCGATCTTCGTGT	1458	1	CGATCTCACACCGTTCACCT	1458	88	TGATGTGTACCGCGTACTGG
1459	1	TCTTCCGATCTGTGGGCTAG	1459	1	TTCCGATCTGTGACCGTTCA	1459	88	TACATCATGTATGGCAGTGG
1460	1	CTCTTCCGATCTACCGTCTA	1460	1	GTGTACCGAGGAGGCAGTGG	1460	88	GGCACGTGATGTGGCAGTGG
1461	1	GATCTGCTGTATAGGACCTG	1461	1	CATGGTGCTGAATGATGTGA	1461	88	GAATGATGTGTACGGGTGGG
1462	1	TCGTTTTAGGACCTGGGTGC	1462	1	TCCGATCTCGCCCGGTTCAC	1462	88	GTGTACCGCACAGGCAGTGG
1463	1	CTGAAGTGTAGGACCTGGGT	1463	1	GACGCTCTTCCGATCTCTTG	1463	88	GACCTCATGGTGCTCAGTGG
1464	1	GCTCTTCCGATCTTGTAAAT	1464	1	TCTCCGGGTGTTCACCTGGG	1464	88	CTGAATGAAGATGGCAGTGG
1465	1	GCTCTTCCGATCTCCACCTT	1465	1	CGATCTATCACCGTTCACCT	1465	88	GATGTGTACGCGGTACGTGG
1466	1	GTACCGCTTGATGGCATTGG	1466	1	GACGCTCTTCCGATCTGCAA	1466	87	GAATGATGTGTACCGCATCA
1467	1	GATCTGTCTGTTAGGACCTG	1467	1	ACGCTCTTCCGATCTCTGGT	1467	87	TGGTGCTGAAGTACCAGTGG
1468	1	TGCGGGGGGCATGGAGGTGG	1468	1	TCCGATCTTGGTGTGTTCAC	1468	87	GCACATCATGATGGCAGTGG
1469	1	ACGCTCTTCCGATCTGTCAA	1469	1	TGAATGATGTGTACCGAATG	1469	87	TACGCGGGCCATGGCAGTGG
1470	1	CTTCCGATCTCTCCACTAGG	1470	1	CTCTTCCGATCTAGACCCGT	1470	87	CGCGTACGTGATGGCAGTGG
1471	1	CTCTTCCGATCTTGTGGATA	1471	1	ATCTTTTACGGTTCACCTGG	1471	87	ATCATTGTGTATGGCAGTGG
1472	1	ATGATGTGTACAGGCAGTGG	1472	1	CGATCTGCCCCTGTTCACCT	1472	87	CCGCACATCATTGGCAGTGG
1473	1	CGATCTTCGCATTAGGACCT	1473	1	CTCTTCCGATCTAGTGTAGT	1473	87	TGCTGAATGATGTGCTGATG
1474	1	ACGCTCTTCCGATCTGTATG	1474	1	GCTCTTCCGATCTTAGACCG	1474	87	ATGATGTGTACCGCGGGAGG
1475	1	GTAAGCCAGTTGCCCAGTGG	1475	1	CACACTCTTTCCCTACACGT	1475	87	TGGCATCATCATGGCAGTGG
1476	1	ACGCTCTTCCGATCTCCATA	1476	1	CGATCTCATGCAGTTCACCT	1476	87	GTACCGCGTTGGATCATTGG
1477	1	TTCCCCTACACGACGCTCTT	1477	1	TCCGATCTGCAAATGTTCAC	1477	86	ATGTGTACCTGAGGCAGTGG
1478	1	GCACTGAATGATGGCAGTGG	1478	1	GTGTACCGCAGTGGATGTGG	1478	86	AGAAAGACCACTGGCAGTGG
1479	1	TTCCGATCTAGTTTATAGGA	1479	1	TTGCACCGTTCACCTGGGTG	1479	86	TGAATGATGTGTACCGTGAT
1480	1	TTCCGATCTCGTCTCTAGGA	1480	1	GAATGATGTGTAGACAGTGG	1480	86	GTACCGCGTGGCAGCAGTGG
1481	1	TCTGTTTCGTAGGACCTGGG	1481	1	AATGATGTGTACTGAATGAT	1481	86	CAGGCCAGTCATGGCAGTGG
1482	1	GCTCTTCCGATCTTGGCATT	1482	1	GCGGAGCCCACCTGGAGTGG	1482	86	GCTGAATGATGTGGCAGTGT
1483	1	TCTCGTCAGTAGGACCTGGG	1483	1	GCGACGTTCACCTGGGTGCT	1483	86	ATGTGTACCGCGTGGAGTGG
1484	1	CGCTCTTCCGATCTCCCGGA	1484	1	TGATGCACTGATGGCAGTGG	1484	86	GTACCGCGTGGCATCAGTGG
1485	1	ATCTCCATTCTAGGACCTGG	1485	1	GTACCGCGTACAGGCAGTGG	1485	86	GGGAATTTGGATGGCAGTGG
1486	1	AGAAAGACCTCATGCAGTGG	1486	1	CGATCTGCCGCTGTTCACCT	1486	86	CTCATGGTGAATGGCAGTGG
1487	1	CGCTCTTCCGATCTCGGGAT	1487	1	CGCTCTTCCGATCTGCGGCA	1487	86	GCGTGGAGTACAGGCAGTGG
1488	1	TCCGATCTCCCTTGTAGGAC	1488	1	GGTGAGTTCACCTGGGTGCT	1488	86	ATGGTGCTGAATGATGGAGG
1489	1	GATCTGTTGGATAGGACCTG	1489	1	CGATCTACTCGCGTTCACCT	1489	86	TGATGTGTGTATGGCAGTGG
1490	1	TCTTCCGATCTGCTTGTTAG	1490	1	CCGATCTGACGTCGTTCACC	1490	86	ATGATGTGTACCGCGTGTAC
1491	1	CGATCTAGGCGCTAGGACCT	1491	1	TCTTCCGATCTTTATACGTT	1491	86	CCGCGTCACATCATCAGTGG
1492	1	CCGATCTAGCGTGTAGGACC	1492	1	ACGCTCTTCCGATCTCGCCT	1492	86	GGTACACGTGATGGCAGTGG
1493	1	TACCGGTACACTGGCAGTGG	1493	1	CCACACGACGCTCTTCCGAT	1493	85	GGTGCTGCTCATGGCAGTGG
1494	1	TCTTCCGATCTTGCTCATAG	1494	1	CGATCTCTATCGGTTCACCT	1494	85	CTGAATGATGTGTACCGCGC
1495	1	CCGATCTTCTTGCTAGGACC	1495	1	CGATCTGATTTAGTTCACCT	1495	85	TGTACCGCGTACTGCAGTGG
1496	1	CTGGGCACTAGGACCTGGGT	1496	1	GTGTACCGCGTGTGCAGTGG	1496	85	ATGTGTCTCCGAGGCAGTGG
1497	1	GATCTTAGGTGTAGGACCTG	1497	1	GAGGGAGACCTGGGCCCTCC	1497	85	GATGTGTACCGCGTGGATGG
1498	1	CTTCTTCGTAGGACCTGGGT	1498	1	CCGATCTGTACTGGTTCACC	1498	85	CTCATGGTGGATGGCAGTGG
1499	1	TTCCGATCTACTCAATAGGA	1499	1	GACGTGTTCACCTGGGTGCT	1499	85	ATGATGTGTACCGCGTGGTG
1500	1	GATCGCACACTCTTTCCCTC	1500	1	TGTACGCGGTACCGCAGTGG	1500	85	TGATGCGTAGATGGCAGTGG
1501	1	GATCTTACTAGTAGGACCTG	1501	1	GCTCTTCCGATCTATCGACG	1501	85	ATGATGAAGGATGGCAGTGG
1502	1	CTATACTAGGACCTGGGTGC	1502	1	TCCGATCTACATAAGTTCAC	1502	85	TGAATGAGTACCGGCAGTGG
1503	1	GACGCTCTTCCGATCTCGAT	1503	1	TCTTAAACAGTTCACCTGGG	1503	85	CTGAATGATGTGTACCGCCA
1504	1	TTACTAGGACCTGGGTGCTG	1504	1	GACGCTCTTCCGATCTGCCT	1504	85	CAGAAAGACAGTGGCAGTGG
1505	1	GTACCGTCTGATGGCAGTGG	1505	1	CTCTTCCGATCTCGTCTCGT	1505	85	CTGCACATATTTGCAGAAAG
1506	1	TCTTCCGATCTTACCCGTAG	1506	1	CTGCGCTGGTTCACCTGGGT	1506	84	CGTGGCATGCATGGCAGTGG
1507	1	TCTTAGGGTTAGGACCTGGG	1507	1	CGATCTAGTTCCGTTCACCT	1507	84	GTACCGCATCAGTGCAGTGG
1508	1	GTAGGGACCTGGGTGCTGAC	1508	1	CATGAATGATGTGGCAGTGG	1508	84	GCGTCATTCGATGGCAGTGG
1509	1	GCGGTAGGACCTGGGTGCTG	1509	1	TTCCGATCTTCGACCGTTCA	1509	84	ATGTGTACCGCGTGGATGCA
1510	1	CTTAAGTGTAGGACCTGGGT	1510	1	CTCTTCCGATCTTGGCAGGT	1510	84	GATGTGTACCACGGCAGTGG
1511	1	CTGCCCCATAGGACCTGGGT	1511	1	TGCCCGCGTGATGGCAGTGG	1511	84	GCGTACATCACTGGCAGTGG
1512	1	TCCGATCTAATAGCTAGGAC	1512	1	GACGCTCTTCCGATCTCACG	1512	84	AATGATGTGTACCGCGTCGG
1513	1	ACCGTGAATGATGGCAGTGG	1513	1	GACGCTCTTCCGATCTGTAG	1513	84	AATGATGTGTGAGGCAGTGG
1514	1	GTGTCACATCATGGCAGTGG	1514	1	CGATCTGCATTCGTTCACCT	1514	84	TGAATGATGTCTGGCAGTGG
1515	1	CTCTTCCCGATCTATTGGTT	1515	1	CGCTCTTCCGATCTGGGCGT	1515	84	GATGTGTACCGCAACAGTGG
1516	1	CGATCTCAGACTTAGGACCT	1516	1	ATCTTTCGTGGTTCACCTGG	1516	84	GCCATACATCATGGCAGTGG
1517	1	ACGCTCTTCCGATCTGACCG	1517	1	ACGCTCTTCCGATCTCGTAT	1517	84	TCCTGATGGCCCTGGGGTGG
1518	1	GCTCTTCCGATCTTTCACGT	1518	1	GTGCTGAATGATGTGTACCA	1518	84	AAGACCTCATGAGGCAGTGG
1519	1	GCTTAGGACCTGGGTGCTGA	1519	1	ATCTCTGCATGTTCACCTGG	1519	84	TGTGTACCGCGTAGCAGTGG
1520	1	GCTCTTCCGATCTTAAGTTT	1520	1	ACGACGCTCTCCGATCTGTT	1520	84	CCGCGGTACGATGGCAGTGG
1521	1	AGGCCAGTCTCCTGATGGCG	1521	1	ACGCTCTTCCGATCTCCTGT	1521	84	GCACATCCTGATGGCAGTGG
1522	1	CGCGTTAGGACCTGGGTGCT	1522	1	GCTCTTCCGATCTTTGGTGG	1522	84	GATGTGTACCGCGTGGGTGG
1523	1	ACGCTCTTCCGATCTGGGCA	1523	1	CGATCTGCCCGCGTTCACCT	1523	84	GAATGATGTGGTGCTGAATG
1524	1	GCGTGGTACACAGGCAGTGG	1524	1	GGCATGGAGGGAGACCATGG	1524	84	TGTGTACCCCATGGCAGTGG
1525	1	TTCCGATCTGTGCTCTAGGA	1525	1	TCCGATCTGCCTGGGTTCAC	1525	83	TACCGCATGGATGGCAGTGG
1526	1	TCTTCCGATCTCATCGCTAG	1526	1	ATCTTCTAATGTTCACCTGG	1526	83	CTGAATGATGGCAGTGGATG
1527	1	ACGCTCTTCCGATCTTTTAT	1527	1	CTGGAGTCGTTCACCTGGGT	1527	83	GCGTAGGTAGGAGGCAGTGG
1528	1	CTCTTCCGATCTCACTGCTA	1528	1	CGCTCTTCCGATCTAACTAG	1528	83	TGTACCGGAGGAGGCAGTGG
1529	1	CGCTCTTCCGATCTACGCGA	1529	1	TGTACCGCGTGATGGTAGTG	1529	83	TGTGTACCAGATGGCAGTGG
1530	1	CGATCTCTAAAATAGGACCT	1530	1	GACGCTCTTCCGATCTGTTT	1530	83	TGTGCACCTCATGGCAGTGG
1531	1	TCCGATCTGACTCATAGGAC	1531	1	CTGAGCCGGTTCACCTGGGT	1531	83	CAAAGGTGTGGAGGCAGTGG
1532	1	GCTCTTCCGATCTCGTGGGT	1532	1	TCCGATCTCCGGCGGTTCAC	1532	83	GATGTGTACCGCGTACTGAT
1533	1	CCGATCTGTTATCTAGGACC	1533	1	TCCGATCTGATTGTGTTCAC	1533	83	CTGAATGATGTGTACACATG
1534	1	ACGCTCTTCCGATCTTATAT	1534	1	CTTCCGATCTTCATGGGTTC	1534	83	TGAATGATGTGTACCGCGGA
1535	1	TTCCGATCTTGCTTTTAGGA	1535	1	GACGCTCTTCCGATCTGCTG	1535	83	TGGTGCTGAATGATGATGTG
1536	1	TCTTCCGATCTTGTTCCTAG	1536	1	GTACCGCTTTATGGCAGTGG	1536	83	GTGTACCGCGTGGATACACT
1537	1	ACGCTCTTCCGATCTTTGCT	1537	1	GCTCTTCCGATCTGCTTTTG	1537	83	GGTGCTGAATGATGTGAAGG
1538	1	TTCCGATCTTGTCGGTAGGA	1538	1	GCAATTGTTCACCTGGGTGC	1538	83	AGTGGATGTGATGGCAGTGG
1539	1	TCCCTACACGACGTTCTTCC	1539	1	CATCATTCAGGAGGCAGTGG	1539	83	GTGCTGAATGATGCCAGTGG
1540	1	ACGCTCTTCCGATCTGAGAA	1540	1	CTTCGTAGGTTCACCTGGGT	1540	83	ACCGCGTGGATGAGCAGTGG
1541	1	CTTCCGATCTTTAGACTAGG	1541	1	GAATGATGTGTACCGGGGAT	1541	83	GTGTACCGCGTGGCCAGTGG
1542	1	TCCGATCTGTTCGGTAGGAC	1542	1	TGATGTGTACCGCGTGGCAC	1542	82	GAATGGCACCATGGCAGTGG
1543	1	CAAGTAGGACCTGGGTGCTG	1543	1	CCGATCTCTAATCGTTCACC	1543	82	CGCATGTTCTGAGGCAGTGG
1544	1	ACGCTCTTCCGATCTTCGCT	1544	1	TCTCTATCGGTTCACCTGGG	1544	82	GTGTACCGCGCAGGCAGTGG
1545	1	ATCTCCTTCATAGGACCTGG	1545	1	TGCCTCGGTTCACCTGGGTG	1545	82	GTGCTGAATGATGTGTGTGG
1546	1	CGCTCTTCCGATCTAATCAT	1546	1	AATGATGTGTACCGCGTGGT	1546	82	GATGTGTACACATCACTGTG
1547	1	TGTACCGCCACTGCCAGTGG	1547	1	CTCTTCCGATCTGCCGGTGT	1547	82	GTGTACACATCAGGCAGTGG
1548	1	CGCTCTTCCGATCTTCTCAG	1548	1	GAATGATGTGTACGCAGTGG	1548	82	CATGGTGGTCATGGCAGTGG
1549	1	AGACCTCATGGTGGCAGTGG	1549	1	GACGCTCTTCCGATCTACAA	1549	82	GGGGGCATGGAGGCCAGTGG
1550	1	GGAATAGGACCTGGGTGCTG	1550	1	ATCTTACGCAGTTCACCTGG	1550	82	GATGTGTACCGCGTGATGGC
1551	1	GCTCTTCCGATCTGTAGTAT	1551	1	GCGGTACACAGTGGCAGTGG	1551	82	TACCGCGTGATGGCAGTGGA
1552	1	TCCGATCTTAATGATAGGAC	1552	1	TAGGTCAGTTCACCTGGGTG	1552	82	TGATGTGTACCGCCTCGGAT
1553	1	AATGATGTGTATGGCAGTGT	1553	1	GCTCTTCCGATCTACAGCGG	1553	82	TGTACCGCGTATGGCAGTGC
1554	1	TCCGATCTCTTGTCTAGGAC	1554	1	GATCTGCACCCGTTCACCTG	1554	82	GCTACCAGGCCAGAAAGTGG
1555	1	CCGATCTCATCGTTAGGACC	1555	1	ACGCTCTTCCGATCTAAAGA	1555	82	TGTGGACCTCATGGCAGTGG
1556	1	ACGCTCTTCCGATCTGTTTG	1556	1	GCGTGGATGCATGGCAGTGG	1556	82	GATGTGTACCGCGGCATTGG
1557	1	CCGACACGACGCTCTTCCGA	1557	1	TACCGCGTGCATGGCAGTGG	1557	82	GAGCACCATGATGGCAGTGG
1558	1	GATATAGGACCTGGGTGCTG	1558	1	TCCGATCTCCGCTCGTTCAC	1558	82	TGCTGACTAGATGGCAGTGG
1559	1	CGCTCTTCGATCTCGTGATT	1559	1	CTTCCGATCTCATGGAGTTC	1559	82	GATGCAGTGGATGGCAGTGG
1560	1	TCTTCCGATCTATTGGATAG	1560	1	ACGCTCTTCCGATCTATAGC	1560	82	GTGCTGAATGGAGGCAGTGG
1561	1	TCCGATCTTGCACTTAGGAC	1561	1	GCTCTTCCGATCTTGGATGG	1561	81	CCGCATGATGATGGCAGTGG
1562	1	CCTGGAAGTGATGGCAGTGG	1562	1	TGTACCGCCACTGGCAGTGG	1562	81	TGTGTACCGCACCATGATGG
1563	1	TTTATAGGACCTGGGTGCTG	1563	1	CACATGGCACATGGCAGTGG	1563	81	TGTACCGCGTCATGCAGTGG
1564	1	GTAGGTGACAGGGAACACCC	1564	1	CTCTTCCGATCTTACCGGGT	1564	81	GTACCGCGTGGCAGTGGTGG
1565	1	CGCTCTTCCGATCTGCAAAG	1565	1	GATCTTTACCCGTTCACCTG	1565	81	AGGCCAGTCTCCTGATGGCG
1566	1	TCTCGAATCTAGGACCTGGG	1566	1	GACGCTCTTCCGATCTCGCT	1566	81	TGCTGAATGATACCGCGTGG
1567	1	GATCTGGCTCGTAGGTGAGC	1567	1	TCTTCCGATCTACTTATGTT	1567	81	TACCGCGGTGATGGCAGTGG
1568	1	CTCTTCCGATCTATATGCTA	1568	1	CCATTTGTATCTGGCAGTGG	1568	81	GTGTACCGATGTGGCAGTGG
1569	1	CGCTCTTCCGATCTGCTAGT	1569	1	GCGGAGTCATCAGGCAGTGA	1569	81	CGCGTACGTTCTGGCAGTGG
1570	1	TTCCGATCTAATACCTAGGA	1570	1	ACGCTCTTCCGATCTGGGGG	1570	81	TGTACCGCATCAGGCAGTGG
1571	1	CTATATTATAGGACCTGGGT	1571	1	TGGATGCACTGGCCTCTGCC	1571	81	TGCTGAATGATTGGCAGTGG
1572	1	ACGCTCTTCCGATCTTACGT	1572	1	CGCTCTTCCGATCTCGTACG	1572	81	ATGATGTGTACCGCGTACCC
1573	1	CTCTTCCGATCTCTCCACTA	1573	1	GCTCTTCCGATCTATCATCG	1573	81	GTGTACCATGATGGCAGTGG
1574	1	GCTCTTCCGATCTACTAAGT	1574	1	TCTTCCGATCTTGCGCAGTT	1574	81	AGACCTCATGATGGCAGTGG
1575	1	CCTTCCTAGGACCTGGGTGC	1575	1	ATCTGATCGTGTTCACCTGG	1575	81	TGTGTACGCGGAGGCAGTGG
1576	1	TCCGATCTCGGCATTAGGAC	1576	1	TCCGATCTCCGGCCGTTCAC	1576	81	TTTGCAGTGTATGGCAGTGG
1577	1	ATCTCGCTCGTAGGACCTGG	1577	1	CGCTCTTCCGATCTTCGTTT	1577	81	AATGATGTGTACCGCGTAGC
1578	1	TTCCGATCTCCACCGTAGGA	1578	1	ATCTCGAACTGTTCACCTGG	1578	81	ACCGCACATCAGTGCAGTGG
1579	1	TCCGATCTGTACAGTAGGAC	1579	1	CTTCCGATCTACAGGTGTTC	1579	81	GAATGATGTGTTGGCAGTGG
1580	1	CTTCCGATCTGAGGCATAGG	1580	1	ACGCTCTTCCGATCTCGCTG	1580	81	ACCGCATCACATGGCAGTGG
1581	1	ATCTAGACCCTAGGACCTGG	1581	1	GATCATCACAGTGGCAGTGG	1581	81	TGTGTACCGTGTACAGCAGG
1582	1	CAGCACCATGAGGTCTGTGG	1582	1	ATGATGTGTGTAGGCAGTGG	1582	80	TACCGCGTGTGTACCAGTGG
1583	1	CTGGCCGGTAGGACCTGGGT	1583	1	CTCTTCCGATCTCACGTGGT	1583	80	GTGTACAGCGGTGGCAGTGG
1584	1	CGATCTCCTGTGTAGGACCT	1584	1	AAACGGGTTCACCTGGGTGC	1584	80	TGCTGAATGATGTGCACCGG
1585	1	CTCTTCCGATCTAGTTAGTA	1585	1	CTCTTCCGATCTGTCCCGGT	1585	80	GCACTGGCCACAGGCAGTGG
1586	1	CCGATCTCCAGGATAGGACC	1586	1	TCTTCCGATCTCGTCGTGTT	1586	80	TGTACTGCGTATGGCAGTGG
1587	1	TCCGATCTTCTCAGTAGGAC	1587	1	GTAGTTCACCTGGGTGCTGA	1587	80	TGTACTGCGTGAGGCAGTGG
1588	1	CTTCACCTTAGGACCTGGGT	1588	1	CGCTCTTCCGATCTTTGCTT	1588	80	CCGCGGTACACAGGCAGTGG
1589	1	ACGCTCTTCCGATCTACAGA	1589	1	CGATCTCTTGTGGTTCGAGT	1589	80	TGTGTACTTCCTGGCAGTGG
1590	1	TGTATTAGGACCTGGGTGCT	1590	1	TCCGATCTCGCTTTGTTCAC	1590	80	TACCGCGTGGATGGCGGTGG
1591	1	ACCTCATGGTGTGGCAGTGG	1591	1	GCTCTTCCGATCTGTGTCAG	1591	80	TCATGGTGCTGAATGATTGG
1592	1	TCCGATCTCTAATTTAGGAC	1592	1	AACGAGTTCACCTGGGTGCT	1592	80	ATGTGTTGTGATGGCAGTGG
1593	1	CGCTCTTCCGATCTGTGCTT	1593	1	CTGTAGTTCACCTGGGTGCT	1593	80	GATGTGTACCGCAGCAGTGG
1594	1	GATCTTTGCGGTAGGACCTG	1594	1	TCGTCCGTTCACCTGGGTGC	1594	80	ATGTGTACCGCATGCAGTGG
1595	1	ACGCTCTTCCGATCTCTGGC	1595	1	TACCGCGTGGATGGCAGTAG	1595	80	GTACCGCGTACACGCAGTGG
1596	1	CTCTTCCGATCTGGAAAGTA	1596	1	GCGTGTATGTATGGCAGTGT	1596	80	TGTGTACCGCGTACCAGTGA
1597	1	CTGGTCTCTAGGACCTGGGT	1597	1	CCGATCTAGCGGCGTTCACC	1597	80	GTGGTGCCTCATGGCAGTGG
1598	1	TCAGTCCTAGGACCTGGGTG	1598	1	GCGTGCACATGTGGCAGTGG	1598	80	TGGTGCTGAATGATGTGTGC
1599	1	GTGGATGTGTGTGGCAGTGG	1599	1	CTGGTGCCATGGTGCAGTGG	1599	80	TGAATGATGTACCGCAGTGG
1600	1	CGCGTGGTACAGTGCAGTGG	1600	1	AAGGCGGTTCACCTGGGTGC	1600	79	GATGTGTACCGCGTACACTG
1601	1	ACGCTCTTCCGATCTCTGAG	1601	1	CCGATCTCTGCGCGTTCACC	1601	79	GATGTGTACCGCGCTGAATG
1602	1	GCTCTTCCGATCTTTGCAGT	1602	1	ATCTGTGTTAGTTCACCTGG	1602	79	GTACCGCGTGTACACAGTGT
1603	1	CAGGCTTAGGACCTGGGTGC	1603	1	TTCCGATCTAGGTAAGTTCA	1603	79	GGGGAGGGTAGTGGCAGTGG
1604	1	GACGCTCTTCCGATCTCATC	1604	1	TCTTCCGATCTACATTAGTT	1604	79	ACCGCGGTGTATGGCAGTGG
1605	1	GCTCTTCCGATCTGTTAGTT	1605	1	CTCTTCCGATCTATGTGAGT	1605	79	TGTACCGCGTCAGGCAGTGG
1606	1	ACGCTCTTCCGATCTGGTGA	1606	1	TGGGTTCACCTGGGTGCTGA	1606	79	TACCGCGTGGATGGCAGTAG
1607	1	CCGATCTCACTGATAGGACC	1607	1	ATGTGTATGTATGGCAGTGG	1607	79	GCGTGGCATGGAGGCAGTGG
1608	1	ATCTGCGTTATAGGACCTGG	1608	1	GAATGATGCGATGGCAGTGG	1608	79	CATCACTGTGATGGCAGTGG
1609	1	TGTACCGCTTGATGGCAGTG	1609	1	TGATGTGTTGATGGCAGTGG	1609	79	ATGATGTGTACCGCAGTTGG
1610	1	ACGCTCTTCCGATCTGCGGA	1610	1	AGGCCGTTCACCTGGGTGCT	1610	79	GCGTGGAGTGGAGGCAGTGG
1611	1	CTCTTCCGATCTAACGCTTA	1611	1	CCGATCTTCGTGTGTTCACC	1611	79	TGTACCGCGTGCACCATTGG
1612	1	CTCTTATCTAGGACCTGGGT	1612	1	ACGCTCTTCCGATCTGCGTT	1612	79	CCACACATGTGTGGCAGTGG
1613	1	AGGCTGAATGATGGCAGTGG	1613	1	TGAACCGCGTGATGGCAGTG	1613	79	CGTGGCACTGATGGCAGTGG
1614	1	TCTCCGTGATAGGACCTGGG	1614	1	CGATCTATCAGGGTTCACCT	1614	79	TGACGCGTAGATGGCAGTGG
1615	1	GACGCTCTTCCGATCTGGAC	1615	1	CGCTCTTCCGATCTGTCGCA	1615	79	CCTCATGGTGCTGAATGCTG
1616	1	GATGCACTGGTACCGCGTGG	1616	1	ATCTAGATAAGTTCACCTGG	1616	78	CCGCCCAGGTATGGCAGTGG
1617	1	CTTCCGATCTCGAGCTTAGG	1617	1	TTCCGATCTCCGATTGTTCA	1617	78	CGGCGACCACCGAGATCGAC
1618	1	TTATTAGGACCTGGGTGCTG	1618	1	CCGATCTTTCTCAGTTCACC	1618	78	AGTGATCCACAGTGATGTGG
1619	1	GCTCTTCCGATCTTAACAGT	1619	1	CTATGTTCACCTGGGTGCTG	1619	78	CGCGTCACTGATGGCAGTGG
1620	1	GCTCTTCCGATCTAGTACAT	1620	1	CTCCGTTTGTTCACCTGGGT	1620	78	ATGATGTGTACCGCGTTCCA
1621	1	AAGCCAGCTGCCCAGGGGTC	1621	1	CTCTTCCGATCTTCGTAGGT	1621	78	GATGTGTACCGCGTACCCCA
1622	1	CCGATCTCGCTTCTAGGACC	1622	1	TGAATGATGTGTACCGCAGT	1622	78	AATGATGATGCACTGTGATG
1623	1	TTCCGATCTGCAACTTAGGA	1623	1	CTAAAGCGGTTCACCTGGGT	1623	78	GATGTGTACCGCGTCTGATG
1624	1	ATCTTACCGTTAGGACCTGG	1624	1	TTCCGATCTGCTAGTGTTCA	1624	78	GGAGGGAGACCTGGGAAATG
1625	1	TCCGATCTGTTGATTAGGAC	1625	1	TGCTGAATGATGGCAGTGGA	1625	78	TGCTGAATGATGTGTGATGT
1626	1	ACGCTCTTCCGATCTACACG	1626	1	CCGATCTTTTAGTGTTCACC	1626	78	GCGTCACATGATGGCAGTGG
1627	1	ATCTGGTGTATAGGACCTGG	1627	1	GATGTGTAGGCAGGCAGTGG	1627	78	GCGTGCACATGTGGCAGTGG
1628	1	CCGATCTCGAATCTAGGACC	1628	1	CTCTCGTGGTTCACCTGGGT	1628	78	GATGCACCTCATGGCAGTGG
1629	1	GCTCTTCCGATCTCTGCTGT	1629	1	CTTCCGATCTGTGGCCGTTC	1629	78	ATGATGTGTACCGCGGTCCA
1630	1	TACCGCAGTGGATGCAGTGG	1630	1	TCCGATCTGCACGTGTTCAC	1630	78	AATGATGTGTACCGCATCAG
1631	1	CGATCTGAGTAGTAGGACCT	1631	1	ATCTCGTTTAGTTCACCTGG	1631	78	CTGAATGAGGTAGGCAGTGG
1632	1	CCTGGAACACATGGCAGTGG	1632	1	CTGGTGCGGGATGGCAGTGG	1632	78	CCGCGTCACGATGGCAGTGG
1633	1	TTCAATAGGACCTGGGTGCT	1633	1	TGTACCGCGTCATGCAGTGG	1633	78	CCAGTGCACCAGTGCAGTGG
1634	1	CTGTAGGACCTGGGTGCTGA	1634	1	GTATCCACTGATGGCAGTGG	1634	78	TACGCGCGTACCGCGCGTGG
1635	1	AGGGAGACCTGGGCCACCGC	1635	1	TCTTCCGATCTAGTGCCGTT	1635	78	CCGCGTGTACATGGCAGTGG
1636	1	CTATGTCCTAGGACCTGGGT	1636	1	GCTCTTCCGATCTATATCCG	1636	78	GTGGCAGTGTATGGCAGTGG
1637	1	CTTCCGATCTTTGACTTAGG	1637	1	CCGATCTGATTTAGTTCACC	1637	78	TACCGCAGTGGATGCAGTGG
1638	1	AATGATGTGTACGGCAGTGG	1638	1	GGCACACATGATGGCAGTGG	1638	77	TGATGTGTACGCGGCAGTGG
1639	1	TCGACCTTAGGACCTGGGTG	1639	1	GGATCATTGCAGTGCAGTGG	1639	77	TGTGTACCGCGTGGATGCGG
1640	1	TCCGATCTCTGTGATAGGAC	1640	1	CCGATCTGTGTGCGTTCACC	1640	77	GTACCGCCTCATGGCAGTGG
1641	1	TTCCGATCTCGAAGCTAGGA	1641	1	GCTCTTCCGATCTAACGTGG	1641	77	TGTGTACCGCGGGTGTGTGG
1642	1	AAAGTAGGACCTGGGTGCTG	1642	1	CTCTTCCGATCTGAAGTTGT	1642	77	TGAATGATGTGTACCAGTGC
1643	1	TGTAAGATAGGACCTGGGTG	1643	1	TTATGTTCACCTGGGTGCTG	1643	77	TACCGCGTGTACCGCAGTGG
1644	1	CGATCTAGTATTTAGGACCT	1644	1	TCCGATCTGAAGGCGTTCAC	1644	77	TGCTGAATGATGTGTACCAG
1645	1	ATCTGAGTAATAGGACCTGG	1645	1	CCGATCTTCGTGGGTTCACC	1645	77	TACCGCGTAAATGGCAGTGG
1646	1	CTAATAGGTAGGACCTGGGT	1646	1	CCGATCTTCTTATGTTCACC	1646	77	CGTCACGTCCATGGCAGTGG
1647	1	CGCTCTTCCGATCTGCTATG	1647	1	TCTTCCGATCTTGCCTTGTT	1647	77	GGTGCTGAATGATGTGCTGA
1648	1	GTACCGCGGGATGGCAGGGG	1648	1	TCCGATCTGGTATTGTTCAC	1648	77	GGCTGAATGATGTGCATCCA
1649	1	CCGATCTAGTTCTTAGGACC	1649	1	CCGCACTGAGCCAGCAGTGG	1649	77	CGCGTACATGATGGCAGTGG
1650	1	CTTCCGATCTGCTCGTTAGG	1650	1	CTTCCGATCTTACTAGGTTC	1650	77	TCACTGAAGTGCACTGAAGG
1651	1	ACGCTCTTCCGATCTAACTA	1651	1	ATCTAGTGTGGTTCACCTGG	1651	77	TGTGTACCGCGTGGCAGTGA
1652	1	TCTGGCGCGTAGGACCTGGG	1652	1	CTCTTCCGATCTATGTACGT	1652	77	TGTGTGCCACGTGGCAGTGG
1653	1	TCCGATCTTTCATGTAGGAC	1653	1	ATCTTCGTATGTTCACCTGG	1653	77	TACCGCGTAGTAGGCAGTGG
1654	1	ATCTATCCCGTAGGACCTGG	1654	1	ATCTTGGCTTGTTCACCTGG	1654	77	GTACCGCGGTTGATCTCCGA
1655	1	TCCGATCTACCACGTAGGAC	1655	1	TGGATGAATGATGGCAGTGG	1655	77	GATGTGTACCGCGTGGATGC
1656	1	TCTTCCGATCTATGGTCTAG	1656	1	GCTCTTCCGATCTTGCGTTG	1656	77	TGAATGATGTGTACCGCGAT
1657	1	GCTCTTCCGATCTTTGGTGT	1657	1	GATCTGCCCTCGTTCACCTG	1657	77	TGTGTACCGCGCTGAATGAT
1658	1	GATCTCGCGTTTAGGACCTG	1658	1	ATCTGGGTTTGTTCACCTGG	1658	76	ATGGTGCTGAATGATGATGG
1659	1	TGCCATCTAGGACCTGGGTG	1659	1	TCCGATCTGTGATGGTTCAC	1659	76	ATGATGTGTACACGCAGTGG
1660	1	TGTACCGCGTGTACCAGTGG	1660	1	GAAAGACCTCATGGTGCAGG	1660	76	GAATGATGTGTACCGCGATG
1661	1	ATAGTGCTGAATGGCAGTGG	1661	1	CTCTTCCGATCTGACCGCGT	1661	76	ACAATGATGTGTGGCAGTGG
1662	1	CTTCCGATCTGATGACTAGG	1662	1	GACGCTCTTCCGATCTTTCG	1662	76	ACTGCCATGCAGTGCAGTGG
1663	1	CAGTTTAGGACCTGGGTGCT	1663	1	CTCTTCCGATCTAGTGTGGT	1663	76	ATGATGTGTATGCACAGTGG
1664	1	GGCCACCGCTACCAGGCCAG	1664	1	TCTGTATGCGTTCACCTGGG	1664	76	CCCTGGGGAATTTGCAGTGC
1665	1	GATCTACACGAGATCGCACA	1665	1	TCTTCCGATCTGGCGGGGTT	1665	76	AATGATGTGTACCGCGAATG
1666	1	CGATCTATATATTAGGACCT	1666	1	GATCTTTGTCCGTTCACCTG	1666	76	GTACCGCGTGATGCACTGGC
1667	1	GCTCTTCCGATCTCCACTTT	1667	1	CGCGTGGATGTGTACAGTGG	1667	76	ACCGCGCGTGATGGCAGTGG
1668	1	GTGGATGTGTATGGCAGTGG	1668	1	ACGCTCTTCCGATCTCGGCG	1668	76	GCTTACCAAGGAGGCAGTGC
1669	1	CTGAATGATGTGTACACATG	1669	1	CTCGCTCTGTTCACCTGGGT	1669	76	TGTACGCGGTACCGCAGTGG
1670	1	GCTCTTCCGATCTTGGGTAT	1670	1	TCCGATCTACCGGAGTTCAC	1670	76	ATGTGTACCGGTGGCAGTGG
1671	1	GCTCTTCCGATCTCCAGCCT	1671	1	TCTGACGATGTTCACCTGGG	1671	76	CGTGGCAAGCCCTGCAGTGG
1672	1	TTCCGATCTTTATGCTAGGA	1672	1	CCGATCTCAAGGGGTTCACC	1672	76	GCGTTCAGTGATGGCAGTGG
1673	1	GCTCTTCCGATCTTTACGTT	1673	1	CGACGCTCTTCCGATCTAGC	1673	76	GTGCTCCAGTGCATCAGTGG
1674	1	ATAGGTGAGCAGGGAAACCC	1674	1	CGCTCTTCCGATCTCTTATT	1674	76	TGAATGATGTGTACCTGAGG
1675	1	GGGCGTAGGACCTGGGTGCT	1675	1	CTGACCGTGTTCACCTGGGT	1675	76	TGATGTGTACCGCGTGGTAC
1676	1	CGATCTCTTTTTTAGGACCT	1676	1	TTCCGATCTAAAATAGTTCA	1676	76	TGTACCGCATCACGCAGTGG
1677	1	CTCTTCCGATCTCGGTGGTA	1677	1	TCGTGTTCACCTGGGTGCTG	1677	76	TGTGTACCGTGCTGAATGAT
1678	1	GCGTACACTGTGTACAGTGG	1678	1	TCTCAGTTCACCTGGGTGCT	1678	76	CGGTACACTGATGGCAGTGG
1679	1	TTCCCCGTAGGACCTGGGTG	1679	1	TCCGATCTCTCGTAGTTCAC	1679	76	TGTGCACTGCACTGCAGTGG
1680	1	TGTACCGTGTATGGCAGTGG	1680	1	TCCGATCTGAGCTGGTTCAC	1680	76	TACCGCATCAATGGCAGTGG
1681	1	TCTGTTTGATAGGACCTGGG	1681	1	CTCTTCCGATCTGCCCGGGT	1681	76	GATGTGTACCAGTGCAGTGT
1682	1	CGCTCTTCCGATCTTCCGGG	1682	1	GACGCTCTTCCGATCTTGTA	1682	76	ACTGCCATCAGTGCATCAGG
1683	1	CAGGGGTCTGGTGCGGGGGG	1683	1	GCTCTTCCGATCTTGACTGG	1683	76	ATGATGTGTACCGCGGTATG
1684	1	TCCGATCTGGCCTATAGGAC	1684	1	CTTCACGCGTTCACCTGGGT	1684	76	TGATGTGTACCGCGTGCGGG
1685	1	TCTTTTTGGTAGGACCTGGG	1685	1	TTCCGATCTGGCATTGTTCA	1685	75	TACCGCACACATGGCAGTGG
1686	1	GACGCTCTTCCGATCTAATG	1686	1	CACGAGATCGCACACTCTTT	1686	75	GCGTGATGGCATGGCAGTGG
1687	1	CTTTGGGGTAGGACCTGGGT	1687	1	ACGCTCTTCCGATCTTACCG	1687	75	GATGTGTACCGCTGCAGTGG
1688	1	GACGCTCTTCCGATCTGTCC	1688	1	TCTCCGATCTAACCAAGTTC	1688	75	AATGATGTGGTACCGCGTGG
1689	1	GTACCGCGTGATGGAAGTGA	1689	1	CCGATCTGGTAGAGTTCACC	1689	75	TACCGCGGCACACACAGTGG
1690	1	TTTGCAGAAAGAGGCAGTGG	1690	1	ACCTTGTTCACCTGGGTGCT	1690	75	ACCGCGTGGCATGGCAGTGG
1691	1	GCAGATAGGACCTGGGTGCT	1691	1	CGATCTGTTGGTGTTCACCT	1691	75	GATGCACTGGTACCGCGTGG
1692	1	GACGCTCTTCCGATCTGCTG	1692	1	TGTACCGCGTTTGGCAGTGG	1692	75	ATGGTGCTGAATGATGTGTT
1693	1	ACGCTCTTCCGATCTCCAGC	1693	1	ACGCTCTTCCGATCTGTCTT	1693	75	CGTGTACCGCGTGGCAGTGG
1694	1	ACGCTCTTCCGATCTTTTGC	1694	1	GACGCTCTTCCGATCTGTAT	1694	75	ACCGCATTGGAAGGCAGTGG
1695	1	CCGATCTTCGCTATAGGACC	1695	1	TCTTCCGATCTTGACAGGTT	1695	75	CCACTGCGTGGAGGCAGTGG
1696	1	TTCCGATCTGGGGAGTAGGA	1696	1	CTCTTCCGATCTTGTATCGT	1696	75	ACCGCGTGTTTTGGCAGTGG
1697	1	CCTCATTAGGACCTGGGTGC	1697	1	GATGTGTACCACTGCAGTGG	1697	75	AATGATGTGTACTGAGGAGG
1698	1	TCCGATCTCCGTTTTAGGAC	1698	1	TGACTATGCGATGGCAGTGG	1698	75	ATGTGTACCCATGGCAGTGG
1699	1	CGCTCTTCCGATCTCCCTAC	1699	1	GTACCGCGTCACATCATTGG	1699	75	TGTACCGTGTGTGGCAGTGG
1700	1	ATCTGTCTTATAGGGACCTG	1700	1	AAGACCTCATGTGCTGAATG	1700	75	GATGATGATGATGGCAGTGG
1701	1	GTACCGCGTGGGCCCAGTGG	1701	1	GATGTGTACCACATCAGTGG	1701	75	ACCGCGTCACACATCAGTGG
1702	1	ACACTTTTTCCCTACACGAC	1702	1	CCGCGTGGAGGCGGTAGTGG	1702	75	ATGATGTGTGTAGGCAGTGG
1703	1	GACGCTCTTCCGATCTCTTC	1703	1	CGATCTGGTTCCGTTCACCT	1703	75	CTGAATGATGTGTACCGCAG
1704	1	TTCCGATCTCCTTGTTAGGA	1704	1	CTTCCGATCTCGGGTGGTTC	1704	75	GTGAGGTACACAGGCAGTGG
1705	1	CGCTCTTCCGATCTGTAGTC	1705	1	AGTGGGTTCACCTGGGTGCT	1705	75	ATACACAATGATGGCAGTGG
1706	1	TTTATGTAGGACCTGGGTGC	1706	1	AATGATGTGTACCGCGTGAG	1706	75	TGCGTGAATGATGGCAGTGG
1707	1	CGCTCTTCCGATCTGCTTGG	1707	1	GGTGTGAATGATGGCAGTGG	1707	75	ACCGCAGACACTGGCAGTGG
1708	1	GTACCGCGTACTGGCAGTGG	1708	1	CTCAGTGAGTTCACCTGGGT	1708	75	CCGCGTGGTGTACCGCGTGG
1709	1	TGGCAAGTAGGACCTGGGTG	1709	1	ATGCGGAGCCCACCTGGTGG	1709	74	GTGTACCGCGTGGCACGTGG
1710	1	GATCTGCAACTTAGGACCTG	1710	1	AGCGTTGTTCACCTGGGTGC	1710	74	ATGTGTACCGCGTCATGATG
1711	1	TTCCGATCTAATCTATAGGA	1711	1	TGAGTCAGTTCACCTGGGTG	1711	74	GTACCGCGTACAAGCAGTGG
1712	1	TTCCGATCTACGATATAGGA	1712	1	TCCGATCTTCTGTGGTTCAC	1712	74	GATACATCATGTATCAGTGG
1713	1	CGATCTTAGTTTTAGGACCT	1713	1	GGGTCTGGGCACTGCAGTGG	1713	74	TGTACCGCGTGTGGCAGTGC
1714	1	TAGTTATTAGGACCTGGGTG	1714	1	CTTCCGATCTGCGCGAGTTC	1714	74	GGTGCTGAAAATGGCAGTGG
1715	1	CGCTCTTCCGATCTATTGTC	1715	1	TCTTCCGATCTTCAAGGGTT	1715	74	GCGTGGTGTGGAGGCAGTGG
1716	1	TCTTCCGATCTCACTGTTAG	1716	1	CTTATTACGTTCACCTGGGT	1716	74	GGGCCACCGCTACACAGTGG
1717	1	TGAATGATGTGAGGCAGTGG	1717	1	ACGCTCTTCCGATCTCTGTC	1717	74	GAATGATGTGTACTGGATGG
1718	1	TCTTCCGATCTTGCCCGTAG	1718	1	TGATGTGTACCGCGTGTGGA	1718	74	GATGCACATGATGGCAGTGG
1719	1	GACGCTCTTCCGATCTATGG	1719	1	TGCTGAATGACAGGCAGTGG	1719	74	TGAATGATGTGTACCGCTGT
1720	1	CTCGTGGTTAGGACCTGGGT	1720	1	CGCTCTTCCGATCTTCTGTA	1720	74	CGTGTGGGAGGAGGCAGTGG
1721	1	GATCTTATCCGTAGGACCTG	1721	1	TTTGCAGTTCACCTGGGTGC	1721	74	TGATGTGTACCGCGTCATAC
1722	1	CTCTTCCGATCTAATCCCTA	1722	1	CTCGTGAAGTTCACCTGGGT	1722	74	ACCGCGTGGATGCACTGGCC
1723	1	CTTCCGATCTGCCGAGTAGG	1723	1	GCGGTTCACCTGGGTGCTGA	1723	74	GTACACATCGATGGCAGTGG
1724	1	TCCGATCTACAGCATAGGAC	1724	1	CGCTCTTCCGATCTGATAGT	1724	74	TGTGTACCGCGTGGATGCAC
1725	1	GGACGTAGGACCTGGGTGCT	1725	1	GATGTGGCAGATGGCAGTGG	1725	74	GAATGAATGTGTGGCAGTGG
1726	1	CGCTCTTCCGATCTTGAGTT	1726	1	CTGGAGTTCACCTGGGTGCT	1726	74	GACCTCATGGTGCTGACTGG
1727	1	TTACGCATAGGACCTGGGTG	1727	1	CGCTCTTCCGATCTAGTAGC	1727	74	GCGTGTACACAGTGCAGTGG
1728	1	CCGATCTGGTTAATAGGACC	1728	1	GACGCTCTTCCGATCTTTAT	1728	74	GTCACATCACATGGCAGTGG
1729	1	CCTTATAGGACCTGGGTGCT	1729	1	CTTCCGATCTAAGTTTGTTC	1729	74	TACCACTGCCAGTGCAGTGG
1730	1	GTACACATAGATGGCAGTGG	1730	1	CGCTCTTCCGATCTACCATA	1730	74	CCGCATCAGGATGGCAGTGG
1731	1	TTCCGATCTACTTCGTAGGA	1731	1	TGTACCACTGATGGCAGTGG	1731	74	AATGAATGTGATGGCAGTGG
1732	1	GCTCTTCCGATCTGTAAGTT	1732	1	TCCGATCTGAGTGGGTTCAC	1732	74	AAGACCTCATGGTGCTTTGG
1733	1	CTCGTATTTAGGACCTGGGT	1733	1	CTCTTCCGATCTCCATTGGT	1733	73	AAGACCTCATGTGCTGAATG
1734	1	CTCTGCGGTAGGACCTGGGT	1734	1	GTGGCACATGATGGCAGTGG	1734	73	TGAATGATTGATGGCAGTGG
1735	1	CACTCTTTCCCCACACGACG	1735	1	GATCTCATTCAGTTCACCTG	1735	73	TACCGCGTAGATGGCAGTGC
1736	1	TTCCGATCTGCGAATTAGGA	1736	1	CTAGCGGCGTTCACCTGGGT	1736	73	CGTGCACATCATGGCAGTGC
1737	1	CGCTCTTCCGATCTTAGCCC	1737	1	AGGTCAGTCTCCTGATGGCC	1737	73	CGTGTATGGTCAGGCAGTGG
1738	1	GTACCGCGCGATGGCAGTAG	1738	1	GAGCCGCGTGATGGCAGTGG	1738	73	TGATGTGTACCATGCAGTGG
1739	1	CTTTGGCATAGGACCTGGGT	1739	1	CGGCAGTTCACCTGGGTGCT	1739	73	TGCCGCGTGGATGGCAGTGG
1740	1	CGCTCTTCCGATCTAAAGTG	1740	1	TCCGATCTGGAGGGGTTCAC	1740	73	CCGGCCATCAGTGGCAGTGG
1741	1	CGCTCTTCCGATCTTCTTCG	1741	1	ACGCTCTTCCGATCTCATTC	1741	73	AGAAAGACCTCATGCAGTGG
1742	1	TCTTCCGATCTATGACATAG	1742	1	ATCTCAAAACGTTCACCTGG	1742	73	TCATGGTGTGTACACAGTGG
1743	1	TTCCGATCTAACTTTTAGGA	1743	1	GCGTCATTCACAGGCAGTGG	1743	73	GTACCGCGTACCTGCAGTGG
1744	1	GATCTTGGTGGTAGGACCTG	1744	1	ATCTTTGCCAGTTCACCTGG	1744	73	ACCGCGTGGAATGGCAGTGG
1745	1	GCTCTTCCGATCTGGCGGTT	1745	1	CTTCCGATCTGCCTCTGTTC	1745	73	TGATGTGTACTGCCCAGTGG
1746	1	CTCTTCCGATCTACCGAGTA	1746	1	TCCGATCTGTTGACGTTCAC	1746	73	CTGAATGGAGATGGCAGTGG
1747	1	GCTCTTCCGATCTGAATGTT	1747	1	ATCTTGTATTGTTCACCTGG	1747	73	TGGATACATCATGGCAGTGG
1748	1	AGTCGTAGGACCTGGGTGCT	1748	1	CCGATCTATTGTGGTTCACC	1748	73	CCAGGCCAGTCTGGCAGTGG
1749	1	ACACTGAATGATGGCAGTGG	1749	1	CGCTCTTCCGATCTGTGGCA	1749	73	CGCGTACATCATGGCAGTGG
1750	1	CGCTCTTCCGATCTTCATCT	1750	1	GCCATACATCATGGCAGTGG	1750	73	TGTACCGCGTGATGTGTACC
1751	1	TCCGATCTTTAGACTAGGAC	1751	1	CTACCATCGTTCACCTGGGT	1751	73	TGCTGAATGATGTGTACCTG
1752	1	GACGCTCTTCCGATCTTCCA	1752	1	GCAGTACTGGATGCACTGGC	1752	73	GATGTGTGATGTGGCAGTGG
1753	1	TGAGCTAGGACCTGGGTGCT	1753	1	CGCTCTTCCGATCTATATCT	1753	73	GATGTGTACCGCGTAAGTGG
1754	1	TGTGTACCGCGGTACAGTGG	1754	1	CGTGTGTACCGTGGCAGTGG	1754	73	GATGTGTACACGGGCAGTGG
1755	1	GATCTCGCGCGTAGGACCTG	1755	1	CTTCCGATCTTGGCTCGTTC	1755	73	CGCGTGGATGGTACCAGTGG
1756	1	GATCTCCAGCCTAGGACCTG	1756	1	CCAGTCTCTGATGGCAGTGG	1756	73	TGTGGCAGTGGAGGCAGTGG
1757	1	CGCTCTTCCGATCTATTCGT	1757	1	GCTCTTCCGATCTGGCGGAG	1757	73	GATGTGTACCGCGTGATCGG
1758	1	TTCCGATCTACGGGCTAGGA	1758	1	ATCTTGCGCGGTTCACCTGG	1758	73	GATGTGTACCGTACCAGTGG
1759	1	TCCGATCTCGCGGCTAGGAC	1759	1	ATCTTAGCGCGTTCACCTGG	1759	73	GGGAATTTGCAGAATTTGCA
1760	1	TCCGATCTCGATCGTAGGAC	1760	1	TGTGTACGCGGAGGCAGTGG	1760	73	CCGCGTTGTGATGGCAGTGG
1761	1	ACGCTCTTCCGATCTTACGC	1761	1	GGCAAATTCCCTGGCAGTGG	1761	73	TGGTGCTGAATGATGTGTAA
1762	1	GACGCTCTTCCGATCTAAGG	1762	1	TACGCGGTACACATCAGTGG	1762	73	GTAGTGAATGATGGCAGTGG
1763	1	ACGCTCTTCCGATCTCGCAA	1763	1	CTCTTCCGATCTCAACTGGT	1763	73	TACCGCGTACGCGGCAGTGG
1764	1	GCTCTTCCGATCTCGCGCCT	1764	1	GCGTGTACACAGTGCAGTGG	1764	73	GATGTGTACCGATGTGTGTG
1765	1	TCCGATCTTCGCGCTAGGAC	1765	1	CTCTTCCGATCTGTTGATGT	1765	73	TGCTGAATGATGCTGAATGG
1766	1	CTTCCGATCTTAATAGTAGG	1766	1	CGCTCTTCCGATCTTGTGGA	1766	72	GCATCATGTGATGGCAGTGG
1767	1	TTCCGATCTGCCGGCTAGGA	1767	1	GATCTCGCGAGGTTCACCTG	1767	72	AATGATGTGTGCCGCGGTGG
1768	1	GACCCTAGGACCTGGGTGCT	1768	1	TCCGATCTCAACGCGTTCAC	1768	72	TGATGCAGTGATGGCAGTGG
1769	1	TCCGATCTGTTCCATAGGAC	1769	1	TCTATTGCTGTTCACCTGGG	1769	72	CGCGTGGATGCAGGCAGTGG
1770	1	ATCTCACTGGTAGGACCTGG	1770	1	GTACCACTGCCAGGCAGTGG	1770	72	ATGTGTACTGCCATCAGTGG
1771	1	TTCCGATCTTGGCGCTAGGA	1771	1	GTACCGCGTAATGGCGGTGG	1771	72	TGGATACGGTATGGCAGTGG
1772	1	TACCGCGTACAGTACAGTGG	1772	1	GTACCGCTGAATGGCAGTGG	1772	72	TACCGCGTGTGTGTCAGTGG
1773	1	CTTCCGATCTGCATTGTAGG	1773	1	AAGCCAGCTGCCCAGTGGAT	1773	72	GTGCTGAATGATGTGTTTGG
1774	1	TCCGATCTCAAGTCTAGGAC	1774	1	GCTCTTCCGATCTTCAGGTG	1774	72	CCGCGTGGATGCACCAGTGG
1775	1	TGCGGAGCCCAGTGCCGTGG	1775	1	CGATCTCTGGCGGTTCACCT	1775	72	GCTGAATGATGTGTACCGCT
1776	1	ACGCTCTTCCGATCTATAGT	1776	1	GCTCTTCCGATCTCTCCTTG	1776	72	CGCGGTACAGATGGCAGTGG
1777	1	TTCCGATCTCTGGTTTAGGA	1777	1	TCCGATCTATACGGGTTCAC	1777	72	GGCACACAGGATGGCAGTGG
1778	1	CGCTCTTCCGATCTCCATCT	1778	1	CTTCCGATCTACACCAGTTC	1778	72	CCGCGTTCACATGGCAGTGG
1779	1	TGATGTGTACAGTGCAGTGG	1779	1	CAGAAAGACCCCATGGTGCT	1779	72	TGTGTACATCATGGCAGTGG
1780	1	CGATCTGGCTGTTAGGACCT	1780	1	GCTCTTCCGATCTGGTAGCG	1780	72	GTACATGTGTATGGCAGTGG
1781	1	TCTCTGCCTTAGGACCTGGG	1781	1	ACCACTGATGATGGCAGTGG	1781	72	ACCGCGTGGTGTGGCAGTGG
1782	1	GACGCTCTTCCGATCTTAGT	1782	1	TTCGAGTTCACCTGGGTGCT	1782	72	TACCGTGTAGATGGCAGTGG
1783	1	ACGCTCTTCCGATCTCTTCG	1783	1	GATCTTTGGCGGTTCACCTG	1783	72	GGCAGTGGCAGTGGCAGTGG
1784	1	CTTTGCAATAGGACCTGGGT	1784	1	TGTACCGCGTGATGGCAGGG	1784	72	ATGTGTACCGCGTGGCATGG
1785	1	TAGGTGAGCAGGAAACACCC	1785	1	CGCTCTTCCGATCTATACCG	1785	72	GGCACACATCATGGCAGTGG
1786	1	TTGTTTATAGGACCTGGGTG	1786	1	TCCGATCTTAGCCCGTTCAC	1786	72	TGTGTACCGCAGTACATCCA
1787	1	TCTTTTGATTAGGACCTGGG	1787	1	GGTCTGGTGCGGGGGGCATG	1787	72	CCGCGTGTACAGTGCAGTGG
1788	1	CTGTTTAGGACCTGGGTGCT	1788	1	CCATAGTTCACCTGGGTGCT	1788	72	GGGAATTTGCAGAATTCTGG
1789	1	TCCGATCTGCTACATAGGAC	1789	1	GACGCTCTTCCGATCTTCTC	1789	72	ACCGCGTGGATACACTGTGG
1790	1	TCTTCCGATCTCCTATGTAG	1790	1	TACTCGTTCACCTGGGTGCT	1790	72	TGTGTACCGCGCGGCAGTGG
1791	1	TCTTCCGATCTTCCATATAG	1791	1	ATGATGTGTACCGCGTGTAC	1791	72	TACCGCGTACAGTACAGTGG
1792	1	GACGCTCTTCCGATCTGGCG	1792	1	GCTCTTCCGATCTTCCACGG	1792	72	TACCAGGCCAGTCTGGTACC
1793	1	GACGCTCTTCCGATCTGTAG	1793	1	ACCGCTACCACTGCCAGTGG	1793	71	ACCGCGTACACATGCAGTGG
1794	1	CTGAATTTTAGGACCTGGGT	1794	1	ATCTAGCTGTGTTCACCTGG	1794	71	TGCACTGGTACTGGCAGTGG
1795	1	CGCTCTTCCGATCTTCAGTA	1795	1	CTCCCCCCCCCCCCCCCCCC	1795	71	TATCCGCGAGGAGGCAGTGG
1796	1	ACGCTCTTCCGATCTGTCTC	1796	1	TCCGATCTGGTATGGTTCAC	1796	71	GTACCGCGTGGCTACAGTGG
1797	1	ACGCTCTTCCGATCTTGTTG	1797	1	CTTCCGATCTACGCTCGTTC	1797	71	ATGTGTCCTGATGGCAGTGG
1798	1	GCTCTTCCGATCTCGAACGT	1798	1	GAATGATGTGTACCGCATGC	1798	71	TGTACCGTGAGGTACAGTGG
1799	1	ATGATGTGTACCAGTGAATG	1799	1	CTCTTCCGATCTCTTCGTGT	1799	71	TGTACCGCGGCCTGCAGTGG
1800	1	TGTACCGCGGTGTACATGTG	1800	1	ATCATTGATGATGGCAGTGG	1800	71	TACCACATGGATGGCAGTGG
1801	1	TCTTCCGATCTCTACCCTAG	1801	1	CCGATCTCGCGATGTTCACC	1801	71	GTGTAGCGAGGTGGCAGTGG
1802	1	GACGCTCTTCCGATCTGTAA	1802	1	GACGCTCTTCCGATCTACTA	1802	71	CGTCACATCACAGGCAGTGG
1803	1	CTTCCGATCTTCAAAGTAGG	1803	1	CGCTCTTCCGATCTTTCGTA	1803	71	GAATGATGTGTATGAATGAT
1804	1	GACGCTCTTCCGATCTAGAC	1804	1	ATCTGTCGCGGTTCACCTGG	1804	71	GCCCTGGGGAATTTGTGTGG
1805	1	CTCCAATCTAGGACCTGGGT	1805	1	GTTTAGTTCACCTGGGTGCT	1805	71	ATGATGTGTACCGCGTCATC
1806	1	GTACCGCGTGATAACAGTGG	1806	1	TCCGATCTCACTGAGTTCAC	1806	71	GTACACTGCCGTGGCAGTGG
1807	1	GACGCTCTTCCGATCTCTTT	1807	1	GATGTGTATCATGGCAGTGG	1807	71	ACCGCGTGCCAGTGCAGTGG
1808	1	TCCGATCTACCCTGTAGGAC	1808	1	CTGAATGATGGAGGCAGTGG	1808	71	CGTGTCCCGCGTGGCAGTGG
1809	1	TTCCGATCTTGCATATAGGA	1809	1	TTCATTCGTTCACCTGGGTG	1809	71	TGTACCGCCACTGCCAGTGG
1810	1	CCTTCGTAGGACCTGGGTGC	1810	1	TTCCGATCTTAAGTCGTTCA	1810	71	GATGTGTACCGCGTGTGTGA
1811	1	CTTCCGATCTGGGTGCTAGG	1811	1	GCTGAATGAAATGGCAGTGG	1811	71	CGCGTGGAGGATGGCAGTGG
1812	1	TCTTCCGATCTGAACAGTAG	1812	1	CTCTTCCGATCTATTAACGT	1812	71	ATGATGTGTACCGCGTCAGG
1813	1	CGCTCTTCCGATCTCAAGCG	1813	1	TAGTCGTTCACCTGGGTGCT	1813	71	GAATGATGATGAGGCAGTGG
1814	1	TCTGCTTAGGACCTGGGTGC	1814	1	GACGCTCTTCCGATCTCGCG	1814	71	ACTGGCAGTACTGGCAGTGG
1815	1	TCCGATCTCGTTGGTAGGAC	1815	1	CTCTTCCGATCTCCCACCGT	1815	71	GAATGATGCACTGGCAGTGG
1816	1	ACGCTCTTCCGATCTCTGGA	1816	1	GTAAGCCAGCGGCCCAGTGG	1816	70	GTACCGCGTCATTCCAGTGG
1817	1	CCCGACACGACGCTCTTCCG	1817	1	TACCGGGAGAACTGCATAGG	1817	70	CGGGGAAGGAGTGGCAGTGG
1818	1	ACGCTCTTCCGATCTTAGTA	1818	1	TGGAACTTGGTAGGCAGTGG	1818	70	TACACGGTACACGGCAGTGG
1819	1	CTCTTCCGATCTTGCAGTTA	1819	1	CGCTCTTCCGATCTTCCGCT	1819	70	GGTGCTGAATGATGTGATGG
1820	1	ACGCTCTTCCGATCTGTCGG	1820	1	TTATGCTGTTCACCTGGGTG	1820	70	GATGTGTACACTGGCAGTGG
1821	1	TCCGATCTAGCCCGTAGGAC	1821	1	CTTCCGATCTCATGTTGTTC	1821	70	CGTGATCATGATGGCAGTGG
1822	1	CCGATCTTAGTACTAGGACC	1822	1	CGATCTAGGATGGTTCACCT	1822	70	CCGCAGTGTGATGGCAGTGG
1823	1	CGCTCTTCCGATCTTACGGC	1823	1	TACTCTGGTTCACCTGGGTG	1823	70	CCGCGTCACAGTGGCAGTGG
1824	1	CTTCCGATCTTTTACTTAGG	1824	1	GAATGATGTGTACTGGATGG	1824	70	CGTACACCACCAGGCAGTGG
1825	1	TACCGCGTGATTGGCAGTGG	1825	1	GCTCTTCCGATCTCACCTTG	1825	70	CGTACACATCCACGCGGTGG
1826	1	GACGCTCTTCCGATCTTAAT	1826	1	GCTCTTCCGATCTTACATGG	1826	70	AGTCCTGGGGATGGCAGTGG
1827	1	GGCACACATGATGGCAGTGG	1827	1	GACGCTCTTCCGATCTCCTC	1827	70	CTGAATGATGTGTACAGGGG
1828	1	TTCCGATCTCAGGAGTAGGA	1828	1	CTTGTGTTCACCTGGGTGCT	1828	70	TGTGTACGTACAGGCAGTGG
1829	1	CTGGCCAGTAGGACCTGGGT	1829	1	TCTTGGCGAGTTCACCTGGG	1829	70	ATGTGTACCGCGTGGCATGC
1830	1	CTTCCGATCTGTATGGTAGG	1830	1	CGTGTTCACCTGGGTGCTGA	1830	70	CATGTGAATGATGGCAGTGG
1831	1	AGCGCGTAGGACCTGGGTGC	1831	1	TACCACTGCCATGGCAGTGG	1831	70	TACGCGGTACACAGGCGTAC
1832	1	CTCCCCCCCCCCCCCCCCCC	1832	1	GTGTACCATGATGGCAGTGG	1832	70	ACAGTGGATGATGGCAGTGG
1833	1	CTCATCGATAGGACCTGGGT	1833	1	GCCGTGTTCACCTGGGTGCT	1833	69	CCGCGTGTGTGAGGCAGTGG
1834	1	TACCGCGTGGATTGCAGTGG	1834	1	ATCTAGTTCACCTGGGTGCT	1834	69	CGTACACATGGATGCAGTGG
1835	1	ACGCTCTTCCGATCTTTTCT	1835	1	GATCTGTCGCGGTTCACCTG	1835	69	TGAATGATGTGTACCGCGCA
1836	1	TATCACGTAGGACCTGGGTG	1836	1	GCTCTTCCGATCTGTCAATG	1836	69	TGAATGATGTGTACTGAATG
1837	1	ATCTCTGTTTTAGGACCTGG	1837	1	CCGCTGTTCACCTGGGTGCT	1837	69	CGCATGAATGATGGCAGTGG
1838	1	TTCCGATCTGGAGATTAGGT	1838	1	ACCTCGCGTGATGGCAGTGG	1838	69	GCTGAATGATGTGTAAGTGG
1839	1	CCCTAGGACCTGGGTGCTGA	1839	1	CTCTTCCGATCTTTACATGT	1839	69	GCGTACACATGATGCAGTGG
1840	1	CTTCCGATCTTGCTCATAGG	1840	1	CGCTCTTCCGATCTTCTTGA	1840	69	GACGTGTACGATGGCAGTGG
1841	1	ACGCTCTTCCGATCTTCTCG	1841	1	GCTCTTCCGATCTCGAGCGG	1841	69	CTGAATGATGATGGCAGTGA
1842	1	GTACCACGTAATGGCAGTGG	1842	1	GCTCTTCCGATCTCGTTGTG	1842	69	CGCATTCAGCATGGCAGTGG
1843	1	TCGGTTAGGACCTGGGTGCT	1843	1	GTTGTTCACCTGGGTGCTGA	1843	69	ATGGCCCTGGATGGCAGTGG
1844	1	ACGCTCTTCCGATCTCGTGA	1844	1	CTCTTCCGATCTGATTTGGT	1844	69	GATGTGTACCGGTACAGTGG
1845	1	ACGCTCTTCCGATCTCTTTT	1845	1	GTAAGCCAGCTGCCCGGTGG	1845	69	TACCGCTGAATGATGTGTGG
1846	1	CGCTCTTCCGATCTAAGGTC	1846	1	TCCGATCTTCTATTGTTCAC	1846	69	ATGTGTACCGCGTACTTCAC
1847	1	CTACCAACTAGGACCTGGGT	1847	1	CTCCCCATGTTCACCTGGGT	1847	69	GCGTGTGGTACAGGCAGTGG
1848	1	ATCTTGGAGGTAGGACCTGG	1848	1	ATCTTTCCTCGTTCACCTGG	1848	69	TGATGTGTACCGCGTACAGG
1849	1	GATCGCACACTCTTTCCCTT	1849	1	GTACGTTCACCTGGGTGCTG	1849	69	TGGCAGTGGTATGGCAGTGG
1850	1	CTCTAAATTAGGACCTGGGT	1850	1	GACCTAGTTCACCTGGGTGC	1850	69	TACCGCGTGTACACATGTGG
1851	1	GATCTTGACCATAGGACCTG	1851	1	TGATGTGTACCGCGTGATGG	1851	69	GTACCGCGTTGATGCAGTGG
1852	1	CTGACGAATAGGACCTGGGT	1852	1	GCGTGGATGCACATCAGTGG	1852	69	ATGTGTACCGCGTCCAGTGG
1853	1	TAACTTAGGACCTGGGTGCT	1853	1	CTCTTTCCCTCACGACGCTC	1853	69	ATGTGTAGGCCAGGCAGTGG
1854	1	TTCCGATCTTACATGTAGGA	1854	1	TGAATGACGTGTACCGCGTG	1854	69	TGATGATGTGGAGGCAGTGG
1855	1	ATCTAGCCCCTAGGACCTGG	1855	1	ATCTGTGGGAGTTCACCTGG	1855	69	CGTCACACATCACACAGTGG
1856	1	AATGATGTGTACCGCGTGGT	1856	1	CTTCCGATCTTGATCCGTTC	1856	69	ACCGCATCATCAGGCAGTGG
1857	1	ATCTGCTACGTAGGACCTGG	1857	1	AAGAAAGTTCACCTGGGTGC	1857	69	CGCGTGGATCAGTGCAGTGG
1858	1	GCTCTTCCGATCTTCTCTCT	1858	1	GACGCTCTTCCGATCTTCGA	1858	69	CTGAATGATGGTGCTGAATG
1859	1	CTCTTCCGATCTGTGTCGTA	1859	1	ACCGCGTGCGATGGCAGTGG	1859	69	GATGCACTGGCCTGCCAGTG
1860	1	CTCTTCCGATCTCACAAATA	1860	1	ATCTGGGTCCGTTCACCTGG	1860	68	GTGGCACATGATGGCAGTGG
1861	1	CCGATCTAGGGTCTAGGACC	1861	1	ATTTGCAGAAATGGCAGTGG	1861	68	ACCGCGTATCATGGCAGTGG
1862	1	TCTTCTTTAGGACCTGGGTG	1862	1	CTATCGTGGTTCACCTGGGT	1862	68	ACCTCTTGGGATGGCAGTGG
1863	1	TCTTTCCCGACACGACGCTC	1863	1	CGCTCTTCCGATCTTCTAGC	1863	68	CGTGATGTGTACAGCAGTGG
1864	1	CCATACTAGGACCTGGGTGC	1864	1	TCACGGCGTTCACCTGGGTG	1864	68	CCTCATGGAGCTGAATGATG
1865	1	CTTCCGATCTTGCCTATAGG	1865	1	TCCGATCTAATATGGTTCAC	1865	68	TGATGTGTACCGCGTGGATG
1866	1	CCGATCTCCTCAGTAGGACC	1866	1	TTAAAGTTCACCTGGGTGCT	1866	68	GATGTGTACCGCGGTACTGG
1867	1	GTATGCACTGGATGCAGTGG	1867	1	GACGCTCTTCCGATCTGGGC	1867	68	GTACCGCGTGGGCCCAGTGG
1868	1	CGCTCTTCCGATCTGTCGAC	1868	1	CTTGTACGGTTCACCTGGGT	1868	68	TACACATCAGGAGGCAGTGG
1869	1	GCTCTTCCGATCTGCGTGTT	1869	1	TGTACCAGTGGAGGCAGTGG	1869	68	TGGTGCTGAATGATGAGTGG
1870	1	CGCTCTTCCGATCTAGCTGT	1870	1	CTCTTCCGATCTATAAGCGT	1870	68	GTACCATCCACTGGCAGTGG
1871	1	CTATGCAATAGGACCTGGGT	1871	1	GCTCTTCCGATCTCCATAGG	1871	68	CGTCACATCAGTGGCAGTGG
1872	1	CTACCCCGTAGGACCTGGGT	1872	1	CGACGCTCTTCCGATCTAAC	1872	68	TTTCCCTACACGACGCTCTT
1873	1	GATCTATGGTGTAGGACCTG	1873	1	GCTCTTCCGATCTTCAAGGG	1873	68	CGCGTTCAGCATGGCAGTGG
1874	1	TTGGTTTTAGGACCTGGGTG	1874	1	GTACCGCGAGGAGGCAGTGG	1874	68	TACCTGAATGATGGCAGTGG
1875	1	CGTTACTAGGACCTGGGTGC	1875	1	CTTCCGATCTATGTATGTTC	1875	68	GACGCTCTTCCGATCTTGTT
1876	1	GATCTGCACGCTAGGACCTG	1876	1	CATGTGTTCACCTGGGTGCT	1876	68	GTGTACCGCAGATCCAGTGG
1877	1	GCTCTTCCGATCTTACAAGT	1877	1	TTCCGATCTGTGTACGTTCA	1877	68	GTACCGCGATGTGGCAGTGG
1878	1	CGCTCTTCCGATCTCCACAG	1878	1	TTGTGTTGTTCACCTGGGTG	1878	68	GCAGTACTGGATGCACTGGC
1879	1	AATGATGTGTACTGCAGTGG	1879	1	GATGTGGGAGATGGCAGTGG	1879	68	AATGATGTATGTGGCAGTGG
1880	1	TGATGTGTACCGCGGTCACA	1880	1	TCCGATCTTCCGTAGTTCAC	1880	68	CGTGCTGATGATGGCAGTGG
1881	1	CACGACGCTCTCCGATCTTT	1881	1	CCGATCTTTTGAGGTTCACC	1881	68	GTGATACATGATGGCAGTGG
1882	1	CTCTTCCGATCTCAACCGTA	1882	1	CGACGCTCTTCCGATCTAAA	1882	68	GTACCGCGCGGTGGCAGTGG
1883	1	CATCTAGGACCTGGGTGCTG	1883	1	CAGCCGCGTCATGGCAGTGG	1883	68	TGTACCGGTACAGGCAGTGG
1884	1	GCTCTTCCGATCTTCATCTT	1884	1	GCTGAATGATGTGTACCGGC	1884	67	CGCGGATGCACTGGCAGTGG
1885	1	TCCGATCTCAAACCTAGGAC	1885	1	CCGATCTGTCAGTGTTCACC	1885	67	GATGGCCCTGGGGAATTTGG
1886	1	ACGCTCTTCCGATCTTTACT	1886	1	CTTCCGATCTTGCGGGGTTC	1886	67	GTGTACAATGATGGCAGTGG
1887	1	TTCCGATCTTGGGCCTAGGA	1887	1	CTCGGCGTGTTCACCTGGGT	1887	67	CACCATGGCAGTGGCAGTGG
1888	1	ACGCTCTTCCGATCTGGTGT	1888	1	ATCTTGATGTGTTCACCTGG	1888	67	CCGCGTGGATCAGGCAGTGG
1889	1	CTTCCGATCTTGTGCTTAGG	1889	1	CGATCTACACGCGTTCACCT	1889	67	GCTGAATGATGTGTACCGGC
1890	1	GCTCTTCCGATCTACTTAGT	1890	1	GGCCGGTTCACCTGGGTGCT	1890	67	CATGGTGCTGAATGATAATG
1891	1	ACCACCGAGATCGACACGAG	1891	1	CCGCGTGTAGATGGCAGTGG	1891	67	TGATGTGTACCATTCAGTGG
1892	1	CTTCCGATCTGTCGAGTAGG	1892	1	CTTCCGATCTCTCCTAGTTC	1892	67	ACCTCATGGTGCTGAATGTG
1893	1	TTCCGATCTGGTTGGTAGGA	1893	1	ACGCTCTTCCGATCTGGCAT	1893	67	CGTGGATCACATGGCAGTGG
1894	1	GATCTGCCTAGTAGGACCTG	1894	1	TATTGTGGTTCACCTGGGTG	1894	67	GTCATGAATGATGGCAGTGG
1895	1	GCTCTTCCGATCTATAACGT	1895	1	CAACACGTTCACCTGGGTGC	1895	67	TACCGCGTTGATGGCAGTGA
1896	1	CGACGCTCTTCCGATCTCCA	1896	1	TCCGATCTACGCCAGTTCAC	1896	67	GCGTGATGTGATGGCAGTGT
1897	1	CTCCGATTTAGGACCTGGGT	1897	1	GACGGGTTCACCTGGGTGCT	1897	67	ACCGCGGTGTACTGCAGTGG
1898	1	CTTCCGATCTACTCTTTAGG	1898	1	GCTCTTCCGATCTGCCATTG	1898	67	TCAGCAGTACATGGCAGTGG
1899	1	CTCTGCCTTAGGACCTGGGT	1899	1	TCCGATCTTACAGAGTTCAC	1899	67	GCGTACACACATGGCAGTGG
1900	1	GGCGATAGGACCTGGGTGCT	1900	1	GCGTGGAGTGGAGGCAGTGG	1900	67	ATGTGTACCGCGACCAGTGG
1901	1	AGACCTGGGGATGGCAGTGG	1901	1	CTCTTCCGATCTGCTGTTGT	1901	67	AGACCTCATGGTGATGAATG
1902	1	CTCTTCCGATCTTCCGGCTA	1902	1	CGCACGTTCACCTGGGTGCT	1902	67	TGTACAGTGGATGGCAGTGG
1903	1	GATCTACCCCCTAGGACCTG	1903	1	TCTGTCAACGTTCACCTGGG	1903	67	TCACACAGTACGCACAGTGG
1904	1	TCCGATCTACCAGTTAGGAC	1904	1	TCTTCCGATCTGCTCTGGTT	1904	67	GGGGGGGGGGGGGGGGGGGG
1905	1	ATCTGTCAGCTAGGACCTGG	1905	1	TCGCTCGTTCACCTGGGTGC	1905	67	ATGGCAAATGATGGCAGTGG
1906	1	CTCTACTAGGACCTGGGTGC	1906	1	CGCGTGATTGATGGCAGTGG	1906	67	TGATGTGTACCGCGTACTGC
1907	1	CCGATCTTACTGGTAGGACC	1907	1	GCTCTTCCGATCTGGAGCCG	1907	67	ACCGCTGAATGTGGCAGTGG
1908	1	CGATCTTAGTATTAGGACCT	1908	1	CTATGCGGGTTCACCTGGGT	1908	67	CGTGGATGCACTTGCAGTGG
1909	1	CTCTTCCGATCTTTAGGATA	1909	1	GGGGGCATGGATGGCAGTGG	1909	67	CAGCCGCGTCATGGCAGTGG
1910	1	CGCTCTTCCGATCTCACGCA	1910	1	CTTGGTTCGTTCACCTGGGT	1910	67	TACCACTGCACTGGCAGTGG
1911	1	CTGCTTGTTAGGACCTGGGT	1911	1	TTCCGATCTAATGAGGTTCA	1911	66	TGTGTACCGCGGCGCAGTGG
1912	1	GATCTGAACCATAGGACCTG	1912	1	CGCTCTTCCGATCTGTGTAA	1912	66	ATGTGTACCGCGGTCAGTGG
1913	1	TCCGATCTTTTACATAGGAC	1913	1	CTCTTCCGATCTTGGCCAGT	1913	66	TGTGTACCGCGTGGGAGTGG
1914	1	CCGTGATAGGACCTGGGTGC	1914	1	CTTCCGATCTCTGCCTGTTC	1914	66	GCTGAATGATGTGTACCGTC
1915	1	TTCCGATCTGAGTGTTAGGA	1915	1	ACGCTCTTCCGATCTTTAGT	1915	66	ACCGCGTGGTGCATCAGTGG
1916	1	CGACGCTTTTCCGATCTGTA	1916	1	CGATCTGATGATGTTCACCT	1916	66	TACATGGTGTATGGCAGTGG
1917	1	TTGGGGGTAGGACCTGGGTG	1917	1	TTCCGATCTACATACGTTCA	1917	66	CGTACAGCAGTACGCAGTGG
1918	1	TCCGATCTTGCGGGTAGGAC	1918	1	TCTTCCGATCTCAACGTGTT	1918	66	GAAAGACCTCATGGTGGTGG
1919	1	GCTCTTCCGATCTGCATCTT	1919	1	CCGATCTCTGGCGGTTCACC	1919	66	CCCACCTATGATGGCAGTGG
1920	1	TCTTCCGATCTACGTGGTAG	1920	1	TCCGATCTGCCGACGTTCAC	1920	66	CCGCCATCATTCATCAGTGG
1921	1	GCTCTTCCGATCTCTCTCAT	1921	1	TTCCGATCTCGCTCTGTTCA	1921	66	CGTACACAGGATGGCAGTGG
1922	1	TCGCTCGTAGGACCTGGGTG	1922	1	ATCTGAAGAGGTTCACCTGG	1922	66	ATGATGTGTGGAGGCAGTGG
1923	1	GCTCTTCCGATCGAGTGACT	1923	1	TACGCGTTCACCTGGGTGCT	1923	66	AATGATGCACAATGATGTGG
1924	1	CCGATCTGCACACTAGGACC	1924	1	GGTGCATCCTCAGGCAGTGG	1924	66	TACCGCGTGGATGTCAGTGG
1925	1	TCCGATCTGCGTCTTAGGAC	1925	1	GTACCGCGTTGGATCATTGG	1925	66	CCGCGTGGTACATGCAGTGG
1926	1	CTTCTACCTAGGACCTGGGT	1926	1	TCTTCCGATCTAATGTTGTT	1926	66	TACCGCGGCCAGCACCATGG
1927	1	ACGCTCTTCCGATCTTAAGG	1927	1	ACGCTCTTCCGATCTTTTCC	1927	66	CCGCGTGTGGTACACTGTGG
1928	1	GTACCGCGGTATGGCAGTGG	1928	1	CTCTTCCGATCTGTGCAAGT	1928	66	TGGCAGTACACTGGCAGTGG
1929	1	GCCACCGCTACCAGGCCAGG	1929	1	CGCTCTTCCGATCTCTCGCT	1929	66	GTGTGTGTGTGTGGCAGTGG
1930	1	CGACGCTCTTCCGATCTGAA	1930	1	GACGCTCTTCCGATCTGGCC	1930	66	GGTGCTGAATGATGTGTAAG
1931	1	TCTTCGCTTTAGGACCTGGG	1931	1	CCGATCTGGTGTCGTTCACC	1931	66	TACCGCGGTGGATGCACTGG
1932	1	ACGCTCTTCCGATCTATTAG	1932	1	TCTGCGGCAGTTCACCTGGG	1932	66	TGATGTGTGCATGGCAGTGG
1933	1	CGCTCTTCCGATCTAGCGCT	1933	1	ACGCTCTTCCGATCTTCTCT	1933	66	ATGTGTATCCACTGCCATGG
1934	1	GGTCGTAGGACCTGGGTGCT	1934	1	TGTACCGCGGTGTACATGTG	1934	66	TACCGCGTCAATGGCAGTGG
1935	1	GTACCACTTGATGGCAGTGG	1935	1	CGATCTTGCAGTGTTCACCT	1935	65	GATGGCAGTGAAGGCAGTGG
1936	1	ATCTGCAGCGTAGGACCTGG	1936	1	CTTCCGATCTATTTTTGTTC	1936	65	CGCGTGAGGCCAGGCAGTGG
1937	1	CTGGGCTATAGGACCTGGGT	1937	1	ACGCTCTTCCGATCTATTAA	1937	65	TCATGGTGCTGAATGACAGG
1938	1	CCTGATGGCCTGGGCAGTGG	1938	1	TCTGCTTTGGTTCACCTGGG	1938	65	GCATCATTCAGTGGCAGTGG
1939	1	GCTCTTCCGATCTTGCACAT	1939	1	GCTCTTCCGATCTAACGATG	1939	65	GCTGAATGAAATGGCAGTGG
1940	1	CTAGGCCCTAGGACCTGGGT	1940	1	ACGCTCTTCCGATCTTCATA	1940	65	TACCGCGGTACAGGCAGTGG
1941	1	ACGCTCTTCCGATCTCCCGT	1941	1	GCTCTTCCGATCTGCAGAGG	1941	65	TGTACCGCGGGTGGCAGTGG
1942	1	TCTGCATGTTAGGACCTGGG	1942	1	TTTGCGTGTTCACCTGGGTG	1942	65	GCGATGTGTACAGGCAGTGG
1943	1	CGCTCTTCCGATCTGGGGGT	1943	1	TGGGTCGGTTCACCTGGGTG	1943	65	TGATGTGTACGAGGCAGTGG
1944	1	CTATAGACTAGGACCTGGGT	1944	1	TCTTACATAGTTCACCTGGG	1944	65	GCACGCTGATGTGGCAGTGG
1945	1	GATCTACCCGCTAGGACCTG	1945	1	TACCGCGTGGATGGCATTGG	1945	65	GTACACATCATTGGCAGTGG
1946	1	TTCCGATCTCCCTTGTAGGA	1946	1	CCCACCTGCCATGGCAGTGG	1946	65	CGCGTACATCCAGGCAGTGG
1947	1	TCTTCCGATCTCTTATTTAG	1947	1	TGTGTCACTGATGGCAGTGG	1947	65	ATGTGTTCAGCATTCAGTGG
1948	1	TCTTCCGATCTTACATGTAG	1948	1	CGGTACAGTGATGGCAGTGG	1948	65	CCGCGTGTACAGTGTACAGG
1949	1	TCTTAGAAGTAGGACCTGGG	1949	1	CGTGATGATGATGGCAGTGG	1949	65	GCAGAAAGAATTGGCAGTGG
1950	1	CTCTTCCGATCTCGGAGGTA	1950	1	CTTAGACCGTTCACCTGGGT	1950	65	GTGGCATGCAATGGCAGTGG
1951	1	CTCTTCCGATCTGTCGTCTA	1951	1	TTCCGATCTGGACCAGTTCA	1951	65	CGCGTGTGGTTTGGCAGTGG
1952	1	GACGCTCTTCCGATCTCAGC	1952	1	GCTCTTCCGATCTAATCGCG	1952	65	TTCATGCACACAGGCAGTGG
1953	1	CTTCCGATCTGAATCGTAGG	1953	1	CGCTCTTCCGATCTGCACCG	1953	65	GCTGAATGATGTGTACACCA
1954	1	TCCGATCTTTTCCTTAGGAC	1954	1	GCTCTTCCGATCTTTATCAG	1954	65	ATGATGTGTACCGCGTATGG
1955	1	GTACCGCGTGATGTTAGTGG	1955	1	TCCGATCTGTACGGGTTCAC	1955	65	GATGTGTACCGCGAGGATGG
1956	1	CGTGGATGTGATGGCAGTGG	1956	1	TCCGATCTAGGGGAGTTCAC	1956	65	TACCGCGTTCGGGAACCTGG
1957	1	ACGCTCTTCCGATCTCTTGG	1957	1	CGCTCTTCCGATCTAACACC	1957	65	TGACATTCAACTCCTGGTTG
1958	1	CTTCCGATCTGCAATCTAGG	1958	1	TGTACCGCTTGATGGCAGTG	1958	65	CCGCATCATGATGGCAGTGG
1959	1	AATCCATAGGACCTGGGTGC	1959	1	TGAATGATGTGTACCGTGAT	1959	65	ATGTGTACCGCGTGGATCAC
1960	1	CTCGTTCATAGGACCTGGGT	1960	1	TTGTCGTTCACCTGGGTGCT	1960	65	GCGTCATTCACAGGCAGTGG
1961	1	GCTCTTCCGATCTGTAACGT	1961	1	GACGCTCTTCCGATCTGTTC	1961	65	TGTGTCCCGCGTGGCAGTGG
1962	1	AGATCGCACACTCTTCCCCT	1962	1	GTGTAGCATCATGGCAGTGG	1962	65	ATGTGTACCATCACCGCTGG
1963	1	ACCGCTGAATGTGGCAGTGG	1963	1	CTCTTCCGATCTCGTGTAGT	1963	64	CGTGCACCATGGTGCAGTGG
1964	1	CTTCCGATCTACAAGGTAGG	1964	1	CAGTGTTCACCTGGGTGCTG	1964	64	GCGTTCAATGATGGCAGTGG
1965	1	TTCCGATCTGCCTACTAGGA	1965	1	TTTCCCTGTTCACCTGGGTG	1965	64	ACCGCCAATGATGGCAGTGG
1966	1	GCTCTTCCGATCTCAAACAT	1966	1	GCTCTTCCGATCTTTTGCTG	1966	64	TGCTGAATGATGCACAGTGG
1967	1	CTTCGATTTAGGACCTGGGT	1967	1	CCGATCTTCTACGGTTCACC	1967	64	GCGTCATTCAGTGGCAGTGG
1968	1	CTCTTCCGATCTATGTTTTA	1968	1	TCATGGTGCTGAATGATGTT	1968	64	GCGTGTACAGTGTACAGTGG
1969	1	CCGATCTTTTTAGTAGGACC	1969	1	ATCTCGTACAGTTCACCTGG	1969	64	TGTGTACCGCATTGCAGTGG
1970	1	GCTCTTCCGATCTGGCCCCT	1970	1	TCTTCCGATCTTCCTAGGTT	1970	64	TGTATCAGTGATGGCAGTGG
1971	1	CACCGCTACCATGGCAGTGG	1971	1	CGGTACTGCCATGGCAGTGG	1971	64	GCATCAAATGATGGCAGTGG
1972	1	TTAGGTAGCAGGGAACACCC	1972	1	CTTGGACGGTTCACCTGGGT	1972	64	TGTGTATCATGTGGCAGTGG
1973	1	CTTCCGATCTGCGCCTTAGG	1973	1	GATGTGTACCGCAACAGTGG	1973	64	TACCGCGGTGTGTACAGTGG
1974	1	ATCTACTGAGTAGGACCTGG	1974	1	CTGAATGATGTGTACCAGTG	1974	64	TGCACCACTGATGGCAGTGG
1975	1	TTCCGATCTATCTCGTAGGA	1975	1	ATCTTTTGTTGTTCACCTGG	1975	64	TGTACCAGTGGAGGCAGTGG
1976	1	CGATCTACAGCCTAGGACCT	1976	1	GGGGAGGGTAGTGGCAGTGG	1976	64	ACCGCGTGTGTACAGTGTGG
1977	1	CTAATAATTAGGACCTGGGT	1977	1	CTTCCGATCTTACCGAGTTC	1977	64	CGCGTGATCCATGGCAGTGG
1978	1	TGCACTGGCAGTGGCAGTGG	1978	1	GCTCTTCCGATCTCAGCTTG	1978	64	ACCGCGTCTGATGGCAGTGG
1979	1	TTCCGATCTAGATCATAGGA	1979	1	ATCTGCCTGGGTTCACCTGG	1979	64	TGCTGAAATGATGGCAGTGG
1980	1	GATCTTATAAGTAGGACCTG	1980	1	GATCTGTGTACGTTCACCTG	1980	64	GAATGATGTGCGCAGTGGAT
1981	1	TTACAGCTAGGACCTGGGTG	1981	1	GATCTGCGTTCGTTCACCTG	1981	64	CGTCCACATCATGGCAGTGG
1982	1	ACGCTCTTCCGATCTGACTG	1982	1	TCCGATCTATGTCCGTTCAC	1982	64	GTGTACCGCCAGTGCAGTGG
1983	1	ATCTGGTTCATAGGACCTGG	1983	1	GACGCTCTTCCGATCTCGGG	1983	64	GTACCGCGTGGATGCACTGT
1984	1	TTCCGATCTTCCCAGTAGGA	1984	1	CCGATCTAAGTACGTTCACC	1984	64	CGTGGATGCATACACAGTGG
1985	1	ACGCTCTTCCGATCTTTTCC	1985	1	GCGGAGCCCATAGGCAGTGG	1985	64	ACCGCTCCTGATGGCAGTGG
1986	1	CCTGCGCGTGATGGCAGTGG	1986	1	CTCCGCGAGTTCACCTGGGT	1986	64	GCTGAATGATGTACCAGTGG
1987	1	TTCCGATCTCAAGCCTAGGA	1987	1	GCCAACTTGGATGGCAGTGG	1987	64	ACCGCGTGTAATGGCAGTGG
1988	1	CGCTCTTCCGATCTCGAGCC	1988	1	TCCGATCTTCGTCGGTTCAC	1988	64	AAGACCTCATATGGCAGTGG
1989	1	GACGCTCTTCCGATCTGCAA	1989	1	TGATACGGCGACCACCGAGA	1989	64	ACATGTACGCATGGCAGTGG
1990	1	TGTGTACCGCGTGATGGTGG	1990	1	TCTTCCGATCTTCGCTTGTT	1990	64	AGTGGTGGCCATGGCAGTGG
1991	1	TGTGTACCGCAGTGCAGTGG	1991	1	GGTGGTTCACCTGGGTGCTG	1991	64	CCGCACACATCATTCAGTGG
1992	1	GACGCTCTTCCGATCTCTGG	1992	1	TGGAGTTCACCTGGGTGCTG	1992	64	CACATGTGTACAGGCAGTGG
1993	1	GCTCTTCCGATCTGGAGTAT	1993	1	TTCCGATCTATTACGGTTCA	1993	64	ACCGCGGATGTGTACAGTGG
1994	1	TCTTCCGATCTCACTGCTAG	1994	1	TGAATGATGTGTACCGCGGT	1994	64	ACGCTGAATGATGGCAGTGG
1995	1	ACGCTCTTCCGATCTACCTA	1995	1	TCTTTCGCTGTTCACCTGGG	1995	64	GTACCGCACGGTGGCAGTGG
1996	1	TGATGTGTCGATGGCAGTGG	1996	1	CTCTTCCGATCTCGTGATGT	1996	64	GATGCACTAGATGGCAGTGG
1997	1	CTAGGCGGTAGGACCTGGGT	1997	1	TCTGCCCAGGTTCACCTGGG	1997	64	TGTGCTGAATGAGGCAGTGG
1998	1	TTCCGATCTCTGCACTAGGA	1998	1	CGCTCTTCCGATCTGGGCTC	1998	64	TGATGTGTACCGCGTATGGG
1999	1	GATCTCTCGAGTAGGACCTG	1999	1	TGCTGTTCACCTGGGTGCTG	1999	64	CGCGTCACATCATTCAGTGG
[truncated: 26,611 more rows]

## Sheet: CD33 forward read
Control			15mer			20mer
1	2083664	GCCCCCACCTCCCTGGGCCC	1	3274845	GCCCCCACCTCCCTGGGCCC	1	495012	GCCCCCACCTCCCTGGGCCC
2	20669	ACACGTCTGAACTCCAGTCA	2	28786	ACACGTCTGAACTCCAGTCA	2	137334	GCCCCCACCTGGGCCCCAGG
3	6508	CCCCCACCTCCCTGGGCCCC	3	9654	CCCCCACCTCCCTGGGCCCC	3	117280	CTACTCACTCCTCGGTGCTC
4	2141	CACACGTCTGAACTCCAGTC	4	5228	GTCAGGACTACTCACTCCTC	4	106154	GCCCCAGGACTACTCACTCC
5	1754	CACGTCTGAACTCCAGTCAC	5	3515	CACACGTCTGAACTCCAGTC	5	102422	GCCCCCAGGACTACTCACTC
6	1160	TGCCCCCACCTCCCTGGGCC	6	2759	TGCCCCCACCTCCCTGGGCC	6	84188	GCCCCCACCCCTGGGCCCCA
7	336	ACGTCTGAACTCCAGTCACC	7	2413	CACGTCTGAACTCCAGTCAC	7	70741	GCCCCCACCCTGGGCCCCAG
8	333	GCCCCCACCTCTCTGGGCCC	8	1331	GCCCCCATCTCCCTGGGCCC	8	65830	CTCGGTGCTCATAATCACCC
9	315	GCCCCCACTTCCCTGGGCCC	9	1231	GCCCCAGGACTACTCACTCC	9	65116	TCACCCCACGGCCCCAGAGA
10	314	GCCCCCGCCTCCCTGGGCCC	10	1144	GCCCTGGGCCCCAGGACTAC	10	62064	CATAATCACCCCACGGCCCC
11	289	GCCTCCACCTCCCTGGGCCC	11	1001	CTACTCACTCCTCGGTGCTC	11	61517	GGGCCCCAGGACTACTCACT
12	275	GCCCCCACCTCCCTGGGCCT	12	931	CCCCAGGACTACTCACTCCT	12	59745	GCCCCCACCTTCCCTGGGCC
13	271	GCCCTCACCTCCCTGGGCCC	13	861	GCCCCCACCTGGGCCCCAGG	13	59449	GTCCCTGGGCCCCAGGACTA
14	252	GCCCCCACCTCCCTGGGCTC	14	824	GGCCCCAGGACTACTCACTC	14	58144	ACTCACTCCTCGGTGCTCAT
15	251	GCCCCTACCTCCCTGGGCCC	15	733	TCACCCCACGGCCCCAGAGA	15	54171	GACTACTCACTCCTCGGTGC
16	251	GTCCCCACCTCCCTGGGCCC	16	702	CATAATCACCCCACGGCCCC	16	52746	GGACTACTCACTCCTCGGTG
17	248	GCCCCCATCTCCCTGGGCCC	17	641	CTCGGTGCTCATAATCACCC	17	52109	CACTCCTCGGTGCTCATAAT
18	245	CCCCACCTCCCTGGGCCCCA	18	573	ACTCACTCCTCGGTGCTCAT	18	46601	CTCATAATCACCCCACGGCC
19	232	GCCCCCACCTTCCTGGGCCC	19	551	CCCCACGGCCCCAGAGATCG	19	45798	TCCTCGGTGCTCATAATCAC
20	230	GCCCCCACCTCCCTAGGCCC	20	545	GCCCCCACCCCTGGGCCCCA	20	44346	GGCCCCAGGACTACTCACTC
21	226	GCCCCCACCTCCTTGGGCCC	21	537	GACTACTCACTCCTCGGTGC	21	39743	GTGCTCATAATCACCCCACG
22	221	GCTCCCACCTCCCTGGGCCC	22	531	GCCCCCAGGACTACTCACTC	22	39675	TACTCACTCCTCGGTGCTCA
23	197	ACCCCCACCTCCCTGGGCCC	23	529	GCCCCCACCCTGGGCCCCAG	23	37098	GCCCCTGGGCCCCAGGACTA
24	196	GCCCCCACCCCCCTGGGCCC	24	518	GCCCCCGCCTCCCTGGGCCC	24	36232	CCTCGGTGCTCATAATCACC
25	193	GCCCCCACCTCCCTGAGCCC	25	507	GGACTACTCACTCCTCGGTG	25	35844	CCCCACGGCCCCAGAGATCG
26	180	GCCCCCACCTCCCTGGGTCC	26	495	TCCTCGGTGCTCATAATCAC	26	34263	CGGTGCTCATAATCACCCCA
27	169	GCCCCCACCTCCCTGGACCC	27	491	CACTCCTCGGTGCTCATAAT	27	34153	GCCCCCACCAGGACTACTCA
28	161	GCCCCCCCCTCCCTGGGCCC	28	472	CTCATAATCACCCCACGGCC	28	33634	GGTGCTCATAATCACCCCAC
29	149	GCCCCACCTCCCTGGGCCCC	29	417	ACGTCTGAACTCCAGTCACC	29	32331	GCCAGGACTACTCACTCCTC
30	140	GCCCCCACCTCCCCGGGCCC	30	412	GCCCCCACCTCCCTGGGCCT	30	31360	GCTACTCACTCCTCGGTGCT
31	122	TCCCCCACCTCCCTGGGCCC	31	401	CCCCACCTCCCTGGGCCCCA	31	30767	GCTCATAATCACCCCACGGC
32	104	GCCCCCACCTCCCTGGTCCC	32	396	TACTCACTCCTCGGTGCTCA	32	30124	GCCCTGGGCCCCAGGACTAC
33	100	GACCCCACCTCCCTGGGCCC	33	392	GCCCCCACCTCTCTGGGCCC	33	27174	CTCCTCGGTGCTCATAATCA
34	95	CGTCTGAACTCCAGTCACCG	34	389	GCCTCCACCTCCCTGGGCCC	34	26545	GCCCCCTGGGCCCCAGGACT
35	82	GCCCCCACCTCCATGGGCCC	35	384	GCCCCCACTTCCCTGGGCCC	35	26294	GCCCAGGACTACTCACTCCT
36	81	GCCCCAACCTCCCTGGGCCC	36	366	GCCCCCACCCAGGACTACTC	36	26198	CTCACTCCTCGGTGCTCATA
37	79	CTACTCACTCCTCGGTGCTC	37	365	GTGCTCATAATCACCCCACG	37	25987	ACTACTCACTCCTCGGTGCT
38	73	GCCCCCACCTCCCTGGGACC	38	363	CCTCGGTGCTCATAATCACC	38	22747	GCCCCCACCCCAGGACTACT
39	72	GCCCCCACCTGGGCCCCAGG	39	359	GCCCCCACCTCCCTGGGCTC	39	22068	ATCACCCCACGGCCCCAGAG
40	69	GCCACCACCTCCCTGGGCCC	40	347	GCCCCCACCCCAGGACTACT	40	21720	TCACTCCTCGGTGCTCATAA
41	64	GCCCCCACATCCCTGGGCCC	41	340	GTCCCCACCTCCCTGGGCCC	41	20913	GCCCCCACCCCCTGGGCCCC
42	63	GCCCACACCTCCCTGGGCCC	42	339	GCCCCCACCTTCCCTGGGCC	42	20650	ACTCCTCGGTGCTCATAATC
43	56	GCCCCCACCTCACTGGGCCC	43	336	GCCCTCACCTCCCTGGGCCC	43	20180	GCCCACTCCTCGGTGCTCAT
44	55	GCACACGTCTGAACTCCAGT	44	336	GGTGCTCATAATCACCCCAC	44	19179	AGGACTACTCACTCCTCGGT
45	55	GCACCCACCTCCCTGGGCCC	45	334	GCCCCTACCTCCCTGGGCCC	45	19075	GCCCCCACTACTCACTCCTC
46	53	GCCCCCACCTACCTGGGCCC	46	333	CGGTGCTCATAATCACCCCA	46	18177	GCCCCCACCCAGGACTACTC
47	51	CCCACCTCCCTGGGCCCCAG	47	331	GCTCCCACCTCCCTGGGCCC	47	18092	GCCCCCACTCCTCGGTGCTC
48	50	GGACTACTCACTCCTCGGTG	48	322	ACCCCCACCTCCCTGGGCCC	48	17751	CACCCCACGGCCCCAGAGAT
49	49	GCCCCAGGACTACTCACTCC	49	320	GCCCCCACCTCCCTGGGTCC	49	16930	GCACTCCTCGGTGCTCATAA
50	47	GACTACTCACTCCTCGGTGC	50	311	GTCCCTGGGCCCCAGGACTA	50	15884	CCAGGACTACTCACTCCTCG
51	47	GCCCCCAGGACTACTCACTC	51	302	GCCCCCACCTCCCTAGGCCC	51	15659	GCCCCCATCCCTGGGCCCCA
52	46	TCACCCCACGGCCCCAGAGA	52	300	CTCCTCGGTGCTCATAATCA	52	14462	GCAGGACTACTCACTCCTCG
53	44	GCCCCCACCTCCCTGTGCCC	53	298	GCCCCCACCTTCCTGGGCCC	53	13938	TCGGTGCTCATAATCACCCC
54	44	GCCCCCACCTCCCTGGGCAC	54	295	GCCCCTGGGCCCCAGGACTA	54	13588	GCCTACTCACTCCTCGGTGC
55	43	GCCCCCACCTCCCTTGGCCC	55	294	GCTCATAATCACCCCACGGC	55	13380	ACACGTCTGAACTCCAGTCA
56	42	CTCGGTGCTCATAATCACCC	56	294	GGGCCCCAGGACTACTCACT	56	13099	GCCCCCACCGTCCCTGGGCC
57	41	ACACGTCTGAACTCAGTCAC	57	288	ATCACCCCACGGCCCCAGAG	57	12742	ACCCCACGGCCCCAGAGATC
58	41	CCCCACGGCCCCAGAGATCG	58	281	GCCCCCACCTCCCTGGACCC	58	12729	GCCCCCACCCCCAGGACTAC
59	40	GCCCCCACCCCTGGGCCCCA	59	280	GCCCCCACCTCCTTGGGCCC	59	12683	TAATCACCCCACGGCCCCAG
60	40	CATAATCACCCCACGGCCCC	60	273	GCCCCCACCTCCCTGAGCCC	60	12602	CAGGACTACTCACTCCTCGG
61	39	GCCCCCACCTCCCTGGGCCA	61	265	GCCCCCACCCCCCTGGGCCC	61	11750	GCTCACTCCTCGGTGCTCAT
62	39	GCCCCCACCTCCCTGGCCCC	62	262	GCCCCCCCCTCCCTGGGCCC	62	11535	GCCCCCACCACTCCTCGGTG
63	38	CTCATAATCACCCCACGGCC	63	261	GCCAGGACTACTCACTCCTC	63	11433	TCATAATCACCCCACGGCCC
64	37	GTGCTCATAATCACCCCACG	64	260	GCTACTCACTCCTCGGTGCT	64	11296	GCCCCCACTCACTCCTCGGT
65	36	TCCTCGGTGCTCATAATCAC	65	252	CTCACTCCTCGGTGCTCATA	65	11284	GCCCCCACCTACTCACTCCT
66	36	ACTCACTCCTCGGTGCTCAT	66	232	GCCCCCACCGTCCCTGGGCC	66	11124	GCCCCCACTCCCTGGGCCCC
67	35	GCCCCCAACTCCCTGGGCCC	67	226	GCCCCCAGTCCCTGGGCCCC	67	10475	GCCCCTACTCACTCCTCGGT
68	34	GGGCCCCAGGACTACTCACT	68	225	ACTACTCACTCCTCGGTGCT	68	10310	TGCTCATAATCACCCCACGG
69	34	CACTCCTCGGTGCTCATAAT	69	221	GCCCCCACCTCCCCGGGCCC	69	10297	GCCCCCACCTCCTGGGCCCC
70	31	GTCTGAACTCCAGTCACCGT	70	219	GCCCCACCTCCCTGGGCCCC	70	9927	GCCTCGGTGCTCATAATCAC
71	31	GCTCATAATCACCCCACGGC	71	216	GCCCCCACCCCCTGGGCCCC	71	9828	GCCCCCACCGACTACTCACT
72	27	GCCAGGACTACTCACTCCTC	72	215	GCCCCTCCCTGGGCCCCAGG	72	9433	GCCTGGGCCCCAGGACTACT
73	26	ACTACTCACTCCTCGGTGCT	73	213	GCCCCCACCAGGACTACTCA	73	9127	GCCCCCACCTCACTCCTCGG
74	26	GTCCCTGGGCCCCAGGACTA	74	211	CACCTCCCTGGGCCCCAGGA	74	8711	CCCCAGGACTACTCACTCCT
75	25	GCCCCCACCCTGGGCCCCAG	75	207	ACTCCTCGGTGCTCATAATC	75	8591	GCCCCCACCATCCCTGGGCC
76	25	GCTACTCACTCCTCGGTGCT	76	194	TCCCCCACCTCCCTGGGCCC	76	8337	GCCCCCACCGGACTACTCAC
77	24	CCTCGGTGCTCATAATCACC	77	193	TCACTCCTCGGTGCTCATAA	77	8321	GCTCCCTGGGCCCCAGGACT
78	23	TACTCACTCCTCGGTGCTCA	78	192	GCCCAGGACTACTCACTCCT	78	8303	CCCAGGACTACTCACTCCTC
79	22	GCCCCCACCTTCCCTGGGCC	79	181	TAATCACCCCACGGCCCCAG	79	7634	GCCCCCACAGGACTACTCAC
80	22	GGTGCTCATAATCACCCCAC	80	178	GCCCCCTCCCTGGGCCCCAG	80	7628	CTGGGCCCCAGGACTACTCA
81	22	CGGTGCTCATAATCACCCCA	81	175	CACCCCACGGCCCCAGAGAT	81	7612	ATAATCACCCCACGGCCCCA
82	22	GCCCCCACCTCCCTGGGGCC	82	159	AGGACTACTCACTCCTCGGT	82	7549	CCTGGGCCCCAGGACTACTC
83	22	GCCGCCACCTCCCTGGGCCC	83	159	GCACTCCTCGGTGCTCATAA	83	7302	AGATCGGAAGAGCACACGTC
84	19	GGCCCCAGGACTACTCACTC	84	159	GCCCCCACCGCCCCAGGACT	84	7252	GCTCCTCGGTGCTCATAATC
85	19	GCCCCCACCTCCCAGGGCCC	85	153	ACCCCACGGCCCCAGAGATC	85	7077	GCCCCCACCGGGCCCCAGGA
86	19	GTCAGGACTACTCACTCCTC	86	147	GGTTGTCCCTGGGCCCCAGG	86	6800	GCCACTCCTCGGTGCTCATA
87	19	GCCCCTGGGCCCCAGGACTA	87	142	CCAGGACTACTCACTCCTCG	87	6780	GCCCCCACCGCCCCAGGACT
88	18	GAACTCCAGTCACCGTGATA	88	141	GCAGGACTACTCACTCCTCG	88	6465	GCCTCACTCCTCGGTGCTCA
89	17	GCCCTGGGCCCCAGGACTAC	89	139	GCCCACTCCTCGGTGCTCAT	89	6205	GCCCTACTCACTCCTCGGTG
90	17	GCCCCCACCCCCTGGGCCCC	90	139	TCATAATCACCCCACGGCCC	90	5663	GCCCCTCCCTGGGCCCCAGG
91	17	ACACGTCTAACTCCAGTCAC	91	138	GCCCCCACCTCCCTGGTCCC	91	5634	TCTCCCCAGGACTACTCACT
92	17	TCTGAACTCCAGTCACCGTG	92	128	GCCCCCACCTCCCTGGGACC	92	5500	GCCCCCCAGGACTACTCACT
93	17	ACTCCTCGGTGCTCATAATC	93	127	GCCCCCTGGGCCCCAGGACT	93	5267	GCTCGGTGCTCATAATCACC
94	16	CCACCTCCCTGGGCCCCAGG	94	126	TCGGTGCTCATAATCACCCC	94	5096	AATCACCCCACGGCCCCAGA
95	16	GCCCCCACCCCACGGCCCCA	95	125	ATAATCACCCCACGGCCCCA	95	5068	GCCCCCACCCTCCCTGGGCC
96	16	ATCACCCCACGGCCCCAGAG	96	120	GCCTACTCACTCCTCGGTGC	96	4983	TGGGCCCCAGGACTACTCAC
97	16	ACACGTCTGAACCCAGTCAC	97	107	TGCTCATAATCACCCCACGG	97	4967	GCCCCCACCGGCCCCAGGAC
98	15	TCACTCCTCGGTGCTCATAA	98	104	GCCCCCACTCCCTGGGCCCC	98	4833	GCCCCCTCCCTGGGCCCCAG
99	15	ACACGTCTGACTCCAGTCAC	99	101	CAGGACTACTCACTCCTCGG	99	4777	GCCCCGGACTACTCACTCCT
100	14	ACACGTCTGAATCCAGTCAC	100	101	GCTCACTCCTCGGTGCTCAT	100	4660	GCCCCCTACTCACTCCTCGG
101	14	CTCCTCGGTGCTCATAATCA	101	100	AATCACCCCACGGCCCCAGA	101	4416	GCCCCCACCACTACTCACTC
102	14	GCCCACTCCTCGGTGCTCAT	102	100	GCACCCACCTCCCTGGGCCC	102	4155	GCCCCCACCCCCCAGGACTA
103	14	CTCACTCCTCGGTGCTCATA	103	99	GCCCCCACCTCCATGGGCCC	103	4116	CCCTGGGCCCCAGGACTACT
104	14	CTGAACTCCAGTCACCGTGA	104	96	CCCACCTCCCTGGGCCCCAG	104	4075	CCCACGGCCCCAGAGATCGG
105	14	ACACGTCTGAACTCCCAGTC	105	96	GCCCCCACTACTCACTCCTC	105	3931	GCCCCCACCTCCTCGGTGCT
106	13	GCCCCCACTACTCACTCCTC	106	96	GACCCCACCTCCCTGGGCCC	106	3880	GCCCCCACCTCGGTGCTCAT
107	13	GCCCAGGACTACTCACTCCT	107	93	GCCCCCACTCCTCGGTGCTC	107	3812	GCCCCGGGACTACTCACTCC
108	12	CCCCCCACCTCCCTGGGCCC	108	91	GCCCCCACCTCCCTGGGCAC	108	3674	GCCCCCCCAGGACTACTCAC
109	12	AGATCGGAAGAGCACACGTC	109	91	GCCCCCACCTCCCTTGGCCC	109	3671	GCCCCACTCCTCGGTGCTCA
110	12	CCAGGACTACTCACTCCTCG	110	90	AGATCGGAAGAGCACACGTC	110	3665	GAATCACCCCACGGCCCCAG
111	12	AGGACTACTCACTCCTCGGT	111	90	GCACACGTCTGAACTCCAGT	111	3662	GCCCTCGGTGCTCATAATCA
112	12	GCACTCCTCGGTGCTCATAA	112	87	GCCACCACCTCCCTGGGCCC	112	3568	GCCCCCACTGGGCCCCAGGA
113	12	TGAACTCCAGTCACCGTGAT	113	86	CGTCTGAACTCCAGTCACCG	113	3533	GCCCACTACTCACTCCTCGG
114	12	GCCCCCACCTTTCTGGGCCC	114	85	GCCCCCACATCCCTGGGCCC	114	3453	GCCCCTCCTCGGTGCTCATA
115	12	GCAGGACTACTCACTCCTCG	115	81	GCCCCCATCCCTGGGCCCCA	115	3317	GCCCAGGGCTACTCACTCCT
116	12	GCCTTCACCTCCCTGGGCCC	116	80	GCCTCGGTGCTCATAATCAC	116	3206	GACTCACTCCTCGGTGCTCA
117	12	GCCCCCACCTCCTGGGCCCC	117	78	GCCCCCACCTCCCTGTGCCC	117	3191	GCCCCCTCGGTGCTCATAAT
118	11	CACCCCACGGCCCCAGAGAT	118	74	GCCCCCACCTCACTGGGCCC	118	3183	TCCCTGGGCCCCAGGACTAC
119	11	GCCCCGACCTCCCTGGGCCC	119	74	GCCCCCACCCCACGGCCCCA	119	3135	GCCCTCACTCCTCGGTGCTC
120	11	GCCCCCACCTCCCACGGCCC	120	73	GCCCCCACCTCCCTGGGCCA	120	2937	GCCCCCACCTGGGGCAGGAC
121	11	GCCTACTCACTCCTCGGTGC	121	73	GCCCCAACCTCCCTGGGCCC	121	2878	GCCCCCACCTGGGCCCTGGG
122	11	GCCCCCTGGGCCCCAGGACT	122	73	CCCAGGACTACTCACTCCTC	122	2831	GCCTCCTCGGTGCTCATAAT
123	11	GCCCCCACCTCCCTGGGCTT	123	73	GCCCCCAACTCCCTGGGCCC	123	2813	GACCAGGACTACTCACTCCT
124	11	GGCCCCACCTCCCTGGGCCC	124	73	GCTCCTCGGTGCTCATAATC	124	2813	GCCCCTCGGTGCTCATAATC
125	11	GCCCCCCACCTCCCTGGGCC	125	72	GCCCCCACCACTCCTCGGTG	125	2743	GCCCCCACCTCCAGGACTAC
126	11	AGCACACGTCTGAACTCCAG	126	70	CCCACGGCCCCAGAGATCGG	126	2683	GCCCCTCACTCCTCGGTGCT
127	10	GCCCTTACCTCCCTGGGCCC	127	69	GCCCCTACTCACTCCTCGGT	127	2674	GCCGTGCTCATAATCACCCC
128	10	GCCCCCACCCCAGGACTACT	128	68	GCCCACACCTCCCTGGGCCC	128	2629	GCCCCCACCTGGCCCCAGGA
129	10	GCCCCCACCAGGACTACTCA	129	66	GCCCCCACCCCCAGGACTAC	129	2549	GCCCCCATCTCCCTGGGCCC
130	10	ACCCCACGGCCCCAGAGATC	130	66	GCCCCCACCTACTCACTCCT	130	2496	GCCCGACTACTCACTCCTCG
131	9	GCCCCCACCCAGGACTACTC	131	63	GCCCCCACCTACCTGGGCCC	131	2491	GCCCTCCTCGGTGCTCATAA
132	9	TGCTCATAATCACCCCACGG	132	62	GCCCCCACTCACTCCTCGGT	132	2468	GCCCCTGGACTACTCACTCC
133	9	ACACGTCGAACTCCAGTCAC	133	57	GCCCCCACCGACTACTCACT	133	2466	GCGGTGCTCATAATCACCCC
134	9	GCGCCCACCTCCCTGGGCCC	134	53	GCCACTCCTCGGTGCTCATA	134	2434	GCTCCCTGGTGCTCATAATC
135	9	CAGGACTACTCACTCCTCGG	135	52	CCTGGGCCCCAGGACTACTC	135	2426	GCCCCCAGGGCCCCAGGACT
136	9	CCCCAGGACTACTCACTCCT	136	52	GCCTGGGCCCCAGGACTACT	136	2425	GCCCCGACTACTCACTCCTC
137	8	GCCCCCACCTCCCTAAGCCC	137	51	GCCCCCACCTCCCTGGCCCC	137	2420	GCCCCCCTGGGCCCCAGGAC
138	8	GCCCCCACCCCCAGGACTAC	138	50	GCCCCCACCGGACTACTCAC	138	2386	GCCACCACCTCGGTGCTCAT
139	8	GCCCCCTCCTCCCTGGGCCC	139	50	GCTCGGTGCTCATAATCACC	139	2377	GAGGACTACTCACTCCTCGG
140	8	GCCCCCACTCCCTGGGCCCC	140	49	TCTCCCCAGGACTACTCACT	140	2351	GCCCTCCCTGGGCCCCAGGA
141	8	GCCCCCACCTCCCTGGGCCG	141	47	GCCCCCACCTCACTCCTCGG	141	2315	GCACTACTCACTCCTCGGTG
142	8	GCCCCCACCTCCCGGGGCCC	142	46	ACACGTCTGAACTCAGTCAC	142	2172	GCCCCCACCTCTGGGCCCCA
143	7	GCCCGCACCTCCCTGGGCCC	143	45	GCCTCACTCCTCGGTGCTCA	143	2152	GCCCCCAGTAGTCCCTGGGC
144	7	ATAATCACCCCACGGCCCCA	144	44	CCCCCACCTGGGCCCCAGGA	144	2085	GCCCCCACCTCCCCAGGACT
145	7	GCCCTACTCACTCCTCGGTG	145	44	GTCTGAACTCCAGTCACCGT	145	2082	GCCACTACTCACTCCTCGGT
146	7	GTTCCCACCTCCCTGGGCCC	146	43	CCCCCAGGACTACTCACTCC	146	2070	GTCAGGACTACTCACTCCTC
147	7	ACACGTTGAACTCCAGTCAC	147	42	TCCCTGGGCCCCAGGACTAC	147	2066	GCCCCCAGGGCTACTCACTC
148	7	GCTTCCACCTCCCTGGGCCC	148	42	GAATCACCCCACGGCCCCAG	148	2052	GCCCCCACCTGACTACTCAC
149	7	TCGGTGCTCATAATCACCCC	149	40	GCTCCCTGGGCCCCAGGACT	149	2003	GCCCCAGTAGTCCCTGGGCC
150	7	TCATAATCACCCCACGGCCC	150	40	GCCCCCACCTCCTGGGCCCC	150	1968	GCCTCCCTGGGCCCCAGGAC
151	7	GCCCCCACCTCACTCCTCGG	151	40	GCCCCCACCATCCCTGGGCC	151	1967	GCCCCCTCACTCCTCGGTGC
152	7	AACTCCAGTCACCGTGATAT	152	40	CCCTGGGCCCCAGGACTACT	152	1943	GCCCCTCATAATCACCCCAC
153	6	GCCCCCACCTGCCTGGGCCC	153	40	GCCCCCACAGGACTACTCAC	153	1922	GCCCCCCTCGGTGCTCATAA
154	6	GCCCCCACTCACTCCTCGGT	154	39	GCCCCCACCGGGCCCCAGGA	154	1880	GCCCCCACCTGGGGCCCAGG
155	6	CCCACGGCCCCAGAGATCGG	155	38	GCCCTACTCACTCCTCGGTG	155	1873	CCGGGACTACTCACTCCTCG
156	6	GCCCCCACCGACTACTCACT	156	36	CTGGGCCCCAGGACTACTCA	156	1866	GCCGGTGCTCATAATCACCC
157	6	ACACGTCTAAACTCCAGTCA	157	35	GCCCCCACCACCCTGGGCCC	157	1858	GGGACTACTCACTCCTCGGT
158	6	CCCAGGACTACTCACTCCTC	158	34	GCCCCCACCTCCCAGGGCCC	158	1849	GCCCCCCCTGGGCCCCAGGA
159	6	GCCCCCACTCCTCGGTGCTC	159	32	GCCCCGGGACTACTCACTCC	159	1844	GTCCTCGGTGCTCATAATCA
160	6	GCTCGGTGCTCATAATCACC	160	32	GCCCCCACCCTCCCTGGGCC	160	1812	GCCCCCACCCGGGACTACTC
161	6	GCCCCCACCACCCTGGGCCC	161	31	GCCCCCTACTCACTCCTCGG	161	1812	GCACTCACTCCTCGGTGCTC
162	6	ACACGTCCGAACTCCAGTCA	162	31	CTGCCCCCACCTCCCTGGGC	162	1804	GCCCCCACCTGGGGGCCAGG
163	6	GCCTCGGTGCTCATAATCAC	163	31	GAGGACTACTCACTCCTCGG	163	1798	GCCCCCACCCACTCCTCGGT
164	6	TAATCACCCCACGGCCCCAG	164	31	GCCCTCGGTGCTCATAATCA	164	1754	CTCGGTACTCACTCCTCGGT
165	6	GCCCCCAGCTCCCTGGGCCC	165	30	ACACGTCTGAACCCAGTCAC	165	1707	GCCGACTACTCACTCCTCGG
166	6	GCCCCCACCTCCCTGGGTTC	166	30	GCCCCGGACTACTCACTCCT	166	1696	GCCGGACTACTCACTCCTCG
167	6	GCTCCTCGGTGCTCATAATC	167	30	GCCCCCACCCCCCAGGACTA	167	1664	GCCCCAGGACTCACTCCTCG
168	6	ACACGTGTGAACTCCAGTCA	168	30	CCCCCCACCTCCCTGGGCCC	168	1631	GCCCCCGGGACTACTCACTC
169	5	GCCACTCCTCGGTGCTCATA	169	29	GCCCCCCAGGACTACTCACT	169	1618	GGTTGTCAGCTCGGTGCTCA
170	5	CTGCCCCCACCTCCCTGGGC	170	29	CCCCCACCCTGGGCCCCAGG	170	1596	GCCCCGGTGCTCATAATCAC
171	5	ACACGTCTGGACTCCAGTCA	171	28	GCCCCCACCACTACTCACTC	171	1580	CCACTCCTCGGTGCTCATAA
172	5	GCCCCCACCTACTCACTCCT	172	28	GGCCCCACCTCCCTGGGCCC	172	1522	GCCCCCAGTCCCTGGGCCCC
173	5	GCCCCCACCGCCCCAGGACT	173	28	CCACCTCCCTGGGCCCCAGG	173	1505	GCCCCCACGACACGAGGAGG
174	5	GAATCACCCCACGGCCCCAG	174	27	TCAGGACTACTCACTCCTCG	174	1484	GACTCCTCGGTGCTCATAAT
175	5	GCCCCCATAATCACCCCACG	175	27	ACACGTCTGACTCCAGTCAC	175	1457	GCCCCCTCCTCGGTGCTCAT
176	5	GCCCCCACCACTCCTCGGTG	176	27	CCACTCCTCGGTGCTCATAA	176	1442	GCCCCCACCTACTCCTCGGT
177	5	GCCCCCACCATCCCTGGGCC	177	26	GACCAGGACTACTCACTCCT	177	1426	GCTGGGCCCCAGGACTACTC
178	5	AAGAGCACACGTCTGAACTC	178	25	GCGGTGCTCATAATCACCCC	178	1421	GCCCCCACCACTCACTCCTC
179	5	GCCCCCACCTCCGTGGGCCC	179	25	GCCCACTACTCACTCCTCGG	179	1411	TCGGAAGAGCACACGTCTGA
180	5	GCCCCCATTTCCCTGGGCCC	180	25	GCCCTCACTCCTCGGTGCTC	180	1402	GTCCCTGGGCCTCATAATCA
181	5	CTGGGCCCCAGGACTACTCA	181	25	ACACGTCTAACTCCAGTCAC	181	1390	GCCCCCACTCATAATCACCC
182	4	GCCCCCATCCCTGGGCCCCA	182	25	GCCCAGGGCTACTCACTCCT	182	1382	GCCACTCACTCCTCGGTGCT
183	4	ACACGTTTGAACTCCAGTCA	183	25	GGTTGTCAGCTCGGTGCTCA	183	1363	GGTTGTCCCTGGGCCCCAGG
184	4	GCCCCCACCGGACTACTCAC	184	24	GCCCGACTACTCACTCCTCG	184	1352	GCCCGGACTACTCACTCCTC
185	4	GCCCCTACTCACTCCTCGGT	185	23	GGGACTACTCACTCCTCGGT	185	1329	GCCCCCACCTGGACTACTCA
186	4	ACACGTCTGAACCAGTCACC	186	23	GCCGTGCTCATAATCACCCC	186	1318	GCCTGTGCTCATAATCACCC
187	4	GACTCACTCCTCGGTGCTCA	187	23	TCGGAAGAGCACACGTCTGA	187	1314	GCCCCCACCGGTGCTCATAA
188	4	GCCCCCCCTCCCTGGGCCCC	188	23	GACTCACTCCTCGGTGCTCA	188	1314	GCCCCCATAATCACCCCACG
189	4	AATCACCCCACGGCCCCAGA	189	23	GCTCCCTGGTGCTCATAATC	189	1298	GCCCCACCCTGGGCCCCAGG
190	4	TGGGCCCCAGGACTACTCAC	190	23	GCCCCCACCGGCCCCAGGAC	190	1297	GTCCTGGGCCCCAGGACTAC
191	4	ACACGTCTGAAATCCAGTCA	191	22	GCCCCTCCTCGGTGCTCATA	191	1294	GCCCCCACCCCTCGGTGCTC
192	4	ACACGTCTGAACTCCAGTTA	192	22	GCCCCCACCTGGGGCAGGAC	192	1289	GCGGACTACTCACTCCTCGG
193	4	ACACGTCTGAACTACAGTCA	193	22	GCCCCACTCCTCGGTGCTCA	193	1289	GCCCTCATAATCACCCCACG
194	4	GCCCCCACCGGCCCCAGGAC	194	22	GCCCCCACCTCGGTGCTCAT	194	1286	GCCCCCGGTGCTCATAATCA
195	4	GCCTGGGCCCCAGGACTACT	195	22	TCTGAACTCCAGTCACCGTG	195	1272	GCCCCCACCTGTCCCTGGGC
196	4	GCCACTACTCACTCCTCGGT	196	21	GCCCCTCGGTGCTCATAATC	196	1241	CACACGTCTGAACTCCAGTC
197	4	TCGGAAGAGCACACGTCTGA	197	21	GTCCTCGGTGCTCATAATCA	197	1235	TGTCCCTGGGCCCCAGGACT
198	4	GGGACTACTCACTCCTCGGT	198	21	GCCTCCTCGGTGCTCATAAT	198	1170	GCCCCCACCCTGGCCCCAGG
199	4	GCCCCCACAGGACTACTCAC	199	20	CCGGGACTACTCACTCCTCG	199	1163	TCACTCACTCCTCGGTGCTC
200	3	GCCCCCACCTCCCTGGGCGC	200	20	GCCCCCAGGGCCCCAGGACT	200	1159	GCCCCCACCCTACTCACTCC
201	3	ACACGGCTGAACTCCAGTCA	201	19	CCCCCACCCCTGGGCCCCAG	201	1148	GCCCCCACCCACAGGACTAC
202	3	TCACCTGGTTGTCAGTGCTC	202	19	GCCACCACCTCGGTGCTCAT	202	1147	GCCCCCACCTTGGGCCCCAG
203	3	CTCGGTACTCACTCCTCGGT	203	19	GCCGGACTACTCACTCCTCG	203	1147	GCCAGGGCTACTCACTCCTC
204	3	ACACGTCCTGAACTCCAGTC	204	19	GCCCCCACCTCCTCGGTGCT	204	1130	GCCCCCACCCCCGGGACTAC
205	3	GCTCACTCCTCGGTGCTCAT	205	19	TGGGCCCCAGGACTACTCAC	205	1123	GCCCCCACCGAGGACTACTC
206	3	GCCTCACTCCTCGGTGCTCA	206	19	GTCTCCTGGTTGTCAGCACC	206	1095	GTCTCCTGGTTGTCAGCACC
207	3	ACACGTCTGAACTCTAGTCA	207	19	GCCCCTCATAATCACCCCAC	207	1093	GCCCAGTCCCTGGGCCCCAG
208	3	GCCCCCACCTCCCTTGGGCC	208	19	GCCCTCATAATCACCCCACG	208	1092	GCCCCCAGGGACTACTCACT
209	3	ACACGTCTGAAGTCCAGTCA	209	18	CCCCCACCTTCCCTGGGCCC	209	1053	GCCCCCACCTCAGGACTACT
210	3	GCCCCTCCTCGGTGCTCATA	210	18	GCACTACTCACTCCTCGGTG	210	1051	GGGCTACTCACTCCTCGGTG
211	3	ACATGTCTGAACTCCAGTCA	211	18	CTCGGTACTCACTCCTCGGT	211	1040	CACGGCCCCAGAGATCGGAA
212	3	GCCAGCTGCCCAGGGGTCTG	212	18	GCTGCCCCCACCTCCCTGGG	212	1040	GCCCCCACGGCATAATCACC
213	3	GCCCCCACGTCCCTGGGCCC	213	18	GCCCCTGGACTACTCACTCC	213	1033	GCCCCCACCTGCCCCAGGAC
214	3	GCCCCCACCTCCTCGGTGCT	214	18	GGACAACCAGGACTACTCAC	214	1029	GGACAACCAGGACTACTCAC
215	3	TCTCCCCAGGACTACTCACT	215	17	GCCCCCACCTCCCTGGGGCC	215	1028	GCCCCCACCCTCGGTGCTCA
216	3	GCCCCCACCTGGGGGCCAGG	216	17	GCCCCCTCGGTGCTCATAAT	216	1026	GCCCCAGGACTACTCATAAT
217	3	ACTCCAGTCACCGTGATATC	217	17	GTCCCTGGGCCTCATAATCA	217	1020	CACGTCTGAACTCCAGTCAC
218	3	ACACGTCTGAACCTCCAGTC	218	17	GCCCCCACCCTGGGCCTGAG	218	1018	CCACCCAGTCCTCGGTGCTC
219	3	GCCCTCGGTGCTCATAATCA	219	17	GCCCCCACCTGGGCCCTGGG	219	1011	GAGGCCTACTCACTCCTCGG
220	3	CACCTCCCTGGGCCCCAGGA	220	17	GCCCCCTCCTCCCTGGGCCC	220	1009	ATCACTCCTCGGTGCTCATA
221	3	GCCCCCACCTCCCTCGGCCC	221	17	GCCCCCGGTGCTCATAATCA	221	997	GCCCACCTCACTCCTCGGTG
222	3	GCTCCCTGGGCCCCAGGACT	222	16	ACACGTCGAACTCCAGTCAC	222	990	ACTACCCCAGGACTACTCAC
223	3	ACACGTCTGAACTCCAGTAA	223	16	GCCGCCACCTCCCTGGGCCC	223	968	TGAGGACTACTCACTCCTCG
224	3	ACACGTCTGAACTTCAGTCA	224	16	GCCCCCACCTCTGGGCCCCA	224	948	GCCGGGCCCCAGGACTACTC
225	3	GCCACTCACTCCTCGGTGCT	225	16	CACGGCCCCAGAGATCGGAA	225	943	GGGCCCAGGACTACTCACTC
226	3	CACGGCCCCAGAGATCGGAA	226	16	TGAGGACTACTCACTCCTCG	226	929	GCCCCCACCTCCCAGGACTA
227	3	GCCCCCACCTCGCTGGGCCC	227	16	GCCCCCACCTCCCTCGGCCC	227	927	GCCCCCACCAGTAGTCCCTG
228	3	GCCCCCACCCCCCAGGACTA	228	15	GCCACTCACTCCTCGGTGCT	228	925	GCCCCCACGTGGGGCATAAT
229	3	GCCCCCACCTCTTTGGGCCC	229	15	CCCCCTGGGCCCCAGGACTA	229	912	GGAGACTACTCACTCCTCGG
230	3	CCCTGGGCCCCAGGACTACT	230	15	GCCACTACTCACTCCTCGGT	230	882	GCCCCCGGACTACTCACTCC
231	3	ACACGCTGAACTCCAGTCAC	231	15	GCCCTCCTCGGTGCTCATAA	231	879	CGGGACTACTCACTCCTCGG
232	3	ACACGTCTGAATTCCAGTCA	232	15	GCCCCTCACTCCTCGGTGCT	232	876	GCCCACCAGGACTACTCACT
233	3	GCCCCCACCTGGGGCAGGAC	233	15	GTCCTGGGCCCCAGGACTAC	233	866	GCTGTCCCTGGGCCCCAGGA
234	3	GCCCCCACCACTACTCACTC	234	15	ACAGGACTACTCACTCCTCG	234	866	ACAGGACTACTCACTCCTCG
235	3	CCACTCCTCGGTGCTCATAA	235	14	GCCCGCACCTCCCTGGGCCC	235	866	GTTGAGGACTACTCACTCCT
236	3	ACACGTCTGAGCTCCAGTCA	236	14	GCCCCCACTGGGCCCCAGGA	236	865	GCCCCCAGCTGTCCCTGGGC
237	3	CCCTCACCTCCCTGGGCCCC	237	14	GCCGGGACTACTCACTCCTC	237	864	GCCCCAGGACTCATAATCAC
238	3	GCCCCCACCGTCCCTGGGCC	238	14	ACACGTCTAAACTCCAGTCA	238	859	GCCGGGACTACTCACTCCTC
239	2	GCCCGGTGCTCATAATCACC	239	14	AGAGATCGGAAGAGCACACG	239	859	GCCCCCACCTTTCCCTGGGC
240	2	GCCCCCACCTCCTCCTCGGT	240	14	TGAACTCCAGTCACCGTGAT	240	856	GCCCCCACCTAGGACTACTC
241	2	ACTACCCCAGGACTACTCAC	241	14	GCCCCCACCTGGCCCCAGGA	241	853	AGGGCTACTCACTCCTCGGT
242	2	GCCCCAGGTTGTCCCTGGGC	242	14	GCCCCCACCTCCCTGCGCCC	242	846	GCACCCAGGACTACTCACTC
243	2	GCCCCCACCACGGGCCCCAG	243	14	ACACGTCTGAATCCAGTCAC	243	846	GCCCCCACCCCCCTGGGCCC
244	2	CCTGGGCCCCAGGACTACTC	244	14	GCCCCCCCAGGACTACTCAC	244	843	GCCCCCACTAGGACTACTCA
245	2	ACAGGTCTGAACTCCAGTCA	245	14	GCCCCGGTGCTCATAATCAC	245	836	GTCAGTAGTCCCTGGGCCCC
246	2	GTCCTGTCCCTGGGCCCCAG	246	14	CCACCCAGTCCTCGGTGCTC	246	829	GCCCCCAGGCCCCAGGACTA
247	2	GTCCCTGGGCCTCATAATCA	247	13	GCCCCAGGACTCACTCCTCG	247	825	GCCCCCACCCTGGGGCCCAG
248	2	TCACCCCACGGCCCCAAGAT	248	13	GCCCCCCACCTCCCTGGGCC	248	813	GCCCCCAGGGCACTCACTCC
249	2	GCCCCCACCCTCCCTGGGCC	249	13	GCCCCCCTGGGCCCCAGGAC	249	812	GCCCCAGCTGTCCCTGGGCC
250	2	CTCCCTGGGCCCCAGGACTA	250	13	GCCCCCACCTGACTACTCAC	250	801	GTAGTCCCTGGGCCCCAGGA
251	2	GCCCCCAGCTGACTCGGTGC	251	13	AACTCCAGTCACCGTGATAT	251	795	GCCCCCACCTGGGCCCCTGG
252	2	CACATGTCTGAACTCCAGTC	252	13	GCCCCCACCTCCCACGGCCC	252	791	GCAGGCCCTACTCACTCCTC
253	2	ACACGTCTGATCCAGTCACC	253	13	CTGAACTCCAGTCACCGTGA	253	780	GCCCCCACACTCCTCGGTGC
254	2	GCCCCAACCTCCCTGGGCCT	254	13	GAACTCCAGTCACCGTGATA	254	768	GCCCCCACGACTACTCACTC
255	2	GCACCCAGGACTACTCACTC	255	13	GCCGGTGCTCATAATCACCC	255	766	GCCCCCACCTACTACTCACT
256	2	GGCCCCAGAGATCGGAAGAG	256	13	GCCCCCACCGCCCTGGGCCC	256	760	GCCCCCACCAGGGCTACTCA
257	2	ACACGTCTGAACTCCAGGCA	257	13	AGCACACGTCTGAACTCCAG	257	750	GCCCCCACCTATCCCTGGGC
258	2	CCCCCACCTCCCTGGGCCTC	258	13	GCCGACTACTCACTCCTCGG	258	745	GTCCTGGGGACTACTCACTC
259	2	GTCCAGGACTACTCACTCCT	259	13	CCCCCACCAGGACTACTCAC	259	744	GCCCCCACCTGGGGGCAGGA
260	2	GCCTCCCTGGGCCCCAGGAC	260	13	GCCCCCACGTGGGGCATAAT	260	742	GCCCCCACCGTGCTCATAAT
261	2	GCCCTCACTCCTCGGTGCTC	261	12	GCCAGGGCTACTCACTCCTC	261	741	GCCCCTGTGCTCATAATCAC
262	2	GCCCCCTCCTCGGTGCTCAT	262	12	GCCTGTGCTCATAATCACCC	262	739	GCCCCCAGGACAGCTCACTC
263	2	GCTCCCTGGTGCTCATAATC	263	12	GCCCCCACGACACGAGGAGG	263	738	GCCCCCACCCTCCTCGGTGC
264	2	GTTGAGGACTACTCACTCCT	264	12	GCCCCCAGTAGTCCCTGGGC	264	737	GCCCCTGTCCCTGGGCCCCA
265	2	GCCCCCAGCTGTCCCTGGGC	265	12	GCCCGGACTACTCACTCCTC	265	734	GCCCCAGTGAGGACTACTCA
266	2	GCCCCCACCGGGCCCCAGGA	266	12	GGGCCCACCTCCCTGGGCCC	266	726	GCCCCCACCTGGGCAGGACT
267	2	GCCCCCACGACTACTGGGCC	267	11	GCCCCCACCCTACTCACTCC	267	722	GCCCCACTACTCACTCCTCG
268	2	GCCCCCACCAAGGGCTACTC	268	11	GCCCCCACCTGGGGCCCAGG	268	714	GTCCAGGACTACTCACTCCT
269	2	GGGCCCAGGACTACTCACTC	269	11	GCACCCAGGACTACTCACTC	269	710	GCCTGGGGCCCAGGGCTACT
270	2	GAGCACACGTCTGAACTCCA	270	11	GTTGAGGACTACTCACTCCT	270	710	GCCCCCAGCTCCTCGGTGCT
271	2	GCCCCCGGTGCTCATAATCA	271	11	TCACTCACTCCTCGGTGCTC	271	708	GCCCCAGGGCTACTCACTCC
272	2	GTCAGCTGCCCCCACCTCCC	272	11	CCCCTGGGCCCCAGGACTAC	272	705	CCCGGGACTACTCACTCCTC
273	2	GCACGTCTGAACTCCAGTCA	273	11	GCCCCCTCACTCCTCGGTGC	273	704	CCCCCAGGACTACTCACTCC
274	2	GCCCCCACTGGGCCCCAGGA	274	11	GCGGACTACTCACTCCTCGG	274	699	GCCCCCACCATAATCACCCC
275	2	GCCCCCACATCCCTGGGCCT	275	11	GCCCCCACCTCCAGGACTAC	275	697	GCCCCACAGGACTACTCACT
276	2	GATCGGAAGAGCACACGTCT	276	11	GCCCCAGGACTACTCATAAT	276	694	GCCCCCCATAATCACCCCAC
277	2	GCCCCCACGGCCCCAGAGAT	277	11	GCCCCCACCTCCCGGGGCCC	277	691	GCCCCACGGCCCCAGGACCA
278	2	CACACGTCTGACTCCAGTCA	278	10	GTCCTGGGGACTACTCACTC	278	687	GCCCCCACCGGGACTACTCA
279	2	GCCCCCTCCCTGGGCCCCAG	279	10	GCCCCCACCCGGGACTACTC	279	685	GCCCCCACCCGGTGCTCATA
280	2	GCCCCCACCTGGGGGCAGGA	280	10	GCACTCACTCCTCGGTGCTC	280	684	GCCCCCACCTGGGGCCCCAG
281	2	GCCCCACTCCTCGGTGCTCA	281	10	GCCCTCCCTGGGCCCCAGGA	281	681	GCCCCCACCGGCCCCGGGAC
282	2	GCCCACCTCACTCCTCGGTG	282	10	GCCCCGACTACTCACTCCTC	282	674	GCCCCCGTCCCTGGGCCCCA
283	2	GACTCCTCGGTGCTCATAAT	283	10	GCCCCCACCTGGGGGCCAGG	283	671	CATAATCACCCCACGGCCCA
284	2	GCCCACTCACTCCTCGGTGC	284	10	GGGCTACTCACTCCTCGGTG	284	667	GCCCCCACCCTGGGCCCTGG
285	2	CCCCCACTTCCCTGGGCCCC	285	10	GCCCCCATAATCACCCCACG	285	665	GCCCCCACTCTCCTCGGTGC
286	2	CAGCTGCCCCCACCTCCCTG	286	10	ATCACTCCTCGGTGCTCATA	286	665	GCCCTGGACTACTCACTCCT
287	2	GGTTGTCAGCTGTCCCTGGG	287	10	CCCGGGACTACTCACTCCTC	287	654	ACTCACTCCTCAGATGACTC
288	2	GCCGGGCCCCAGGACTACTC	288	10	GCCCCCCTCGGTGCTCATAA	288	654	GCCCGGTGCTCATAATCACC
289	2	GCCCCCACCTGTCCCTGGGC	289	9	GCCCCCAGGGACTACTCACT	289	642	GCCCCCAGGACTACAGGACT
290	2	TCACTCACTCCTCGGTGCTC	290	9	CAGCTGCCCCCACCTCCCTG	290	640	GCCCCCACCATCACTCCTCG
291	2	GCCCCCACCTCCCCTGGGCC	291	9	GCCCCAGGACTCATAATCAC	291	638	GCCCCAGGTTGTCCCTGGGC
292	2	GCCCCCTCGGTGCTCATAAT	292	9	GAGGCCTACTCACTCCTCGG	292	626	GCCCCCACTACTCCTCGGTG
293	2	GCCACCACCTCGGTGCTCAT	293	9	GCCCCTGTGCTCATAATCAC	293	624	GGTAGTCCCTGGGCCCCAGG
294	2	TGTCCCTGGGCCCCAGGACT	294	9	GCCCCCACCTCCCTGGGCCG	294	619	GGGCCCACCTCCCTGGGCCC
295	2	ACACGTCTGAAACTCCAGTC	295	9	GCCCCCAGGGCTACTCACTC	295	617	GCCCCTGGTTGTCCCTGGGC
296	2	ACACGTATGAACTCCAGTCA	296	9	TCACCCCACGGCCCAGAGAT	296	613	GCCCCCACCCCCCGGGACTA
297	2	GCCCACTACTCACTCCTCGG	297	9	CCCCCACCCAGGACTACTCA	297	608	GCCCCCACCGCACTACTCAC
298	2	CACACGTCTGAACTCAGTCA	298	9	GCCCCCACCGCCCCGGGACT	298	608	TCACCCCACGGCCCAGAGAT
299	2	GGAAGAGCACACGTCTGAAC	299	9	GCCCTTACCTCCCTGGGCCC	299	606	GCCCTCTCACTCCTCGGTGC
300	2	GCCCCAGGACTCACTCCTCG	300	9	CATAATCACCCCACGGCCCA	300	603	GCCCCCACCCCTCCCTGGGC
301	2	GCCCCCACCAGTAGTCCCTG	301	9	GCGCCCACCTCCCTGGGCCC	301	603	GCTGACTACTCACTCCTCGG
302	2	GCCCCAGAGATCGGAAGAGC	302	9	GGAGACTACTCACTCCTCGG	302	598	GCACCCGTGTCCCTGGGCCC
303	2	AACACGTCTGAACTCCAGTC	303	9	ACACGTCTGAACTCCAATCA	303	598	GCCCCCACCCTCACTCCTCG
304	2	GCCCCAGTAGTCCCTGGGCC	304	9	GCCCCCAGCTCCCTGGGCCC	304	597	GCCCCCAGACTACTCACTCC
305	2	GCCCCCACCGCCCTGGGCCC	305	9	CGGGACTACTCACTCCTCGG	305	597	GCCCCCACGGACTACTCACT
306	2	GCCCCGGTGCTCATAATCAC	306	8	GCCCCCACCCCCGGGACTAC	306	594	GGCAGGACTACTCACTCCTC
307	2	CACACGTCTAAACTCCAGTC	307	8	ACATGTCTGAACTCCAGTCA	307	593	GCCCAGTAGTCCCTGGGCCC
308	2	GCCCAGCTGTCCCTGGGCCC	308	8	GCCCCCACCTGGGGGCAGGA	308	593	GCCAGGGACTACTCACTCCT
309	2	GCCCAGTAGTCCCTGGGCCC	309	8	GCCCCAGACTACTCACTCCT	309	590	GCCCCCACTACTGCACTACT
310	2	GCCCCCACCCTGGCCCCAGG	310	8	GCCCCCACCTTGGGCCCCAG	310	588	GCCCCCACCAGTCCCTGGGC
311	2	GCCCCCACTGTCCCTGGGCC	311	8	GGTAGTCCCCAGGACTACTC	311	583	GCCCCCAGGACTACTCACTG
312	2	CACACGTCTAACTCCAGTCA	312	8	GCTGTCCCTGGGCCCCAGGA	312	567	GCCCCCCCCTGGGCCCCAGG
313	2	GCCCCCACTACTACTCACTC	313	8	CCCCCACCACTCCTCGGTGC	313	565	GCCAACTACTCACTCCTCGG
314	1	GCCCCCAGTAGGACTACTCA	314	8	GCCCCCAGGTTGTCCCTGGG	314	562	GCCCCCAGGACTACTGGGCC
315	1	ACACGTCAACTCCAGTCACC	315	8	AAGAGCACACGTCTGAACTC	315	561	GCCCCCACCCAGGGCTACTC
316	1	CGCGTCTGAACTCCAGTCAC	316	8	GCCCCCACCTCCCCAGGACT	316	560	GCTGTCAGGACTACTCACTC
317	1	GCCCCCACTAACCCTGGGCC	317	8	GCCCCCACTCATAATCACCC	317	554	GCCCCCACCTGGGCCCAGGA
318	1	GCCCCCACCTCCCCGGGCTC	318	8	GACTCCTCGGTGCTCATAAT	318	551	GACAGGCCCAGGACAGCTGA
319	1	GCCCCCACCGCAGGACTACT	319	8	GCCCCCAGGGCACTCACTCC	319	544	GCCAGCAGGACTACTCACTC
320	1	GCCCCCACCCAGTCCCTGGC	320	8	CCCCCACCCCAGGACTACTC	320	540	GGGGCCCTGGGCCCCAGGAC
321	1	GCCCCTGGGCACCAGGACTA	321	8	CATAATCACCCCACGCCCCA	321	540	GCCCCCACCGCCCCGGGACT
322	1	GCCCGTCCCTGGGCCCCAGG	322	8	ACACGTCTGAACTCCCAGTC	322	539	GCCCCCACCCTGGGGCCCCA
323	1	GCCCCTACTGACAGTACTCA	323	8	CCACGGCCCCAGAGATCGGA	323	539	GCCCCCACCCTTGGGCCCCA
324	1	GCCCACACCTCCCTGGGGCC	324	7	GCCCCCACCACTCACTCCTC	324	534	GCACCAGGACTACTCACTCC
325	1	AGGGCTACTCACTCCTCGGT	325	7	GCCCCTGGACCCCAGGACCA	325	527	GCCCCCACTCGGTGCTCATA
326	1	GCCCCCACCTGGGGCCCAGG	326	7	GCCCCCACCTAGGACTACTC	326	526	GCCCCCACCTTAATCACCCC
327	1	GGTTGTCAGGGCCCCAGGAC	327	7	GCCCCAGTCAGCTGTCCCTG	327	524	GCCCCCACCCTGGGGCAGGA
328	1	GCCCCTGACTACTCCCTGCT	328	7	CCCCCACTCCTCGGTGCTCA	328	520	GCCCCCAGCTGACTCGGTGC
329	1	GCCCCCACTAGGACTACTCA	329	7	GCCCCCACCGAGGACTACTC	329	520	GCCCCCACCTGACACTCCTC
330	1	GCCCCTGTCCCTGGGCCCCA	330	7	GCCTTCACCTCCCTGGGCCC	330	519	GCCCCCAGTAGGACTACTCA
331	1	GCACTCACTCCTCGGTGCTC	331	7	GCCCCCACCTCCCCTGGGCC	331	518	GGGCCCCATGACTACTCACT
332	1	GGTTGTCCCCAGGACTACTC	332	7	GCCAGGGACTACTCACTCCT	332	516	GCCCCAGACTACTCACTCCT
333	1	CTCCTCGGTGCTCATAATAA	333	7	GCCCCCACCGGTGCTCATAA	333	516	GCCCCTGACACTCTACTACT
334	1	GCCCCCACCCCCGGGACTAC	334	7	ACACATCTGAACTCCAGTCA	334	514	GCCCCCACCCTGGACTACTC
335	1	GCTGTCCCTGGGCCCCAGGA	335	7	GCCCCCACCCTCGGTGCTCA	335	512	GCCCCCACCTGCTCATAATC
336	1	TACGTCTGAACTCCAGTCAC	336	7	GCCCCCCATAATCACCCCAC	336	509	GCCCCGGGCCCCAGGACTAC
337	1	GCCCTGGGCCCCAGTAGTTG	337	7	GCCCCCACCCTGGGCCCTGG	337	504	GCCCCCACCTGGTTGTCAGC
338	1	GCCCAACTACTCACTCCTCG	338	7	GACCCCAGGACTACTCACTC	338	502	GCCCCAGTCCCTGGGCCCCA
339	1	GGTGGTTGTCCCTGGGCCCC	339	7	GCCCCCGGGACTACTCACTC	339	500	GCCCACTCACTCCTCGGTGC
340	1	GCCCAGTTGTCCCTGGGCCC	340	7	GCCCTGGACTACTCACTCCT	340	498	GCCCCCACTACTGGGGTGCT
341	1	GCCCCCACCAAATCCCTGGG	341	7	GCCCCCACCCACTCCTCGGT	341	491	GCCCCCACTGTCCCTGGGCC
342	1	GCCCCGACCTCTCTGGGCCC	342	7	GCAGGCCCTACTCACTCCTC	342	490	GCCCCCACCTGGGCCTGGGC
343	1	ACACGTCTGACTCAGTCACC	343	7	GACAGGCCCAGGACAGCTGA	343	488	GCCCCAGGAGACTACTCACT
344	1	GGTAGTCCCCAGGACTACTC	344	7	GCTCCAGGACTACTCACTCC	344	486	GCCCCCAGGTTGTCCCTGGG
345	1	CACGTCTGAACTCCGGTCAC	345	7	GCCCCACCCTGGGCCCCAGG	345	485	CCCCCTGGGCCCCAGGACTA
346	1	TGCCCCACCTCCCTGGGCCC	346	7	GCCCCCACCCGGTGCTCATA	346	482	GCCCCCACCCCTTGGGCCCC
347	1	GCCCCCCCCAGGACTACTCA	347	7	GCCCCCACGGCCCCAGAGAT	347	482	GCCCACACTACTCACTCCTC
348	1	GGAGACTACTCACTCCTCGG	348	7	GCCCCGACCTCCCTGGGCCC	348	480	GCCCCATCCCTGGGCCCCAG
349	1	GCCCCCACCGCACTACTCAC	349	6	GCCCCCACCTGCCTGGGCCC	349	476	GCCCAGCTGTCCCTGGGCCC
350	1	GCACACGTCTACTCCAGTCA	350	6	GCTTCCACCTCCCTGGGCCC	350	470	AGTCCCTGGGCCCCAGGACT
351	1	GCCCCCACCAGGACCCTGGA	351	6	GGCAGGACTACTCACTCCTC	351	467	GCCCCCACCGCTCATAATCA
352	1	TCCCTGGGCCCCAGGACTAC	352	6	GCCCCCACGGCATAATCACC	352	466	GCCCCCACCTTCCTGGGCCC
353	1	ACCGTCTGAACTCCAGTCAC	353	6	GCCCCCACCAGGGCTACTCA	353	465	GCCCCAGTCAGCTGTCCCTG
354	1	GCCGACTACTCACTCCTCGG	354	6	GCCCCCACGACTACTCACTC	354	464	GCCAGTCCCTGGGCCCCAGG
355	1	ACACGTCTGAACTTCCAGTC	355	6	GCCCGGTGCTCATAATCACC	355	462	GCCCTCACCGTGACTACTCA
356	1	TCACCCCACGGCCCCAGAAT	356	6	ACACGTGTGAACTCCAGTCA	356	461	GCCCCCACCCTCCTGGGCCC
357	1	GGGCCCACCTCCCTGGGCCC	357	6	GCCCACCAGGACTACTCACT	357	461	GCCCCCAGCTGCCCTGGGCC
358	1	GCCCCCACCCCTCGGTGCTC	358	6	GCCCAGTAGTCCCTGGGCCC	358	458	GCCCCCACAGCTACTCACTC
359	1	GCCCCTGTGCTCATAATCAC	359	6	GCCCCCACCGAGGAGGACTA	359	457	GACCCCAGGACTACTCACTC
360	1	GCCTGAGGACTACTCACTCC	360	6	GCCCCTGACTACTCCCTGCT	360	456	AGAGATCGGAAGAGCACACG
361	1	GCCCCCACCTCCAGGACTAC	361	6	GCCCCCAGTAGGACTACTCA	361	454	GGTTGTCCCCAGGACTACTC
362	1	ACACGTCTTAACTCCAGTCA	362	6	CCCCAGAGATCGGAAGAGCA	362	449	GTGGGCCCCAGGACTACTCA
363	1	GCCCCTCATAATCACCCCAC	363	6	CACGTCTGAACTCAGTCACC	363	442	GCCCCCACCTGGGACTACTC
364	1	GCCCCCAGCCCCAGGACTAC	364	6	GCCCTCACCGTGACTACTCA	364	440	GCCCCCACTACTACTCACTC
365	1	GCCCCCACCCTCGGTCCTGG	365	6	GTCCAGGACTACTCACTCCT	365	439	GCCCCCAGGTTGTCGGTGCT
366	1	TCACCCCCCGGCCCCAGAGA	366	6	AGGGCTACTCACTCCTCGGT	366	439	GCCACCAGGACTACTCACTC
367	1	CACGTCTGACTCCAGTCACC	367	6	GCCCCCACCCTGGCCCCAGG	367	438	GCCCCCACCCATAATCACCC
368	1	ACACGTCTGAACCCCAGTCA	368	6	GCCCCAGGGCTACTCACTCC	368	438	GCTCCAGGACTACTCACTCC
369	1	ACACGTCTTGAACTCCAGTC	369	6	GCCAGTCCCTGGGCCCCAGG	369	437	GCCCCCAGGAGACACTCCTC
370	1	GCCCCCACCTGGGCCCTGGG	370	6	GCCCCCACCCACAGGACTAC	370	435	GGCCCCACCTCCCTGGGCCC
371	1	GCCCCCCTCGGTGCTCATAA	371	6	GCCCCCACCTGGGCAGGACT	371	435	GGTAGTCCCCAGGACTACTC
372	1	ACGTATGAACTCCAGTCACC	372	6	GCCCCCACCTTTCTGGGCCC	372	435	GCCCCCACCGCCCCAGGGCT
373	1	ACCTCCCTGGGCCCCAGGAC	373	6	ACACGTCTGAACTCTAGTCA	373	432	GCCCAGTTGTCCCTGGGCCC
374	1	GCCCACAACTCCCTGGGCCC	374	6	GCCCCCAGCTCCTCGGTGCT	374	430	GCCCCCACCTGGGCAGTCGG
375	1	CCCCCACCCCCCTGGGCCCC	375	6	GCCCACCTCACTCCTCGGTG	375	427	GCCCAGCCCCAGGACTACTC
376	1	CCACGGCCCCAGAGATCGGA	376	6	GCCCCAGCTGTCCCTGGGCC	376	424	GCCCGTCCCTGGGCCCCAGG
377	1	ACACGTCACTCCAGTCACCG	377	6	GCCCCCACCTACTCCTCGGT	377	423	GCCCCCACCCCGGGACTACT
378	1	GCCCAGGGGTCTGGTGCGGG	378	6	TCTTCTCCTGGTTGTCACCC	378	423	GCCCCCAGGACTGGGCCCCA
379	1	GCCCCAGGGCTACTCACTCC	379	6	GATCGGAAGAGCACACGTCT	379	421	GCCCTGGTTGTCCCTGGGCC
380	1	GCCCCCAGGTGGTCCCTGGG	380	6	GCCCCTGGTTGTCCCTGGGC	380	420	GCCCCCACCTGGGGGCACTC
381	1	TGCCTCCACCTCCCTGGGCC	381	6	ACTACCCCAGGACTACTCAC	381	420	GCCCCCACCGCTACTCACTC
382	1	GCCCCCAGGGACTACTCACT	382	6	ACCTCCCTGGGCCCCAGGAC	382	419	GCCCTGAACAACCAGGACTG
383	1	GCCCCCAGAGCTACTCACTC	383	6	CACACGTCTGAACTCAGTCA	383	417	GCCCCCAGCTGCCCCTGGGC
384	1	CACCCCACGGCTCCAGAGAT	384	6	ACACGTCTGAACTTCAGTCA	384	416	GCCCTGTCCCTGGGCCCCAG
385	1	GCCGGACTACTCACTCCTCG	385	6	GCCCCAGTAGTCCCTGGGCC	385	413	GCCCTGTGACTACTCACTCC
386	1	GCCCCCACCTACTACTCACT	386	5	TCCTGGTTCCCCAGGACTAC	386	412	GCCCCACCTGGGCCCCAGGA
387	1	GCCCCACCTCCCTGGGCCTC	387	5	CCCCCACCGACTACTCACTC	387	410	GCCCCCACCTGGGCCCCAGT
388	1	GCCAGCAGGACTACTCACTC	388	5	GCCCCCACCTCCGTGGGCCC	388	409	GCCTCCGGGACTACTCACTC
389	1	GCCCGTACCTCCCTGGGCCC	389	5	GCCCCCACCTCTTTGGGCCC	389	408	GTCTCACTCCTCGGTGCTCA
390	1	GCCCCCCTACTCACTCCTCG	390	5	GCCCCCACCCCCCGGGACTA	390	403	GCCCCCACCACCCTGGGCCC
391	1	ACACGTCTGAACTCAAGTCA	391	5	GCCCCCACCTTAATCACCCC	391	402	GTCCCCACCTCCCTGGGCCC
392	1	ACACATCTGAACTCCAGTCA	392	5	ACCAGGACTACTCACTCCTC	392	401	TCTTCTCCTGGTTGTCACCC
393	1	GCCCCCACCTCTGGGCCCCA	393	5	GCCCCCACCTGGGGCCCCAG	393	401	TTGTCCCTGGGCCCCAGGAC
394	1	ACGTCTAACTCCAGTCACCG	394	5	GCCCTGACACAGGACTACTC	394	400	GCCCCCACCGCAGGACTACT
395	1	CACGTCTGAACTCAGTCACC	395	5	ACTCACTCCTCAGATGACTC	395	395	GGGGCCCAGGACTACTCACT
396	1	CTGAAACAGAAAAAAATCAT	396	5	CCCCCATCTCCCTGGGCCCC	396	394	GCCCCCACCACCCAGTCCTC
397	1	GCCCCCACCCTGGGCCCCTG	397	5	TCACCCCACGGCCCCGAGAT	397	394	GCCCCCACCTGTCCCCCAGG
398	1	ACACGTCGGAACTCCAGTCA	398	5	ACACGTCTGAACTCAAGTCA	398	393	ACTTCTCCTGGTTGTCAGGA
399	1	GCCCCCAACTCCCTAGGCCC	399	5	GCCCCCACCTATCCCTGGGC	399	392	GCCCCCCTACTCACTCCTCG
400	1	CACACGTTGAACTCCAGTCA	400	5	TGTCAGGACTACTCACTCCT	400	392	CCTGCCCCAGGACTACTCAC
401	1	GCCGTGCTCATAATCACCCC	401	5	GCCCCCACCTCGCTGGGCCC	401	389	GCCCCCACCCTGGGCCATAA
402	1	GCCCCCACACTCCTCGGTGC	402	5	GCCCTCCTACTACTCACTCC	402	387	GCCCCCACCGCCTGGGCCCC
403	1	GCCCCTCACTCCTCGGTGCT	403	5	CCCACGGCCCCAGAGATCGA	403	384	GACAACCAGCTGACTACTCA
404	1	GCCCCGGGACTACTCACTCC	404	5	GCCCCCACCTGGGCCTACTC	404	384	GCAGTCCCTGGGCCCCAGGA
405	1	GCTCCTACCTCCCTGGGCCC	405	5	GCCCTGGGCAGACAGGACTA	405	383	GCCCTGACACAGGACTACTC
406	1	GCCCCCACGGCATAATCACC	406	5	GCCCACTCACTCCTCGGTGC	406	382	GCCCCCACCTGGGCCCCACT
407	1	CCTCCACTCCTCGGTGCTCA	407	5	GCCACCAGGACTACTCACTC	407	382	GTGCCCCAGGACTACTCACT
408	1	GCCCCCACCCATAATCACCC	408	5	GCCCCCACCGCTCACTCCTC	408	381	ATTTGTAGTAGTCCCTGGGC
409	1	GCCCCTTACACTCTACTACT	409	5	CCCCCACTACTCACTCCTCG	409	373	GCCCCCACCCTGGGACTACT
410	1	CCCCCACCTCTCTGGGCCCC	410	5	GCCCCCACTCGGTGCTCATA	410	371	GCCCCCAGGACAGCTCACAA
411	1	GCCCCCACTCATAATCACCC	411	5	GAAGACTACTCACTCCTCGG	411	367	GCCCCCACTCCTCACTCCTC
412	1	GCCCCCACCTGTAGTCCCTG	412	5	GCCCCCCCTGGGCCCCAGGA	412	366	GCCCCCCTCCTCGGTGCTCA
413	1	GCCCCCAGGCTACTCACTCC	413	5	GGTTGTCAGCTGTCCCTGGG	413	365	GCCCCCACTCCTCCTCGGTG
414	1	GGTGGTCAGTAGTCCCTGGG	414	5	GTCAGCTGCCCCCACCTCCC	414	364	GCCCTGGGACTACTCACTCC
415	1	GCCCCCAGGGCCCCAGGACT	415	5	GCCCCCTCCTCGGTGCTCAT	415	364	GCGACTACTCACTCCTCGGT
416	1	GCCCCAGGCTGGGCCCCAGG	416	5	GCCCCCATCTCACTCCTCGG	416	363	TCACCCCACGGCCCCAGAAT
417	1	GCCCCCAGGGGCCCCAGGAC	417	5	GCCCCCACCTGGGCCCCTGG	417	358	CCCCACGGCCCAGAGATCGG
418	1	GCCCCCAGGGCCCTGGGCCC	418	5	GCCCCACCCAGGACTACTCA	418	354	GGTTGTCAGGGCCCCAGGAC
419	1	CACGCGTCTGAACTCCAGTC	419	5	GCCCCCACCTACTACTCACT	419	351	GCCCCTGGACTGCCCCAGGA
420	1	CCCCAGGACTACTCATAATC	420	5	GCCCCCACCTCCCAGGACTA	420	350	GCCCCTGACTACTCCCTGCT
421	1	TCCTGGTTGTCAGCTGCCCC	421	5	GCCCAGCCCCAGGACTACTC	421	350	GCCCCCCCTCGGTGCTCATA
422	1	CACGTCGAACTCCAGTCACC	422	5	GCCCCAGTGAGGACTACTCA	422	347	GCCCCCACCTGGGCCCTGGA
423	1	GCCCCCACATCCCTGGGACC	423	5	GCCCCCACCCATAATCACCC	423	344	GCCCCAGGGCCCCAGGACTA
424	1	CCCCTACCTCCCTGGGCCCC	424	5	CCCCCACCGTCCCTGGGCCC	424	343	GCCCCCAGGCCCCAGGACTG
425	1	GCCCCCCCAGGACTACTCAC	425	5	GTTCCCACCTCCCTGGGCCC	425	343	GCCCCCACCTCCCTGGCCCC
426	1	GCCCCCACGGACTACTCACT	426	5	GCCCCTACTGACAGTACTCA	426	342	GCCCCCAGGACTACCCCCAG
427	1	GCCCCCACCTGGGCCCAGGA	427	5	GGGCCCCACCTCCCTGGGCC	427	340	GCCCCCACCTACTCACCCCA
428	1	GCTGGGCCCCAGGACTACTC	428	5	GCCCCCACCCAGGACTACAG	428	340	AGTAGTCCCTGGGCCCCAGG
429	1	GAGGACTACTCACTCCTCGG	429	5	GCCCCCACCTCCCTGGGCTT	429	338	TCACCCCACGGCCCCAAGAT
430	1	GCCTGCCCCAGGACTACTCA	430	5	GCCCCCACCCCTCGGTGCTC	430	338	GCCCCAGCTGACTACTCACT
431	1	ACACGCCTGAACTCCAGTCA	431	5	CTCCCTGGGCCCCAGGACTA	431	336	GCCCTGGCCCCAGGACTACT
432	1	CACACGTCTGAACTCAAGTC	432	5	ACACGTCTGAACTTCCAGTC	432	333	GCCTGGGGCCCAGGACTACT
433	1	CACGGCTGAACTCCAGTCAC	433	5	GCCCCCACCGCTCATAATCA	433	333	GCCCCCACCTTCCTCGGTGC
434	1	CACACGTCAGAACTCCAGTC	434	5	GGTAGTCCCTGGGCCCCAGG	434	331	GCCCTGGGCAGACAGGACTA
435	1	GGAACAGTCCCTGGGCCCCA	435	5	GCCCCCACCTGTCCCTGGGC	435	330	GCCCCCACCCTGGGCCCAGG
436	1	AGAGATCGGAAGAGCACACG	436	5	CCCCACGGCCCAGAGATCGG	436	330	GAAGACTACTCACTCCTCGG
437	1	GTTCCCTGGGCCCCAGGACT	437	5	CCCACTCCTCGGTGCTCATA	437	327	GCCCCCCCCAGGACTACTCA
438	1	GCCCCCACCTGCCCCAGGAC	438	5	ACACGTCTGAACTCCAGTAA	438	327	GCCCCTGGACCCCAGGACTA
439	1	GCCCCCACCTCACTCCTCAC	439	5	GAGCACACGTCTGAACTCCA	439	326	GCCCCCAGGACTACTCAGGA
440	1	GCCCCACGGCCCCAGGACCA	440	5	GAAGAGCACACGTCTGAACT	440	325	GCCCCCACCCAGTAGTCCCT
441	1	CCCCCAGCTCCCTGGGCCCC	441	5	AGAGCACACGTCTGAACTCC	441	324	GCCCCCAGGACTCCTCGGTG
442	1	GGTTGTCAGCTCGGTGCTCA	442	5	CCTACTCACTCCTCGGTGCT	442	324	GGCCCCTGGGCCCCAGGACT
443	1	CCTCCCTGGGCCCCAGGACT	443	5	CCCCCAGCTCCCTGGGCCCC	443	323	GCCCCAGGCTACTCACTCCT
444	1	CCCCACAGAGATCGGAAGAG	444	4	GCCCCCACCCTGGGGCAGGA	444	320	GCCCCAGGCAGCTGTCCCTG
445	1	GCCAGGGACTACTCACTCCT	445	4	GCCCCCACCTCAGGACTACT	445	320	GGTTGTCAGCTGTCCCTGGG
446	1	GCCCTCCCTGGGCCCCAGGA	446	4	GGGGCCCTGGGCCCCAGGAC	446	320	GCCCCTTACTCACTCCTCGG
447	1	TCCCCACCTCCCTGGGCCCC	447	4	GCCCCCGTCCCTGGGCCCCA	447	319	GCCCCCACCGCCCAGGACTA
448	1	GCCCCCCCCCAGGACTACTC	448	4	CGGCCCCAGAGATCGGAAGA	448	319	GACCCAGGACTACTCACTCC
449	1	GCCCCCACCTCCCTCCAGGA	449	4	GCCCTGTGACTACTCACTCC	449	318	GCCCCCACCCTGGGGGCAGG
450	1	GCCCCCAGCCCCCTGGGCCC	450	4	ACACGTCTGAGCTCCAGTCA	450	318	GCCCCCACCACCAGTCCTCG
451	1	GCCCCCACCTCCCTACTACT	451	4	GCCGGGCCCCAGGACTACTC	451	318	CAGGGCCTGGGCCCCAGGAC
452	1	GCCCCCACTGACAACCCCAG	452	4	GCCCCCCCTCGGTGCTCATA	452	318	GCCCCCACCTGACACTACTC
453	1	GCCCCCACCACCCAGTCCTC	453	4	CCTCCCTGGGCCCCAGGACT	453	317	GCGGGCCCCAGGACTACTCA
454	1	GTCCCCTGGGCCCCAGGACT	454	4	TGAGTAGTCCCTGGGCCCCA	454	317	GCCCCCATCACTCCTCGGTG
455	1	GCCCCCAGGCCCCAGGACTG	455	4	TGCCCTGGGCCCCAGGACTA	455	317	GCCCCCACCTCTCCTCGGTG
456	1	GCCTCCACCTCCCTTGGCCC	456	4	ACACGTCTGAACTCCAGTTA	456	316	GCCCCCAGCTGGGCCCCAGG
457	1	GCCCCCAGTAGTCCCTGTCA	457	4	GCCCCCACCTCCCTGAACCC	457	315	GGTTGTCAGTTGTCAGGACT
458	1	GCCCCCTGGGCCCTGGGCCC	458	4	CACTCACTCCTCGGTGCTCA	458	313	GCCCCCACCACCAGGACTAC
459	1	CACGGCCCCAGAGATCGGAG	459	4	GGTTGTCAGCTGCCCCCACC	459	312	GCCCCCACCTGTAGTCCCTG
460	1	GGTTGTCCTGGGCCCCAGGA	460	4	GCCCCCAGTCCTGGGCCCCA	460	312	TCACCCCACGGCCCCGAGAT
461	1	GCCCCCACTGACAGTGGGCC	461	4	GCCCCAGGACAGCTCACTCC	461	310	GCCCTCCTACTACTCACTCC
462	1	GCACTACTCACTCCTCGGTG	462	4	GACCCAGGACTACTCACTCC	462	310	GCCCCCACCACCTGGGCCCC
463	1	GCCTCACCTCCCTGGGCCCC	463	4	GCCCCCACGTCCCTGGGCCC	463	310	GGGGCCAGTCCCTGGGCCCC
464	1	GTCTCCTGGTTGTCAGCACC	464	4	GCCCCCAGGGCCCCTGGGCC	464	310	GCCCCCACCGCCCTGGGCCC
465	1	GCCCCCACCATAATCACCCC	465	4	CTCCAGTCACCGTGATATCT	465	306	TCCTGGTTCCCCAGGACTAC
466	1	GCCCCCTACCTCCCTGGGCC	466	4	GAGATCGGAAGAGCACACGT	466	305	GCCCCCACCCAGGACTACAG
467	1	GCCCCCCCCCAGAGATCGGA	467	4	ACACGTCTGAAACTCCAGTC	467	304	GCCCCCACCTCTCCCTGGGC
468	1	GCCCTGAACAACCAGGACTG	468	4	GCCCCAGGAGACTACTCACT	468	303	GCCCCACACTACTCACTCCT
469	1	GCCCCAGGACTACTCACTCT	469	4	GCCCAGGACTACTCAGGACT	469	303	GGTTGTCCTGGGCCCCAGGA
470	1	CATGTCTGAACTCCAGTCAC	470	4	GCCCCCACCTGACACTCCTC	470	299	ACCAGGACTACTCACTCCTC
471	1	GCCCTCCTCGGTGCTCATAA	471	4	CACGTCTGACTCCAGTCACC	471	298	GCCCCAGGACTACTCAGGAC
472	1	GCCAACTACTCACTCCTCGG	472	4	GCCCCCACCGCCCCAGGGCT	472	297	GGTCCCTGGGCCCCAGGACT
473	1	GCCCGCACCTCCCTGGGCTC	473	4	GCCCCGGGCCCCAGGACTAC	473	296	GCCCCCAGGACTACGGCACC
474	1	GCCCCCACCCTGACTACTCA	474	4	GCCCCTCGGCCCCAGGACCC	474	295	GCCCCCACCTTACTCACTCC
475	1	GGCCCCCAGGACTACTCACT	475	4	GCCCCAGTCCCTGGGCCCCA	475	295	GCCCCCACCGCACTCCTCGG
476	1	GCCCCCACCAGCAGGTGGGG	476	4	GCCCCCACCCTCCTCGGTGC	476	293	GCCCCACCCAGGACTACTCA
477	1	GCCCCCACCTATCCCTGGGC	477	4	CCCCCATCCCTGGGCCCCAG	477	293	GCCCCCACCCCAGGGCTACT
478	1	GCCCCTGGGCCCTGGTTGTC	478	4	GCCCAGGTTGTCCCTGGGCC	478	293	GCCCCCAGCCCCAGGACTAC
479	1	GCCCCCACCGGTGCTCATAA	479	4	GCCCCACGGCCCCAGGACCA	479	292	GCCCCCACCCAGGGCCCCAG
480	1	CATAATCACCCACGGCCCCA	480	4	AGCTGCCCCCACCTCCCTGG	480	291	GCCCCCAGTTGTCCCTGGGC
481	1	GCTGTCAGTGGGCCCCTGGG	481	4	TCACCCCACGGCCCCAAGAT	481	291	GCCCCCACCCCCCCAGGACT
482	1	GCCCCCACCAGTCCCCAGGA	482	4	GCCCCACTACTCACTCCTCG	482	290	GCCCCCACCCAGTCCCTGGG
483	1	GCCCCCACCTCCCCTGGACT	483	4	GCCCCCAGGACTACCCCCAG	483	289	GCCCCCATCTCACTCCTCGG
484	1	TGCCCCCACCTCCCTAGGCC	484	4	CCCCCACCCCCTGGGCCCCA	484	288	GGGCCCCTGGGCCCCAGGAC
485	1	CACACGTCGAACTCCAGTCA	485	4	GGGCCCAGGACTACTCACTC	485	287	GCCCCCACCTGCCCCGGGAC
486	1	CTCCAGTCACCGTGATATCT	486	4	GCCCCCACCTCCCTAAGCCC	486	287	GCCCCAGGCCCCAGGACTAC
487	1	GCCCCCACCTTCCTGTGCCC	487	4	GCCCCCACCTGGGCCCCCAC	487	285	GCCCTGGTTGTCAGCTGGTT
488	1	GGTTGTCAGTTGTCAGGACT	488	4	GCCCCCACTAGGACTACTCA	488	285	GCCCCCACGGGCCCCAGGAC
489	1	GCCCCCACCTCCCTGCGCCC	489	4	ACACGCCTGAACTCCAGTCA	489	285	GCCCCCACCGAGGAGGACTA
490	1	GCCCCCACCCCAGCACTACT	490	4	GCCCCCACTACTGCACTACT	490	283	GCCCAGGTTGTCCCTGGGCC
491	1	CGGAAGAGCACACGTCTGAA	491	4	GCCCCCACCTGGCCTGCTCC	491	283	GCCCCTCGGTGCTCACTCCT
492	1	GCCCCCAGGACTACTCACTT	492	4	CCCCCACCTACTCACTCCTC	492	282	GCCCCCAGCTACTGGGCCCC
493	1	GCCCCCACCAGGACAGTCCC	493	4	GCCCCCACGGACTACTCACT	493	282	CTTCCCTGGGCCCCAGGACT
494	1	GCCCCCACCATCACTCCTCG	494	4	GCCCCCATCTGGGCCCCAGG	494	281	GCCCCCACCTCCCCTGGGCC
495	1	CACGTCTGAACTCCAATCAC	495	4	CCCCCTCCCTGGGCCCCAGG	495	280	GCCCCCACCTGTGGGACTAC
496	1	CAGAGATCGGAAGAGCACAC	496	4	GCCCCCACCTTGGCCCCAGG	496	280	GCCCCCACCAAGGGCTACTC
497	1	CCCCCCACCTCCCTGGGTCC	497	4	GCCCCCACCGCCCAGGACTA	497	274	GCCCCCATGCCCCCAGGACT
498	1	GGTTGTCCCTGGGCCCCAGG	498	4	GGCCCCCAGGACTACTCACT	498	273	GCCCCCAGGGCCCTGGGCCC
499	1	GATAATCACCCCACGGCCCC	499	4	GCCAACTACTCACTCCTCGG	499	272	CCAGCTGTCCCTGGGCCCCA
500	1	CACGTCTGAACTCCCAGTCA	500	4	CCCCCACTCACTCCTCGGTG	500	272	GCCCCTGAGTCAGCTACTCA
501	1	ACACGTCTGAACTAGTCACC	501	4	GCCCCCACCTTTCCCTGGGC	501	272	GCCCTGGGGCCCAGGGACTA
502	1	GACCAGGACTACTCACTCCT	502	4	GCCCCTGACACTCTACTACT	502	272	GTCCCTGGGGCCCAGGACTA
503	1	GCCCCCACCGCCCCAGGGAC	503	4	GCCCCCACTGGTTGTCAGCT	503	271	GCCCCCACCCGGCCCCAGGA
504	1	GCCCCCACCGTGCTCATAAT	504	4	ACACGTCTGGACTCCAGTCA	504	269	GCCCCGAGGACTACTCACTC
505	1	GCTCCCACCTCCCTGGGCCT	505	4	GCCCCCAGGCCCCTGGGCCC	505	268	GTCCTGGGGCCCAGGACTAC
506	1	CACACGTCTGAATTCCAGTC	506	4	GCTGTCAGGACTACTCACTC	506	268	GCCCCTGGACCCCAGGACCA
507	1	GCCCCCCTGGGCCCCAGGAC	507	4	GCCCCTGTCCCTGGGCCCCA	507	268	GCCCCAGGACCACTCACTCC
508	1	TGCTCCCACCTCCCTGGGCC	508	4	GCCCCAGAGATCGGAAGAGC	508	268	GAGTAGTCCCTGGGCCCCAG
509	1	GCCCTCCTACTACTCACTCC	509	4	ACGGCCCCAGAGATCGGAAG	509	267	GTCAGTTGTCCCTGGGCCCC
510	1	GCGGTGCTCATAATCACCCC	510	4	GCCTGGGGCCCAGGGCTACT	510	266	GCCCTGGACCCCAGGACTAC
511	1	CACACGTCTGAACTTCCAGT	511	4	GCCCCCACCTGGGCAGCAGG	511	264	GATCGGAAGAGCACACGTCT
512	1	GCCCCCAGGACAGCTCACAA	512	4	GCCCCCACCTGGGCCCAGGA	512	264	GCCCCCACCGGTGGGCCCCA
513	1	CCTGGTTGTCCCTGGGCCCC	513	4	GCCCCCACCTGCCCCAGGAC	513	263	GAAGTCCCTGGGCCCCAGGA
514	1	GCTGACTACTCACTCCTCGG	514	4	AGTCCCTGGGCCCCAGGACT	514	262	GCCTGAGGACTACTCACTCC
515	1	GCCCCAGGACAGCTGGGGTT	515	4	GCCCCCACCCTCACTCCTCG	515	260	GCCCCCACCCTGACTACTCA
516	1	GCCCCCAGGACTACTGGACC	516	4	GCCCCCCTCCTCGGTGCTCA	516	259	GCCCCCACCACCAGTGAGTA
517	1	ACACGTCTGAACAGTCACCG	517	4	ACACGGCTGAACTCCAGTCA	517	259	GCCCCCACCGTCACTCCTCG
518	1	GCCCCCATCTTCCCTGGGCC	518	4	GCCCCCAGGCAGCCCCAGGA	518	258	GCCCCCATCTCCTGGGCCCC
519	1	CCCGGGACTACTCACTCCTC	519	4	GCCCCCACCTGGGGGCACTC	519	256	GCCCCGGGACTCACTCACTC
520	1	GCCCCCACCAATCCCTGGGC	520	4	CCCCCACCTCCTGGGCCCCA	520	255	GCCCCCACCGCTCACTCCTC
521	1	GCCCCCAGTAGTCCCTGGGC	521	4	GCCCCCAGGACTACTCACTG	521	254	GCCCCCACCCCTCCTCGGTG
522	1	GCCCCCACCCGGGACTACTC	522	4	ACACGTCCTGAACTCCAGTC	522	253	GCCCCCTGTCCCTACTCACT
523	1	GCCTGGCCCCAGGACTACTC	523	4	CACACGTCTGAACTCCCAGT	523	253	GGGGCCCCAGGACTACTCAC
524	1	GCCCCCACCCTGGGCCCAGG	524	4	ACACGTCTGAATTCCAGTCA	524	253	GCCCCTCGGCCCCAGGACCC
525	1	GCCTCCTCGGTGCTCATAAT	525	4	GCCCCCACTCTCCTCGGTGC	525	252	GCCCCCACCTGGCCTGCTCC
526	1	GCTGCCCCCACCTCCCTGGG	526	4	GCCCCCAGGCCCTGGGGCCC	526	252	GCCCAGGACTACTCAGGACT
527	1	CACACGCCTGAACTCCAGTC	527	4	CCTGCCCCAGGACTACTCAC	527	251	GCCCCCACTGCTCACTCCTC
528	1	GCCCCCCCCTCCCCGGGCCC	528	4	GCCCCCAGCTGCCCTGGGCC	528	251	GACCTGGGCCCCAGGACTAC
529	1	GCCCACGCCTCCCTAGGCCC	529	3	CACCTGGGCCCCAGGACTAC	529	251	GCCCCCACCTCCTGGGGCCC
530	1	CAGTCTGAACTCCAGTCACC	530	3	GCCCCCACCTGCTCATAATC	530	250	GCCCCCACCCAGCTGGGCCC
531	1	GCCAGGGCTACTCACTCCTC	531	3	GCCCCCAGGACAGCTCACAA	531	250	GCCCTGACAACCTACTACTC
532	1	GAAGACTACTCACTCCTCGG	532	3	GCCCCCAGGTTGTCAGTAGT	532	249	GCCCCCTGGGCCCAGGACTA
533	1	CTCATAATCACCCCACGACC	533	3	GCCCCTGAGTCAGCTACTCA	533	249	GCCCCCACCTGACACTCACT
534	1	GTCTCACTCCTCGGTGCTCA	534	3	GCCCCCCTACTCACTCCTCG	534	249	GCCCCCAGTCCTGGGCCCCA
535	1	GCCCCCACAGCTACTCACTC	535	3	GCCCCCAGGACTGGGCCCCA	535	248	GCCCCTACTGACAGTACTCA
536	1	ACCCCACGGCCCCAGAATCG	536	3	GCCCAGCTGTCCCTGGGCCC	536	247	GCCTGGACCACTCCTCGGTG
537	1	GCCCAGTCCCTGGGCCCCAG	537	3	GCCCCCACAGCTACTCACTC	537	247	GCCCCCACCCAGCTGACACC
538	1	AGAGCACACGTCTGAACTCC	538	3	GCCCCCACCTGGGCCCCACT	538	247	GGTGGTTGTCCCTGGGCCCC
539	1	ACACGTCAGAACTCCAGTCA	539	3	GCCCCCACCTCCCTGGGCGC	539	247	GCCCCCAGGCAGGACTACTC
540	1	CCCCCAGGACTACTCACTCC	540	3	CCCCACGGCCCCGAGATCGG	540	247	GTCCTGTCCCTGGGCCCCAG
541	1	GCCCTCACCTCTCTGGGCCC	541	3	CCTCACTCCTCGGTGCTCAT	541	245	GCCCCCACTTCCCTGGGCCC
542	1	TGCCCCCGCCTCCCTGGGCC	542	3	GCCCCGAGGACTACTCACTC	542	245	CATAATCACCCCACGCCCCA
543	1	GCCCCCACCTCCTACTCACT	543	3	GCCCCCATTTCCCTGGGCCC	543	245	GGACAACCAGTAGTCCCTGG
544	1	AAACGTCTGAACTCCAGTCA	544	3	GCCTCCGGGACTACTCACTC	544	244	GCTCTGTGCCCTGGGCCCCA
545	1	CCAGAGATCGGAAGAGCACA	545	3	CCCCCACCCCCCAGGACTAC	545	244	CCTGGTTGTCCCTGGGCCCC
546	1	CCCCCACCTCCCTGGACCCC	546	3	GCCCAGTCCCTGGGCCCCAG	546	244	GCCCCCACCCTGGCCTACTC
547	1	GCCGGTGCTCATAATCACCC	547	3	GCCCCTGGACTGCCCCAGGA	547	243	TCACCCCACGCCCCAGAGAT
548	1	GCCCCCAGGAGACACTCCTC	548	3	ACACTCTGAACTCCAGTCAC	548	242	GCCCCCACTCCTGGGCCCCA
549	1	GGCAGGACTACTCACTCCTC	549	3	GCCCCCACCCTGGGCTACTC	549	242	GCCCCCACCCCTGGGGCCCA
550	1	GCCAGAGATCGGAAGAGCAC	550	3	GCCCCCACCACCCAGTCCTC	550	242	GCCCCCTGGGCCCTGGGCCC
551	1	ACACTCTGAACTCCAGTCAC	551	3	GGGGCCCAGGACTACTCACT	551	242	GCCCCCACCTGACCCAGGAC
552	1	TTGTCAGCTGCCCCCACCTC	552	3	GCCCCCACCTGGGCCCCAGC	552	241	GCCCCCACCTCACTCCTCAC
553	1	GCCCCCACCTCCCCCCCCCC	553	3	GCACCAGGACTACTCACTCC	553	241	GGCCCCCAGGACTACTCACT
554	1	GCACCAGGACTACTCACTCC	554	3	GCCCTGGGACTACTCACTCC	554	239	TGTCAGTAGTCCCTGGGCCC
555	1	GCCCCCACCCACGGCCCCAG	555	3	GCGACTACTCACTCCTCGGT	555	238	GCCCCAGGGACTACTCACTC
556	1	CCACCCAGTCCTCGGTGCTC	556	3	CACCCCTGGGCCCCAGGACT	556	238	GCCCCCACCCGACTACTCAC
557	1	ACGTCTGACTCCAGTCACCG	557	3	CCCCCACCTCCAGGACTACT	557	238	GGCCCACCCCTGGGCCCCAG
558	1	GCCCTCACCTCCCTGGGCCT	558	3	CCCCACGGCCCCAAGATCGG	558	237	GCCCCCACCGCCCCAGGGAC
559	1	ACACGTCTGGAACTCCAGTC	559	3	CCTGGTTGTCCCTGGGCCCC	559	237	GCCCCCACCGATCCCTGGGC
560	1	GCCCCCACCCCCCGGGACTA	560	3	GGTTGTCCCCAGGACTACTC	560	237	ATCACCCCACGGCCCAGAGA
561	1	CAGAGATGGAAGAGCACACG	561	3	GCCCCCACTACTCCTCGGTG	561	236	GCCCCAGGACAGGACTACTC
562	1	GCCCCCACTTCTCTGGGCCC	562	3	CCCCACGGCCCCAGAGTCGG	562	235	GCCCCTGGGCCCCAGGACCA
563	1	GTCCCCACCTCTCTGGGCCC	563	3	GCCCCCACCTGACACTACTC	563	234	GCCCCCACCTGGGCCTACTC
564	1	TCACCCACGGCCCCAGAGAT	564	3	GCCCCCAGGTTGTCGGTGCT	564	234	GCGGCCCCAGGACTACTCAC
565	1	CACGTCTGAACTTCAGTCAC	565	3	GCCCCCACCTGGGCAGTCGG	565	234	GCCCCCACCTGGGCAGTAGT
566	1	GCCCCCACTCTCCTCGGTGC	566	3	CCCCTCCCTGGGCCCCAGGA	566	232	GCCCCCACCAGACTACTCAC
567	1	CCCCCACCTCCCTGGGCCCA	567	3	CCCCCACCCCCAGGACTACT	567	231	GCCCCCACCTGACAACCCTG
568	1	CACGTCTGAACTCCAGCCAC	568	3	GCCCCCACCGGGACTACTCA	568	231	GCCCCCACCTTCCAGGACTA
569	1	GCCCCCGTCCCTGGGCCCCA	569	3	GCCCCAGCTGACTACTCACT	569	229	GCCCCCACTGGTTGTCAGCT
570	1	GCCCCCACCTCTCTGGGCCT	570	3	CCCCACGGCCCCAGAATCGG	570	229	GCCCCCACACTACTCACTCC
571	1	ACACGTCTGCACTCAGTCAC	571	3	GCACCCGTGTCCCTGGGCCC	571	229	GCCCCCAGGGACTACTCATT
572	1	CACACGTCTGAACTCCAGTA	572	3	GCCCCAGGTCCCTCCAGGGA	572	227	GCCCCCTGACTACTCACTCC
573	1	GCCCCCACATCTACTGGGCT	573	3	GCCCTGGTTGTCAGCTGGTT	573	227	GCCCCCACCTTTGGGCCCCA
574	1	ACACGTCTGAACTCCAAGTC	574	3	TTGTCAGCTGCCCCCACCTC	574	227	GCCCCCACCTCCTCCTCGGT
575	1	ACACGTCTGAACTCGAGTCA	575	3	TGTCCCTGGGCCCCAGGACT	575	226	GCCCCGTCCCTGGGCCCCAG
576	1	CTGACTCCAGTCACCGTGAT	576	3	CCCCCACCTCTCTGGGCCCC	576	226	GCCCCCACCGGTCCCTGGGC
577	1	CCGGGACTACTCACTCCTCG	577	3	CCCCCACTCCCTGGGCCCCA	577	226	GCCCCTGGCCCTGGCCCCAG
578	1	GCCACCTGGGCCCCAGGACT	578	3	GCCCCCACCAGGGCCCCAGG	578	226	GCCCCGCCCCAGGACTACTC
579	1	ACACGTCTGAACTCCGTCAC	579	3	CCCCCACAGGACTACTCACT	579	226	GCCCCCTTCCCTGGGCCCCA
580	1	ACACGTCTGACCTCCAGTCA	580	3	GCCCCCTGGTTGTCAGTAGT	580	225	GCCCCCACCTGGGGCCCACT
581	1	CACTCTTCGGTGCTCATAAT	581	3	GCCCCAGGTTGTCCCTGGGC	581	225	TCACCTGGTTGTCAGTGCTC
582	1	GCCCCCACCTGAGTAGCCCA	582	3	GCCCCCACCGGGGCTACTCA	582	223	TCACCCCACGGCCCCAGGAT
583	1	GCCCCCACCTCCCTGAACCC	583	3	ACACGTCTTGAACTCCAGTC	583	222	GCCCCCACCGACTCACTCCT
584	1	GCCCCCACCTGGGGCCCCAG	584	3	CTCATAATCACCCCACGCCC	584	222	GCCCCTGACTACTCACTCCT
585	1	GCCCCCTGTCCCTACTCACT	585	3	GACAACCAGCTGACTACTCA	585	221	GCCCCCACCAGCTGTCCCTG
586	1	ACACGTCTGAACTCCACTCA	586	3	GGTTGTCAGCTGGGCCCCAG	586	221	GCCCCAGGACTACTGGGCCC
587	1	GCCTAATCACCCCACGGCCC	587	3	ACACGTTGAACTCCAGTCAC	587	219	GCCCCCACCGGGCCCAGGAC
588	1	GCCAGAGCACACGTCTGAAC	588	3	TGCCCCCACCTGGGCCCCAG	588	219	GCCCCCAGGCCTGGGCCCCA
589	1	AACGTCTGAACTCCAGTCAC	589	3	GCCCCCAGGACAGCTCACTC	589	219	GCCCCCAACTACTCACTCCT
590	1	ACCAGGACTACTCACTCCTC	590	3	GCCCCCCCCTGGGCCCCAGG	590	218	GCCCCCACCTGGGGCAGTAG
591	1	CCTCCACCTCCCTGGGCCCC	591	3	CACACGTCTGAATCCAGTCA	591	217	GCCCCCAGGCTACTCACTCC
592	1	TACCCCCACCTCCCTGGGCC	592	3	GCCCACACTACTCACTCCTC	592	216	CCCCCACCTCCCTGGGCCCC
593	1	ACACACGTCTGAACTCCAGT	593	3	GTTGTCAGTAGTCCCTGGGC	593	215	GCCCCCACCTGGGGGGCAGG
594	1	CCCCCACCTCCTTGGGCCCC	594	3	GCCCCCACCTCCCTGGGTTC	594	214	GCCCCCACCCAGTGGACTAC
595	1	CCCTACGGCCCCAGAGATCG	595	3	CAGGGCCTGGGCCCCAGGAC	595	214	GCCCCCACCTTGGCCCCAGG
596	1	GCCCCAGTGAGGACTACTCA	596	3	TGTCAGTAGTCCCTGGGCCC	596	213	GCCCCCACCTGGTTGTCCCT
597	1	ACGTCTGAACTCAGTCACCG	597	3	TCCCCACCTCCCTGGGCCCC	597	212	GCCCCCACCCTGGGCAGCCC
598	1	GCCCCCATCTTCCTGGGCCC	598	3	GTCAGTAGTCCCTGGGCCCC	598	212	GCCCCAGGACTTCTCACTCC
599	1	GCCCCCACCCAGTGGCCCCA	599	3	ATAATCACCCCACGGCCCCG	599	211	CTCATAATCACCCCACGCCC
600	1	ACACGTCTGAACTCCGGTCA	600	3	GCCCCCAACAGGACTACTCA	600	211	ATCCTGGGGCCCAGGACTAC
601	1	GCCCCAACCTCCCTGGACCC	601	3	GCCCCCACCTCTCCTCGGTG	601	209	GCCCCCACCTCATAATCACC
602	1	AGCTGCCCCCACCTCCCTGG	602	3	CCCCCCCAGGACTACTCACT	602	208	GCCCCAGGAGCTACTACTCA
603	1	GCCCCCACGACTACTCACTC	603	3	GGCCCCTGGGCCCCAGGACT	603	208	GCCCCCACCCTGGGCAGGAC
604	1	TCACCCCACGGCCAGCACAC	604	3	ACTCCAGTCACCGTGATATC	604	208	GCCCCCTGGACTACTCACTC
			605	3	CAGAGATCGGAAGAGCACAC	605	208	GCCTCCTGGGCCCCAGGACT
			606	3	CCCCGGACTACTCACTCCTC	606	207	GCCCCCACCTGGACCCCCTG
			607	3	GCCCCCACCACCAGGACTAC	607	206	TGTCTGGTGTCCCTGGGCCC
			608	3	GCCCCCACCTGGACTACTCA	608	205	GCCAGTAGTCCCTGGGCCCC
			609	3	GGCCCCAGAGATCGGAAGAG	609	205	CAGTCCCTGGGCCCCAGGAC
			610	3	GGGCCCCATGACTACTCACT	610	205	CCCCACGGCCCCAGAATCGG
			611	3	GCCCCCACCCCGGGACTACT	611	204	GCCCCTGGGCTACTCACTCC
			612	3	GCCCCCACCAGCAGGTGGGG	612	203	GCCCCCAGGTCCCTGGGCCC
			613	3	GCCCCCAGGGCCCCAGGGCC	613	201	GCCCCAGGACAGCCCAGGAC
			614	3	GCCCCACAGGACTACTCACT	614	201	AGTCCTTGGGCCCCAGGACT
			615	3	GCCCCCACCAAGGGCTACTC	615	201	GCCCCCACCTGCCCCTGGGC
			616	3	GGTTGTCAGTCCTGGGCCCC	616	200	GCCCCCACCCTGGCCCTGGG
			617	3	GCCCCCACACTCCTCGGTGC	617	200	GCACCCCTGTCCCTGGGCCC
			618	3	ACTTCTCCTGGTTGTCAGGA	618	200	GCCCCCAGTAGTCCCTGGCC
			619	3	CACACGTCTGAACCCAGTCA	619	200	GCCCCCACACTCACTCCTCG
			620	3	GCCCCCACCTCTCACTCCTC	620	199	GCCCCCACCGAGGACTCACT
			621	3	GCCCCTGTGTCCCTGGGCCC	621	199	TGCCCTGGGCCCCAGGACTA
			622	3	GCCCCCAGGGCACTCACTGC	622	199	GCCTTCCCTGGGCCCCAGGA
			623	3	GCCCCCACCTGTCCCCCAGG	623	199	GCCCCCACCTCTCACTCCTC
			624	3	CACACGTCTAACTCCAGTCA	624	196	GCCCCCAGGGCCCCTGGGCC
			625	3	GCCCCCACCCCCCCAGGACT	625	196	GCCCCCACCTGACACCTACT
			626	3	GCCCCCAGCTGACTCGGTGC	626	196	GGCCCCACCTGGGCCCCAGG
			627	3	ACACGTTTGAACTCCAGTCA	627	195	GATCCCTGGGCCCCAGGACT
			628	3	TCAGCTGCCCCCACCTCCCT	628	194	GGCCCCCTGGGCCCCAGGAC
			629	3	GCCCCCACCGTGCTCATAAT	629	193	GCCCCCACCTGGGCCCTGGC
			630	3	ATTTGTAGTAGTCCCTGGGC	630	193	GCCCCCACCAAGGACTACTC
			631	3	GCCCCTGACTACTCACTCCT	631	192	GCCCCCACCAGCTACTCACT
			632	3	ACAAGTCTGAACTCCAGTCA	632	192	GCCCCCACCTGCTACTCACT
			633	3	ATACGTCTGAACTCCAGTCA	633	192	GCCCCCACCCGGGCCCCAGG
			634	3	GCCCCCCCTCCCTGGGCCCC	634	192	GCCCCCACCTGGTGGGGCAG
			635	3	GCCCCATCCCTGGGCCCCAG	635	191	GCCCCCTCTACTCACTCCTC
			636	3	CCCACTACTCACTCCTCGGT	636	191	GCCCCCACTACTCACTACTC
			637	3	CCCCCACCGCCCCAGGACTA	637	191	GCCCCCAATCCCTGGGCCCC
			638	3	GCCCCCACCCTGGGCAGGAC	638	191	GCCCCCACGGGGTAGGACTC
			639	3	AGCCAGCTGCCCAGGGGTCT	639	191	GCCCCCATCCTACTCACTCC
			640	3	GCCCCCAGGCCCCAGGACTA	640	189	GCCCCAGGACCAGGACTACT
			641	3	CCCCCACCTGGGGCCCAGGA	641	189	GCCCCCACCGGCCCCAGAGA
			642	3	GCCCCCACCTGGTTGTCAGC	642	188	GCCCCTGCTCCTACTCACTC
			643	3	GCTGACTACTCACTCCTCGG	643	188	CCTCCACTGGGCCCCAGGAC
			644	3	GCCCCCACCAGGGCCTACTC	644	188	GCCCCCAGGGGAACTACTCA
			645	3	GCCCCTTACTCACTCCTCGG	645	188	GGTTGTCAGTAGTCCCTGGG
			646	2	GCCCCCACCAGTAGTCCCTG	646	187	GATGTCCCTGGGCCCCAGGA
			647	2	CCCCCAAGGGCTACTCACTC	647	186	GCCCCCACCTGGGCCCTAGG
			648	2	ATCACCCCACGCCCCAGAGA	648	186	GCCCCCACCTGGGCCTGGTT
			649	2	GCAGTCCCTGGGCCCCAGGA	649	185	GCCCCCTGACAGCTGTCCCT
			650	2	GCCCTGGGGCCCAGGGACTA	650	184	GCCCCCACCTCCAGGGCTAC
			651	2	GCCCCCACCTCCCCGGGTCT	651	183	GCCCCCAGTACTACTCCAGG
			652	2	GCCCCACACTACTCACTCCT	652	183	GCCCCTGGGCACCAGGACTA
			653	2	GATGTCCCTGGGCCCCAGGA	653	182	GCCCCCGACTACTCACTCCT
			654	2	GGGGCCCCAGGACTACTCAC	654	182	GCCCCCACCAGCCCCAGGAC
			655	2	GCCCCCACCGGCCCCGGGAC	655	182	GCCCCCACCAATCCCTGGGC
			656	2	GCCCCCACCTTCTCTGGGCC	656	181	GCCCCCACCTTTTCCTGGGC
			657	2	TTGTCCCTGGGCCCCAGGAC	657	181	GCCCCCACCCTGGGCTACTC
			658	2	GCCCCCAGCTGCCCCTGGGC	658	181	GCCCCCTGGTTGTCCCTGGG
			659	2	ACACGTCTGAACTCCGTCAC	659	181	GCCCCCACCGTTCCCTGGGC
			660	2	ACACGTCTGAACCTCCAGTC	660	180	GCAGCTGTCCCTGGGCCCCA
			661	2	ATCACCCCACGGCCCCAGAA	661	180	GAAGTAGTCCCTGGGCCCCA
			662	2	GCCCACTGACACTACTCACT	662	180	CCCCACGGCCCCGAGATCGG
			663	2	GCCCCCACCGTGACTACTCA	663	179	GCCCCCACCTGGGCCCCACC
			664	2	GCCCCCACCCACGGTGGGGC	664	179	GCCCCCACCTGGGCCTCCTC
			665	2	GCCCCCACCCTTGGGCCCCA	665	178	GCCCCCACACCTACTCACTC
			666	2	GCCCCCTGGCCCAGGACTAC	666	178	AGCTGTTCCCTGGGCCCCAG
			667	2	TCACCCCAGGCCCCAGAGAT	667	178	GCCCCCACCTGGGCAGGGCT
			668	2	CACCCCACGGCCCAGAGATC	668	178	CGGCCCCAGAGATCGGAAGA
			669	2	ACACGTCTGAACTCCAAGTC	669	177	GCCAGTCCCTGGCCCCAGGA
			670	2	GCCCCGTCCCTGGGCCCCAG	670	177	GCCCCCACCACACTCCTCGG
			671	2	TCACCCCACGGCCCCAGATC	671	177	GCCCCCAGGCAGCCCCAGGA
			672	2	CACACGTCTGACTCCAGTCA	672	177	GCCCCAGGACTACAGGACTA
			673	2	GCCAGGTAGTCCCTGGGCCC	673	176	GCCACCTCCCTGGGCCCCAG
			674	2	GCCCCCAGGACTACAGGACT	674	175	TCACCCCACGGCCCCAGAGT
			675	2	ATCGGAAGAGCACACGTCTG	675	175	AACCCTGGGCCCCAGGACTA
			676	2	GCCCCCACCGGTGGGCCCCA	676	175	GCCCCCAGGGCACTCACTGC
			677	2	GCCCCCAGTCCTGCCCAGGA	677	175	GCCCATCCCTGGGCCCCAGG
			678	2	GCCCCCAATCCCTGGGCCCC	678	173	GCCCCCATGCCCCCATGGGC
			679	2	GCCCCCACCTGTAGTCCCTG	679	173	GCCACCCCAGCTGTCCCTGG
			680	2	GTCCTGTCCCTGGGCCCCAG	680	171	GCCCCCACCTGACACCAGGA
			681	2	GCCCCCAGGACTACTGACAG	681	171	TGTCAGCTGTCCCTGGGCCC
			682	2	CCCCCACCCTCGGTGCTCAT	682	171	GCCCCCGGGCCCCAGGACTA
			683	2	GCCCCCACCCCTGGGGCCCA	683	171	GCCCCCACCTGGGGGCCCCA
			684	2	GCTGGGCCCCAGGACTACTC	684	170	GCCCCAGGACTACTCACACT
			685	2	GCCCCCACTCCTCACTCCTC	685	170	GCCCCCACCGGGGCCCCAGG
			686	2	ACACGTCTGCACTCCAGTCA	686	170	GGGTCCCTGGGCCCCAGGAC
			687	2	GCCCCCACCGCAGGACTACT	687	169	GCCCCCACCTCCCTGGGCTG
			688	2	GCGCCCCAGGACTACTCACT	688	169	GCCCCCGAGGACTACTCACT
			689	2	GCCCCCGCCCCAGGACTACT	689	169	GCCCCTGGGGCCCAGGGACT
			690	2	GCCCCCACCCTCCTGGGCCC	690	168	GCCCCCATCTGGGCCCCAGG
			691	2	GCCCCACCTGGGCCCCAGGA	691	168	GTTCCCTGGGCCCCAGGACT
			692	2	ACACGTCGGAACTCCAGTCA	692	167	GCCCCCACCCTGTCCCTGGG
			693	2	CCCTACTCACTCCTCGGTGC	693	167	GCCCCCACCCTGGGCAGTAG
			694	2	CACTACTCACTCCTCGGTGC	694	166	GCCCCCACCTGGGCAGTGAC
			695	2	GCCCCGCCCCAGGACTACTC	695	165	TCTTCTCCTGGCCCCAGGAC
			696	2	GCCCCAGTGACAGCTCCTCA	696	165	GCCCCCACCTGGGGTGGGAC
			697	2	CCTGGTTGTCAGCTGCCCCC	697	164	GCCCCCAGCTAGTCCCAGGA
			698	2	GCCCCCACCTGGTGGTCCCC	698	163	GCCCCCACCTGACAACCTGG
			699	2	ACACGTCTGAACAGTCACCG	699	162	GCCCAGGCCCCAGGACTACT
			700	2	GCCCCCACGGCCCCAGGACT	700	162	GCCCCCACCAGGGCCCCAGG
			701	2	CCCCCACCCTGGGCCATAAT	701	162	GCCCCCACCCTGGCTACTCA
			702	2	CCCCGACTACTCACTCCTCG	702	162	GTTGTCAGTAGTCCCTGGGC
			703	2	GCCCCCACCCACTGGTTGTC	703	162	GCCCCCAGACAGGGCTACTC
			704	2	GCCCCCACCCTGGGGCCCAG	704	162	GCCCCCGCCCCAGGACTACT
			705	2	TAATCACCCCACGGCCCAGA	705	161	GCCCCCCCAGGGCTACTCAC
			706	2	CCCCCACCGGCCCCAGGACT	706	161	GCCCCCACCTGGCCCCAGGT
			707	2	GCCCCCACCATCACTCCTCG	707	161	GCCCCCACCTGGGGGGCCCC
			708	2	GCCCCCACCTCCTGGGGCCC	708	161	TCACCCACGGCCCCAGAGAT
			709	2	GCCCTCTCACTCCTCGGTGC	709	161	GCCCCCACCTGAGGACTACT
			710	2	CTTCCCTGGGCCCCAGGACT	710	161	GCCTGGCCCCAGGACTACTC
			711	2	GAGTAGTCCCTGGGCCCCAG	711	160	GCCCCCACCCATCCCTGGGC
			712	2	GCCCCCACCGCTACTCACTC	712	160	GCCCCAGGCTGGGCCCCAGG
			713	2	GCCCCCACCTACTCACCCCA	713	160	GCCCCCAGGACAGGACTACT
			714	2	GCCCCCACTACTCACAGACT	714	158	ACGTCTGAACTCCAGTCACC
			715	2	GCCCCCAGGGCCCTGGGCCC	715	158	GCCCCAGGACTACTCACTGG
			716	2	GCCCCCTGGGCTGTCCCTGG	716	158	CCCCACGGCCCCAGAGACGG
			717	2	GCCCCCACCTCCTACTCACT	717	156	TAATCACCCCACGGCCCAGA
			718	2	GCCCCTGGGGCCCAGGGACT	718	156	GCCCCCACCTGGGCAGCAGG
			719	2	ACACGTCCGAACTCCAGTCA	719	156	GCCCCAGGTCCCTCCAGGGA
			720	2	CCCCACGGCCCCAGAGATCC	720	156	GTCTCCTGGGCCCCAGGACT
			721	2	CCCCCACTACTCCTCGGTGC	721	156	CCCCACGGCCCCAGAGATGG
			722	2	TGCCCCCACCTCCTTGGGCC	722	156	GCCCCCACCCACTACTCACT
			723	2	CCCCCACCCTCCCTGGGCCC	723	155	GCCCCCACCTGGGCAGTCCC
			724	2	GCCCCCAGCCCCAGGACTAC	724	155	CCCAGTCCCTGGGCCCCAGG
			725	2	GCCCCAGGACAGGACTACTC	725	155	CCCCACGGCCCCAAGATCGG
			726	2	CTACCCCAGGACTACTCACT	726	155	GCCCCCACCTGGTTGTCAGT
			727	2	AAGCCAGCTGCCCAGGGGTC	727	155	GCCCCCACTGGCCCCAGGAC
			728	2	CACACGTCTGACTCAGTCAC	728	154	GCCCCTGGTTGTCAGTAGTC
			729	2	CACCCCACGGCCCCAAGATC	729	154	GCCCCCACCACCACTCACTC
			730	2	GCCCCCACCTTCCTGGGCCT	730	154	GCCCCCACAGACTACTCACT
			731	2	GCCCCCAGGGGCCCCAGGAC	731	153	GCCCCACCTGGCCCCAGGAC
			732	2	GTTGTCAGCTGCCCCCACCT	732	153	GCCCCCCCCCAGGACTACTC
			733	2	GCCCCAGGCCCCAGGACTAC	733	153	GCCAGCTGTCCCTGGGCCCC
			734	2	TCACCTCACGGCCCCAGAGA	734	153	CACCCCACGGCCCAGAGATC
			735	2	GTCCAGGCAGCTGTCCCTGG	735	153	GCCCCCACCTGGCCCAGTAG
			736	2	GCCTGGGCAGCTGGGCCCCA	736	153	TCCTGGTTGTCCCTGGGCCC
			737	2	CCCCCACTCATAATCACCCC	737	153	TGAGTAGTCCCTGGGCCCCA
			738	2	ACGCGTCTGAACTCCAGTCA	738	152	GCCCCCACCTGGGCCCCCAG
			739	2	CGGTGCTCATAATCACCCAC	739	152	GGTTGTCAGCTGGGCCCCAG
			740	2	CCCAGGGAACACCCCCGATC	740	151	GCCCCCACAGGGCTACTCAC
			741	2	CCCCACGGCCCCAGAGATGG	741	151	GCCCCCACCGCCAGGACTAC
			742	2	GTCCTGGGGCCCAGGACTAC	742	150	GCCCCCACCAGGCTACTCAC
			743	2	GCCCCCACCTGGGACTACTC	743	150	GGGCCCCACCTCCCTGGGCC
			744	2	CCCCCACCTCCTACTCACTC	744	150	GCCCCAGCCCCAGGACTACT
			745	2	CCTGGTTGTCAGTCCTGGGC	745	150	GCCCCCACCGTGACTACTCA
			746	2	GCCAGCAGGACTACTCACTC	746	150	GCCCCCAACAGGACTACTCA
			747	2	GCCCCAGGACTACTCAGGAC	747	149	GCCCCCACCTCACACTACTC
			748	2	GCCCCCACCCGACTACTCAC	748	149	GCCCACTGACACTACTCACT
			749	2	GCCCCCAGGACCCTCCACTC	749	149	GCACCCTGGGCCCCAGGACT
			750	2	GTCAGTCCCTGGGCCCCAGG	750	149	GCCCCCACCCCACTCCTCGG
			751	2	GCCCCTGCCCCAGGACTACT	751	148	GCCCCCAAGGGCTACTCACT
			752	2	GGGTCCCTGGGCCCCAGGAC	752	148	GCCCCCTGTCCCTGGGCCCC
			753	2	GCCCCCACCTGGGGGCCCCA	753	146	GCCCCCAGGAGTCCCTGGGC
			754	2	GCCCCCACCTGGGCTGTCAC	754	146	GCCCCCAGGACTACTGGCCC
			755	2	GCCCCCTGACCCAGGACTAC	755	146	GCCCCCTGGGCTGTCCCTGG
			756	2	ACACGTCTGAAATCCAGTCA	756	146	TGGTTGTCCCTGGGCCCCAG
			757	2	GCCCCAGGGCCCCAGGACTA	757	145	GGCCCCACCCTGGGCCCCAG
			758	2	GCCCCCACCGCACTACTCAC	758	145	GCCCCCATCAGGACTACTCA
			759	2	GGCCCCACCTGGGCCCCAGG	759	144	GCTCCCACCTCCCTGGGCCC
			760	2	GCCCCCACCTGGCCCCAGGT	760	144	GCCCCCATCTGGGGGCCCAG
			761	2	CCCCCACCTGGGCCCTGGGC	761	144	GCCCCAGGACTGGGCCCAGG
			762	2	GCCCCAGTCCTCGGTGCTCA	762	144	GCCCCCACCCACCTCCCTGG
			763	2	GCCCCCACCCAGTCCCTGGG	763	144	GCCCCCACCGGGGCTACTCA
			764	2	GCCCCCACCTCCCTGCCCCC	764	144	GGTTGTCAGTCCCTGGCCCC
			765	2	CTCCCCAGGACTACTCACTC	765	142	GCCCCTGGGCAGTCCCTGGG
			766	2	GCCCCCACCATAATCACCCC	766	142	GACACCCTGGGCCCCAGGAC
			767	2	GCCTGGACCACTCCTCGGTG	767	141	GCCCCCAGTCAGTCCCTGGG
			768	2	CACGTCTGAATCCAGTCACC	768	141	GCCCCCACCCTGGGGCACCA
			769	2	GCCCCCACCACCAGTCCTCG	769	141	GAGTCCCTGGGCCCCAGGAC
			770	2	GCCTCCTGGGCCCCAGGACT	770	141	GCCCCCACACCCTGGGCCCC
			771	2	CCCGACTACTCACTCCTCGG	771	140	GCCCCCTGACCCAGGACTAC
			772	2	ACACGTCTGAACTCCAGGCA	772	140	GCCCCCAGTGACAACCCAGG
			773	2	GCCCCCACCTGGGGCAGTAG	773	140	ACCCCACGGCCCAGAGATCG
			774	2	GCCCCCACATCCCTGGGCCT	774	140	GCCCCCACTACCCAGGACTA
			775	2	ACACGTCTGAACTCCAGCCA	775	139	GCCCCCACCAGGGCCTACTC
			776	2	GTAGTCCCTGGGCCCCAGGA	776	139	GCCCCCACCTGACACTCAGG
			777	2	GCCAGTCCCTGGCCCCAGGA	777	138	GCCCCCACCCAGCTGTCCCT
			778	2	GCCCCCGACTACTCACTCCT	778	138	GCACCTGGGCCCCAGGACTA
			779	2	CCCCCACCGGGCCCCAGGAC	779	138	GCCTGCCCCAGGACTACTCA
			780	2	CCCCCACCTGTAGTCCCTGG	780	137	GCTCATAATCACCCCACGCC
			781	2	GCCACCAGGTTGTCCCTGGG	781	137	GCCCCTGGTTGTGAGCTGTC
			782	2	AGTAGTCCCTGGGCCCCAGG	782	137	GCCCCCACCCTGGGCTGACA
			783	2	GCCCTGGCCCCAGGACTACT	783	137	GTCAGTCCCTGGGCCCCAGG
			784	2	GTCTCACTCCTCGGTGCTCA	784	137	GCCCCCACCCCACGGCCCCA
			785	2	GCCCCCACCACCTGGGCCCC	785	137	GCCCCCAGGACCCTCCACTC
			786	2	GCCCACTCCTCCCTGGGCCC	786	136	GCCCCCTGGGGCCCAGGGAC
			787	2	GCCCCCACCGCCTGGGCCCC	787	135	GCCCCCACCTGGGCCCCAGA
			788	2	GCCCCCACTTGTCCCCCTGG	788	135	GCCCCCATTCCCTGGGCCCC
			789	2	GCCCCCACTGGCCCCAGGAC	789	135	GCCCCCACGGCCCAGGACTA
			790	2	GCCCCCACCGCCAGGACTAC	790	135	GCCCCCACCTTTTCCCTGGG
			791	2	GCCCCCACCTGGGCCCCACC	791	135	GGTGACTACTCACTCCTCGG
			792	2	CACGTTGAACTCCAGTCACC	792	135	CTGGTTGTCCCTGGGCCCCA
			793	2	GCCCCCACCCTGGGCCATAA	793	134	GCCCCCACCTGGTCCCTGGG
			794	2	GCCCCCACGGACTACTAGGA	794	134	GCCCCCTGTCAGTAGCCCTG
			795	2	GCCCCCAGGACTACTGGACC	795	133	GCCCCCACGACAACCCCAGG
			796	2	GCCCCCACACTACTCACTCC	796	133	GCCCCCAGGAGACAGGACTA
			797	2	CCCCCACCCCCCTGGGCCCC	797	131	GCCCCCACCTGTACTACTCA
			798	2	GCCCCCACCTGGGGTGGGAC	798	130	GCCCGGCCCCAGGACTACTC
			799	2	GCCCCCACCTGGGGCCCTGG	799	130	GCCCCCACCCAGGGCCTACT
			800	2	GCCCCCACCCTGGGCCCAGG	800	129	GCTCAGTAGTCCCTGGGCCC
			801	2	GCCCCCACCCTGGGGCCCCA	801	129	GGAACAGTCCCTGGGCCCCA
			802	2	ATCACCCCACGGCCCCAAGA	802	129	GCCCCCACGGCCACAGGCCC
			803	2	GCCCCCACGGCCCAGGACTA	803	129	GCCCCCACCTCCCTGGTCCC
			804	2	GCCCCTGGACCCCAGGACTA	804	129	GCCCCCACCTGGCCCTGGGC
			805	2	CCCCCACCTCCAGGGCTACT	805	128	GCCCCGGGGCCCCAGGACTA
			806	2	CCTCCACCTCCCTGGGCCCC	806	128	GCCCCCACCAGGGGCCCAGG
			807	2	GCCCCCACCCCTCCCTGGGC	807	128	GCCCCCACCCTGGGTCCCTG
			808	2	CCCCCACCCTGGCCCCAGGA	808	128	ATCACCCCACGGCCCCGAGA
			809	2	GCCCCTGGGCCCTTCCCTGG	809	127	CCCCACGCCCCAGAGATCGG
			810	2	GCCCCCACCTGGTAGTAGTG	810	127	GCCCCCACCTGGCCCCAGGG
			811	2	CCCTCGGTGCTCATAATCAC	811	127	CCAGTCCTGGGCCCCAGGAC
			812	2	TGGTTGTCCCTGGGCCCCAG	812	127	GCCACCCTGGGCCCCAGGAC
			813	2	GCCCCCACCCAGGGCTACTC	813	127	GCCCCCACCTGTGGACTACT
			814	2	ATCCTGGGGCCCAGGACTAC	814	127	AGCTGTCCCTGGGCCCCAGG
			815	2	TCACCCCACGCCCCAGAGAT	815	126	GCCCCCACCTGGGGGCAGTA
			816	2	GGTTGTCAGTTGTCAGGACT	816	126	GCCCCCACCTGGGCCCCAGC
			817	2	ACACGTATGAACTCCAGTCA	817	126	CATAATCACCCACGGCCCCA
			818	2	GCCCCCACCTGGGCCCTGGC	818	126	GCCCCCACCTTCAGGACTAC
			819	2	GCCCCCACCCTGGGCAGTAG	819	126	GGGACCCCTGGGCCCCAGGA
			820	2	CCCCACGGCCTCAGAGATCG	820	125	GGGGTCCCTGGGCCCCAGGA
			821	2	GCCCCCAGGACTACTCAGGA	821	125	GCCCCCACCAACTACTCACT
			822	2	CATAATCACCCACGGCCCCA	822	125	GCCCCCACCGCTCCCTGGGC
			823	2	CACACATCTGAACTCCAGTC	823	125	GATCTTCTCCTGGTTGTCAG
			824	2	GGTTGTCCTGGGCCCCAGGA	824	124	GCCCCCACCAGGCCGAGGGC
			825	2	GTCAAGACTACTCACTCCTC	825	124	GCCCCCACCTGGGCCCCCTG
			826	2	GTCCCCAGGACTACTCACTC	826	124	GCCTGGGCCCCTGGGCCCCA
			827	2	GCCCCCAACTACTCACTCCT	827	124	ATCACCCCACGGCCCCAGAA
			828	2	AAACGTCTGAACTCCAGTCA	828	123	GCAGGGCCCCAGGACTACTC
			829	2	CACACGTCTGAATTCCAGTC	829	123	CTGGTTGTCAGTCCCTGGGC
			830	2	GCCCCCTGACAACCAGTAGT	830	122	GCTGGTTGTCACCTGGGCCC
			831	2	GCCTGGGGCCCAGGACTACT	831	121	TACTGGTTGTAGTCCCTGGG
			832	2	GCCCCCACCTGGGCAGTAGT	832	121	GCCCCCACCTCCTACTCACT
			833	2	GTCAGTTGTCCCTGGGCCCC	833	121	GCCCAACTACTCACTCCTCG
			834	2	GCCCCCACCTGACACCTACT	834	121	GCCCCCAGGACCCTGGGCCC
			835	2	CCTCACGGCCCCAGAGATCG	835	121	GCCCCCACTACTCACAGACT
			836	2	GCCCCCAGGGGAACTACTCA	836	120	CCCCCACCCTGGGCCCCAGG
			837	2	GCCCCCAGGTCCCTGGGCCC	837	119	GCCACCAGGTTGTCCCTGGG
			838	2	CCCAGTCCCTGGGCCCCAGG	838	119	GCCCCCACCCTCTGGGCCCC
			839	2	ACACGTCTGAACCAGTCACC	839	118	GCCCCCACCTGGGTCCCTGG
			840	2	GGACAACCAGTAGTCCCTGG	840	118	GCCCCACCTCCCTGGGCCCC
			841	2	GCCCTGGTTGTCCCTGGGCC	841	118	GCCCCCACCCCCTGGGCCTC
			842	2	GCCCTGGGCCTCAGGACTAC	842	118	GCCCCCACCTGGGCACCAGG
			843	2	GCCCCCACTACTACTCACTC	843	118	GTCCAGGCAGCTGTCCCTGG
			844	2	TGCCCCTACCTCCCTGGGCC	844	118	GCCCCCACCAAATCCCTGGG
			845	2	GCCCCAGGGACTACTCACTC	845	117	GCCCCCACCCAGATTATGAG
			846	2	CCCCTACTCACTCCTCGGTG	846	117	GCCCTCACCTGGGCCCCAGG
			847	2	GCCCCCACTACTGGGGTGCT	847	117	GCTGGTTGTCCCTGGGCCCC
			848	2	GCCCCTGGTTGTCAGTTGTC	848	116	GCCCCCACCTGGGCAGCTGG
			849	2	GCCCCCAGGACTACTGGGCC	849	116	GCCCCCACCTGGGGCCCTGG
			850	2	CACCTTCCCTGGGCCCCAGG	850	116	GTCCCCTGGGCCCCAGGACT
			851	2	GAAGACAACCAGCTGACTCC	851	115	GCCCCTGGTTGTCAGCTGCC
			852	2	GATCTTCTCCTGGTTGTCAG	852	115	GCCCCCACCTGGGCCCCCAC
			853	1	GTCAGGACTACTCACTCCTT	853	115	GCCCCTGGGCAGTAGTCCCT
			854	1	GCCCCCACACCCTGGGCCCC	854	115	GCCCCCACTGACAGTGGGCC
			855	1	GCCCCCAGCCTGGGCCCCAG	855	114	GCCCCCACCCCAGTTGTTGT
			856	1	CCCCCACCCACCTGGGCCCC	856	114	GCCCCCAGGGCCCAGGACTA
			857	1	AGATCGAAGGCACACGTCTG	857	114	GCCCCCACCCCTGGGCCCTG
			858	1	GGGCCCACCTCCTGGGCCCC	858	114	GCCCCTGCCCCAGGACTACT
			859	1	ACGTCTAACTCCAGTCACCG	859	114	GACTGGTTGTCAGTAGTCCC
			860	1	CTCATAATCACCCTACGGCC	860	113	GCCCCTGGCCCCAGGACTAC
			861	1	TGCCCCCAGGACTACTCACT	861	113	GCCCCCTCCCCAGGACTACT
			862	1	GGGGCCAGTCCCTGGGCCCC	862	113	GTCCAGTTGTCCCTGGGCCC
			863	1	GCCCCCACCTCCCTGGTTGC	863	113	GCCCCCAGCCCCCTGGGCCC
			864	1	CCCCAGGACTAATCACTCCT	864	112	GCCCGGGCCCCAGGACTACT
			865	1	GCCCCCACCCACTACTCACT	865	112	GCCCTGGTTGTCAGCTGCCC
			866	1	CCCCCAGGACTACTCACTGA	866	112	GCCCCCCCCGGGACTACTCA
			867	1	CCCCCGCCCCAGGACTACTC	867	112	GCCCCCACCCAAGGACTACT
			868	1	GCCCCCACCCTGGGCCACCC	868	111	GCCCCCACCTCCCTGGGCCT
			869	1	AATCACCCCACGCCCCAGAG	869	111	TGCCCCTGGGCCCCAGGACT
			870	1	CCCCCACCTCCCACGGCCCC	870	111	GCCCCCACCCACCTGGGCCC
			871	1	GCCCCTCCCTGGCCCCAGGA	871	111	GCCCCGGCCCCAGGACTACT
			872	1	CCCCCACCTGGCAGCTGACA	872	111	GCCCCCACCCAGAGGACTAC
			873	1	GCCCCCACCAATCCCTGGGC	873	111	GCCCCCACCCTGGGCAGTCC
			874	1	GCCCCCAGTGACAACCCTGG	874	110	GCCCCCACCAGGACCCTGGA
			875	1	GTCAGAACTACTCACTCCTC	875	110	GAGAGTAGTCCCTGGGCCCC
			876	1	GCCCCCACCAGCTGGGCCCC	876	109	GCCCCTCCCTGGCCCCAGGA
			877	1	GCCCCCACCTGGCCGCTGCC	877	109	GAGGCCCCAGGACTACTCAC
			878	1	GCCCCCACCCTGGCCCCCAG	878	109	GTGTCCTGGGCCCCAGGACT
			879	1	TCACCCCCGGCCCAGAGATC	879	109	GCCACCACCTCCCTGGGCCC
			880	1	CCCCCACAGTCAGTAGTCCC	880	108	GCCCCCACCACTGGGCCCCA
			881	1	GCCCCCACCAGGCCGAGGGC	881	108	TGTAGTCCCTGGGCCCCAGG
			882	1	GGCCCCGGGACTACTCACTC	882	108	GCCCGGTGGTCCCTGGGCCC
			883	1	CCCCCACCGTCCCTGGGCCA	883	107	GCTAGTCCCTGGGCCCCAGG
			884	1	GCCCCCACCTCTCCCTGGGC	884	107	GCCCCCACCTGAACTACTCA
			885	1	GTACCCACCTCCCTGGGCCC	885	107	GCCCCCACCCTGGTCCCCAG
			886	1	TCATAATCACCCCACGCCCC	886	107	GCCCCCACCCACTCACTCCT
			887	1	GCCAGTAGTCCCTGGGCCCC	887	106	GCCCCCACCTGACCCCAGGA
			888	1	GTCACCCCTGGGCCCCAGGA	888	106	GCCCCCACCTGACAGGACTA
			889	1	GCCCCCAGCTGGGCCTGGGC	889	106	CCCCACGGCCCCAGGATCGG
			890	1	CCCCCACCCCCCCAGGACTA	890	106	GCCCCCACCTGTAGGCCCCA
			891	1	TCACCCCACGGCCCCGAATC	891	106	GCCCCCACTACTGGGGCCCC
			892	1	GCCCCCACCAGGACGCCAGG	892	105	GCCCCCACCAGCTGGGCCCC
			893	1	GGCCCCAGAACTACTCACTC	893	105	GCCCCCTGCCCCAGGACTAC
			894	1	GCCCCCATCTGGGGGCCCAG	894	105	GCCTGACAGTCCCTGGGCCC
			895	1	GCCCCATCTCCCTGGGCCCC	895	104	GCCCCCAGGCCCCTGGGCCC
			896	1	TCACCCCACGGCCCCAGAAT	896	103	GTTGTCCTGGGCCCCAGGAC
			897	1	GCCCCCACGACCCCAGGACT	897	103	GCCAGGTCCCTGGGCCCCAG
			898	1	GACGTCTGAACTCCAGTCAC	898	103	GCCCCCAGGACAGTCCCTGG
			899	1	AGGGAAGAGCACACGTCTGA	899	103	GCCCCCCCTAGGACTACTCA
			900	1	CCACTACTCACTCCTCGGTG	900	103	GCCCCCAGCAGCTGTCCCTG
			901	1	ATCACCCCCGGCCCCAGAGA	901	103	GCCCCCACCTCACAGGACTA
			902	1	TGCCCCTCCCTGGGCCCCAG	902	103	GCCCCCACACCCCAGGACTA
			903	1	GCCCCCACCCCAGTAGTCCC	903	103	GCCCCCACCTGAGTAGCCCA
			904	1	GCCCCCACCCTGTAGTCCCT	904	103	AGATCGAAGAGCACACGTCT
			905	1	TCGGAAGAGCACACGTCTAA	905	103	GTTGTCAGCTGAGTCCCTGG
			906	1	CCCCACGGCCGAAGAGCACA	906	102	GGGCCCACCTGGGCCCCAGG
			907	1	CACGTCTGAACTCCGGTCAC	907	102	GCCCCCACTGCCCAGCTGCC
			908	1	ACCCCACGGCCCCGGAAGAG	908	102	GCCCCCACCCCTGTGGGCCC
			909	1	CCCCCACCTGGACCCCCTGG	909	101	GCCCCCTGGGCAGTCCCTGG
			910	1	GCCCCACTGGGCCCCAGGAC	910	101	GCCCCCACCCCCAGGGCTAC
			911	1	CCCCCACCTCCCCAGGACTA	911	101	GCCCTGGTTGTCAGTAGTCC
			912	1	GCTCCCTGGGCCCCAGGACC	912	101	GCCCCCACCCCAGTCCCTGG
			913	1	GCCCCCAGGCCCCCTGGGCC	913	101	GCCCCCACCTGGGCCAGGAC
			914	1	AGCTGTCCCTGGGCCCCAGG	914	101	GCCCCCAGGTAGTCCCTGGG
			915	1	CACCTGGGCCCAAAGTGCTG	915	100	GGGGCCAGGAGTCCTGGGCC
			916	1	CCCCCCATAATCACCCCACG	916	100	GCCCCCACGTCCCTGGGCCC
			917	1	GTGCCCCAGGACTACTCACT	917	100	GCCCCTGTCAGTTGTCCCTG
			918	1	GGTTGTCAGCTGCCCAGTCC	918	99	GCCCCCACGGCCCCAGGACT
			919	1	GCCCCGAATCGGAAGAGCAC	919	99	GCCCCCACGGACTACTAGGA
			920	1	GCCCCCTGTCCCTACTCACT	920	99	GCCCCCACCTCCCCGGGACT
			921	1	GCCCCCACCTGGGCCCAGGG	921	99	GGCCCAGCTGGATGTCAGCT
			922	1	GCCCCCACCTGAACTACTCA	922	99	GCCCCCAGGACTACTCACTA
			923	1	GTGCTCATAATCACCCTACG	923	99	GCCCCCACCTGTCAGCTGTT
			924	1	GCCCCCACCTGGGGGGCCCC	924	99	GCCCCCACCCTGGGCCTGGG
			925	1	GCCCCCACCCCTGTCCCTGG	925	98	GCCCCCAACCTGGGCCCCAG
			926	1	CGGTACTCATAATCACCCCA	926	98	GCCCCCTGGCCCCAGGACTA
			927	1	CAGTCACCGTGATATCTAGT	927	98	GCCCCCACCCCCAGTAGTGG
			928	1	CCCCAGGTTGTCCCTGGGCC	928	98	GCCTGGGCAGCTGGGCCCCA
			929	1	ACACGTCTGTACTCCAGTCA	929	98	GCCCCCCGGTGCTCATAATC
			930	1	CCCCAGTCAGCTGTCCCTGG	930	98	GCCCCAGGACCCTGGCCCCA
			931	1	GCCCCAGGACAGCTGGGGTT	931	98	GCCCCCACCCCAGCACTACT
			932	1	CACTGGGCCCCAGGACTACT	932	97	GCCCCCACCTGGGGCCCTGA
			933	1	GCCCTGACAACCTACTACTC	933	97	TGCCCCCACCTCCCTGGGCC
			934	1	GCCCCCAGTAGTCCCTGTCA	934	97	GCCCCCACCAGTCCCCAGGA
			935	1	CCCCCACCGGACTACTCACT	935	96	CTCATAATCACCCACGGCCC
			936	1	GCCCCAGGACTACTCACTCT	936	96	GCCCCCACGGTCTAGAACAG
			937	1	GCCCCCACCAGGACCAGGAC	937	96	GCCCCCACCTGACAACCACC
			938	1	CACACGTCTGAACTCCAGTA	938	96	GCCCCCACCTGGACCCCTGA
			939	1	GTCCCTGGGCCCCAGGACTC	939	96	GCCCCCCATCCCTGGGCCCC
			940	1	GCCCCCACCTCCCCCAAGAT	940	96	GCCCCAGTCCTCGGTGCTCA
			941	1	GCCCCCTCTCTGGGCCCCAG	941	96	GCCCACCCTGGGCCCCAGGA
			942	1	GCCCCCACCCTGGGGGTGTC	942	96	GCCCCCACTGTCAGTAGTCC
			943	1	GCCCTGGTTGTCAGCTCGGT	943	96	GCCCTGGAGACCTGGGCCCC
			944	1	GCCCCCACCCTGGGCCCCCG	944	96	GCCCCCACCTGGCCCAGGAC
			945	1	CCCCCACCGAGGACTACTCA	945	95	TGTCACCTGGGCCCCAGGAC
			946	1	GCCCACTCCTAGGTGCTCAT	946	95	GCCCCCACCTGACCCCCAGG
			947	1	GCCCCCACCTGGACTACCAG	947	95	GCCCCCACCTGGGACCCAGG
			948	1	CTCCCCACCTCCCTGGGCCC	948	95	TCTCCAGGTTGTCCCTGGGC
			949	1	CCCCCACCTCCCTGGGCTCC	949	95	GCCCCCACACAGGGCCCTGG
			950	1	TAATCACCCCACGCCCCAGA	950	95	GCCCCGCCTGGGCCCCAGGA
			951	1	GCCCGTCCCTGGGCCCCAGG	951	95	GCTGTCAGTGGGCCCCTGGG
			952	1	GCCCCCACCATAACCTGGGC	952	95	GCCCCCACCCTTCCCTGGGC
			953	1	GCCCCCACCTGTGGTATTCC	953	94	GCCCCCAGGCCCTGGGGCCC
			954	1	GCCCCCTGGGGCCCAGGACT	954	94	GCCCCCACCCCTGGGGCCCC
			955	1	CTACTCACTCCTCGGTGCCC	955	93	GCCCCCACCTGGCCTGTGCC
			956	1	CTCATAATCACCCCACGACC	956	93	GCCCCCACCTGGGCAGCTGA
			957	1	GCCCCCACCTGGGGCTACCA	957	93	GTCCCCACCTGGGCCCCAGG
			958	1	GTACCTGGGCCCCAGGACTA	958	93	CCCCACGGCCCCAGAGTCGG
			959	1	GCCCCCTGGTTGTCAGCTGC	959	93	GCCCCCAGTGAGTAGTCCCT
			960	1	GCCCCCACCTGACACCAGGA	960	93	GCCCCCAGCTGTCCCTGGAC
			961	1	GGGCCCACCGGGCCCCAGGA	961	92	GCTGGACTGTCAGCTGTCAG
			962	1	GCCCCCACCCCAGGGCTACT	962	92	GCCCCCACCTGGGCCCCGGG
			963	1	TCTCCTGGTTGTCCCTGGGC	963	92	GCCCCCACCCTGGACCCAGG
			964	1	AACGTCTGAACTCCAGTCAC	964	92	GCCCCCACCTGGGGCAGGTC
			965	1	GCCCCCACCCCTCCTCGGTG	965	92	GCCCCCACCTGGACCCCAGG
			966	1	CCCCTCCTCGGTGCTCATAA	966	92	ATCACCCCACGGCCCCAAGA
			967	1	CCCCTGGGCACCAGGACTAC	967	92	GCCCCCACCTGGGGGCCCAG
			968	1	GTGTCCTGGGCCCCAGGACT	968	92	GCCCCCACCTGGGCTACTCA
			969	1	CCCCCACCACCCTGGGCCCC	969	92	TAATCACCCCACGGCCCCGA
			970	1	ATAATCACCCCACGGCCCAG	970	91	GCCCCCGTTGTCCCTGGGCC
			971	1	GCCCTGGGCCCCAAGACTAC	971	91	GCCCCCACCCCAGGGCCCCA
			972	1	GCCACCTCCCTGGGCCCCAG	972	91	GCCACTAGTTGTCCCTGGGC
			973	1	CCCCAGGACCCTCCACTCCT	973	91	GCCTGACCTCCCTGGGCCCC
			974	1	GCCCCCACCCTGGGCAGCCC	974	90	GCCCCCAGGACAGCCTGGGC
			975	1	GCCCCCACCTGGACCCCTGA	975	90	GCCCCCACTACTGGGCCCCA
			976	1	GGAAGAGCACACGTCTGAAC	976	90	GCCCCCATCTTCCCTGGGCC
			977	1	CTGGTTGTCAGTCCCTGGGC	977	90	GCCAGGTAGTCCCTGGGCCC
			978	1	GCCTTCCCTGGGCCCCAGGA	978	90	GCCCCCACCTGGGGCAGTCC
			979	1	GTCCCTGGCCCCAGGACTAC	979	90	GCCCCCTCCTGTGTGTCCCT
			980	1	GCACCTGGGCCCCAGGACTA	980	89	GACCCCAGCTGTCCCTGGGC
			981	1	GCCCCCACCAAGGACTACTC	981	89	GCCCCCACCTGGTTGCCACC
			982	1	GCCCCCAGCAGCTGTCCCTG	982	89	GCCCCAGGACAGCTCACTCC
			983	1	GCCCCCACCCTGGGTGGTCC	983	89	GCCCCCTGACAACCAGTAGT
			984	1	GCCCCCACCCGGCCCCAGGA	984	88	GCCCCCACCTGGCCCAGTCC
			985	1	CCCCCACCTTGGGCCCCAGG	985	88	GCCCCAGGTATTACCCCAGG
			986	1	CCCCACGGTCGGAAGAGCAC	986	88	GCCCCCACCCTGTAGCCCCA
			987	1	GGTTGTGAGCCCTGGGCCCC	987	88	GCCCCAGGAGTCCCTGGGCC
			988	1	GCCCCACTACTGTCAGCTGT	988	87	GCCCCTGAGGGCCCCAGGAC
			989	1	CCCCCACCTCCCTGGACCCC	989	87	CACCCCACGGCCCCAGAATC
			990	1	GCCCCCACCTGGACCCCAGG	990	87	GCCCCCTGGCCCCCAGGACT
			991	1	GCCCCCACCCTGGCTACTCA	991	86	GCCCCCACCTGGGCCCTGAG
			992	1	GCCCCCACCAGAGTGGGGCC	992	86	GCCCCCACCCTGGGCCAGGA
			993	1	GGCCCGATCTTCTCCTGGTT	993	86	GCCCCCACCCTGTAGTCCCT
			994	1	CGGTGCTCATAATCACCTCA	994	86	ATCACCCCACGCCCCAGAGA
			995	1	GCCCCCAGTACTACTCCAGG	995	86	GCCCCCACCGCCCCCAGGAC
			996	1	GCCCCGGGACTCACTCACTC	996	86	CACCCCACGGCCCCAAGATC
			997	1	GCCCCCACAACTGGTTGTCC	997	86	GCCTGCCCTCGGTGCTCATA
			998	1	GCCCCCACCGTCACTCCTCG	998	86	GCCCCCTGGGGCCCAGGACT
			999	1	GCCCCCAGGACTACTCCTGG	999	86	GGTTGTCAGTCCTGGGCCCC
			1000	1	GCCCCCCATCCCTGGGCCCC	1000	85	GCCCCTGGACTGACTACTCA
			1001	1	GCCCCCAGGCCTGGGCCCCA	1001	85	GCCCCCACCCCAGGGACTAC
			1002	1	GTCCCTGGGCCCCAGGACCC	1002	85	GCCCCCACGTAGTAGTAGTA
			1003	1	GAAGTAGTCCCTGGGCCCCA	1003	85	GCCTGGTTGTCCCTGGGCCC
			1004	1	TCACCCCACGGCCAGATCGG	1004	85	GCCCTCACCTCCCTGGGCCC
			1005	1	GCCCTGGAGACCTGGGCCCC	1005	84	GTCCCCAGGACTACTCACTC
			1006	1	CCCCAGGACTCACTCCTCGG	1006	84	GCCCCCACTGACAACCCCAG
			1007	1	GGCCCAGAGATCGGAAGAGC	1007	84	GCCCCCACCCACGGTGGGGC
			1008	1	GCTCCTAATCACCCCACGGC	1008	84	GGGGCCCCTGGGCCCCAGGA
			1009	1	CCCCCACCTGGGGGCCAGGA	1009	84	GCCCCCGCCTCCCTGGGCCC
			1010	1	GTCCCTCCCTGGCCCCAGGA	1010	84	GCCCCCAGTAGTAGTAGTCC
			1011	1	CACACGTCTGAACTCCAAGT	1011	84	GGTTGTCAGTGAGTAGTCCC
			1012	1	GCCCCCAGCTGACCCCAGGA	1012	84	GCCCCCACCTGTCAGTAGTC
			1013	1	GCCCCCACCACTGGGCCCCA	1013	84	GCCCCAGTGACAGCTCCTCA
			1014	1	TCTCCTGGTTGTCCTGCCCC	1014	83	GCCCCCACCTGACCCTGGGC
			1015	1	GCCCCCACCTGCTACTCACT	1015	83	GCCCCCACCCTGGGGCCAGG
			1016	1	GCCCCACCCTGGCCCAGTAG	1016	83	GCCCCCACCTCCCCGGGTCT
			1017	1	GCCTCCACATCCCTGGGCCC	1017	83	GCCCCACGGCCCCAGAGATC
			1018	1	GCCCCCACATCCTGGGCCCC	1018	83	GCCCCAGGACAGCTGGGCCC
			1019	1	GCCCCCACCGGGCCCAGGAC	1019	83	GCCCCCCTCCCTGGGCCCCA
			1020	1	TCTCCTGGTTGTCAGCTGCC	1020	82	GCCCCCTGGGCCCCTGGGCC
			1021	1	GCCCCCACCTTTGCTCTTGT	1021	82	GCCCCACCTGGGGCCCAGGA
			1022	1	GCCCCCACCTGGCCCAGTCC	1022	82	GCCCCCACTACCCCAGGACT
			1023	1	GCCCCAGGACAGCCCAGGAC	1023	82	GCCCCCACCTCCCCTGGACT
			1024	1	TGCCCCACCTCCCTGGGCCC	1024	82	GCCTTCCTGATTTATTATTA
			1025	1	GCTCATAATCACCCCACGCC	1025	82	GCCACCTGGGCCCCAGGACT
			1026	1	GCCCCCACCTGTCAGTAGTC	1026	82	GCCCCCACCCCCCGGACTAC
			1027	1	GCCCCCAGTCCCTGGGTCCC	1027	82	GCCCCCACCCCCCCGGGACT
			1028	1	GCCCCCACCCCTGGGCCCTG	1028	82	GCCCCCACTACTACTACGAG
			1029	1	GACCCTACCTCCCTGGGCCC	1029	81	GCCCCCTCCTGGGCCCCAGG
			1030	1	CACACGTTTGAACTCCAGTC	1030	81	GTGCTCATAATCACCCACGG
			1031	1	GCCCCCAGGCAGGACTACTC	1031	81	GCCCAGGGAGGGTCCCTGGG
			1032	1	GCCCCCTGGTTGTCCCTGGG	1032	81	GCCCCCACCCTGGGCAGCTG
			1033	1	GCCCCCACCAGTCCCTGGGC	1033	81	GCCCCCAGGAGCTACTCACT
			1034	1	GCCCCCTACCTCCCTGGGCC	1034	81	GCCCCCAGGACTACTGGACC
			1035	1	CCCCACGGCCAGAGATCGGA	1035	81	GCGCCCCAGGACTACTCACT
			1036	1	GCCCCCACCTACCTGAGCCC	1036	81	GTGTAGTCCCTGGGCCCCAG
			1037	1	GCCCCCACCTGGCCTGTGCC	1037	80	CACCCCACGGCCCCGAGATC
			1038	1	GCCCCCACCCCAGTGAGTAG	1038	80	CCAGTAGTCCCTGGGCCCCA
			1039	1	GCCCCCACCTTCCCTGGCCC	1039	80	GCCCCCAGTGCTGTCCCTGG
			1040	1	ACACGTCTGAACTCCACTCA	1040	80	GCCTGGTTGTCATCCCTGGG
			1041	1	GCCCCAGGAGTCCCTGGGCC	1041	80	GCCCCCACCTGGGCCTGACA
			1042	1	GGGCCCCACGGCCCCAGAGA	1042	80	GCCCCCACCTGGGCCCACCC
			1043	1	CCCCCACCTGGTAGTCCCTG	1043	79	GCCCCACCTGGTTGTCAGCT
			1044	1	CCCCCACCAAGGACTACTCA	1044	79	GCCCCCACCTCTGTAGTCCC
			1045	1	GCCCCCACCTGGGGGGCAGG	1045	79	GGCCCCAGAGATCGGAAGAG
			1046	1	ATCACCCACGGCCCCAGAGA	1046	79	GCCCCCACCGAGCCCCAGGA
			1047	1	GCCCCCACCTGGCAGCTGGC	1047	79	GCCCCACCTGTCCCTGGGCC
			1048	1	GCCCCCAGCTGCCCACCCTG	1048	79	GCCCCTGGGCCCTGGGCCCA
			1049	1	TATTCACTCCTCGGTGCTCA	1049	78	GCCCCCACCTGCCCCCAGGA
			1050	1	GCCCCCACCTTACTCACTCC	1050	78	GTCTCCTGGTTGTCAGCTGC
			1051	1	GCCCCCCCCCAGGACTACTC	1051	78	GCACCTCCCTGGGCCCCAGG
			1052	1	GCCCCCACCTCATAATCACC	1052	78	GCCCACCCCTGGGCCCCAGG
			1053	1	GCCCCCACCTTTTGGGCCCC	1053	78	GCCCCCACCCCAGGGATACT
			1054	1	GCCCCCAGGTCCTGACAGGA	1054	78	GCCAGGTTGTCCCTGGGCCC
			1055	1	GCCCCCACCTCCCTGGAGGA	1055	78	GCCCCCACTGCCCCAGGACT
			1056	1	GCCCCCACCTGGGGGCAGTA	1056	78	ATAATCACCCCACGGCCCAG
			1057	1	CCCCCACCTCCCTGGGTCCC	1057	78	GTCCCAGGACTACTCACTCC
			1058	1	GCCGGAAGAGCACACGTCTG	1058	77	GCCCCCACGCACTGGGCCCC
			1059	1	GCCCCCACCCCAGCTCTGTG	1059	77	GCCCCACTGGGCCCCAGGAC
			1060	1	GCCCCCACCAGCTGTCCCTG	1060	77	GCCCCCACCTGTCACCTGGG
			1061	1	ACAGTCTGAACTCCAGTCAC	1061	77	GCCCCCACCTACCTGGGCCC
			1062	1	GCCCCCACCCTGGGGGCCCC	1062	77	TCTCCTGGTTGTCCTGCCCC
			1063	1	GCCCCAGGAGCTACTACTCA	1063	77	GCCCCCACGACCCCAGGACT
			1064	1	GTTCCCTGGGCCCCAGGACT	1064	77	GCCCCCACATCCCTGGGCCC
			1065	1	GCGGGCCCCAGGACTACTCA	1065	77	GCCCCCTGGCCCAGGACTAC
			1066	1	GCCCCCACCCTGGGCCCCTA	1066	77	GGGCCCACCCCTGGGCCCCA
			1067	1	GCCCCCACCTGACCCCCAGG	1067	76	GCCCGTCACCCTGGGCCCCA
			1068	1	GCCCCCATCTCCCTGTGCCC	1068	76	GCCCTGGGGTCCTGGGCCCC
			1069	1	GCCCCAGGCAGCTGTCCCTG	1069	76	ACCCCACGGCCCCAGAATCG
			1070	1	CCCCCATAATCACCCCACGG	1070	76	GCCCCCATCCTGGGCCCCAG
			1071	1	GCCCGGTGGTCCCTGGGCCC	1071	75	GCCCCTGGGATCCAGGGCCC
			1072	1	GCCCCCACCCCAGCACTACT	1072	75	GCCCCAGGACTTCCCTGGGC
			1073	1	GCCCCCACCTGACAGCTGTC	1073	75	GCCCTCAGCTGAGGTCCTGG
			1074	1	GGGGCCCCTGGGCCCCAGGA	1074	75	GCCAGCTGTCAGTAGCCCCT
			1075	1	TCCCCACCCCAGGACTACTC	1075	75	GCCCCCACTTGTCCCCCTGG
			1076	1	GCCCCCACCTGGCAGGACTA	1076	75	TCTCCTGGTTGTCCCTGGGC
			1077	1	GCTCCCACCGCCCCAGGACT	1077	75	GCAGTAGTCCCTGGGCCCCA
			1078	1	GCCCCTAAGGTTCCTGGGCC	1078	75	GCCCCCACCAGGACCAGGAC
			1079	1	CCCCCACCTCACTCCTCGGT	1079	75	GCCCCCAGGGCCCCAGGCCC
			1080	1	GCCCATGACTACTCACTCCT	1080	75	GCCCCCACCTGACAACCAGT
			1081	1	GCCCCCTGTCAGTAGCCCTG	1081	74	GCCCCCACCCTGGGCCCCTG
			1082	1	GCCCCCAGGCCCCAGGACTG	1082	74	GGGCCCACCTTCCCTGGGCC
			1083	1	CACGTCGAACTCCAGTCACC	1083	74	GCCCCCACCTCACTGGGCCC
			1084	1	GCCCCCACCTGGGCAGCTGC	1084	74	GCCCCTGTCAGTAGTCCCTG
			1085	1	GCCCCAGGACCCTGGCCCCA	1085	74	GAGTTGTCAGCTGTCCCTGG
			1086	1	GCCCCCAGGACCCCCAGGAC	1086	73	GCCCCCACCCAGGACTACTG
			1087	1	GCCCCCAGGACTCACTCCTC	1087	73	GCCCCCACCTGGGCAGGTCC
			1088	1	CACGGCCCCAGAGATCGAAG	1088	73	CACCCCACGGCCCCAGAGAC
			1089	1	GCCCCCACAGATCGGAAGAG	1089	73	GCCCCCACCTCCCTGGGGTA
			1090	1	GCCCCCACCTGGTGGGTCCC	1090	73	GCCCCAGCTGCCCTGGGCCC
			1091	1	TCACCCCACGGCCCAGAATG	1091	72	GCCCCCACCCCGGACTACTC
			1092	1	CTCATAATCACCCCACGGTC	1092	72	GCCCCCACCTGGCCTGGGCC
			1093	1	GTCTCCTGGGCCCCAGGACT	1093	72	GCCTGTCAGTAGTCCCTGGG
			1094	1	GTCAAAACTACTCACTCCTC	1094	72	TAGTCCCTGGGCCCCAGGAC
			1095	1	CTCCTCACTCCTCGGTGCTC	1095	72	GCCCCCATCTCTGCCCCAGG
			1096	1	ATCACCTCACGGCCCCAGAG	1096	72	GCCAGGACAACCAGGACCTG
			1097	1	CCTGTGCTCATAATCACCCC	1097	72	TTGTCCTGGGCCCCAGGACT
			1098	1	ACACGTCTGAACTCCAGACA	1098	72	GCCCCCACCCTCTACTCACT
			1099	1	CCACTCCTCAGTGCTCATAA	1099	72	GCCCCCACAGTAGTCCCTGG
			1100	1	GGCCCACCCCTGGGCCCCAG	1100	72	GCCCCCAGGACTACTCACTT
			1101	1	GGCCCCACCGGACTACTCAC	1101	72	GCCCCCACCTGGTGGTCCCC
			1102	1	GCCCCCGCCTCCCTGAGCCC	1102	72	GCCCTGGGGCCAGTAGTCCC
			1103	1	CCCACGGCCCCAGAGACGGA	1103	71	CCTGGTTGTCAGTCCTGGGC
			1104	1	GCCCCCACCCCTGGGCCTGG	1104	71	GTCCCCACCCCTGGGCCCCA
			1105	1	GCCCCCACCCCAGGGATACT	1105	71	GCCCCAGGACTACTAGTAGT
			1106	1	GCCCCCACCCCACGGCCCCG	1106	71	GCCCCAGTTGTCCCTGGGCC
			1107	1	AACACGTCTGAACTCCAGTC	1107	71	GCCCCCAGGCCCTGGGCCCC
			1108	1	GCCCCCAGACTACTCACTCC	1108	71	GCCCCCACCTACCCCAGGAC
			1109	1	GCCCCCACCAGTAGCCCCAG	1109	71	GCCCCTGGGCAGCTGTCCCT
			1110	1	GCACCCCTGTCCCTGGGCCC	1110	71	GCCCCCACCTGGGCCAGTAG
			1111	1	GCCCCCACCCCAGGACAGCT	1111	70	GCCCCCAGCTGGTTGTCCCT
			1112	1	TGACTCACTCCTCGGTGCTC	1112	70	TCTCCTGGTTGTCAGTAGTC
			1113	1	GCCCCCACCCAGTGGACTAC	1113	70	GCCCCCACCCAGCACCCAGG
			1114	1	GCCCCCACCCCCAGGGCTAC	1114	70	GCCCCCACCCTGGCCCCTCA
			1115	1	GCCCCCGGGCCCCAGGACTA	1115	69	GTCCCTGGGCCCCAGAGATC
			1116	1	GCCCCCACTGGTTGTCAGTA	1116	69	GGTGCTCATAATCACCCACG
			1117	1	GCTCCCATCTCCCTGGGCCC	1117	69	GCCCCCACCCAAAGGGACTA
			1118	1	GCCCCCACCTGGGCCTGGTT	1118	69	GCCCCCACAGTACCCTGGGC
			1119	1	GCCCCCAGTCCCTGGGCAGT	1119	69	GCCCCCACCTCTCTGGGCCC
			1120	1	TCACCCCACGGCCCCAGGAT	1120	69	GCCCCCAGGCCCCCTGGGCC
			1121	1	GCCCCCAGACCTGGGCCCCA	1121	69	GCCCCCACCACTCCTCAGGA
			1122	1	ATCAGGACTACTCACTCCTC	1122	69	GCCCCCAGCTGACCCCAGGA
			1123	1	GCCCCCAGGCTACTCACTCC	1123	69	GCCCAGGACTACTGTCCCTG
			1124	1	TAATCACCCACGGCCCCAGA	1124	69	GCCCCCACCTGGGTTGTCCC
			1125	1	GCCCATCCCTGGGCCCCAGG	1125	69	GCCCCTGCCCCTGGGCCCCA
			1126	1	CACACGTCGAACTCCAGTCA	1126	69	GCCCCAGCTGTCCTGGGCCC
			1127	1	CCCCCACCAGTCCCTGGGCC	1127	69	GCCCAGTGAGTAGACTACTC
			1128	1	GAATCACCCGACGGCCCCAG	1128	68	GGGGCCCAGTAGTCCCTGGG
			1129	1	GCCCCCAGCTGTCCCTGGGC	1129	68	GCCCCCACCCCAGGACCCCA
			1130	1	GCCCCCACCTGGCAGTAGTA	1130	68	GCCCCCAACCAAGTCCCTGG
			1131	1	GCCCCAGGACTACTCACTGG	1131	68	GAAGTAGCCCTGGGCCCCAG
			1132	1	GCCCCCACCTGGGCCCATCC	1132	68	GCTCATAATCACCCACGGCC
			1133	1	GCCCCCAGGCAGTAGTCCTG	1133	68	GCCCCCACCTCCTTGGGCCC
			1134	1	CCCCCATCTCCTGGGCCCCA	1134	68	GCCCCTGGCCCCCAGGACTA
			1135	1	GCCCCCACTAGTTGTCAGTA	1135	68	GTCACCCCTGGGCCCCAGGA
			1136	1	CCCCCACCTGACAACCAGTC	1136	68	GCCCCCACCTGGGGGCAGTC
			1137	1	GCCCCCACCCCTTGGGCCCC	1137	68	GCCCCCACCCTACTACTCAC
			1138	1	TGCCCCCACCTCCCTTGGCC	1138	68	GCCCCTGGTTGTCAGTTGTC
			1139	1	GCCCTCACTCACTCCTCGGT	1139	67	GCCCCTGGTTGTCAGCTGTC
			1140	1	CACACGTCAACTCCAGTCAC	1140	67	GCTGGTTGTCAGTAGTCCCT
			1141	1	ACCCCACGGCCCCAGAATCG	1141	67	GCCCTGACAACCAGTCCCTG
			1142	1	GCCCCCACCAGCTGGCCCAG	1142	67	GCCCCCACGGCCCCAGAGAT
			1143	1	GTTGTCCTGGGCCCCAGGAC	1143	67	ATCACCCCACGGCCCCAGGA
			1144	1	GCACCCACCACCCTGGGCCC	1144	67	GCCCCTAGTCCCTGGGCCCC
			1145	1	CCCCCACCCTCACTCCTCGG	1145	67	CACCCCACGGCCCCAGGATC
			1146	1	GTGTCCCTGGGCCCCAGGAC	1146	67	GCCCCCACTGGTTGTCAGTA
			1147	1	CCCCCAGGTTGTCCCTGGGC	1147	66	GCCCCCACTGGGCCCACTAC
			1148	1	GGTGCTCATAATCACCTCAC	1148	66	GCCCCCACCTGGTTGGGCCC
			1149	1	TGCCCCCTGGGCCCCAGGAC	1149	66	GCCCCCAGCCTGGGCCCCAG
			1150	1	GACCTGGGCCCCAGGACTAC	1150	66	GGCCCCACCCCTGGGCCCCA
			1151	1	GCCCCCACCTGTGTTCTGGG	1151	66	GCCCCAGGACTGGGCCCCAG
			1152	1	CCCCCACCCCCCGGGACTAC	1152	66	GGGTGGGGGCCTGGTTGTCC
			1153	1	GCCCCCACCTGGGGCCCACT	1153	66	GCCCCCAGCTGGGCCTGGGC
			1154	1	GCCCCCACCCAGATTATGAG	1154	66	GCCCCCACCAGGGGGCAGTA
			1155	1	GCCCCCACCCACTCACTCCT	1155	66	GCCCCCACCAGGGATCCCTG
			1156	1	TCATAATCACCCTACGGCCC	1156	65	GCCCCCACCTCCCTGGGTCC
			1157	1	CCCCCACCTGGGGGCCCAGG	1157	65	CACCCCACGCCCCAGAGATC
			1158	1	GCCCCCACCAGCCAGAATCT	1158	65	GGTTGTCAGCTGCCCAGTCC
			1159	1	TACTACTCACTCCTCGGTGC	1159	65	GCCCCCACCTGGGCCTCAGG
			1160	1	GTCCCTGCCCCCACAGGACT	1160	65	ACCCCACGGCCCCGAGATCG
			1161	1	CACACGTCCGAACTCCAGTC	1161	65	GCCTCCACCTCCCTGGGCCC
			1162	1	CCCCTGCCCCAGGACTACTC	1162	64	ACAGCTGTCCCTGGGCCCCA
			1163	1	ATCACCCCACGGCCCCGAGA	1163	64	GCCCCCAGGGTACTGGGCCC
			1164	1	GCCCCCACGGGGTAGGACTC	1164	64	CGGTGCTCATAATCACCCAC
			1165	1	TCACCCGGCCCCAGAGATCG	1165	64	GCCCCCACCCTCTCCCTGGG
			1166	1	GCCCTGGGGTCCTGGGCCCC	1166	63	CCCCCACCTGGGCCCCAGGA
			1167	1	GCCCCTGGTTGTCAGCTGCC	1167	63	GCCCCCACCTCCCTGGGCTC
			1168	1	TGCCCCCTCCCTGGGCCCCA	1168	63	GCCCCCACCCAGCCCCAGGA
			1169	1	TTACCCCACGGCCCCAGAGA	1169	63	GCCCCCACTGGGTCCCTGGG
			1170	1	ACACGCTGAACTCCAGTCAC	1170	63	GGCCCCCAGTAGTCCCTGGG
			1171	1	GGCCCCCTGGGCCCCAGGAC	1171	63	TAATCACCCCACGGCCCCAA
			1172	1	ACGTCTGAACTCAGTCACCG	1172	63	GCCCCAACTGGGCCCCAGGA
			1173	1	CCCCCAGGACTACTCACTAG	1173	63	GCCCCGTAGTCCCTGGGCCC
			1174	1	GCCCCCACCGCCCCAGGGAC	1174	63	GCCCCTGACACTCCTGGGCC
			1175	1	GCCCCCACTGCCCAGCTGCC	1175	63	GCCTCCTGGTTGTCCCTGGG
			1176	1	GCCCCTGTCAGTTGTCCCTG	1176	63	GCCCCAGTATCCCTGGGCCC
			1177	1	GCCCCCACCTGGGCCAGTAG	1177	62	GCCCCCACTTCCTGGGCCCC
			1178	1	CCGGACTACTCACTCCTCGG	1178	62	GCCTGGGCTGTCAGCTGTCC
			1179	1	GCCCCCACCCTGGCCTACTC	1179	62	GGAATGACAACCAGTAGTCC
			1180	1	GCTGTGTCCTGGGCCCCAGG	1180	62	GCCCCCAGGGGCCCTGGGCC
			1181	1	CCTCCACTGGGCCCCAGGAC	1181	62	GCCCTGTTGTCCCTGGGCCC
			1182	1	GACCCCACCATCACTCCTCG	1182	62	GCCCCCAGTAGCCCTGGGCC
			1183	1	GTCCCCACCTGGGCCCCAGG	1183	62	GCCCCCACCAGAGTGGGGCC
			1184	1	GCCCCCTGACAGCTGTCCCT	1184	62	GCCCCAGCTGCCCCTGGGCC
			1185	1	GCCTGGATGTCAGCTGGGCC	1185	62	GCCCCCACACGGACTACTCA
			1186	1	ACTCCTCGGTGCTTATAATC	1186	62	GCCCCCACCCTGGGCCTCAG
			1187	1	GCCCCAGGTAGTCCCTGGTG	1187	62	TCACCCCAGGCCCCAGAGAT
			1188	1	GTCCCCACCTTCCCTGGGCC	1188	62	GCCCCTGGGCCCCAGGGCCC
			1189	1	CACGTCGGAACTCCAGTCAC	1189	61	GCCCTGGTTGTCAGCTGTCC
			1190	1	GCCCCCACCTGGGCAGTCCC	1190	61	GCCCCCAGGACTACTCCCTG
			1191	1	CCCACGGCCCAGAGATCGGA	1191	61	GCCCCCACCCTGGCCCTGTC
			1192	1	GCCCCCACCCTGGGGTCCCT	1192	61	GCCCCCACCTGCTGGGCCCC
			1193	1	GCCCCCACGGGCCCCAGGAC	1193	61	GCCCCCACCTGTAGTAGTCC
			1194	1	GCTCACTCCTCCCTGGGCCC	1194	61	GCCCCCAGGTTGTCAGTCCC
			1195	1	GCCCAGGGGTCTGGTGCGGG	1195	61	GCCCCCAGGGGCCCCAGGAC
			1196	1	CCCCAGGCCCAGAGACGAAG	1196	61	GCCCCTGTGTCCCTGGGCCC
			1197	1	GCCCCCACCCGCCTCAGCCT	1197	60	GCCCCCACGCCTGGGCCCCA
			1198	1	GGTCCCTGGGCCCCAGGACT	1198	60	GCCCCCACCTCCCCCGGGAC
			1199	1	GCCCCCACGTGAGTAGTCCT	1199	60	GCCCCCAGGCAGTCCCTGGG
			1200	1	GCCCCCACTGACAACCCCAG	1200	60	GCCCCCAGGGCCCTGTCCCT
			1201	1	CCCCTACCTCCCTGGGCCCC	1201	60	GCCCCCACCTGGGTAGTCCC
			1202	1	CCCCCACGGCCCAGGACTAC	1202	60	GCCCCCACCTGGGCACCACC
			1203	1	CCCCCACCCGGGACTACTCA	1203	60	GCCCCCACCCAGGCCCCAGG
			1204	1	GCCCCCATCAGGACTACTCA	1204	60	GCCCCCACCTGACAGTCCCT
			1205	1	TTGTCCGGGGCCCCAGGACT	1205	60	GCCCCCAGGACTACTCCTGG
			1206	1	TCACCTGGTTGTCAGTGCTC	1206	60	GCCCCCACCAGGACGCCAGG
			1207	1	GCCCCCACTACCCAGGACTA	1207	60	ATCACCCACGGCCCCAGAGA
			1208	1	CCCCCTACTCACTCCTCGGT	1208	60	GGACTACCAGCTGGACTACC
			1209	1	GCCCCCAGACAGGGCTACTC	1209	60	GCCCCCACGGCCCCCTGGGC
			1210	1	GCCCCCATATTGTCAGTAGG	1210	60	GCCCCCAGTCCTGCCCAGGA
			1211	1	CCCTGTCAGCTGTCCTGGGG	1211	59	GCCCCCACCTTCCTGGGGCC
			1212	1	GCCCCCACTGTCCCTGGGCC	1212	59	GCCCCCACCTGTCCTGGGCC
			1213	1	ATAATCACCCCACGGCCAGA	1213	59	GCCCCCATCTCCTGGGGCCC
			1214	1	GCCCCCACCTGCTGGGCCCC	1214	59	GCCCCTACCTCCCTGGGCCC
			1215	1	CCCCCACCTTCCTGGGCCCC	1215	59	GCCCCTGGTTGTCAGTGGGC
			1216	1	GCCCCCACACTGGGCCCCAG	1216	59	GCCACCAGTAGTCCCTGGGC
			1217	1	AGCTGTTCCCTGGGCCCCAG	1217	59	GCCCCAGGGCCATCCCTGGG
			1218	1	TCACCCCACGGCTCCAGAGA	1218	58	GCCCCCTGACAGCTTCTCCT
			1219	1	GCCCCCAGCAGTCCCTGGGC	1219	58	GCCCCCACTGACACTGGGCC
			1220	1	TCGGTGCTCATAATCACCCT	1220	58	CGGAAGAGCACACGTCTGAA
			1221	1	CTCGGTGCTCATAAACACCC	1221	58	GCCCCCACCGCGGCCCCAGG
			1222	1	GCCCCCACGACAACCCCAGG	1222	58	GCCCCCACCTGGCCCCACCT
			1223	1	CACGTCTTAACTCCAGTCAC	1223	58	GCCCCTGAGCTGCCCCTGGG
			1224	1	CACGTCTGAATTCCAGTCAC	1224	58	GCCCCCACCACAGGCTACTC
			1225	1	GCCCCCACCTGACACTCACT	1225	58	GCCCCCACCTGGCCCCTGGG
			1226	1	GCCCCCAGGACTGGCCCCAG	1226	58	GGTTGTCAGCTGCCCCCTGG
			1227	1	CCCTCACTCCTCGGTGCTCA	1227	58	GGGCCCCAGAGATCGGAAGA
			1228	1	CCCCCACCTCCCTGAGCCCC	1228	58	GCCCCCACCAGCTGCCCCTG
			1229	1	GCCCCTCCTACTACTCACTC	1229	58	GCCCCCACCTTTCCTGGGCC
			1230	1	CCCAGTAGTCCCTGGGCCCC	1230	58	GCCCCCAGGGCTCCCTGGGC
			1231	1	GCCCCCACCTTCCAGGACTA	1231	58	GCCCCTGGGCCCCAGGCCCC
			1232	1	GTCAGGACCCTCCACTCCTC	1232	58	GCCCCCACCTCCCTGGACCC
			1233	1	CGATCTTCTCCTGGTTGTCA	1233	58	GCCCCCACCTGGCAGTAGTA
			1234	1	CCCACGCCCCAGAGATCGGA	1234	57	GCCCCCACCCTGGGGGCCCC
			1235	1	CCCCCACCTCCCTGGGCCTC	1235	57	GCCCCCACTCCCCAGGACTA
			1236	1	CCCCCACTGGGCCCCAGGAC	1236	57	GCCCCCACCCCTGGCCCCAG
			1237	1	GCCCCCACCTGAGTAGCCCA	1237	57	GCCCCCACCATAACCTGGGC
			1238	1	GCCCCCACCTGGGCCCCCAG	1238	57	GCCCCTGGGTGGTCCTGGGG
			1239	1	CACCTGTCCCCCAGGACTAC	1239	57	GCCCCCTGGGCCCTGGGCCA
			1240	1	GCCCCCACCTGACAACCACC	1240	57	GCCCCCTGGCCCTGGGCCCC
			1241	1	GCCCCTGGGCACCAGGACTA	1241	57	GCCCCCACCTGCCTGGGCCC
			1242	1	CCAGAGATCGGAAGAGCACA	1242	57	GCCCCCACCCCTGGTTGTCA
			1243	1	GGTACTCATAATCACCCCAC	1243	57	GCCCCCCAGCTGTCCCTGGG
			1244	1	GCCCCAGGACTACTCACACT	1244	57	GCCCCTGGTTGTCAGGGGCC
			1245	1	CACGTCTGAACTCCCAGTCA	1245	56	GCCCCCACCTACTGGGCCCC
			1246	1	ACTCACTCCTCGGTGCTTAT	1246	56	TCTCCTGGTTGTCAGTTCTC
			1247	1	GTCAGGACTACTCACTCCCC	1247	56	GCCCCCACCGGTTCCCTGGG
			1248	1	ATCACCCCACGGCCCTAGAG	1248	56	GCCCCCTGGGCCCCAGGGCC
			1249	1	CTCCCACCTCCCTGGGCCCC	1249	56	ACCCCCACCTCCCTGGGCCC
			1250	1	GCCCCCACCCTGGTCCCCAG	1250	56	AATCACCCCACGGCCCAGAG
			1251	1	CCCCCACTTCCCTGGGCCCC	1251	56	GCCCCCTCTCTGGGCCCCAG
			1252	1	TACCCCCACCTCCCTGGGCC	1252	56	GGTTGTCAGTCCCTGGGCCC
			1253	1	GCCCTCACCCCCCTGGGCCC	1253	56	GCCCCCAGCTGTCAGTAGTC
			1254	1	GCACTACTCACTCCTCAGTG	1254	56	GGGCCCACCCTGGGCCCCAG
			1255	1	GCCCCTGACTGTCAGTTGTC	1255	56	GCCCCACTAGTCCCTGGGCC
			1256	1	CCCCCACCTCCCCGGGACTA	1256	55	GCCCCCACTGGGTAGTCAGG
			1257	1	CCCCCACCGCTCATAATCAC	1257	55	GCCCCCAGGACCTGGGCCCC
			1258	1	GCCCCTGGTTGTCAGTCCTG	1258	55	GCCCCCAGTAGTCCCTGTCC
			1259	1	CCCCCACCCTGGGGCCCAGG	1259	55	ACCCCACGCCCCAGAGATCG
			1260	1	GATCCCTGGGCCCCAGGACT	1260	55	GCCCCCAGGTCCTGACAGGA
			1261	1	ACAGGTCTGAACTCCAGTCA	1261	55	GCCCCAGGACTACTCACTCT
			1262	1	GCGAAGAGCACACGTCTGAA	1262	54	GCCCCCAGCTGCCTCCCTGG
			1263	1	GACAACCAGGACTACTCACT	1263	54	TCACCCCCGGCCCCAGAGAT
			1264	1	GCCCCCACTGCCCCCAGCTG	1264	54	CCCACGGCCCCAGAGATCGA
			1265	1	CACACGTATGAACTCCAGTC	1265	54	GCCCCCAGGACTACTGTCCC
			1266	1	GGGTGGGGGCCTGGTTGTCC	1266	54	GCCCCCACCTGTCAGTGGGC
			1267	1	GCCCCCACTACTACTACGAG	1267	54	GCCCCCACCCCAGTAGTCCC
			1268	1	CACCCCACGGCCCGAGAGAT	1268	54	GCCCCAGAGATCGGAAGAGC
			1269	1	GCCCCCACCTGGCCCAGGAC	1269	54	GCCCCCTCATCCTGGGCCCC
			1270	1	ACACGTCTGATCCAGTCACC	1270	54	GCCCCCTGGCCCAGCTGTCC
			1271	1	ACCCCACGGCCCCAAGACGG	1271	54	GCCCCCACTACTGGTTGTCA
			1272	1	CCCCAGGGCTACTCACTCCT	1272	54	GCCCCCACCTGGAGATTATG
			1273	1	CAGTCCCTGGGCCCCAGGAC	1273	53	GTGTCCCTGGGCCCCAGGAC
			1274	1	CCCTCCACTCCTCAGTGCTC	1274	53	GCCCCCACACTGGGCCCCAG
			1275	1	GCCCCTGGGATCCAGGGCCC	1275	53	GCCCCCAGGGCCTGCTCCCT
			1276	1	GCCCCCACCTCCCTGGGCTG	1276	53	GGTTGTCCTGGTTGTCAGTT
			1277	1	GTCCCCACTTCCCTGGGCCC	1277	53	GCCCCCACTACTCACTCAGC
			1278	1	GCCCCCACCCCTAGGCCCCA	1278	53	GCCCCCCAGTCCCTGGGCCC
			1279	1	GCCCCCACACTCACTCCTCG	1279	52	GCCCCCACCTCCCTGGACTA
			1280	1	CGGTGCTCATAATCACCCCC	1280	52	GCCCCCAGGACTACTGACTC
			1281	1	GCCCCAGCTGCCCTGGGCCC	1281	52	GCCCCCAGGACTGGCCCCAG
			1282	1	CCCCACTCCTCGGTGCTCAT	1282	52	GCCCCCTGGTTGTCAGCTGC
			1283	1	CCCCAGGACTACTCACTCTT	1283	52	GCCCCCTGGGCCCAGTAGTC
			1284	1	GGCCCCACCCCTGGGCCCCA	1284	52	GCCCCTGGGCCCCAGAGATC
			1285	1	CCCCTGGACTGCCCCAGGAC	1285	52	GCCCCCACCTCCCTGGGCCA
			1286	1	GCCCCCACGGCCACAGGCCC	1286	52	GCCCCCAGGGCAGTAGTCCC
			1287	1	GCCCCCACCTGGTTGCCACC	1287	52	GCCCCCACTAGTTCCCTGGG
			1288	1	GCCCCCACCAGTTGTCCCTG	1288	52	GCCCCCACCTCCCTGGGGCC
			1289	1	GGCCCCAGGACTATTCACTC	1289	52	GCCCCTGGACTACTCCCTGG
			1290	1	GGGCCCCTGGGCCCCAGGAC	1290	52	GCCCCCACCCTGGGCCCTAG
			1291	1	GCCCCCACAGTACCCTGGGC	1291	51	GCCCCCACCCCAGCTGCCCT
			1292	1	TCTCCAGGTTGTCCCTGGGC	1292	51	GCCCCCACCCACTGCTACTC
			1293	1	GCCCCGCCTGGGCCCCAGGA	1293	51	GCCCCCACCTGGACCCAGGA
			1294	1	GCCCCAGGACCCTCCACTCC	1294	51	TCACCCCACGGCCCCAGATC
			1295	1	CACACGTCTGATCCAGTCAC	1295	51	GCCCCAGGTAGTCCCTGGGC
			1296	1	GCCCCCCAGTCCCTGGGCCC	1296	51	GCCCCCTGCCCAGCTGCCCT
			1297	1	GCCCCCATCTCTGCCCCAGG	1297	51	GCCCCCAGCTGGGCCCTGGG
			1298	1	TCACCCCACGGCCCAGAGAC	1298	51	GCCCCCACCTGGGGCTACCA
			1299	1	TGCCCCAGGACTACTCACTC	1299	51	GCCCCCACCCCACGTGGGCC
			1300	1	CCCCACGGCCGGAAGAGCAC	1300	51	GCCCCCGGGGCCCCAGGACT
			1301	1	GCCCCCACCTGCCCCCAGGA	1301	51	GTCCCTGGGCCCCAGGACCC
			1302	1	GCCCCCACCTCGGGCCCCAG	1302	51	GCAGGGCAGTAGTCCCTGGG
			1303	1	CCGTCTGAACTCCAGTCACC	1303	51	GTCCCTGGGCCCCAGGACCA
			1304	1	GCCCCCAGGACTACTGGGGC	1304	50	TAATCACCCCACGCCCCAGA
			1305	1	GTCCCTGGGGCCCAGGACTA	1305	50	GCCCCCACTGGGCCCTGGGC
			1306	1	GCCCCCTGGCCCAGCTGTCC	1306	50	CACCCCACGGCCCCAGAGTC
			1307	1	CCACCAGTAGTCCCTGGGCC	1307	50	GAAGACAACCAGCTGACTCC
			1308	1	GTCTGGTGTCCCTGGGCCCC	1308	50	GCCCCCACCTGGGCAGCTGT
			1309	1	GCCAGGACTACTTACTCCTC	1309	50	GCCCCCACTACTGGGCCCCC
			1310	1	GCCCCCACAGGGCTACTCAC	1310	50	GCCCCCAGCAGTCCCTGGGC
			1311	1	GCCCCCACCTCCCTCCTCGG	1311	50	GCCCCCACCCCTGTCCCTGG
			1312	1	GCCCCCACTTGTCCCTGGGC	1312	50	GCCCCCACCTGGACTACCAG
			1313	1	CCCCCAGGGCCCCAGGCCCC	1313	50	GCCCCCACCTGGGGCCCTGT
			1314	1	CCCCACGGCAGAGATCGGAA	1314	50	GCCCCCACCCAGTGGCCCCA
			1315	1	GCCCCCACCTGGGCTGTCCC	1315	50	GCCCCCATCTCCCTGAGGCC
			1316	1	TGTCCCTGGGCCCCAGAGAT	1316	50	GCCCCTGACCCTGGGCCCCA
			1317	1	GCCCCTGACCCTGGGCCCCA	1317	50	GCCCTGTCCCTGGGCCCTGT
			1318	1	GCCCCCACCCCCAGTAGTGG	1318	50	GCCCCCCCCTCCCTGGGCCC
			1319	1	CCCTCCTCGGTGCTCATAAT	1319	49	GCCCCTGGGCCCTGGTTGTC
			1320	1	CATCCCTGGGCCCCAGGACT	1320	49	GCCCCCACCCACGGCCCCAG
			1321	1	GCCCCCACCAGCTACTCACT	1321	49	GCCCCCACCCCCCCGGACTA
			1322	1	GCCCCCACCTCCCTGGCTAC	1322	49	CCTGGGTTGTCCCTGGGCCC
			1323	1	GCCCTGAACAACCAGGACTG	1323	49	GCCCCCACAGCTGCCCCAGG
			1324	1	CCCCCACCACTACTCACTCC	1324	49	GCCCCCACAACTCACTCCTC
			1325	1	GCCCCCACCTCCCTGAGACC	1325	49	GCCCCTGGGCCTGGGCCCCA
			1326	1	ACCCCACGGCCCCAGAGTCG	1326	49	GCCCCCACCCCCCCTGGGCC
			1327	1	GCCCCCACGGACTGGGCCCC	1327	49	GCCCCCAGGGCCCCAGGGCC
			1328	1	GCCCCCAGGATCTTCTCCTG	1328	49	GCCCCCAGTACTACTGGGCC
			1329	1	GTCAGGATTACTCACTCCTC	1329	49	GCCCCCAGGTTGTTGTCCCT
			1330	1	GCCCACACCTGGGCCTGGGC	1330	49	GGCCCCACAGTTGTCCCTGG
			1331	1	CACACGTCTGAACCTCCAGT	1331	49	GCCCCCACCCCACGCTGTGG
			1332	1	GCCCCCAGCTAGTCCCAGGA	1332	48	GCCAGTGAGTAGTCCCTGGG
			1333	1	CCCAGGGCTACTCACTCCTC	1333	48	GCCCCCACTGGGCCAGGTCA
			1334	1	GCCCTGGTTGTCAGCTGCCC	1334	48	GCCCTGGGCCTCAGTAGTCC
			1335	1	GCCACCTGGGCCCCAGGACT	1335	48	GGTTGTCCTGGTTGTCTCCC
			1336	1	CCCCCAGGCAGTCCCTGGGC	1336	48	GCCCCCACCTGGGCCCACCT
			1337	1	GCCCCGGCCCCAGGACTACT	1337	48	GGGCCCCAGCTGGTTGTCAG
			1338	1	CACGTCTGAACTCCAATCAC	1338	48	GCCCCCAGGGCCTGGGCCCC
			1339	1	GCCCCAGTCCTGGGCCCCAG	1339	48	ATCGGAAGAGCACACGTCTG
			1340	1	CCCCCACCTGGGGGCAGGAC	1340	48	GCCCCCACCTGGCAGCCCTG
			1341	1	GCCCCCACTACTGGGGCCCC	1341	48	GGTTGTCAGCTGCCCCCACC
			1342	1	GCCCCCACCTGGACCCAGGA	1342	48	GCCCCCAGCTGGGTCCCTGG
			1343	1	GCCCCCACCTGGGCAGTGAC	1343	48	CCCCACGGCCCCAGAGATCC
			1344	1	ACGTCTGACTCCAGTCACCG	1344	48	ACCCCACGGCCCCAAGATCG
			1345	1	ATACGTCGAACTCCAGTCAC	1345	48	GCCCCCACCTGGCAGTAGTC
			1346	1	GCCCCAGGTATTACCCCAGG	1346	48	GCCCCCACCCAGTAGTAGTC
			1347	1	GCCCCCACCTAGTCCCTGGG	1347	47	GCCCCTGGTTGTCAGTCCTG
			1348	1	GCCCCCTCCTCGATGCTCAT	1348	47	GCCCCCACCACCAGTAGTCC
			1349	1	GGGCCCACCCCCCTGGGCCC	1349	47	CATAATCACCCCAGGCCCCA
			1350	1	CCTGGGTTGTCCCTGGGCCC	1350	47	GCCCCCACCTCTTGGGCCCC
			1351	1	GGGGCCAGGAGTCCTGGGCC	1351	47	GCCCCACTCCCTGGGCCCCA
			1352	1	GCCCCCACTGCTCACTCCTC	1352	47	GCCCCAGTAGCCCTGGGCCC
			1353	1	ACAACCAGCTGACTACTCAC	1353	47	GCCCCCACCTCCCAGGGCCC
			1354	1	GCCCCCACCCCCTGGTCCCC	1354	47	GCCCCCACCTGTAGCTGGGC
			1355	1	GCCCCCACCCAAGGACTACT	1355	47	GCCCCCTGTGTCCCTGGGCC
			1356	1	GCCCTGTCAGCTGTCCTGGG	1356	47	GCCCCCACCCGGGGCCCCAG
			1357	1	GCCCAACTACTCACTCCTCG	1357	47	GCCCCCAGGACAGGTTGTCC
			1358	1	GCCCCAGGACCAGGACTACT	1358	47	GCCCCCACCAATGGGCCCCA
			1359	1	CTCATAATCACCCCCCAGAG	1359	47	GCCCCCAGCCCTGGGCCCCA
			1360	1	AATCACCCCACGGAAGAGCA	1360	47	GCCCCTGGCCCAGTAGCCCT
			1361	1	GCCCCCACCCAGGGCCCCAG	1361	47	GCCCCCACCTGGGGGGACTG
			1362	1	GCCCCCTGACTACTCACTCC	1362	47	GCCCCCACCCACTGGTTGTC
			1363	1	GCCCCCAGGGCCCAGGACTA	1363	47	GCCCCCACGCCCCTGGGCCC
			1364	1	GCCCCCAGGACAGGACTACT	1364	47	GCCCCCACCCTGACAAGTAG
			1365	1	GCCCCCACCTCCCTGGACAC	1365	47	GCCCCCGGCCCCAGGACTAC
			1366	1	CTCATAATCACCCACGGCCC	1366	47	GCCCCCACCCCAGGGGCCCC
			1367	1	CCCCCACCCCTCGGTGCTCA	1367	47	ACCCCACCAGTAGTCCCTGG
			1368	1	GCCCCCATGCCCCCATGGGC	1368	46	GCCCCTTGTCCCTGGGCCCC
			1369	1	GCCCCTGGTTGTCAGCTGTC	1369	46	GCCCCCAGGACTGTCCCTGG
			1370	1	GAGAGTAGTCCCTGGGCCCC	1370	46	GCCCCCCCTGGCCCCAGGAC
			1371	1	GCCCCCAGGACTGTCCCTGG	1371	46	GCCCCCACCCCCCCAGGGAC
			1372	1	AGACGGAAGAGCACACGTCT	1372	46	GCCTGGTTGTCAGTAGTCCC
			1373	1	CACACGTCTGAACTACAGTC	1373	46	ACCCCACGGCCCCAGGATCG
			1374	1	GCCCCTGGGCTACTCACTCC	1374	46	GCCCCCTGACAACCTGTAGT
			1375	1	GCCCCCACCCTGTCCCTGGG	1375	46	GCCCCCACCCTGGGCTCAGG
			1376	1	AATCACCCCACGGCCCAAGT	1376	46	GCCCCCATATTGTCAGTAGG
			1377	1	GCCCCACCTGGGGCCCAGGA	1377	46	GCCCCAGGACTACTCCCTGG
			1378	1	ACACCCTGGGCCCCAGGACT	1378	46	GCCCCCACCAGTTCCCTGGG
			1379	1	CTCATAATCACCCCCGGCCC	1379	46	GCCCCAGGTCCTGGTTGTCC
			1380	1	CACCCACGGCCCCAGAGATC	1380	46	CATAATCACCCCCGGCCCCA
			1381	1	GCCCCCAGTCCTGGGACCCA	1381	45	GCCCCCACCCAGTCCTCTGT
			1382	1	CCCCACGGCCCAGAATCGGA	1382	45	GCCTCCTGGTTGTCAGTCCT
			1383	1	GCCCCCAGAACTACTCACTC	1383	45	GCCCCTGACAACCCTGGGCC
			1384	1	CCCCACCTGGGGCCCAGGAC	1384	45	GCCCCCACAGTCAGTAGTCC
			1385	1	GCCCCCACCTCGACTACTCA	1385	45	TCATAATCACCCCACGCCCC
			1386	1	TCACGTCTGAACTCCAGTCA	1386	45	GCCCCCACCTCCCTAGGCCC
			1387	1	GCCCCCAGGGGCCCTGGGCC	1387	45	GCCCCCAGGACCCCCAGGAC
			1388	1	CCCCCACCAGGCTACTCACT	1388	45	GCCCCCACCAGTAGTCCAGC
			1389	1	GGTTGTCAGTCCCTGGGCCC	1389	45	GCCCCCAGGACTGTAGTCCC
			1390	1	CACACGTCTGAACTCTAGTC	1390	45	GCCCCCACCTTTTGGGCCCC
			1391	1	GCCCCCACCCCAGGGGCCCC	1391	44	GCCCCTTCCCTGGGCCCCAG
			1392	1	CCCCCACCTCCCTGGGCCCA	1392	44	GCCCCCACCCCCTGGGCCTG
			1393	1	GCCTCCGCCTCCCTGGGCCC	1393	44	GCCCCCAGGACAGCTGGGGC
			1394	1	GTCCCCACCAGCTACTCACT	1394	44	GCCCCCACCTGGGCTGTCCC
			1395	1	TGCTCATAATCACCCTACGG	1395	44	GCCCCCACCCCTGGGTGGGG
			1396	1	GCCCCCACCTCCCCGGGACT	1396	44	GCCCCTGGGCAGTTGTCCTG
			1397	1	GCCCCCACCCTGGACCCAGG	1397	44	GCCCCCAGTAGCTGGGCCCC
			1398	1	GGTGACTACTCACTCCTCGG	1398	44	TGCTCATAATCACCCCACGC
			1399	1	CACACGTCTGGAACTCCAGT	1399	44	ATAATCACCCCACGGCCCCG
			1400	1	CATAATCACCCCACGCCAGA	1400	44	GCCCCCTGGGCCCCAGAGAT
			1401	1	CCCCCACCTGGGCCCTGGAC	1401	44	GCCCCCACTGGGCCCCTGGG
			1402	1	GCCCCCACCTACCCCAGGAC	1402	44	ACCCCACGGCCCCAGAGACG
			1403	1	GCCCCCACCCGTCCCTGGGC	1403	44	GCCCCCACTAGTTGTCAGTA
			1404	1	TTCTCCTGGTTGTCAGCTGC	1404	44	GGGCCCCAGGACCCTCCACT
			1405	1	CCCCCTGGGGCCCAGGGACT	1405	44	GGTTGTCAGCTGGTAGTCCC
			1406	1	CGCCCCCACCTCCCTGGGCC	1406	43	CAGCTGGCCCAGCTGTCCCT
			1407	1	ACACGTCTGGAACTCCAGTC	1407	43	GCCCCCACCTGTCACCCTGG
			1408	1	GCCCCCACCTGGATCTTCTC	1408	43	GCCCCCACCTGCCCTGGGCC
			1409	1	TTCAGGACTACTCACTCCTC	1409	43	GCCCTGGGCCCCAGAGATCG
			1410	1	GCCTCCCTGGGCCCCAGGAC	1410	43	GCCCCCAGGGGTTGTCCCTG
			1411	1	GCCCCCACCTGCCCCCTGGG	1411	43	GCCCCCCAGTTGTCCCTGGG
			1412	1	TGAATCACCCCACGGCCCCA	1412	43	GCCCCCAGGACTACACTACT
			1413	1	CACCGGGCCCCAGGACTACT	1413	43	TCTTCTTCCCTGGGCCCCAG
			1414	1	GCCCCCAGTCAGTCCCTGGG	1414	43	GCCCCAGGACAGCTGGGGTT
			1415	1	GCCCCCGGCCCCAGGACTAC	1415	43	GCCCCCACCTGGATGTCAGC
			1416	1	GCCCCCCAGGTTGTCCCTGG	1416	43	GCCCCCTGGTTGTCAGTAGT
			1417	1	CCCCACGGCCCCAGAGACGG	1417	43	GCCCCCACCCCTGCCCCAGG
			1418	1	GCCCCCATCACTCCTCGGTG	1418	43	GCCCCTGGGCCCAGCTGTCC
			1419	1	CCCCCACCACTCACTCCTCG	1419	42	GCCCCCATCCTGGTTGTCCA
			1420	1	GCCCCCACCTGTCAGCTGTT	1420	42	GCCCCCACCTGGGTAGTAGT
			1421	1	ACACGTCTGAACTGCAGTCA	1421	42	GCCCCCACCTGGTGGGTCCC
			1422	1	GTCCAGTTGTCCCTGGGCCC	1422	42	GGTTGTCAGCTGGTGGTCAG
			1423	1	TCACCCCACGGCCCCGGACG	1423	42	GACAACCCCTGGGCCCCAGG
			1424	1	CCAGGACTACTCACTCTTCG	1424	42	GCCCCCACCTGACAGTAGTC
			1425	1	CCCCCACCCTGGGCTACTCA	1425	42	GCCCCCACCCTGGCCCCCAG
			1426	1	ACACGTCACTCCAGTCACCG	1426	42	GGTTGTCACTACTCACTCCT
			1427	1	ATCACCCCACGGCCCAGAGA	1427	42	GCCCCACCCAGCTGCCCTGG
			1428	1	CCCCCACCTGTCCCTGGGCC	1428	42	GCCCCCAGCTGCCCCTGGTT
			1429	1	AGGACTACTCACTTCTCGGT	1429	41	GCCCCCACCCTGGGGCAGTG
			1430	1	ACACGTCTGAACTACAGTCA	1430	41	CTCATAATCACCCCCGGCCC
			1431	1	GCCCCAGGACTACAGGACTA	1431	41	GCCCCAGGACAGCATTGTCC
			1432	1	GCCCCCAGGACTGGGCTGGG	1432	41	GCCCCCACTAACCCTGGGCC
			1433	1	CGGCCCAGGATCGAAGAGCA	1433	41	GCCCCCACCTACCCTGGGCC
			1434	1	CCCCCACCCGGCCCCAGGAC	1434	41	GCCCCCACGACTTGTCCTGG
			1435	1	GCCCCCACCTCCCGGGACTA	1435	41	GAATCACCCCACGGCCCAGA
			1436	1	TACGTCTGAACTCCAGTCAC	1436	41	GCCCCCACCTGGGCCTGGAC
			1437	1	CACGTCTGGAACTCCAGTCA	1437	41	GCCCCCAGGACTCCCTGGGC
			1438	1	GCCCCCAGGAGACACTCCTC	1438	41	GCCCCCACCCTGGGGGCCAG
			1439	1	GCCCCCACAGACTACTCACT	1439	41	CCCACGGCCCAGAGATCGGA
			1440	1	GCCCCAGGGGCCTGTCCCTG	1440	41	GCCCCCACATCCTGGGCCCC
			1441	1	GCACTGGGCCCCAGGACTAC	1441	41	TCTTCTCTGCTCACACAGGA
			1442	1	GCCCCAGGTTGTCTCCAGGT	1442	40	GCCCAGTTGTCTCCCTGGGC
			1443	1	GCCCCCAGGACTACGGCACC	1443	40	CGGTGCTCATAATCACCCCC
			1444	1	CTCACTCCTCGGTGCTCACA	1444	40	GGCCCCACCTTCCCTGGGCC
			1445	1	GCCCCCACTGATCTTCCCAG	1445	40	GCCCCCACTACTACTCACTA
			1446	1	GCCCCCAGGACAGCTGATCT	1446	40	GCCCCCACCTGGTTGTCAGG
			1447	1	CCCCAGTGAGGACTACTCAC	1447	40	GCCCCCAGGGGTCCCTGGGC
			1448	1	AATCACCCCGCGGCCCCAGA	1448	40	GGGCCCACCCCAGGACTACT
			1449	1	GCTTCTCCTGGTTGTCAGTA	1449	40	GGGCCCTGGGCCCCAGGACT
			1450	1	GCCCCCAGGCAGTCCCTGGG	1450	40	GCCCCCCTGGGCAGCTGTCC
			1451	1	GCCCCCACCAGCTGGGGCCC	1451	40	GCCCCCAACCCAGGTTGTCC
			1452	1	GCCCCCACCAGCTGCCCCTG	1452	40	GCCCCCAGCTGAGTAGTCCC
			1453	1	AGATCGGAAAGCACACGTCT	1453	40	GCCCCCACCACCCAGTAGTC
			1454	1	GCCCCCACCTGGCAGCCCTG	1454	40	GCCCCCAGGACTACTGGGGC
			1455	1	GCCCCCCGGGCCCCAGGACT	1455	40	GCCCCCCCTCCCTGGGCCCC
			1456	1	CACCCCGCGGCCCCAGAGAT	1456	39	GCCCCCACCCCATGGGCCCC
			1457	1	ACACGTGTGAACTCCAATCA	1457	39	GGATGTCCCTGGGCCCCAGG
			1458	1	GCTCATAATCACCCCACAGC	1458	39	GCCCCCACCCTGGGCCCCAC
			1459	1	GCCACCCTGGGCCCCAGGAC	1459	39	GCCCCCACCACGGGCCCCAG
			1460	1	GCCCCCACTCCTGGGCCCCA	1460	39	GCCCCCACCTGTTGTCCCTG
			1461	1	GCCCCCACCTGGGGTGAGTC	1461	39	GCCCCCACTGGGGTTGTCAG
			1462	1	TCACCCCACGGCCCTAGAGA	1462	39	GTCCCCACCCTGGGCCCCAG
			1463	1	AGTCCTTGGGCCCCAGGACT	1463	39	GCCCCCAGTCCAGGACTACT
			1464	1	GCCCCCACACCTACTCACTC	1464	39	GCCCCCAGCTGTCAGCTGTC
			1465	1	GCCCCCACCTCACTCCTCAC	1465	39	GCCCCCACCGGATCCCTGGG
			1466	1	CATAATCACCCCCCGGCCCC	1466	39	GCCCCCACCCTGACAACCAG
			1467	1	GCCCCCACGGTCTAGAACAG	1467	39	GCCCCCACCCCACTGGGCCC
			1468	1	ACACGTTCTGAACTCCAGTC	1468	39	GCCTGTCCCTGGGCCCCAGG
			1469	1	AATCACCCCACGGCCCAGAG	1469	39	GCCCCCAGTCCCTGGGCAGT
			1470	1	GCCCCCCCCGGGACTACTCA	1470	39	GCCCCCACCGGTGGGGCACA
			1471	1	GCCCCCATCTCCTTGGGCCC	1471	38	GCCCCCAGGTCAGCTGTCCC
			1472	1	GGCCCCAGTACTACTCACTC	1472	38	GCCCCCACCTGCCTTCTCCT
			1473	1	GCCCCCACTGGGCCCACTAC	1473	38	GCCCTGGGGCAGTAGCTGTC
			1474	1	GCCCCCAGGACAGCCTGGGC	1474	38	TCACCCCACGGCCAGAGATC
			1475	1	ACACGTCTGAACTCCCGTCA	1475	38	GCCCCCACCAGCTGTCAGTA
			1476	1	GCCCCCACCTGGGCCCCAGA	1476	38	GCCCCCAGGACTGGGCTGGG
			1477	1	CCCCCACCTCGGTGCTCATA	1477	38	CATAATCACCCCACAGCCCC
			1478	1	CCCCAGGACTACTCATAATC	1478	38	GCCCCCACAGGACTACTGGG
			1479	1	GCCCCAGGACTACTCGCTCC	1479	38	CCCCCACCCCTGGGCCCCAG
			1480	1	GAATCACCCCACGGCCCAGA	1480	38	GCCCCCACCCCTGGGCCTGG
			1481	1	GGTGCTCATAATAACCCCAC	1481	38	GCCCTGTCAGCTGTCCTGGG
			1482	1	GCCCCACCTGGCCCCAGGAC	1482	38	CGTCTGAACTCCAGTCACCG
			1483	1	GCCCCTGGTTGTGAGCTGTC	1483	38	GGCCAGTCCTGGGCCCCAGG
			1484	1	GCCCCCAGGGGTTGTCCCTG	1484	38	GCCCCCATAGTTCCCTGGGC
			1485	1	CACGTCACTCCAGTCACCGT	1485	38	CCCCCACCTTCCCTGGGCCC
			1486	1	CACGTTCTGAACTCCAGTCA	1486	38	GCCCCCACCAGCAGGTGGGG
			1487	1	GCCCCCAGTCCAGGACTACT	1487	38	GCCCCCACCCTGGGCCCCTA
			1488	1	GCCCCCACCCCACGTGGGCC	1488	38	GCCCCCACCTGAGTGGGCCC
			1489	1	CACCCCCTGGGCCCCAGGAC	1489	38	GCCCCCACCTCGGGCCCCAG
			1490	1	GCCCCCACCTGGGTTGTCAG	1490	38	GCCCCTAAGGTTCCTGGGCC
			1491	1	GCCCCCACCTGTGGGACTAC	1491	38	GCCCCCACCAGGCCCCAGGA
			1492	1	TGCCCCCATCTCCCTGGGCC	1492	38	GCCCCCACCTGGCAGCTACC
			1493	1	GCCCCCACTGCCCCAGGACA	1493	38	GCCCCCAGGACTACTCTGGG
			1494	1	CCCCCACCCCTCCCTGGGCC	1494	38	GCCCCCAGGACCTGGTTGTC
			1495	1	GCCCCCACCCTGGGGCAGTG	1495	38	GCCCCCACCTCCCTGAGCCC
			1496	1	CCCCGGTGCTCATAATCACC	1496	37	GTCCCCACCTTCCCTGGGCC
			1497	1	GCACGTCTGAACTCCAGTCA	1497	37	GCCCCCACTGCCCTGTCCCT
			1498	1	GCCCCCACCTGGGCCCCGGG	1498	37	ACCCACGGCCCCAGAGATCG
			1499	1	GGTGCTCATAATCACCCCAG	1499	37	AATCGGAAGAGCACACGTCT
			1500	1	CCCCCACCTCCTCGGTGCTC	1500	37	GCCCCCAGGACAGCTGATCT
			1501	1	CCCCACGGCCAGAGTCGGAA	1501	37	GCCCCCAGTAGTCCTGTCCC
			1502	1	GCCCCCTCCCCAGGACTACT	1502	37	GCCCCCACCCAGTCCTCGGG
			1503	1	GCCTGTCAGTAGTCCCTGGG	1503	37	GCCCCCATCTTCTCCTGGGC
			1504	1	GCCCCCACCGGGGCCCCAGG	1504	37	GCCCCCACCTGACAACCAGG
			1505	1	GCCCCAGCTGCCCCTGGGCC	1505	37	GCCCCAGGACTGGGTCCCTG
			1506	1	CGGAAGAGCACACGTCTGAA	1506	37	GCCCCCAGCTTGTTGTCCCT
			1507	1	TCCAGGACTACTCACTCCTC	1507	37	GCCCCACACTAAATGTCCCC
			1508	1	GCCCCCACCCTGACACCCTG	1508	37	GCCCCCACCAGTGCCCCCCC
			1509	1	GCCCCCACTACTCACTACTC	1509	37	GCCCCCACCTGGGGAGTAGT
			1510	1	CATAATCACCCCATGGCCCC	1510	37	GCCCCCACCAGGTTGTCCCT
			1511	1	GCCTCCACCTTCCTGGGCCC	1511	37	GCCCCCACCCTGAGTAGTCC
			1512	1	ACAGGCCCAGGACAGCTGAC	1512	37	GCCCCCACCCTGGGCCCCCA
			1513	1	TGCCCCCATCCCTGGGCCCC	1513	36	GCCCCCACCCCACGTCCCTG
			1514	1	CACACGTTCTGAACTCCAGT	1514	36	GCCCCCAGGCCCCAGCTGTC
			1515	1	GCCCCCCCCTCCCTGGGCAC	1515	36	GCCCTGTCCCTGGCCCAGTC
			1516	1	CCAGCTGTCCCTGGGCCCCA	1516	36	GCCCCCACAACTGGTTGTCC
			1517	1	CACCTCCTGGGCCCCAGGAC	1517	36	GCCCCCTGTCAGCTGTCCCT
			1518	1	GCCCCTGGGCAGTCCCTGGG	1518	36	GCCCCCACCCTGGGGGCCCT
			1519	1	CCCCCACCTGGGCCCCTGGG	1519	36	GCCCCCAGGGCTGTCCCTGG
			1520	1	GCCCCCACCCTGGACTACTC	1520	36	GCACCCACCTCCCTGGGCCC
			1521	1	ACTCACTCCTCGGTGTTCAT	1521	36	GCCCCCACCTGACACCCTGG
			1522	1	CACACGTCTGTACTCCAGTC	1522	36	GCCCCCACCTGGGTCCTGGG
			1523	1	GGCCCCAGGACTCCTCACTC	1523	36	GCCCACTCCTCCCTGGGCCC
			1524	1	GCCCCAGGACTGGGCCCCAG	1524	36	GCCCCCAGGGCCCCAGAGAT
			1525	1	CTCATAATCACCCCAAGGCC	1525	36	GCCCCCACCCGTCCCTGGGC
			1526	1	GCCCCCACCTGGGGTCCCTG	1526	36	GCCCCCACCTGAGTGGTCCC
			1527	1	GCCCCCATCCTGGTTGTCCA	1527	36	GCCCCCACCTGGGCCACCCT
			1528	1	GCATAATCACCCCACGGCCC	1528	36	GGGCCTGGTTGTCCCTGGGC
			1529	1	GAGACTACTCACTCCTCGGT	1529	36	GCCCCCTGGACTGCTCCCTG
			1530	1	CCCTCATAATCACCCCACGG	1530	36	GCCCCCACCCTCATCCCTGG
			1531	1	GCCCCCAACCAAGTCCCTGG	1531	36	GCCCCCCACCTCCCTGGGCC
			1532	1	ACACGTCTGAACTCCGGTCA	1532	36	GCCCCCACCTGGGCTGTCAG
			1533	1	CCCCTCATAATCACCCCACG	1533	36	GCCCCCACCCCCGGGCCCCA
			1534	1	GCCCAGGGAGGGTCCCTGGG	1534	36	GCCCCTGTCAGCTGGTTGTC
			1535	1	GCCCCCACCCCACGGCCCGA	1535	35	GCCCCCAGCTCCCTGGGCCC
			1536	1	GCCCCCAGGACTACTCCCTG	1536	35	GCCCCCAGGCCCTGGTTGTC
			1537	1	GTGCTCATAATCACCCACGG	1537	35	GCCCCCACCCTGGGGCAGGC
			1538	1	CTGGTTGTCCCTGGGCCCCA	1538	35	TCACCCCACGCCCAGAGATC
			1539	1	GCCCCCTGGCAGTCCTAGTC	1539	35	GCCCATCTCACTCACAGCGC
			1540	1	CACCCCACGGCCCCGAGATC	1540	35	GCACCCCACCCCTGCCCCAG
			1541	1	ATCACCCCACGGCCAGAGCA	1541	35	GGCCCAGGACTACTCACTCC
			1542	1	GCCCTGGGACCCAGGACTAC	1542	35	GCCCCCACCTGGAGTCCCTG
			1543	1	GCCCCCACCCTGGGCTGACA	1543	35	GCCCCCACCCCAGCTGCCCC
			1544	1	TGTCAGCTGTCCCTGGGCCC	1544	35	GCCCCCACAGCTGTCCCTGG
			1545	1	CACGTCTGAACTCCAGGCAC	1545	35	ACCCCACGGCCCCAGAGTCG
			1546	1	CCCCCACCCCTGGGGCCCAG	1546	35	GCCCCCACCTTCTGGGCCCC
			1547	1	GTCCCCACCGTCCCTGGGCC	1547	35	GCCCCCACTCTCCCTGGGCC
			1548	1	GCCCCCAGGACTACTCACTA	1548	34	GTCCCTACTCACTCCTCGGT
			1549	1	CCCCACGGCACCAGAGATCG	1549	34	GCCCCCACCCCACCCCAGGA
			1550	1	GGGACCCCTGGGCCCCAGGA	1550	34	GCCCCCACCTGGGCAGCAGT
			1551	1	GCCCCTAGTCCCTGGGCCCC	1551	34	GCCCCCACCAGGACAGTCCC
			1552	1	GCAGGGCCCCAGGACTACTC	1552	34	GCCCCCAGGGCCCCCTGTCC
			1553	1	GCTTGGGCCCCAGGACTACT	1553	34	ACCCCACGGCCCCAGAGATG
			1554	1	CACGTCTGGACTCCAGTCAC	1554	34	TGCCCCAGGACTACTCACTC
			1555	1	GCCCCTGGGCCCTGGGCCCC	1555	34	GCCCCCAGGTTGTCAGCTGC
			1556	1	TACTCACTCCTCGGTGCCCA	1556	34	GCCCCCACCCCAGCTCTGTG
			1557	1	CCCCATCCCTGGGCCCCAGG	1557	34	TCACTCCACGGCCCCAGAGA
			1558	1	CCCCCAGGATTACTCACTCC	1558	34	GCCCCCACCTGGGGCACCTG
			1559	1	GTCCCTGGGCCCCAGAGATC	1559	34	GGTGCTCATAATCACCCCCG
			1560	1	GCCCCTCGGTGCTCACTCCT	1560	34	GCTTCTCCTGGTTGTCAGTA
			1561	1	ACCCAGGACTACTCACTCCT	1561	34	TCACCTCACGGCCCCAGAGA
			1562	1	GCCCCCACCCAGTCCTCGGT	1562	34	GCCCCCACAGTGGTTGTCCC
			1563	1	GCCCCCACCTGGGCCCTGGT	1563	34	GCCCCCAGGGCAGCTGGGCC
			1564	1	GCCCCCACTCCTCCTCGGTG	1564	34	GCCCCCACCGGGTCCCTGGG
			1565	1	GCCCCCAGGGCCCCAGGTTG	1565	34	GCCCCCACACACAGTGAGTA
			1566	1	GCCCCCACCTGGGCCTGGGC	1566	34	GCCCCCCAGGTTGTCCCTGG
			1567	1	TGCTCATAATCACCCCACGC	1567	34	GCCCCCACCTACTCAGCTGC
			1568	1	CCCCCACCTTACAGGTGACG	1568	33	GCCCCCACTTGTCCCTGGGC
			1569	1	GCCCCCACCTGGTCCCTGGT	1569	33	GCCCTGGTTGTCAGTCCCTG
			1570	1	GCCCCTGGGCCCCCGGACTA	1570	33	GGATCTTCTCCTGGTTGTCC
			1571	1	TCCCCGGACTACTCACTCCT	1571	33	TCGGTGCTCATAATCACCCA
			1572	1	CACGTCTGAACCAGTCACCG	1572	33	GCCCCCCTGGCCCCAGGACT
			1573	1	GCCCTGGGGCCAGTAGTCCC	1573	33	GCCCCCACACATCCCTGGGC
			1574	1	TCACCCCACGGCCAGAGATC	1574	33	AGCCAGCTGCCCAGGGGTCT
			1575	1	ATAATCACCCTACGGCCCCA	1575	33	GCCCCCAGCTGCCCACCCTG
			1576	1	GCCCCCACCTGGGCCCTGGA	1576	33	GCCCCCACCAGGTAGTCCCT
			1577	1	GCCCCCACCTCACAGGACTA	1577	33	GCCCCCACCTCCCTGCCCCC
			1578	1	GCCCCCACCTCCCTTCACTC	1578	33	GCCCCCACCCTAGTCCCTGG
			1579	1	CCCCGGGACTACTCACTCCT	1579	33	GCCCCAGGGGCCTGTCCCTG
			1580	1	CTTCTCCTGGTTGTCAGCTG	1580	33	GCCCCCACGTCCTGGGCCCC
			1581	1	GCCCCCAGGACTACACTACT	1581	33	GCCCCCAGTATCCCTGGGCC
			1582	1	GGACTACTCACTCCTCGGTA	1582	33	GCCCCCACCTGGGCCAGCTG
			1583	1	CCCCCACCTGGACTACTCAC	1583	33	GCCCCCACCTGGTAGTAGTG
			1584	1	GCCCCTGGGCCCTGGGCCCA	1584	33	GCCCCTGGAGAAGCTGTCCC
			1585	1	GTTGTGGTGCTCATAATCAC	1585	33	AGATGGAAGAGCACACGTCT
			1586	1	CACACGTCTCCAGTCACCGT	1586	33	GCCCCCACCTGGGATCCCTG
			1587	1	CCCCCACCCTGGGGCAGGCC	1587	33	GCCCCCACCCTGGGGTCCCT
			1588	1	GCCCCCACCTGACAACCTGG	1588	33	GCCCCCGCCCAGTAGTCCCT
			1589	1	ATCACCCCCGGCCCAAATCG	1589	33	GCCCCCACCTCCCCGGGCCC
			1590	1	CCCCCACCTGACTACTCACT	1590	33	GCCCCCAGGACTACCAGTCC
			1591	1	CACCTGGGCCTGGGCCCCAG	1591	33	GCCTGGATGTCAGCTGGGCC
			1592	1	CCCCACGGCACCAAGATCGG	1592	33	GCCCCCACCCCGGGCCCCAG
			1593	1	GCCCCCACTACTCACTCAGC	1593	33	GCCCCCACTGGGCCCTAGTC
			1594	1	GCCCCCACCTGGTTGTCCTG	1594	33	CCCCACCTCCCTGGGCCCCA
			1595	1	GCCCCCACCTTTTCCTGGGC	1595	32	AATCACCCCACGGCCCCGAG
			1596	1	GCCCCCACCCCCACGGCCCC	1596	32	GCCCCCTGGGCCCCAGGACC
			1597	1	GCCAGCTGTCCCTGGGCCCC	1597	32	GCCTGACAACCAGTTGTCCC
			1598	1	GCCACCAGTAGTCCCTGGGC	1598	32	GCCCCCACTAGTCCCTGGGC
			1599	1	CCCCCACCTACTCCTCGGTG	1599	32	GCCCACAGTAGTCCCTGGGC
			1600	1	GCCCCCACCTACATGGGCCC	1600	32	GCCCCCACTGTCAGCTGTCC
			1601	1	TGTCAGCTGCCCCCACCTCC	1601	32	GCCCCCACCACAGGACTACT
			1602	1	CACACGTCTGAACTCCAATC	1602	32	GCCCCCAGGACTACTGTCCT
			1603	1	GCCCCAGGACAGCTGGGCCC	1603	32	CATAATCACCCCACGGCCCG
			1604	1	GCCCCCACCTGGGGGGACTG	1604	32	GCCCCCAGGACTACTACCCT
			1605	1	CACCGGTGGGCCCCAGGACT	1605	32	GCCCCAGGACTACTCACATG
			1606	1	GCCCCCACTACTACTGGCCA	1606	32	GCCCCAGGACTACTGTCCCT
			1607	1	GCCCCCACTCTCCCTGGGCC	1607	32	GCCCCCACCCCCTGGCCCCA
			1608	1	GCCCGGAAGAGCACACGTCT	1608	32	CACCCACGGCCCCAGAGATC
			1609	1	GCCCCTGCTCCTACTCACTC	1609	32	GTCCCTGGACTACTCACTCC
			1610	1	TAGGGCTACTCACTCCTCGG	1610	32	GCCCCCACTGTAGTGAGTCC
			1611	1	GCCCCCACTGGGCCAGGTCA	1611	32	AGATCGGAGAGCACACGTCT
			1612	1	GCCCCCACCTCCCGGAAGAG	1612	32	GCCCCCAGGACTGAGTAGTC
			1613	1	TGCCCCCACCTCCCTGGGTC	1613	32	GCCCCCAAGTCCCTGGGCCC
			1614	1	GCCCCCTCCTCCCACCCGCT	1614	32	GCCCCCAGGCAGTAGTAGTC
			1615	1	TCTTCTCCTGGCCCCAGGAC	1615	32	GCCCCCAGACCTGGGCCCCA
			1616	1	GCCCCCACCAGTCCCCAGGA	1616	31	GCCCCCACTCACTCACTACT
			1617	1	CCCCCGGGACTACTCACTCC	1617	31	GCCCCCTGTCCTGGGCCCCA
			1618	1	GCCCCCACCTCCCTGGTCTC	1618	31	CATAATCACCCCACGGCCAG
			1619	1	ACACGTCTGACCTCCAGTCA	1619	31	GCCCCCACCTCCCTGGGCAC
			1620	1	CACGTCTGAACTCCCGTCAC	1620	31	GCCCCCACCCAGGTTGTCCC
			1621	1	TGGCCCCAGGACTACTCACT	1621	31	GCCCCTGGATGTCAGTAGTC
			1622	1	GCCTTCCTGATTTATTATTA	1622	31	GCCCCCACCCGCCTCAGCCT
			1623	1	CCCCCCAGGACTACTCACTC	1623	31	GCCCCCACCAGCTGGGGCCC
			1624	1	GCCCCCACCGGTGGGGCACA	1624	31	GCCCCCACCTCACCTGGGCC
			1625	1	GCCCCCAGGGCTGTCCCTGG	1625	31	GCCCCCACCGTTGTCCCTGG
			1626	1	GCCCCCACCCTGGCCCTGGG	1626	31	GCCCCCACCATGAGTCCTGG
						1627	31	GCCCCCACCAGTAGCCCCAG
						1628	31	GCCCCAGCTGTCAGTTGCCA
						1629	31	GCCCCCACCTGTTCCCTGGG
						1630	31	TCATAATCACCCACGGCCCC
						1631	31	CTCGGTGCTCATAATCACCT
						1632	31	GCCCCTGAGTAGTCCCTGGG
						1633	31	GCCCCCACCTGGGCTGTCAC
						1634	31	GCCCCCACCTCCTCCCTGGG
						1635	31	GCCCCCAGGACTACTCACCC
						1636	31	GCCCCCACCTGACAGCTGTC
						1637	31	GCCCCCACCCAGCTGCCCTG
						1638	31	GCCCCCACCCTGGGGCAGTA
						1639	31	GCCCCCACCTGGGCCCAGTA
						1640	31	GCTGTGTCCTGGGCCCCAGG
						1641	30	GCCCCCACCCCAGGGCCCTG
						1642	30	CCCACGGCCCCGAGATCGGA
						1643	30	GCCCCCACCCTGGGCCCTGT
						1644	30	GCCCCCACCTGGAGTAGTCC
						1645	30	TCCCCCACCTCCCTGGGCCC
						1646	30	CATAATCACCCCACGCCCAG
						1647	30	TGCCCCCACCTGGGCCCCAG
						1648	30	GCCCCCACCTGGCAGCTGGC
						1649	30	GCCCCCACCAGCTGGCCCAG
						1650	30	GCCCCACTACAGTTGTCCTG
						1651	30	GCCCCAACCAGTAGTCCTGC
						1652	30	GGGCCCACCAGGACTACTCA
						1653	30	GCCCCAGGTTGTCTCCAGGT
						1654	30	GCCCCCAGGACCACCCAGTC
						1655	30	GCCCCCAGTCACTGGGCCCC
						1656	30	GCCCCCACCTGCTGGTTGTC
						1657	30	GCCCCCACGTAGTCCCTGGG
						1658	30	GCCCCCACCTTAGCCTGGGC
						1659	30	CCCCTGGGCCCCAGGACTAC
						1660	30	GAGATCGGAAGAGCACACGT
						1661	30	GCCCCCACCTGGTCCCCAGG
						1662	30	GCCCCCAGGGCCCCAGGTTG
						1663	29	GCCCCCAGGAGAAGTCCCTG
						1664	29	GCCCCTGGGCAGTTGTCAGT
						1665	29	GCCCCCACCAGGACTGTCCC
						1666	29	GACCCCACCTCCCTGGGCCC
						1667	29	GCCCCCACCCCACGGACTAC
						1668	29	GCCCCCACCCTGGGTAGTCC
						1669	29	GCCCCCACCCTGGGTGGTCC
						1670	29	TCACCCCACAGCCCCAGAGA
						1671	29	GCCCCCACCAGCACTTACAG
						1672	29	GCCCCCACTACTGTCAGTAG
						1673	29	GCCCCACCCTGGCCCAGTAG
						1674	29	GCCCCCACCCTGACTGTCCC
						1675	29	GCCCCCGCCTGGGCCCCAGG
						1676	29	GCCCCCACCTGGGGTGAGTC
						1677	29	GCCCCCACCCAGGGCCTGGG
						1678	29	ATAATCACCCACGGCCCCAG
						1679	29	GCCCCCCAGCCCTGGGCCCC
						1680	29	GCCCCCACCGACAACCAGTC
						1681	29	GCCCCCACCAGCTCCCTGGG
						1682	29	GCCCCCACCCTGACAACCTG
						1683	29	GCCCCCACCTCCTGGTTGTC
						1684	29	GCCCCAGGAGAAGTCCCTGG
						1685	29	GCCCCCACCCTGACACCCTG
						1686	29	GCTCCCACCTGGGCCCCAGG
						1687	29	GCCCCCACCTGGGGCCTGTC
						1688	29	GCCCCCAGCTTCTCCTGGTT
						1689	29	CCCCCGGCCCCAGAGATCGG
						1690	29	GCCCCAGGACCCTCCACTCC
						1691	29	GCCCCAGGACCCCAGGACTA
						1692	29	GTCCCCAGGACTGTCTCCTG
						1693	29	GCCCCCAGGACTACTGGGGT
						1694	28	GCCCCCACTGGGAGCTGGCC
						1695	28	GCCCCCACCCCTGGGCCCCG
						1696	28	GCCCCCTGACAGTAGTCCCT
						1697	28	GCCCCCACCTGGTCCCTGGT
						1698	28	GCCCCCTCCTCCCTGGGCCC
						1699	28	GCCCCCAGTGAGTGTCCCTG
						1700	28	GCCCCCACCTGACAGTGAGT
						1701	28	CCCACGGCCCCAGAATCGGA
						1702	28	GCCCCAGGACTACTGGGCCT
						1703	28	GCCCCCCAGGGACTACTCAC
						1704	28	GCCCCCACCTGCCCCCTGGG
						1705	28	GCCCCCACGGACTGGGCCCC
						1706	28	GCCCCCACCCCAGGACAGGA
						1707	28	AGATCGGAAAGCACACGTCT
						1708	28	GCCCCCAGGAGTAGTCCCTG
						1709	28	GCCCCCAGGACTACTCACAG
						1710	28	GCCCCCACCAGTGACAACCA
						1711	28	GCCCCCACCTGGGCCCATCC
						1712	28	GCCCCCTCCTGGTTGTCAGC
						1713	28	GGGCCCCAGGACCACCCAGT
						1714	28	AGATCGGAAGACACACGTCT
						1715	28	GCCCCCACCCTGGTTGTCCC
						1716	28	CTCGGTGCTCATAATCACTC
						1717	28	GCCCCTGACAGTAGTCCCTG
						1718	28	GCCCCCACCAGACATCCCTG
						1719	27	GCCCCCACCACTGTAGTCCC
						1720	27	CCCACGGCCCCAGAGACGGA
						1721	27	GCCCCCACCCCTGGTAGTAG
						1722	27	GCCCCCACCAGTCCTGGGCC
						1723	27	GGGCCCCAGGACTGTAGTAG
						1724	27	GCCCCCACTCTGTGTCCCTG
						1725	27	GCCCCCACCCTGGGGCAGTC
						1726	27	GCCGATCTTCTCCTGGTTGT
						1727	27	GCCCCCACCAGATCCCTGGG
						1728	27	GTCCCCACCAGGACTACTCA
						1729	27	GCACACGTCTGAACTCCAGT
						1730	27	GCCCCTGACTGTCAGTTGTC
						1731	27	TCACCCCATGGCCCCAGAGA
						1732	27	GCCCCAGTCCTGGGCCCCAG
						1733	27	GCCCCCACCCCAGGGGCCCA
						1734	27	GCCCCCACCCCAGCTGTCCC
						1735	27	CATAATCACCTCACGGCCCC
						1736	27	GCCCCCACCCCTGGGGTGGA
						1737	27	GCCCCACCAGGGACTCCCTG
						1738	26	GCCCCCAGGAGACAGGTTGT
						1739	26	GCCCCCACCTTACAGGTGAC
						1740	26	GCCCCTGGGCCAGGTTGTCA
						1741	26	CTACTCGCTCCTCGGTGCTC
						1742	26	GCCCCCACCCAGGACCCTGG
						1743	26	GCCCCCACCCTGTCACCTGG
						1744	26	GCCCCCACCTACTGAGCCCC
						1745	26	GCCCCCACCCTGGGAACAAT
						1746	26	CCCCAGGCCCCAGAGATCGG
						1747	26	GCCCCCACAACCTGTAGTCC
						1748	26	GTGCTCATAATCACCCCCGG
						1749	26	GCCCCCACCCCCTCCCTGGG
						1750	26	GCCCCCACCCTGGGCCACCC
						1751	26	GCCTGGCCCTGTCAGCTGTC
						1752	26	GCCCCCACTCACTCCTCGGG
						1753	26	GCCCCCAGGACCCCCTGGGT
						1754	26	CATAATCACCCTACGGCCCC
						1755	26	ATAATCACCCCACGCCCCAG
						1756	26	GCCCCCACCCGCCCCAGGAC
						1757	26	CATAATCACTCCACGGCCCC
						1758	26	CTACTCACTCCTCAGTGCTC
						1759	26	GCCCCCAGGGCCCCTGTGAG
						1760	26	GCCCCCACTTGTCAGCTGTC
						1761	26	GGGCCCACCCCCTGGGCCCC
						1762	26	GCCCCCACCTGCCACCCCTG
						1763	25	GCCCCCACCAAATCCTGGGC
						1764	25	GCCCCCACCTGGCCCCCACC
						1765	25	GCCCCCACCTGGTAGTAGTC
						1766	25	GCCCCTGACAACCTGTCAGT
						1767	25	GCCCCAGGACTACTACTGTC
						1768	25	GCCCCCACCCTGGGCACCCT
						1769	25	GCCCCCACGACTACTGGGCC
						1770	25	GCCTGGTTGTCTCCTGGTTG
						1771	25	GCCCCCACCTGACAACCCCC
						1772	25	GCCCCCACCAGTCCCTGGCC
						1773	25	GCCCCCACCTGGGGTCCCTG
						1774	25	GCCCCTGACAACCAGTAGTC
						1775	25	GCCCCCACCCTGGTTGTCCT
						1776	25	GCCCCCACCCTCGGGCCCCA
						1777	25	GCCCCCACCTGCCCAGGCAT
						1778	25	GGGCCCACTCCTCGGTGCTC
						1779	25	GCCCTGGGCCCCAGGGCCCC
						1780	25	GCCCCCACTGCCCCAGGACA
						1781	25	GCCCCCTGGGCAGCTGTCCC
						1782	25	GGGCCCCACCCTGGGCCCCA
						1783	25	AATCACCCCACGGCCCCAAG
						1784	25	GCCCCCACCTGAGTTGTCCC
						1785	25	GCCCCCACCCTGGGCTGTCC
						1786	25	GCCCTGGGCCTGGTTGTCAG
						1787	25	GCCCCCACCCTGGGTGGGGT
						1788	25	GCCCCCACTGTCCTGGGCCC
						1789	25	GCCCCCACAACCTCACAACC
						1790	25	GCCCCCACCGTCAGTAGTCC
						1791	25	GCCCCCACCTGTGGGCCCCA
						1792	25	GCCCCCACCTTCTCCTGGTT
						1793	25	GCCCCCACCTGACCTGAGTA
						1794	25	GCCCCCACAACCTGCCCCTG
						1795	25	GAAGTCCTGGGCCCCAGGAC
						1796	24	GCCCCCACTGACAGTCCTGG
						1797	24	GCCCCCAGGGCCCCAGCTGT
						1798	24	GCCCTCACTGGTTGTCAGTA
						1799	24	TAATCACCCACGGCCCCAGA
						1800	24	GCCCCCACCTGACAACCCCA
						1801	24	GCCCCCACATGGGCCCCTGG
						1802	24	GCTCCCTGGGCCCCAGGACC
						1803	24	GCCCCCACCATTTCCCTGGG
						1804	24	GCCCCAGGACTACTGGTAGT
						1805	24	GTCCCCACTCCTCGGTGCTC
						1806	24	CATAATCATCCCACGGCCCC
						1807	24	GACAATCTTCTCCTGGTTGT
						1808	24	CTACTCACTCCTCGGTGTTC
						1809	24	GCCCCCACCAGGACCACCCA
						1810	24	GCCCCCACCGAGTCCCTGGG
						1811	24	GCCCCCACCCCACCCCTGGG
						1812	24	GCCCCAGCTGCCCCTGGTAG
						1813	24	GCCCCCACCTGCCCCCCCTG
						1814	24	GCCCCCACTGCCCCCAGCTG
						1815	24	GCCCCCACCTACTCAGGTGT
						1816	24	GGAGTAGTCCCTGGGCCCCA
						1817	24	GCCCCCAGGACTACTGACAG
						1818	24	CATAATTACCCCACGGCCCC
						1819	24	GCCCCCACCCTGGGTTGTCA
						1820	24	GCCCCCACCTGGCCCACCTG
						1821	23	GCCCCAGGGCCCTGGGCCCC
						1822	23	CCCCATGGCCCCAGAGATCG
						1823	23	CAGTAGTCCCTGGGCCCCAG
						1824	23	GCCCCCAGCTGATCTTCTCC
						1825	23	GCCCTGGGGCCCAGGACTAC
						1826	23	GCCCCCACCAGCTAGGAGAA
						1827	23	GCCCCCACCTCTCTGAGTCC
						1828	23	GCCCCCAGGACAGCCCCCAG
						1829	23	GCCCCCAGGACCTGGGCCCT
						1830	23	GCCCCCACCCCTGGGCTCCA
						1831	23	GCTCATAATCACCCCCGGCC
						1832	23	GCCCACACCTCCCTGGGCCC
						1833	23	GCCCCCAGGACTACTCAGGG
						1834	23	GCTCCCACCCCTGGGCCCCA
						1835	23	GCCCCCACTGACAAGTCCCT
						1836	23	GGCCCCACCAGGACTACTCA
						1837	23	GCCCCCACCCCTGGGCCCAG
						1838	23	GCCCCAGTTGACAGCTTCCC
						1839	23	GCCCCCAGGCAGTAGTCCCT
						1840	23	GGCCCCACTCCTCGGTGCTC
						1841	23	GCCCCCAGGACTACTGAGTA
						1842	23	GCCCCCACTAGTAGCTGGGC
						1843	23	GCCCCCACCTGGGGCCCAGT
						1844	23	GCCCCCACTGGGCAGCTCTG
						1845	23	GCCCCCACCCTGGGGGACTG
						1846	23	GCCCCCAGTACCTCCCTGGG
						1847	23	GCCCCCAGACCAGTCCCTGG
						1848	23	GCCCCCACCCAGTATCCCTG
						1849	23	GCCCCCACCTGGGGCAGCTG
						1850	22	GCCCCCACCAGTAGTCAGTA
						1851	22	GCCCTCACGAGGAGTGAGTA
						1852	22	GGCCCTGGGCCCCAGGACTA
						1853	22	GGGCCCCAGGGCTACTCACT
						1854	22	GCCCCCACCCTGGGGGCAGT
						1855	22	GCCCCCTGGCAGTCCTAGTC
						1856	22	GCCCCCTCCTGGTTGTCCCT
						1857	22	ATCACCCCAGGCCCCAGAGA
						1858	22	GCCCCCACCTCCCTGGGACC
						1859	22	GCCCCCACCTGGGCCAGTCC
						1860	22	GCCCCCACCTCCATGGGCCC
						1861	22	TCACCCCCACGGCCCCAGAG
						1862	22	CCCCACGGCCCCAGATCGGA
						1863	22	GCCCCCACCTGACTACTCAG
						1864	22	GCCCCCACTACTGGGGCCCA
						1865	22	GCCCCCACCCAGGTAGTCCC
						1866	22	GCCCCCAGGACTACTGCCCC
						1867	22	GCCCCCACCTGCTCTGTGTC
						1868	22	GCCCCCACCCAGGACTGTCC
						1869	22	GTCCCCACTACTCACTCCTC
						1870	22	TGGTTGATCTTCTCCTGGTT
						1871	22	GCCCCCAGGACTACTCAGTT
						1872	22	GCCCCCACCAAAATCCCTGG
						1873	22	CCCACGGCCCCAAGATCGGA
						1874	22	GGGCCCACTACTCACTCCTC
						1875	22	GCCCCCAGCAGTAGTCCCTG
						1876	22	GCCCCCACCTTTGCTCTTGT
						1877	22	GCTCCCAGGACTACTCACTC
						1878	22	GCCCCCACCTGGGGCAGGGA
						1879	21	TCACCCCACGGCCTCAGAGA
						1880	21	GCCCCCAGGTTGTCAGTAGT
						1881	21	GCCCCCACTGGAGTCCTGGG
						1882	21	CTCCACGGCCCCAGAGATCG
						1883	21	GCCCCCACCTGGCCCCCAGG
						1884	21	GCCCCCACCTGGGCCCCCCC
						1885	21	GCCCCCACCTGTAGTCCTGT
						1886	21	GCCCCCACCTCCCTGTGCCC
						1887	21	GCCCCCACTGATCTTCCCAG
						1888	21	GCACCCCACCCTGGGCCCCA
						1889	21	CATAATCACCCCATGGCCCC
						1890	21	GCCCCCAGGACTACTCATAA
						1891	21	GCCCCCACCTGGGGGCAGTT
						1892	21	GCCCCCACCCCTCACTCCTC
						1893	21	GCCCCCACCCCTGGGCCCCC
						1894	21	GCCCCCACCTCCCTTGGCCC
						1895	21	GCCCCCACCTGTGGTATTCC
						1896	21	CTCGGTACTCATAATCACCC
						1897	21	GCCCTGACAACCAGCTCCTG
						1898	21	GCCCCCACCTAATGGGTCCC
						1899	21	GCCCCTGGGCCCCAGGACCC
						1900	21	GCCCCCACCTGGTAGTCCCT
						1901	21	GCCCCTGGAGTAGTCCCTGG
						1902	21	GCCCCCAGCTGCCCTCCTGG
						1903	21	GCCCCCAGGACCTGGACCTG
						1904	21	GCCCCCAGGACAACCTGGCC
						1905	21	GCCGGTTGTCAGCTGCCCCA
						1906	21	GCCCCCAGGACTACTGGTTG
						1907	21	GAATCACCCCACGGCCCCAA
						1908	21	TCATCCCACGGCCCCAGAGA
						1909	21	TGCCCCCACCCCTGGGCCCC
						1910	21	GCCCCCACGACCTCAGGTGA
						1911	21	GCCCCAGGTAGTCCCTGGTG
						1912	21	GCCCCCACCCCAGGGCAGCC
						1913	20	GCCCCCGCCCCTGGGCCCCA
						1914	20	GCCCCCACCTGGTTGTCCTG
						1915	20	GCCCCCTGGACTGGGGCCCC
						1916	20	GCCCCCACCTGACAGCCTGT
						1917	20	GCCCCCACCCAGTCCTCGGT
						1918	20	GCCCCCACCTGGGGTAGTCC
						1919	20	GCCCCCCTGGTTGTCAGCTG
						1920	20	GCCCCCATCTTCTCCTGGAT
						1921	20	CTCAGTGCTCATAATCACCC
						1922	20	CCCCACAGCCCCAGAGATCG
						1923	20	GGGCCCCACCCCTGGGCCCC
						1924	20	CCCCACGGCCCCAGAGATCA
						1925	20	GCCCGGTTGTCAGCTCCTGT
						1926	20	GCCCCCACCTAGTCCCTGGG
						1927	20	GCCCCACGGCCCCAGGACTA
						1928	20	GCCCCCCCCCTGGGCCCCAG
						1929	20	TGCCCCCACCCTGGGCCCCA
						1930	20	GCCCCCAGGACAACCCTGGC
						1931	20	GCCCCTACCTGGGCCCCAGG
						1932	20	TCACCCCACGGCTCCAGAGA
						1933	20	GCCCCCTGAGTAGTCCCTGG
						1934	20	CTCATAATCACTCCACGGCC
						1935	20	GCCCCACTACTGTCAGCTGT
						1936	20	AGTCGGAAGAGCACACGTCT
						1937	20	TCGAAGAGCACACGTCTGAA
						1938	20	GTCTGGTGTCCCTGGGCCCC
						1939	20	TCACCCCACGACCCCAGAGA
						1940	20	CCCTACGGCCCCAGAGATCG
						1941	19	GCCCCCAGGGCAGCTGTTGT
						1942	19	TGCTCATAATCACCCACGGC
						1943	19	GCCCCCACCTGGCCCTGGCC
						1944	19	GCCCCCTGGACTCCTGGTTG
						1945	19	GGCCCCAGGACCCTCCACTC
						1946	19	GGCCCCACCCCCTGGGCCCC
						1947	19	GCCCCCACGTCAGTAGTCCC
						1948	19	GCCCCCACCTGAGTGAGTCC
						1949	19	GCCCCCACCTGGTGGGCCCC
						1950	19	GTCCCCACCCCAGGACTACT
						1951	19	GAATCACCCCACGGCCCCGA
						1952	19	GCCCCCACCTGACCTGGGTC
						1953	19	GCCCCCACCCCAGAGCTGTC
						1954	19	GCCCCCACCCTGCCCCAGGA
						1955	19	GTGCTCATAATCACCCCACA
						1956	19	GCCCCCACCTGTGTCCTGGG
						1957	19	GCTGGTTGTCTTCTCCTGGT
						1958	19	ATCACCCCCGGCCCCAGAGA
						1959	19	GCCCCCACTACAGTAGTCCC
						1960	19	GCCCCCACCAGTGAGTAGTC
						1961	19	GCTCCCACCCTGGGCCCCAG
						1962	19	GCCCCAGGATTACTCACTCC
						1963	19	GCCCCCACCCCTGGGTGCTC
						1964	19	GCCCCCACCTGGGTTGTCAG
						1965	19	GCCCCCACCCTGGTTGTCAG
						1966	19	CTCATAATCACCCTACGGCC
						1967	19	GCCCCCACCAGTTGTCCCTG
						1968	19	CTACTCACTCTTCGGTGCTC
						1969	19	GCCCCCACCTGCTGTCCACC
						1970	19	GCCCCCACCTTTTTCCCTGG
						1971	19	GCCCCCACCAGGTGGTCCTG
						1972	19	GCCCTGGGCCCCAGGACCAC
						1973	19	GCCCCCACCCAGTCCCTGGC
						1974	19	GCCCCCACTGGGCCCCATGA
						1975	19	GCCCCCAGTCAGTAGTCCCT
						1976	19	GCCCCCACGTGGAGACTCCC
						1977	19	GCCCCCAGGGGGGCAGGTCC
						1978	19	GCCCCCACCAGGGGCCCCAG
						1979	19	GCCCCCACCCCTGGGGTAGT
						1980	19	GCCCCCACCCCTGGTCCCCA
						1981	18	CTCCCTGGGCCCCAGGACTA
						1982	18	GCCCCGATCTTCTCCTGGTT
						1983	18	GCCCTGGTTCTCCTGGTTGT
						1984	18	GCCCCCACCTGGGTCCCACC
						1985	18	AGACGGAAGAGCACACGTCT
						1986	18	GTCCCTGGGCCCCAGGACTC
						1987	18	GCCCCCACCTTTTGTCCTGG
						1988	18	GCCCCCACTACCCCACTACT
						1989	18	GCTCATAATCACTCCACGGC
						1990	18	GCCCCCAGGTGGGCCCCCAG
						1991	18	GCCCCCACCTGGGCTCCAGG
						1992	18	GCCCCCACCAGGCCCCCACC
						1993	18	GCCCCCAGGACAGATCCCTG
						1994	18	GCCCCAACCTCCCTGGGCCC
						1995	18	GCCCCCACCTGGGGGGCAGT
						1996	18	GCCCCCACATGGGCCCCAGG
						1997	18	GCTCATAATCACCCCACGGT
						1998	18	GCTCCTGGTTGTCAGTAGTC
						1999	18	CACGGCCCCAGAGATCGAAG
[truncated: 8,784 more rows]

## Sheet: CD33 reverse read
Control			15mer			20mer
1	1952184	GCCCCCACCTCCCTGGGCCC	1	3116738	GCCCCCACCTCCCTGGGCCC	1	461501	GCCCCCACCTCCCTGGGCCC
2	30878	TGCCCCCACCTCCCTGGGCC	2	47146	TGCCCCCACCTCCCTGGGCC	2	133953	AGCTGCCCCCACCTGGGCCC
3		CCCCCCCCCCCCCCCCCCCC	3		CCCCCCCCCCCCCCCCCCCC	3	104954	TCCTGGTTGTCAGCTGCCCC
4	2474	CTGCCCCCACCTCCCTGGGC	4	4732	TTCTCCTGGTTGTCAGCTGT	4	102973	CTCCTGGTTGTCAGCTGCCC
5	1241	CTTTCCCTACACGACGCTCT	5	3676	CTGCCCCCACCTCCCTGGGC	5	93553	CCCGATCTTCTCCTGGTTGT
6	1101	CCCCCACCTCCCTGGGCCCC	6	1759	CCCCCACCTCCCTGGGCCCC	6	86813	CCCCCGATCTTCTCCTGGTT
7	369	GCTGCCCCCACCTCCCTGGG	7	1476	CTTTCCCTACACGACGCTCT	7	80649	CTGCCCCCACCCCTGGGCCC
8	306	GCCCCCACCTCTCTGGGCCC	8	1242	GCCCCCATCTCCCTGGGCCC	8	68912	AGGGAACACCCCCGATCTTC
9	304	TTTCCCTACACGACGCTCTT	9	1209	CTCCTGGTTGTCAGCTGCCC	9	67627	GCTGCCCCCACCCTGGGCCC
10	303	GCCCCCACTTCCCTGGGCCC	10	1114	TTGTCAGCTGCCCTGGGCCC	10	63393	GATCTTCTCCTGGTTGTCAG
11	270	GCCTCCACCTCCCTGGGCCC	11	834	AGCTGCCCCCACCTGGGCCC	11	62929	CGAGTGAGCAGGGAACACCC
12	263	GCCCCCACCTCCCTGGGCCT	12	821	CCCGATCTTCTCCTGGTTGT	12	58918	TTCTCCTGGTTGTCAGCTGC
13	254	GCCCTCACCTCCCTGGGCCC	13	804	TCTCCTGGTTGTCAGGGCCC	13	55806	CCCCCACCTTCCCTGGGCCC
14	245	GCCCCTACCTCCCTGGGCCC	14	770	CCCCCGATCTTCTCCTGGTT	14	55280	ACACCCCCGATCTTCTCCTG
15	245	GCCCCCACCTCCTTGGGCCC	15	748	TCCTGGTTGTCCCTGGGCCC	15	53984	GGAACACCCCCGATCTTCTC
16	235	GCCCCCACCTCCCTGGGCTC	16	684	GAGGTGAGCAGGGAACACCC	16	52829	CCGATCTTCTCCTGGTTGTC
17	232	GCCCCCACCTTCCTGGGCCC	17	652	AGGGAACACCCCCGATCTTC	17	52022	CCTGGTTGTCAGCTGGGCCC
18	222	GTCCCCACCTCCCTGGGCCC	18	581	GATCTTCTCCTGGTTGTCAG	18	51360	CGATCTTCTCCTGGTTGTCA
19	219	GCCCCCATCTCCCTGGGCCC	19	578	TCCTGGTTGTCAGCTGCCCC	19	50179	CCCCGATCTTCTCCTGGTTG
20	201	GCTCCCACCTCCCTGGGCCC	20	569	GGAACACCCCCGATCTTCTC	20	47573	TGTCAGCTGTCCCTGGGCCC
21	197	GCCCCCACCTCCCTGTGCCC	21	541	GCTGCCCCCACCTCCCTGGG	21	47051	TCTCCTGGTTGTCAGCTGCC
22	189	GCCCCCACCCCCCTGGGCCC	22	537	CTGCCCCCACCCCTGGGCCC	22	46969	AGTGAGCAGGGAACACCCCC
23	183	ACCCCCACCTCCCTGGGCCC	23	530	GCTGCCCCCACCCTGGGCCC	23	42891	GAGCAGGGAACACCCCCGAT
24	176	GCCCCCACCTCCCTAGGCCC	24	504	ACACCCCCGATCTTCTCCTG	24	41339	GGGAACACCCCCGATCTTCT
25	172	GCCCCCACCTCCCTGAGCCC	25	501	CGATCTTCTCCTGGTTGTCA	25	40933	CACCCCCGATCTTCTCCTGG
26	163	GCCCCCACCTCCCTGGGTCC	26	483	CCGATCTTCTCCTGGTTGTC	26	37569	ATCTTCTCCTGGTTGTCAGC
27	151	TGCCCCACCTCCCTGGGCCC	27	467	CCCCGATCTTCTCCTGGTTG	27	37347	TGGTTGTCAGCTGCCCCCAC
28	149	GCCCCCACCTCCCTGGACCC	28	450	GGTGAGCAGGGAACACCCCC	28	36864	AGCAGGGAACACCCCCGATC
29	144	GCCCCCACCTCCCGGGGCCC	29	434	TTCTCCTGGTTGTCAGCTGC	29	36507	TGTCAGCTGCCCCTGGGCCC
30	132	AGCTGCCCCCACCTCCCTGG	30	427	GGTTGTCAGCTGCCCCCACC	30	35225	GAACACCCCCGATCTTCTCC
31	115	TCCCCCACCTCCCTGGGCCC	31	412	GGGAACACCCCCGATCTTCT	31	34004	GCAGGGAACACCCCCGATCT
32	104	GCCCCCACCTCCCCGGGCCC	32	399	GCCCCCACCTCCCTGGGCCT	32	30975	AACACCCCCGATCTTCTCCT
33	97	GACCCCACCTCCCTGGGCCC	33	391	GAGCAGGGAACACCCCCGAT	33	30683	GTGAGCAGGGAACACCCCCG
34	94	GCCCCCACCTCCCTGGTCCC	34	382	GAACACCCCCGATCTTCTCC	34	28489	TTGTCAGCTGCCCTGGGCCC
35	92	GCCCCCACCTCCCTTGGCCC	35	380	CACCCCCGATCTTCTCCTGG	35	27639	TCCTGGTTGTCCCTGGGCCC
36	82	GCCCCCGCCTCCCTGGGCCC	36	377	GCCTCCACCTCCCTGGGCCC	36	26241	TCTTCTCCTGGTTGTCAGCT
37	76	GCCCCAACCTCCCTGGGCCC	37	377	AGCAGGGAACACCCCCGATC	37	26221	GTCAGCTGCCCCCTGGGCCC
38	72	GCCCCCACCTCCATGGGCCC	38	369	GCCCCCACCTCTCTGGGCCC	38	24973	GGTTGTCAGCTGCCCCCACC
39	69	AGCTGCCCCCACCTGGGCCC	39	365	GCCCCCACTTCCCTGGGCCC	39	23372	ACCCCCGATCTTCTCCTGGT
40	67	GCCACCACCTCCCTGGGCCC	40	356	TCTCCTGGTTGTCAGCTGCC	40	23066	GTTGTCAGCTGCCCCCACCC
41	64	GCCCCCACCTCCCTGGGACC	41	352	TTTCCCTACACGACGCTCTT	41	22955	CTTCTCCTGGTTGTCAGCTG
42	62	CCCGATCTTCTCCTGGTTGT	42	339	CCCCCACCTTCCCTGGGCCC	42	21645	CCCGATCTTCTCCTGGGCCC
43	58	GCCCCCACATCCCTGGGCCC	43	335	GTTGTCAGCTGCCCCCACCC	43	20253	TGCCCCCACCCCCTGGGCCC
44	54	GATCTTCTCCTGGTTGTCAG	44	333	GCCCCCACCTCCCTGGGCTC	44	20041	CCTGGTTGTCAGCTGCCCCC
45	54	GCCCACACCTCCCTGGGCCC	45	329	GCTCCCACCTCCCTGGGCCC	45	18892	CTGGTTGTCAGCTGCCCCCA
46	53	TCTTTCCCTACACGACGCTC	46	328	GTCCCCACCTCCCTGGGCCC	46	16737	CAGGGAACACCCCCGATCTT
47	53	CCCCCGATCTTCTCCTGGTT	47	324	GCAGGGAACACCCCCGATCT	47		CCCCCCCCCCCCCCCCCCCC
48	53	TCCTGGTTGTCAGCTGCCCC	48	323	GCCCTCACCTCCCTGGGCCC	48	14635	CTGCCCCCATCCCTGGGCCC
49	52	GCACCCACCTCCCTGGGCCC	49	318	GCCCCTACCTCCCTGGGCCC	49	14429	TTGTCAGCTGCCCCCACCCC
50	51	CAGCTGCCCCCACCTCCCTG	50	313	CTTCTCCTGGTTGTCAGCTG	50	13271	TGTCAGTAGTCCCTGGGCCC
51	50	CCGATCTTCTCCTGGTTGTC	51	310	TGTCAGCTGCCCCTGGGCCC	51	13060	CTTCTCCTGGTTGTCAGCCC
52	49	GCCCCCACCTACCTGGGCCC	52	306	GCCCCCACCTCCTTGGGCCC	52	12877	GAGTGAGCAGGGAACACCCC
53	46	GCCCCCACCTCACTGGGCCC	53	301	GCCCCCACCTCCCTGGGTCC	53	12717	ACCCCCGATCTTCTCCTGGC
54	46	TCAGTGAGCAGGGAACACCC	54	298	GTGAGCAGGGAACACCCCCG	54	12110	CCCCCACCGTCCCTGGGCCC
55	46	CGATCTTCTCCTGGTTGTCA	55	295	ACCCCCACCTCCCTGGGCCC	55	11192	TGAGCAGGGAACACCCCCGA
56	45	AGGGAACACCCCCGATCTTC	56	292	AACACCCCCGATCTTCTCCT	56	10742	TCCTGGTTGTCAGCTGGCCC
57	45	CTCCTGGTTGTCAGCTGCCC	57	285	GCCCCCACCTTCCTGGGCCC	57	10434	TGCCCCCACTCCCTGGGCCC
58	43	GAGCAGGGAACACCCCCGAT	58	284	GCCCCCACCTCCCGGGGCCC	58	9943	TGCCCCCACCTCCTGGGCCC
59	43	GGAACACCCCCGATCTTCTC	59	271	ATCTTCTCCTGGTTGTCAGC	59	9683	TCGAGTGAGCAGGGAACACC
60	42	CAGTGAGCAGGGAACACCCC	60	263	GCCCCCACCCCCCTGGGCCC	60	9335	TCTTCTCCTGGTTGTCAGCC
61	40	ACACCCCCGATCTTCTCCTG	61	260	TGTCAGCTGTCCCTGGGCCC	61	9104	CGATCTTCTCCTGGTTGTCC
62	39	AGTGAGCAGGGAACACCCCC	62	257	GCCCCCACCTCCCTGGACCC	62	9005	GTTGTCAGCTGCCTGGGCCC
63	39	TTCTCCTGGTTGTCAGCTGC	63	254	CCTGGTTGTCAGCTGGGCCC	63	8261	GTCAGCTGCTCCCTGGGCCC
64	35	CCCCACCTCCCTGGGCCCCA	64	250	GCCCCCACCTCCCTGAGCCC	64	8189	CCCGATCTTCTCCTGGTTGC
65	35	CACCCCCGATCTTCTCCTGG	65	247	TGGTTGTCAGCTGCCCCCAC	65	8041	CCCCCACCATCCCTGGGCCC
66	34	GGGAACACCCCCGATCTTCT	66	242	GCCCCCACCTCCCTAGGCCC	66	7700	TGCCCCCACCTCCCTGGGCC
67	34	GCCCCCAACTCCCTGGGCCC	67	222	CCCCCACCGTCCCTGGGCCC	67	7596	GTCAGCTGCCCCCACCGCCC
68	33	CTGCCCCCACCCCTGGGCCC	68	220	TGCCCCCACCCCCTGGGCCC	68	7477	CCGATCTTCTCCCTGGGCCC
69	33	TCAGCTGCCCCCACCTCCCT	69	217	AGCTGCCCCTCCCTGGGCCC	69	7053	CAGCTGCCCCCACCGGGCCC
70	32	GGGGGGGGGGGGGGGGGGGG	70	208	TCTTCTCCTGGTTGTCAGCT	70	6357	GGTTGTCAGTCCCTGGGCCC
71	32	GTGAGCAGGGAACACCCCCG	71	202	TGCCCCACCTCCCTGGGCCC	71	5846	TGTCAGCTGCCCCCACCCCC
72	30	CCCCGATCTTCTCCTGGTTG	72	201	TGCCCCCAGTCCCTGGGCCC	72	5746	CCCCAGTAGTCCCTGGGCCC
73	30	TGCCCCCACCTCCCTGGCCC	73	190	ACCCCCGATCTTCTCCTGGT	73	5702	GTCGAGTGAGCAGGGAACAC
74	28	GCCCCCACCTCCCTGGGCCA	74	188	TGAGGTGAGCAGGGAACACC	74	5627	CTCCTGGTTGTCCTGGGCCC
75	28	CCTGGTTGTCAGCTGGGCCC	75	183	TCCCCCACCTCCCTGGGCCC	75	5593	CCCGATCTTCTCCTGGTCCC
76	28	ATCTTCTCCTGGTTGTCAGC	76	181	AGCTGCCCCCACCTCCCTGG	76	5443	TCAGCTGCCCCCACCGGCCC
77	27	GCCCCCACCTCCCTGGGCAC	77	172	GCTGCCCCCTCCCTGGGCCC	77	5408	AGCTGCCCCTCCCTGGGCCC
78	25	TGTCAGCTGTCCCTGGGCCC	78	170	GCCCCCACCTCCCCGGGCCC	78	5148	CCTGGTTGTCAGCTTCTCCC
79	25	AGCAGGGAACACCCCCGATC	79	166	AGGTGAGCAGGGAACACCCC	79	4722	CCCCCACCCTCCCTGGGCCC
80	24	GCCCCCACCGCCCTGGGCCC	80	164	GTCAGCTGCCCCCACCGCCC	80	4598	TGGTTGTCAGCCCTGGGCCC
81	23	CTCAGTGAGCAGGGAACACC	81	152	GCCCCCACCTCCCTGTGCCC	81	4590	GCTGCCCCCTCCCTGGGCCC
82	23	AACACCCCCGATCTTCTCCT	82	146	CAGGGAACACCCCCGATCTT	82	4305	CTCCTGGTTGTCAGCGGCCC
83	23	GCTGCCCCCACCCTGGGCCC	83	142	AGCTGGTTGTCCCTGGGCCC	83	4302	CAGGGAACACCCCCGATCTC
84	22	CCCCCACCTTCCCTGGGCCC	84	140	GTCAGCTGCCCCCTGGGCCC	84	4053	CTCGAGTGAGCAGGGAACAC
85	22	CCCACCTCCCTGGGCCCCAG	85	135	GCCCCCACCTCCCTGGTCCC	85	3917	TTCGAGTGAGCAGGGAACAC
86	20	CCCCCCACCTCCCTGGGCCC	86	127	CTTCTCCTGGTTGTCAGCCC	86	3750	CTGGTTGTCAGCTGCCCCCC
87	20	GCAGGGAACACCCCCGATCT	87	122	CCCGATCTTCTCCTGGGCCC	87	3532	GATCTTCTCCTGGTTGTCCC
88	19	TGTCAGCTGCCCCTGGGCCC	88	121	GCCCCCACCTCCCTGGGACC	88	3499	ACACCCCCGATCTACCCGAC
89	19	GCCCCCACCTCCCAGGGCCC	89	120	CTGGTTGTCAGCTGCCCCCA	89	3457	CAGCTGCCCCCACTGGGCCC
90	19	GAACACCCCCGATCTTCTCC	90	117	TGAGCAGGGAACACCCCCGA	90	3288	GTTGTCAGCTCCCTGGGCCC
91	19	GCCGCCACCTCCCTGGGCCC	91	113	ACCCCCGATCTTCTCCTGGC	91	3235	ATCGAGTGAGCAGGGAACAC
92	19	TTTTCCCTACACGACGCTCT	92	112	GCCCCCGCCTCCCTGGGCCC	92	3174	ATCTTCTCCTGGTTGGGCCC
93	18	TTCTCCTGGTTGTCAGCTGT	93	109	CCTGGTTGTCAGCTGCCCCC	93	3147	CCCCGATCTTCCCTGGGCCC
94	18	GCCCCCACCTCCCTGGGGCC	94	105	TGCCCCCACTCCCTGGGCCC	94	3088	CAGCTGCCCCCACCTGGGCC
95	18	TGCCCCCACCCCCTGGGCCC	95	101	GCCCCCACCTCCCTTGGCCC	95	2878	TCTCCTGGTTGTCAGGGCCC
96	18	TCTCCTGGTTGTCAGCTGCC	96	95	GACCCCACCTCCCTGGGCCC	96	2875	TTCTCCTGGTTGTCAGGCCC
97	17	CTTCTCCTGGTTGTCAGCTG	97	93	GCACCCACCTCCCTGGGCCC	97	2856	TTGTCAGCTGCCCCCACCTC
98	16	ACCCCCGATCTTCTCCTGGT	98	93	TGTCAGTAGTCCCTGGGCCC	98	2813	CGATCTTCTCCTGGTTGCCC
99	16	TCTTCTCCTGGTTGTCAGCT	99	89	GCCCCCACCTCCATGGGCCC	99	2663	TCAGCTGCCCCCACCTGGGG
100	15	GGCCCCACCTCCCTGGGCCC	100	85	GCCACCACCTCCCTGGGCCC	100	2562	TCTCCTGGTTGTCAGCTGAC
101	15	GGTTGTCAGCTGCCCCCACC	101	84	TTGTCAGCTGCCCCCACCCC	101	2511	CAGCTGCCCCCACCTGGCCC
102	14	GTCAGCTGCCCCCACCTCCC	102	80	CAGCTGCCCCCACCTCCCTG	102	2468	CTGGTTGTCAGCCTGGGCCC
103	14	TTGTCAGCTGCCCTGGGCCC	103	78	GCCCCCACATCCCTGGGCCC	103	2426	AACACCCCCGATCTTCTCCC
104	13	TGGTTGTCAGCTGCCCCCAC	104	78	CTGCCCCCATCCCTGGGCCC	104	2383	TCAGCTGCCCCCCTGGGCCC
105	12	GTTGTCAGCTGCCCCCACCC	105	76	CGATCTTCTCCTGGTTGTCC	105	2372	TTCTCCTGGTCCCTGGGCCC
106	12	GCCCCGACCTCCCTGGGCCC	106	74	TCTTCTCCTGGTTGTCAGCC	106	2344	GTCAGCTGCCCCCAGGGCCC
107	12	GCCTTCACCTCCCTGGGCCC	107	73	GCCCCCAACTCCCTGGGCCC	107	2285	GTCAGCTGCCCCCACCTCCC
108	11	CTTCTCCTGGTTGTCAGCCC	108	73	CCCGATCTTCTCCTGGTTGC	108	2276	TGGTTGTCAGTCCTGGGCCC
109	11	TCCTGGTTGTCCCTGGGCCC	109	65	GTGAGGTGAGCAGGGAACAC	109	2260	CAGCTGCCCTCCCTGGGCCC
110	11	GTCAGCTGCCCCCTGGGCCC	110	63	GCCCCCACCTCACTGGGCCC	110	2180	GCCCCCATCTCCCTGGGCCC
111	11	TGCCCCCACCTCCTGGGCCC	111	62	GCCCACACCTCCCTGGGCCC	111	2136	CCCACCTGGGCCCTGGGCCC
112	10	TTGTCAGCTGCCCCCACCCC	112	62	GCCCCAACCTCCCTGGGCCC	112	2132	CACCCCCGATCCCTGGGCCC
113	10	GCCCTTACCTCCCTGGGCCC	113	58	TCCTGGTTGTCAGCTGGCCC	113	2110	TGTCAGTTGTCCCTGGGCCC
114	10	CAGGGAACACCCCCGATCTT	114	58	GCCCCCACCTACCTGGGCCC	114	2072	CTGCCCCCACCTCTGGGCCC
115	10	GCCCCCACCTTTCTGGGCCC	115	58	TTGAGGTGAGCAGGGAACAC	115	2052	CCCCAGCTGTCCCTGGGCCC
116	10	TTCCCTACACGACGCTCTTC	116	58	GCCCCCACCTCCCTGGGCAC	116	2050	TCCTGGATGTCAGCTGCCCC
117	9	CTGGTTGTCAGCTGCCCCCA	117	56	TGCCCCCACCTGGGCCCCAG	117	1895	GGAACACCCCCGATCTTCCC
118	9	TCTTCTCCTGGTTGTCAGCC	118	55	CCCCACCTCCCTGGGCCCCA	118	1874	TTCTCCTGGTTGTCAGCTGT
119	9	CCTGGTTGTCAGCTGCCCCC	119	53	GCCCCCACCGCCCTGGGCCC	119	1846	TCAGCTGCCTCCCTGGGCCC
120	8	TGAGCAGGGAACACCCCCGA	120	53	GTTGTCAGCTGCCTGGGCCC	120	1798	TCCTGGTTGTCAGCTGGGCC
121	8	GCCCCCACCTCCCTAAGCCC	121	53	ATGAGGTGAGCAGGGAACAC	121	1772	CAGCTGCCCCCCCTGGGCCC
122	8	CTTCCCCTACACGACGCTCT	122	52	TCTTTCCCTACACGACGCTC	122	1756	GGAACACCCCCGATCCGCCC
123	8	GCCCCCACCTCCCTGGCCCC	123	50	GCCCCCACCTCCCTGGGCCA	123	1711	CTGGTTGTCTCCCTGGGCCC
124	8	TGCTCCCACCTCCCTGGGCC	124	47	GTCAGCTGCTCCCTGGGCCC	124	1695	TTGTCAGCTGTCCTGGGCCC
125	8	GCCCCCACCTCCCTGGGCTT	125	47	CCCGATCTTCTCCTGGTCCC	125	1685	TTGTCAGCTGCCCCCACCCA
126	8	CCCGATCTTCTCCTGGGCCC	126	47	CTGAGGTGAGCAGGGAACAC	126	1630	GGGAACACCCCCGATCTTCC
127	7	CTCTTTCCCTACACGACGCT	127	46	CCTGGTTGTCAGCTTCTCCC	127	1626	AGCTGCCCCCACCTGGGGCC
128	7	GCCCCCACCACCCTGGGCCC	128	46	TGCCCCCACCTCCTGGGCCC	128	1612	TTGTCAGCTTCCCTGGGCCC
129	7	GCCCCCACCTCCCTGGGCCG	129	45	TCAGCTGCCCCCACCTCCCT	129	1558	ATCTTCTCCTGGTTGTCACT
130	7	TGCCCTCACCTCCCTGGGCC	130	45	CAGCTGCCCCCACCGGGCCC	130	1549	TCCTGGTAGTCCCTGGGCCC
131	7	GCCCCCACCTGCCTGGGCCC	131	44	GGGGGGGGGGGGGGGGGGGG	131	1549	CCTGGTTGTCTCCTGGGCCC
132	7	GCGCCCACCTCCCTGGGCCC	132	43	CCCCCCACCTCCCTGGGCCC	132	1530	CTTCTCCTGGTTGTGGGCCC
133	7	TGTCAGTAGTCCCTGGGCCC	133	43	TGTCAGCTGCCCCCACCCCC	133	1524	GTTGTCAGCTGCCCCCACCT
134	7	CCACCTCCCTGGGCCCCAGG	134	43	GGTTGTCAGTCCCTGGGCCC	134	1507	CCCTGGTTGTCCCTGGGCCC
135	6	GCCCGCACCTCCCTGGGCCC	135	42	CCCACCTCCCTGGGCCCCAG	135	1503	AGCTGCCCCCACCTGGGGGC
136	6	GCCCCCTCCTCCCTGGGCCC	136	37	GCCCCCACCACCCTGGGCCC	136	1478	CCTGGTTGTCACCTGGGCCC
137	6	TGCCCCCACTCCCTGGGCCC	137	37	CCCCCACCATCCCTGGGCCC	137	1475	CCCAGGTTGTCCCTGGGCCC
138	6	GCCCCCATTTCCCTGGGCCC	138	35	ACACCCCCGATCTACCCGAC	138	1469	AGCTGCCCCCACCCTGGGCC
139	6	CGATCTTCTCCTGGTTGTCC	139	34	TGCCCCCACCTCCCTGGCCC	139	1450	AGCTGCCCCCACGACACGAG
140	6	GTTCCCACCTCCCTGGGCCC	140	33	GGCCCCACCTCCCTGGGCCC	140	1447	ATCTTCTCCTGGTTGTCACC
141	5	TGGTTGTCAGCCCTGGGCCC	141	33	CCGATCTTCTCCCTGGGCCC	141	1435	TGCCCCCAGTCCCTGGGCCC
142	5	ACTCAGTGAGCAGGGAACAC	142	30	CCTGAGTAGTCCCTGGGCCC	142	1434	AGGGAACACCCCCTGGGCCC
143	5	GCTTCCACCTCCCTGGGCCC	143	30	CCCCCACCCTCCCTGGGCCC	143	1415	CCTGGTTGTCAGCTGCCCCA
144	5	GCCCCCAGCTCCCTGGGCCC	144	29	CTCCTGGTTGTCCTGGGCCC	144	1357	GCTGCCCCCACCCCTGGGCC
145	5	GCTCAGTGAGCAGGGAACAC	145	29	GCCCCCACCTCCCAGGGCCC	145	1336	AGCTGGTTGTCCCTGGGCCC
146	5	GCCCCCACCTCCGTGGGCCC	146	28	TGAGTGAGCAGGGAACACCC	146	1333	CCTGGTTGTTCCCTGGGCCC
147	5	GCCCCCACCTCCCTGGGTTC	147	27	ATCTTCTCCTGGTTGGGCCC	147	1320	TCTCCTGGTTGCCTGGGCCC
148	5	GTCAGCTGCCCCCACCGCCC	148	27	CAGGGAACACCCCCGATCTC	148	1312	TCTTCTCCTGGATGTCAGCT
149	5	GTTGTCAGCTGCCCCCACCT	149	26	TCAGCTGCCCCCACCGGCCC	149	1300	TCAGCTGCCCCCACCTGCCC
150	5	TGCCCCCACCTTCCTGGGCC	150	25	CCCCAGTAGTCCCTGGGCCC	150	1273	GATCTTCTCCTGGTTGGCCC
151	5	CTGCCCCCATCCCTGGGCCC	151	25	GATCTTCTCCTGGTTGTCCC	151	1260	CACCAGTAGTCCCTGGGCCC
152	4	GCCCCCACCTCCCTGGGCGC	152	24	TCTCCTGGTTGTCAGCTGAC	152	1259	TCTCCTGGTTGTCAGCACCC
153	4	TGCCCCCACCTCTCTGGGCC	153	23	TTTTCCCTACACGACGCTCT	153	1257	AGCTGCCCCACCCTGGGCCC
154	4	TCAGCTGCCCCCACCTGGGG	154	23	GGAACACCCCCGATCTTCCC	154	1238	GCTGCCCAGTCCCTGGGCCC
155	4	TGTCCCCACCTCCCTGGGCC	155	22	CTCCTGGTTGTCAGCGGCCC	155	1180	CCCCACCTGTCCCTGGGCCC
156	4	CAGCTGCCCCCACCGGGCCC	156	21	GTTGTCAGCTGCCCTGGGCC	156	1163	CTCCTGGTTGCCCTGGGCCC
157	4	TGCCCCCATCTCCCTGGGCC	157	21	CCCAGGTTGTCCCTGGGCCC	157	1158	ATCTTCTCCTGGTTGTGCCC
158	4	CCGATCTTCTCCCTGGGCCC	158	21	TCAGCTGCCCCCACCTGGGG	158	1133	GGTTGTCAGCTGCTGGGCCC
159	4	TCTCCTGGTTGTCAGGGCCC	159	20	GTCAGCTGCCCCCACCTCCC	159	1110	ACCCCCGATCTTCTGGGCCC
160	4	TGCCCCCACCTCCCTGGGCT	160	20	TGCCCCCATCTCCCTGGGCC	160	1103	CCCCGATCTTCTCCTGGCCC
161	4	ACCCCCGATCTTCTCCTGGC	161	19	TGGTTGTCAGCCCTGGGCCC	161	1101	AGCTGCCCCCACCCTGGCCC
162	4	TGTCCACACCCGCCTCGGAG	162	19	TCTCCTGGTTGTCAGCACCC	162	1083	CCCGATCTTCTCCTGGTGCT
163	4	TCAGCTGCCCCCACCGGCCC	163	19	AACACCCCCGATCTTCTCCC	163	1065	GCTGCCCCCACCTTGGGCCC
164	4	TGCCCCCACCCCCCTGGGCC	164	19	GTTGTCAGCTCCCTGGGCCC	164	1054	CCCGATCTTCCCCTGGGCCC
165	4	TGTCAGCTGCCCCCACCCCC	165	19	CCTGGTTGTCTCCTGGGCCC	165	1046	ATCTTCTCCTGGTTGTCAGT
166	4	TGCCCCCCCTCCCTGGGCCC	166	18	GTCAGCTGCCCCCAGGGCCC	166	1043	TTCTCCTGGTTGTCAGCTCC
167	4	CCCGATCTTCTCCTGGTTGC	167	18	TTGTCAGCTGCCCCCACCTC	167	1025	CCATCTTCTCCTGGATGTCA
168	4	CACCTCCCTGGGCCCCAGGA	168	18	TGGTTGTCAGTCCTGGGCCC	168	1017	CGATCTTCTCCTGGTTGTAG
169	4	GATCTTCTCCTGGTTGTCCC	169	17	CTGCCCCCACCTCTGGGCCC	169	1014	CCTGGTTGTCAGCTGCCCAC
170	4	TACCCCCACCTCCCTGGGCC	170	17	AGTGAGCAGGGAACACCCCC	170	998	TCTCCTGGTTGTCAGCTCCC
171	4	CCCCCACCATCCCTGGGCCC	171	17	CGATCTTCTCCTGGTTGTAG	171	992	ATCTTCTCCTGGTTGTCAAC
172	4	GGGCCCCAGGACTACTCACT	172	16	CGATCTTCTCCTGGTTGCCC	172	981	TGTCAGCTGCCCCCACCTCC
173	4	TTCCCCTACACGACGCTCTT	173	16	CAGCTGCCCCCACCTGGGCC	173	979	GCCCAGTAGTCCCTGGGCCC
174	4	TGCCCCCACTTCCCTGGGCC	174	16	CTTCTCCTGGTTGTCAGCCA	174	963	TCCTGGTTGTCAGCAGGCCC
175	4	GTTGTCAGCTGCCTGGGCCC	175	16	CTCCTGGTTGTCCCTGGGCC	175	958	ACACCCCCGATCTTCTCCTA
176	3	TGCCCCCACCTCCCTGGACC	176	16	GCCGCCACCTCCCTGGGCCC	176	949	TGTCAGCAGTCCCTGGGCCC
177	3	CCCGATCTTCTCCTGGTCCC	177	16	ATCTTCTCCTGGTTGTCACT	177	945	GTCAGCTGCCCCCACCTGGG
178	3	GAAAAAAAAGAAAGGGGAAA	178	16	ATCTTCTCCTGGTTGTCACC	178	935	CTGGTTGTCAGGGACTACCC
179	3	TGCCCCCACCTCCCTTGGCC	179	15	CTGGTTGTCAGCTGCCCCCC	179	917	GATCTTCTCCTGGTTGGCTC
180	3	ACCTCCCTGGGCCCCAGGAC	180	15	GAAAAAAAAGAAAGGGGAAA	180	910	GCCCCCACCTTCCCTGGGCC
181	3	TGTCAGCTGCCCCCACCTCC	181	15	CTTCCCCTACACGACGCTCT	181	899	GGTTGTCAGCTGCCGGGCCC
182	3	TCCTGGTTGTCAGCTGGCCC	182	15	GCCCCCACCTCCCTGGGGCC	182	891	CTTCTCCTGGTTGTCAGCCT
183	3	CCTGGTTGTCAGCTTCTCCC	183	15	CTGGTTGTCAGCTGGACAAC	183	889	GTTGTCAGCTGCCTGGGGCC
184	3	CTGGTTGTCAGCCTGGGCCC	184	15	CAGCTGCCCCCACTGGGCCC	184	888	TTGTCAGCTGTCCCTGGGCC
185	3	CAGCTGCCCCCACTGGGCCC	185	15	TCCTGGATGTCAGCTGCCCC	185	865	CCCCCGATCTTCTCCTGGCC
186	3	GGAACACCCCCGATCTTCCC	186	15	TGTCAGTTGTCCCTGGGCCC	186	852	GCCCCCACCCCCCTGGGCCC
187	3	CTCCCTGGGCCCCAGGACTA	187	15	TTCTCCTGGTTGTCAGGGCC	187	824	GCCCAGCTGTCCCTGGGCCC
188	3	CTCCTGGTTGTCCTGGGCCC	188	15	GCTGCCCCCACCCCTGGGCC	188	824	GGGCAGTAGTCCCTGGGCCC
189	3	TTGTCAGCTGCCCCCACCTC	189	14	TCAGCTGCCCCCCTGGGCCC	189	817	AGTGAGTAGTCCCTGGGCCC
190	3	TGCCTCCACCTCCCTGGGCC	190	14	CTTCTCCTGGTTGTCAGCCT	190	817	CCCCACCTTTCCCTGGGCCC
191	3	ATCTTCTCCTGGTTGTCACT	191	14	CCCCGATCTTCCCTGGGCCC	191	815	TCTCCTGGTTCCCTGGGCCC
192	3	TTTGCTCAGTGAGCAGGGAA	192	14	CAGCTGCCCCCACCTGGCCC	192	810	CGATCTTCTCCTGGTATATC
193	3	GTCAGCTGCTCCCTGGGCCC	193	13	TTCCCTACACGACGCTCTTC	193	809	CCCCCGATCTTCTCCTGGGA
194	3	GACCTCAGTGAGCAGGGAAC	194	13	GCCCGCACCTCCCTGGGCCC	194	808	TTCTCCTGGTTGTCCTGCCC
195	3	GCCCCCACCTCGCTGGGCCC	195	13	GCCCCCACCTCCCTCGGCCC	195	802	TGTCAGCTGCCCCCAGGCCC
196	3	CCCCCACCTCCCTTGGGCCC	196	13	TTGTCAGCTGTCCTGGGCCC	196	794	CTTCTCCTGGTTGTCAGCCA
197	3	AGCTGCCCCCACCTGGGGGC	197	13	GCCCCCACCTCCCTGCGCCC	197	788	TCCTGGTTGTCAGCTGCACC
198	3	GCCCCCACCTCTTTGGGCCC	198	13	GCCCCCTCCTCCCTGGGCCC	198	788	CCCCCGATCTTCTCCTGCCC
199	3	CGATCTTCTCCTGGTTGCCC	199	12	AGCTGCCCCCACGACACGAG	199	768	TCTCCTGGTTGTCAGTAGTT
200	3	GCCCAGCTGTCCCTGGGCCC	200	12	CCTGGTTGTCAGCTGCCCCA	200	764	ATCTTCTCCTCCCTGGGCCC
201	3	TGCCCCCACCTCCCTGGGTC	201	12	TTCTCCTGGTTGTCCTGCCC	201	764	CACCTGGTTGTCCTGGGCCC
202	2	CCCAGGTTGTCCCTGGGCCC	202	12	TGGTGAGGTGAGCAGGGAAC	202	746	CCGATCTTCTCCTGGTTGCC
203	2	GGCCTCAGTGAGCAGGGAAC	203	12	CCCACCTGGGCCCTGGGCCC	203	733	TGGTTGTCAGCTGCCCCAGT
204	2	CCCCCACCCTCCCTGGGCCC	204	12	CCCCCGATCTTCTCCTGGCC	204	732	CCGATCTTCTCCTGGTGCCC
205	2	GCTGCCCCCACCACGGGCCC	205	12	ATCTTCTCCTGGTTGTGCCC	205	727	GCTGCCCCCACCCTGGGGCC
206	2	CCCCCAGTAGTCCTGGGCCC	206	11	TTCTCCTGGTTGTCAGCTCC	206	718	CTTTCCCTACACGACGCTCT
207	2	GCCCCCACGTCCCTGGGCCC	207	11	AGCTGCCCCCACCCTGGGCC	207	713	CAGCTGCTGTCCCTGGGCCC
208	2	CTCCTGGTTGTCCCTGGGCC	208	11	TCTCCTGGTTGTCAGCTGTC	208	689	CCCCACCTATCCCTGGGCCC
209	2	GCAGTCCTGTCCCTGGGCCC	209	11	GGGAACACCCCCGATCTTCC	209	685	TGTCAGCTGCCCCCTGGGCC
210	2	TCCTGGTTGTCAGCTGCACC	210	11	CTGGTTGTCAGCCTGGGCCC	210	678	CTGCCCCTGTCCCTGGGCCC
211	2	GGCTCAGTGAGCAGGGAACA	211	11	TTCTCCTGGTTGTCAGGCCC	211	677	GCTGAGTAGTCCCTGGGCCC
212	2	TCCCTACACGACGCTCTTCC	212	11	AGCTGCCCCCACCTGGGGCC	212	676	TGGTTGTCAGCTGCCCCCAG
213	2	TCTCCTGGTTGTCAGCTGTC	213	11	TGTCAGCTGCCCCCACCTCC	213	673	TCCTGGTTGTCAGTAGTCCT
214	2	CTCCTGGTTGCCCTGGGCCC	214	11	CCCGATCTTCTCCTGGTGCT	214	672	AGCTGGTAGTCCCTGGGCCC
215	2	TGCACCCACCTCCCTGGGCC	215	11	TTCTCCTGGTTGTCAGCACC	215	668	TCTCCTGGTTGTCAGCTGTC
216	2	TTACCGACTCAGTGAGCAGG	216	10	TCTCCTGGTTGTCAGCTCCC	216	667	GTCAGCTGCCCCCACCCCCC
217	2	CTGCCCCCACCTCCTTGGGC	217	10	TCTCCTGGTTGTCAGTAGTT	217	666	CTCCTGGTTGTCAGCAGCCC
218	2	ACGACGCTCTTCCGATCTGG	218	10	GGAACACCCCCGATCCGCCC	218	665	CGATCTTCTCCTGGTAGTCC
219	2	TTCTCCTGGTTGTCCTGCCC	219	10	CTGCCCCACCTCCCTGGGCC	219	647	TCTTCTCCTGGTTGTCGCCC
220	2	ACGACTCAGTGAGCAGGGAA	220	10	AGCTGCCCCCACCTGGGGGC	220	642	CCCTGCTCCAGGACTACACC
221	2	CTTTCCCTACACGATGCTCT	221	10	GATCTTCTCCTGGTTGGCCC	221	635	GCTGCCCCCACCTGGGGCCC
222	2	TGCCCCTACCTCCCTGGGCC	222	10	TGTGAGGTGAGCAGGGAACA	222	623	CTGGTTGTCAGCTGGACAAC
223	2	CCTCCCTGGGCCCCAGGACT	223	10	TTATGAGGTGAGCAGGGAAC	223	620	TTGTCAGCTGCCCCTGGGCC
224	2	GGTTGTCAGCTGCCGGGCCC	224	10	TTGTTGAGGTGAGCAGGGAA	224	619	GTCAGCTGCCCCCAGGACTA
225	2	TTGTCAGGAGTCCTGGGCCC	225	10	CCTGGTTGTCAGCTGCCCAC	225	618	CAGCTGCCCCCACCTGGGGG
226	2	GACGCTCTTCCGATCTGCGA	226	10	GTGTTGAGGTGAGCAGGGAA	226	606	CTGCCCCCACCTCCCTGGGC
227	2	TGTTGGGCTCAGTGAGCAGG	227	10	GGGCCCACCTCCCTGGGCCC	227	605	CTCCTGGATGTCAGCTGCCC
228	2	TTCGCTCAGTGAGCAGGGAA	228	10	CAGCTGCCCTCCCTGGGCCC	228	605	CAGGACTACTCACTGGGCCC
229	2	CTCCTGGTTGTCAGCGGCCC	229	10	TCCTGGTTGTCAGCTGCACC	229	600	CTGCCCCCGTCCCTGGGCCC
230	2	TGCCCCCACATCCCTGGGCC	230	10	TCCTGGTTGTCAGTAGTCCT	230	597	GGTTGTCAGCTGCCCTGACA
231	2	CTTTTCCTACACGACGCTCT	231	9	CCCCGATCTTCTCCTGGCCC	231	594	GGTCGAGTGAGCAGGGAACA
232	2	GCCCCAACCTCCCTGGGCCT	232	9	TTGTCAGCTTCCCTGGGCCC	232	592	TTCTCCTGGTTGTCAGCTGG
233	2	ACGCTCTTCCGATCTCCTCA	233	9	GCTGAGGTGAGCAGGGAACA	233	591	CGATCTTCTCCTGGCAGCCC
234	2	CCCCAGCTGTCCCTGGGCCC	234	9	GCTGCCCCCACCTTGGGCCC	234	591	TTCTCCTGGTTGTCAGCACC
235	2	CTTTCCCTCCACGACGCTCT	235	9	GTTTGAGGTGAGCAGGGAAC	235	586	TGTCAGCTGCCCCTGGACCC
236	2	GGTTGTCAGCTGGTTGTCCC	236	9	TGTTGAGGTGAGCAGGGAAC	236	585	TCCTGGTTGTCAGCTACTCA
237	2	GTTGTCAGCTCCCTGGGCCC	237	9	GCCCCCACCTCCCTGGGCCG	237	584	TTGTAGTAGTCCCTGGGCCC
238	2	GCCCCCACATCCCTGGGCCT	238	9	GTGTGAGGTGAGCAGGGAAC	238	584	CTCCTGGTTGTCAGTCCCCC
239	2	TGTCAGTTGTCCCTGGGCCC	239	9	GCCCCCAGCTCCCTGGGCCC	239	571	TGGTCGAGTGAGCAGGGAAC
240	2	GCCCCCACCTCCCTCGGCCC	240	9	TCATGAGGTGAGCAGGGAAC	240	568	GTGTCGAGTGAGCAGGGAAC
241	2	CTTCTCCTGTCCCTGGGCCC	241	9	GCGCCCACCTCCCTGGGCCC	241	567	CAGCTGTAGTCCCTGGGCCC
242	2	TGGTCTCAGTGAGCAGGGAA	242	9	CCACCTCCCTGGGCCCCAGG	242	566	CCCCACCCCTCCCTGGGCCC
243	2	GCTGCCCCCACCCCTGGGCC	243	9	TTTTGAGGTGAGCAGGGAAC	243	559	GTCAGGTTGTCCCTGGGCCC
244	2	GCTGCCCCCTCCCTGGGCCC	244	9	CCATCTTCTCCTGGATGTCA	244	557	ATGTCAGCTGCCCTGGGCCC
245	2	CGATCTTCTCCTGGTTGTAG	245	8	TCTTCTCCTGGATGTCAGCT	245	555	GGGCCCACCTCCCTGGGCCC
246	2	CCACTCTCAGTGAGCAGGGA	246	8	GGTGTGAGGTGAGCAGGGAA	246	554	GCACCCGTGTCCCTGGGCCC
247	2	AACACCCCCGATCTTCTCCC	247	8	CAGCTGCCCCCACCTGGGGG	247	543	CTCCTGGTCTCCCTGGGCCC
248	2	TCCTGGTTGTCAGCGGGCCC	248	8	AGTCAGCTGTCCCTGGGCCC	248	543	AGCTGCCCCCCCCTGGGCCC
249	2	CCCCCACCTCCCCTGGGCCC	249	8	GCCCCGACCTCCCTGGGCCC	249	540	TTGTCGAGTGAGCAGGGAAC
250	2	ACGCTCTTCCGATCTGTAGA	250	8	TGCCTCCACCTCCCTGGGCC	250	540	CGGTCGAGTGAGCAGGGAAC
251	2	CTTTCCCCACACGACGCTCT	251	8	AATGAGGTGAGCAGGGAACA	251	539	TCTCCTGGTTGTCCTGCCCC
252	2	CTGGTTGTCAGGGACTACCC	252	8	GATGAGGTGAGCAGGGAACA	252	535	GGGTCGAGTGAGCAGGGAAC
253	2	TGCCACCACCTCCCTGGGCC	253	8	GTTGTCAGCTGCCCCCACCT	253	532	TTGTCAGTAGTCCTGGGCCC
254	2	TCCTGGTTGTCAGCTGGGCC	254	8	TTCTCCTGGTCCCTGGGCCC	254	532	TGTCGAGTGAGCAGGGAACA
255	2	TGCCCCCACCTCCCGGGGCC	255	8	CCCTGGTTGTCCCTGGGCCC	255	531	CCCCACCAGTCCCTGGGCCC
256	2	CCCCAGTAGTCCCTGGGCCC	256	8	CTGGTTGTCAGGGACTACCC	256	531	CTGCCCCAGTCCCTGGGCCC
257	2	TGCCCCCACCTCCCTGAGCC	257	8	GCTTGAGGTGAGCAGGGAAC	257	528	CTCCTGGTTGTCCCTGGGCC
258	2	GCCCAGTAGTCCCTGGGCCC	258	8	GCCCAGTAGTCCCTGGGCCC	258	528	TGGTTGTCAGCTGCCCCCCC
259	2	CCTCAGTGAGCAGGGAACAC	259	8	CCTGGTTGTTCCCTGGGCCC	259	527	GGCCCCACCTCCCTGGGCCC
260	2	AGCTGCCCCCACCCTGGCCC	260	8	CCCCCGATCTTCTCCTGGGA	260	524	TCCTGGTTGTCAGCTGCTGT
261	2	CCCCCACTGTCCCTGGGCCC	261	8	GATCTTCTCCTGGTTGGCTC	261	523	CGATCTTCTTCCCTGGGCCC
262	2	CCCCGATCTTCTCCTGGCCC	262	8	TTGTCAGCTGTCCCTGGGCC	262	523	TCTCCTGGTTGTCAGCGGCC
263	2	CTTTCCCTACATGACGCTCT	263	8	AGCTGCCCCCACCCTGGCCC	263	523	TCTTCTCCTGGTTGTGGCCC
264	2	CCCCCACCGTCCCTGGGCCC	264	8	TCCTGGTTGTCAGCTGGGCC	264	520	AGCTGACAGGCCCAGGACAG
265	2	GCCCCCACGACTACTGGGCC	265	8	TTGTCAGCTGCCCCCACCCA	265	515	GTTGTCAGCTGCCCCTGACA
266	1	GTTGAGCTCAGTGAGCAGGG	266	8	CCGATCTTCTCCTGGTGCCC	266	515	GTTGTCAGCTGCCCCCAGGA
267	1	TGCCGCCACCTCCCTGGGCC	267	8	AGTGAGTAGTCCCTGGGCCC	267	514	CCCCAGCTGCCCCTGGGCCC
268	1	TTCATATCTCAGTGAGCAGG	268	8	TGCCCCCACCTCCCTAGGCC	268	512	TCGTCGAGTGAGCAGGGAAC
269	1	CTGCGCCCACCTCCCTGGGC	269	8	CCCTGCTCCAGGACTACACC	269	511	TGTGTCGAGTGAGCAGGGAA
270	1	CTGGTTGTCTCCCTGGGCCC	270	8	GCCTTCACCTCCCTGGGCCC	270	502	TCCTGGTTGTCAGCTGCCAG
271	1	ACGCTCTTCCGATCTCGTGA	271	7	CCCCCAGTAGTCCTGGGCCC	271	501	CTCCTGGTTGTCAGCTGCAC
272	1	CCCCCTACCTCCCTGGGCCC	272	7	CTTGTGAGGTGAGCAGGGAA	272	501	TGCCCAGTAGTCCTGGGCCC
273	1	CGTACTCTCAGTGAGCAGGG	273	7	TCGTTGAGGTGAGCAGGGAA	273	501	GATCTTCTCTCCCTGGGCCC
274	1	CCTGAGTAGTCCCTGGGCCC	274	7	TGTCAGCTGCCCCCACCGCC	274	500	GGTTCGAGTGAGCAGGGAAC
275	1	CAGCTGCCCCCACCAGTCCC	275	7	ACTGTGAGGTGAGCAGGGAA	275	500	CCTGGTCTTCTCCTGGGCCC
276	1	TTATTCACTCAGTGAGCAGG	276	7	CAGCTGCTGTCCCTGGGCCC	276	500	GCGTCGAGTGAGCAGGGAAC
277	1	CCCCCGATCTTCTCCTGCCC	277	7	TGGTTGTCAGCTGCCCCCAG	277	497	CTGCCCCCACCCTTGGGCCC
278	1	CCCTGGGCCCCAGGACTACT	278	7	CGTGTGAGGTGAGCAGGGAA	278	495	GTTGTCAGCTGCCCCCACTA
279	1	TGCCCCACCTCCCTGGGCCT	279	7	GCCCTTACCTCCCTGGGCCC	279	488	AGGTCGAGTGAGCAGGGAAC
280	1	TGTTGGCCTCAGTGAGCAGG	280	7	TCTTGAGGTGAGCAGGGAAC	280	485	TTGTCAGCTGCCCCGGGCCC
281	1	CCCCCACTAACCCTGGGCCC	281	7	CAGGTGAGGTGAGCAGGGAA	281	481	CGTCGAGTGAGCAGGGAACA
282	1	GCATCTCAGTGAGCAGGGAA	282	7	GTCAGCTGCCCCCACCTGGG	282	478	CTGCCCCCAGTCCTGGGCCC
283	1	ATTCTCAGTGAGCAGGGAAC	283	7	AGGGAACACCCCCTGGGCCC	283	477	CCCCCAGTAGTCCTGGGCCC
284	1	TGCCCCAACCTCCCTGGGCC	284	7	AGCTGACAGGCCCAGGACAG	284	471	CTTCTCCTGTCCCTGGGCCC
285	1	TCAGCTGCCCCCACCTGCCC	285	7	GCCCCCACCTTTCTGGGCCC	285	469	TCTCCTGGTTGTCTGGGCCC
286	1	ATCTTCTCCTGGTTGTCAAC	286	7	CCTGAGGTGAGCAGGGAACA	286	468	TGCTCGAGTGAGCAGGGAAC
287	1	CAGCTCAGTGAGCAGGGAAC	287	7	TATTGAGGTGAGCAGGGAAC	287	467	GTTGTCAGCTGCCCTGGGCC
288	1	ATATCTCAGTGAGCAGGGAA	288	7	CGTGAGGTGAGCAGGGAACA	288	465	GTTCGAGTGAGCAGGGAACA
289	1	TTCGATCCTCAGTGAGCAGG	289	7	GTCAGCTGCCCCCACCCCCC	289	461	AGCTGCCAGTCCCTGGGCCC
290	1	CCCCGATCTGCCCTGGGCCC	290	7	GTTGAGGTGAGCAGGGAACA	290	461	TTCTCCTGGTTGATCTTCCC
291	1	TGCTCAGTGAGCAGGGAACA	291	7	AGCTGCCCCACCCTGGGCCC	291	460	CGTGTCGAGTGAGCAGGGAA
292	1	CTTGATGTCTCAGTGAGCAG	292	7	ATGCTGAGGTGAGCAGGGAA	292	460	CCTGGGCAGTCCCTGGGCCC
293	1	ACGCTCTTCCGATCTTGGAT	293	7	GATCTTCTCTCCCTGGGCCC	293	459	CCCCCACTGTCCCTGGGCCC
294	1	CTGCCCCCACCTCCCTGTGC	294	7	CCCCAGCTGTCCCTGGGCCC	294	457	GTGGTCGAGTGAGCAGGGAA
295	1	TCTCCTGGTTGCCTGGGCCC	295	7	TTGGTGAGGTGAGCAGGGAA	295	457	TTGGTCGAGTGAGCAGGGAA
296	1	GCTGCTCAGTGAGCAGGGAA	296	7	CTCCTGGTTGTCAGTAGCCC	296	457	CCCCCAGGACTACTGGGCCC
297	1	TCGTATCTCAGTGAGCAGGG	297	7	CTCCTGGTTGTCAGCTGCTC	297	455	ATGTCGAGTGAGCAGGGAAC
298	1	TGCCCCCGCCTCCCTGGGCC	298	7	TGCCCCTACCTCCCTGGGCC	298	454	CTGTCGAGTGAGCAGGGAAC
299	1	GGTTGTCAGCTGGTAGTCCC	299	7	GCGTGAGGTGAGCAGGGAAC	299	451	TGTTCGAGTGAGCAGGGAAC
300	1	TAGCTCAGTGAGCAGGGAAC	300	7	TGGTTGTCAGCTGCCCCAGT	300	450	GTCAGCTAGTCCCTGGGCCC
301	1	CTTTCCCTACCGACGCTCTT	301	7	CTACTGAGGTGAGCAGGGAA	301	449	ACGTCGAGTGAGCAGGGAAC
302	1	TTGTCAGCTGCCCCCAGCCC	302	7	ATGTGAGGTGAGCAGGGAAC	302	449	TGCCCCCACCCCTTGGGCCC
303	1	AGTACTCAGTGAGCAGGGAA	303	7	GAGTGAGCAGGGAACACCCC	303	449	AGTCAGCTGTCCCTGGGCCC
304	1	CCCCCACTGACAGTGGGCCC	304	6	GGTTGTCAGCTGCCCTGACA	304	448	TGGTTGTCAGCTGCCCTCAC
305	1	TATCTCTCAGTGAGCAGGGA	305	6	CTATGAGGTGAGCAGGGAAC	305	445	GCTGCCCCATCCCTGGGCCC
306	1	TCAGCTGCCCCCCTGGGCCC	306	6	CTTTGAGGTGAGCAGGGAAC	306	444	CAGGAGTAGTCCCTGGGCCC
307	1	GTCAGTGGGCCCCTGGGCCC	307	6	TGGTTGTCAGCTGCCCCTAC	307	444	CGTTCGAGTGAGCAGGGAAC
308	1	ACGACGCTCTTCCGATCTCT	308	6	CTTTCCCGACACGACGCTCT	308	442	CTTCTCCTGGTCCCTGGCCC
309	1	TTTTGTCCTCAGTGAGCAGG	309	6	CGGTGAGGTGAGCAGGGAAC	309	442	TGGGTCGAGTGAGCAGGGAA
310	1	GCCCAGTTGTCCCTGGGCCC	310	6	TTAGTGAGGTGAGCAGGGAA	310	442	CCCCCGTAGTCCCTGGGCCC
311	1	TGTACGCCTCAGTGAGCAGG	311	6	GGCTTGAGGTGAGCAGGGAA	311	441	CAGCTGCCCCCACCCTGGGG
312	1	CCCAGGTGGTCCCTGGGCCC	312	6	GGTTTGAGGTGAGCAGGGAA	312	439	ACCCAGTAGTCCCTGGGCCC
313	1	TCGTGAACTCAGTGAGCAGG	313	6	TGGTTGTCAGCTGACAACCA	313	437	GCCCCCACCCTCCTGGGCCC
314	1	TTTCTGTCTCAGTGAGCAGG	314	6	TGCCCTCACCTCCCTGGGCC	314	437	TGTCAGCTGCCCCCACCGCC
315	1	CCTGGTTGTCACCTGGGCCC	315	6	GATTTGAGGTGAGCAGGGAA	315	436	CTGCCCCCACCCTGGGGCCC
316	1	GCTGCCCCCACCCGGGGCCC	316	6	GCGATGAGGTGAGCAGGGAA	316	436	GCGGTCGAGTGAGCAGGGAA
317	1	TATTTACCTCAGTGAGCAGG	317	6	CTCCTGGTTGTCAGTCCCCC	317	434	GGTGTCGAGTGAGCAGGGAA
318	1	TCTTAACAGCTCAGTGAGCA	318	6	CTGGTTGTCTCCCTGGGCCC	318	433	CCCCCAGCTGCCCTGGGCCC
319	1	AGCTGGTTGTCCCTGGGCCC	319	6	GTCTGAGGTGAGCAGGGAAC	319	432	GCCCCCACCTTCCTGGGCCC
320	1	CCTGCCCCCACCCTGGGCCC	320	6	GTTCCCACCTCCCTGGGCCC	320	430	TCCTGGTTGTCAGCTGCCAC
321	1	TGCCCCCACCTCCTTGGGCC	321	6	GGTTGAGGTGAGCAGGGAAC	321	426	CCCCGATCTTCTCCTGGGCC
322	1	TCAGCTGCCCCCACCTCACT	322	6	GCTTCCACCTCCCTGGGCCC	322	424	TCCTGGTTGTCAGCTGACCC
323	1	ACAACTCAGTGAGCAGGGAA	323	6	GGATGAGGTGAGCAGGGAAC	323	423	TGCCAGTAGTCCCTGGGCCC
324	1	TTACGGCCTCAGTGAGCAGG	324	6	ATGATGAGGTGAGCAGGGAA	324	419	CTCCTGGTTGTCCCTGGCCC
325	1	CTTCCTCAGTGAGCAGGGAA	325	6	ATCTTCTCCTGGTTGTCAGT	325	419	AGTCGAGTGAGCAGGGAACA
326	1	CAGCTGCCCCCACCAGGACC	326	6	TCGATGAGGTGAGCAGGGAA	326	417	GCTCGAGTGAGCAGGGAACA
327	1	TGGGCGCCTCAGTGAGCAGG	327	6	TCTGAGGTGAGCAGGGAACA	327	417	AACCAGTAGTCCCTGGGCCC
328	1	TTTACTCAGTGAGCAGGGAA	328	6	CATGAGGTGAGCAGGGAACA	328	416	GGTTGTCAGCTGGTTGTCCC
329	1	CCCGATCTTCTCCTGGTGCT	329	6	AGCTGCCAGTCCCTGGGCCC	329	416	TTCGTCGAGTGAGCAGGGAA
330	1	GCTCCTCAGTGAGCAGGGAA	330	6	TATTTGAGGTGAGCAGGGAA	330	412	TGGTTGTCAGCTGTGGGCCC
331	1	ACGCTCTTCCGATCTTTGTA	331	6	CTGATGAGGTGAGCAGGGAA	331	412	CAGTCGAGTGAGCAGGGAAC
332	1	GAACTCAGTGAGCAGGGAAC	332	6	TGGGTGAGGTGAGCAGGGAA	332	410	TCCTGGTTGTCACCTGCCCC
333	1	CTGCCCCCATCTCCCTGGGC	333	6	TTGTCAGCATCCCTGGGCCC	333	409	AGGCAGCTGTCCCTGGGCCC
334	1	GTTGTCAGCTGCCCCCACCG	334	6	CGATCTTCTCCTGGTATATC	334	409	CGGGTCGAGTGAGCAGGGAA
335	1	TGCGTGCCTCAGTGAGCAGG	335	6	TGTCCACACCCGCCTCGGAG	335	409	TCAGCTGCCCCCACCTGGGC
336	1	GCGCTCAGTGAGCAGGGAAC	336	6	TTTCTGAGGTGAGCAGGGAA	336	408	CCTGGTTGTCAGTAGCCCCC
337	1	CCCGATCTTCTCCTGTTTGT	337	6	TTTGAGGTGAGCAGGGAACA	337	407	CTGCCCCCAGGACTGGGCCC
338	1	GGTCGCTCAGTGAGCAGGGA	338	6	CCCCCACCTCCCCTGGGCCC	338	406	TGCGTCGAGTGAGCAGGGAA
339	1	CTGTCCCCACCTCCCTGGGC	339	6	GCCCCCACCTTCCCTGGGCC	339	406	CAGCTGCCCCACCTGGGCCC
340	1	GGCCACTCAGTGAGCAGGGA	340	6	ATATGAGGTGAGCAGGGAAC	340	406	TTGTCAGTAGCCCTGGGCCC
341	1	CAGCTGCCCCCACCTGGGGG	341	6	GGTTGTCAGCTGGTAGTCCC	341	405	TGAACAACCAGGACTGAAGT
342	1	TGCCCCCACCTCCCTGTGCC	342	6	CGATCTTCTCCTGGCAGCCC	342	403	ATGGTCGAGTGAGCAGGGAA
343	1	TCTGCTCAGTGAGCAGGGAA	343	6	TGTCAGCTGCCCCTGGACCC	343	403	CACCCCCGATCTTTGGGCCC
344	1	GCACTCTCAGTGAGCAGGGA	344	6	GCTTTGAGGTGAGCAGGGAA	344	401	GGCTCGAGTGAGCAGGGAAC
345	1	CCAGGACAGTCCCTGGGCCC	345	6	GTGCTGAGGTGAGCAGGGAA	345	400	GCCCAGTTGTCCCTGGGCCC
346	1	CCCCCCCCCCCCCCCTCCCC	346	6	GTTGTCAGCTGCCCCTGACT	346	400	CCGTCGAGTGAGCAGGGAAC
347	1	ATGGCTCAGTGAGCAGGGAA	347	6	ACAGTGAGGTGAGCAGGGAA	347	399	GCTGTCGAGTGAGCAGGGAA
348	1	GGGGCTCAGTGAGCAGGGAA	348	6	AAGTGAGGTGAGCAGGGAAC	348	399	AGCTGCCCGTCCCTGGGCCC
349	1	ATTGCTCAGTGAGCAGGGAA	349	6	ACACCCCCGATCTTCTCCTA	349	399	GGTTGTCAGCTGCCCAGCCC
350	1	CCCGATCTTCCCCTGGGCCC	350	6	TTCTGAGGTGAGCAGGGAAC	350	399	TGGTTGTCATCCCTGGGCCC
351	1	GCCCCCACCTTCCTGTGCCC	351	5	CACCTGGTTGTCCTGGGCCC	351	398	CTCCTGGTTGTCAGCTGCTC
352	1	TCTCCTGGTTGTCAGTAGTT	352	5	CCGATCTTCTCCTGGTTGCC	352	397	CATGTCGAGTGAGCAGGGAA
353	1	CCCACCAAATCCCTGGGCCC	353	5	CCTGGTTGTCAGTAGCCCCC	353	397	GCTGCCCTGTCCCTGGGCCC
354	1	CCCCACCTATCCCTGGGCCC	354	5	GCCCCCACCTCCCTGGCCCC	354	396	TCGGTCGAGTGAGCAGGGAA
355	1	CTAGTTAACTCAGTGAGCAG	355	5	GATATGAGGTGAGCAGGGAA	355	396	GGTCAGTAGTCCCTGGGCCC
356	1	CAGCTGCTGTCCCTGGGCCC	356	5	CTGCCCCCAGTCCCTGGGCC	356	396	GTCTCGAGTGAGCAGGGAAC
357	1	CTTGCTCAGTGAGCAGGGAA	357	5	AGCTGGTAGTCCCTGGGCCC	357	395	TTTGTCGAGTGAGCAGGGAA
358	1	GCGTCTCAGTGAGCAGGGAA	358	5	CGCTGAGGTGAGCAGGGAAC	358	395	CCTGGATGTCAGCTGGGCCC
359	1	ATCGCTCAGTGAGCAGGGAA	359	5	TGCCCCCACCTCCTTGGGCC	359	394	GGTTGTCAGCTGGTAGTCCC
360	1	TGCCCCCAGTCCCTGGGCCC	360	5	CCCCACCTGTCCCTGGGCCC	360	394	CAGCTGGTTGTCCTGGGCCC
361	1	GCAAAAACCTCCCGGGGCCC	361	5	TCTTCTCCTGGTTGTCGCCC	361	390	TCTCCTGGTTGTCAGGCCCC
362	1	TCGGGTCTCAGTGAGCAGGG	362	5	GCCCCCACCTCCCTGGGCTT	362	389	AGCTGCCCCCACCTGTCCCC
363	1	ACGCTCTTCCGATCTGTGGG	363	5	TGCCCCCACTTCCCTGGGCC	363	389	TGGTTGTAGTCCCTGGGCCC
364	1	CTCTTTGGCTCAGTGAGCAG	364	5	GCCCCCACCTCTTTGGGCCC	364	388	GTTGTCGAGTGAGCAGGGAA
365	1	TTAATGGCTCAGTGAGCAGG	365	5	TGATTGAGGTGAGCAGGGAA	365	388	TAGTCGAGTGAGCAGGGAAC
366	1	CACCAGTAGTCCCTGGGCCC	366	5	TCTCCTGGTTGCCTGGGCCC	366	386	ACGGTCGAGTGAGCAGGGAA
367	1	CGTCCTCAGTGAGCAGGGAA	367	5	AGCCTGAGGTGAGCAGGGAA	367	386	TGCCCCCACCGCCTGGGCCC
368	1	CAGCTGCCCCCACCTGGGCC	368	5	GCATTGAGGTGAGCAGGGAA	368	385	ACACCCCCGTCCCTGGGCCC
369	1	GCCCACAACTCCCTGGGCCC	369	5	CTGCCCCTGTCCCTGGGCCC	369	384	TGGTTCGAGTGAGCAGGGAA
370	1	TCTCCTGGTTGTCAGCTGAC	370	5	TAATGAGGTGAGCAGGGAAC	370	384	CTTGTCGAGTGAGCAGGGAA
371	1	CCCCCACCTCCCTGAGCCCC	371	5	CACCAGTAGTCCCTGGGCCC	371	383	GTTGTCAGCTGCCCCCACCG
372	1	TTGCGTTCTCAGTGAGCAGG	372	5	GCTGAGTAGTCCCTGGGCCC	372	382	GGCGTCGAGTGAGCAGGGAA
373	1	GGATGCTCAGTGAGCAGGGA	373	5	ACCCCCGATCTTCTGGGCCC	373	381	CCCCAGTTGTCCCTGGGCCC
374	1	TCCGATCTACACTACTCAGT	374	5	AGCTGAGGTGAGCAGGGAAC	374	381	CAGCTGCAGTCCCTGGGCCC
375	1	CTTATCGACTCAGTGAGCAG	375	5	TTGTCAGTAGCCCTGGGCCC	375	380	GGTTGTCAGCCCCTGGGCCC
376	1	CTGCCCCCACCTCTTGGCCC	376	5	TTCTCCTGGTTGTCAGCTGG	376	380	CGCGTCGAGTGAGCAGGGAA
377	1	TGGCTCAGTGAGCAGGGAAC	377	5	TGTGTGAGGTGAGCAGGGAA	377	379	GCCCCCACCACCCTGGGCCC
378	1	AGCAGGTGGGGCCTGGGCCC	378	5	CTCCTGGTTGTCAGCTGACC	378	379	GCGTTCGAGTGAGCAGGGAA
379	1	TGGATGTCAGTCCTGGGCCC	379	5	CCGTGAGGTGAGCAGGGAAC	379	378	TAGGTCGAGTGAGCAGGGAA
380	1	CCCGATCTTCTCTTGGTTGT	380	5	GGTGAGGTGAGCAGGGAACA	380	377	GCTCACAACTGTCCTGGCCC
381	1	CCCCCCCCCCCCCCTCCCCC	381	5	CTTCTCCTGGTTGTGGGCCC	381	376	GCCTCGAGTGAGCAGGGAAC
382	1	TCAGCTGCCTCCCTGGGCCC	382	5	TAGGTGAGGTGAGCAGGGAA	382	376	GCCGTCGAGTGAGCAGGGAA
383	1	GCCCCCACCTCCCCGGGCTC	383	5	TGCTGAGGTGAGCAGGGAAC	383	375	GTTTCGAGTGAGCAGGGAAC
384	1	GCTCTTCCGATCTCAAGTAC	384	5	GCCCCCACCTCCCTAAGCCC	384	374	TCCTGGTTGTCAGCTGCCTC
385	1	TCAGCTGGTTGTCAGGGCCC	385	5	TACATGAGGTGAGCAGGGAA	385	374	TCGTTCGAGTGAGCAGGGAA
386	1	GGAACACCCCCGATCCGCCC	386	5	TAAATGAGGTGAGCAGGGAA	386	373	TCCTGGTTCTCCCTGGGCCC
387	1	ACGCTCTTCCGATCTGGTGG	387	5	GATTGAGGTGAGCAGGGAAC	387	370	GCCTGGTTGTCCCTGGGCCC
388	1	CTGCCCCCACCTCCCTGAGC	388	5	TAGTGAGGTGAGCAGGGAAC	388	370	CTGGTTGTCAGCCCCTGCCC
389	1	GCTGCCCAGTCCCTGGGCCC	389	5	TGGTTGTCAGCTGCCCCACC	389	370	GTCCCCACCTCCCTGGGCCC
390	1	CCCTGGTTGTCCCTGGGCCC	390	5	CATTGAGGTGAGCAGGGAAC	390	370	TTGTTCGAGTGAGCAGGGAA
391	1	TATAGGTCTCAGTGAGCAGG	391	5	TGCCCCCACCTCCCTGGGCT	391	369	CGCTCGAGTGAGCAGGGAAC
392	1	CCCCCATCTTCCCTGGGCCC	392	5	TGTTTGAGGTGAGCAGGGAA	392	369	TCTGTCGAGTGAGCAGGGAA
393	1	CTCGTATGCTCAGTGAGCAG	393	5	CTTTCCCTATACGACGCTCT	393	365	CAGCTGCCCCTGGACTGCCC
394	1	GCCCCCACCTCCCTGCGCCC	394	5	TTGTCAGCTGCCCTCCTACT	394	365	ACCCCCGATTCCCTGGGCCC
395	1	CTGTTCTGCTCAGTGAGCAG	395	5	GTATGAGGTGAGCAGGGAAC	395	365	GCATCGAGTGAGCAGGGAAC
396	1	TGGTTGTCAGCTGCCTGCCC	396	5	CCATTGAGGTGAGCAGGGAA	396	364	CTCCTGGTTGTCAGTAGCCC
397	1	ATCTTCTCCTGGTTGTGCCC	397	5	TGCCCCCACCTCCCTGGACC	397	364	TTGCTCGAGTGAGCAGGGAA
398	1	GTCAGCTGTCCCCTGGGCCC	398	5	TGCCCCCACCTTCCTGGGCC	398	364	GTCGTCGAGTGAGCAGGGAA
399	1	TCAGCTGCCCCCAGGGGCCC	399	5	GCCCCCACCTCCGTGGGCCC	399	363	TCCTGGTTGTCAACTGCCCC
400	1	TGCCCCCACCTCCCTAGGCC	400	5	GGTTGTCAGCTGCCCAGCCC	400	363	GATCTTCTCCTGGTGGGCCC
401	1	GGACTCAGTGAGCAGGGAAC	401	5	GCCCCCCCCTCCCTGGGCCC	401	362	CCTGGTTGTCAGCTGGGGCC
402	1	CTTTCCTTACACGACGCTCT	402	5	AATTGAGGTGAGCAGGGAAC	402	362	CTGGTCGAGTGAGCAGGGAA
403	1	TTATGTTCTCAGTGAGCAGG	403	5	AGTGTGAGGTGAGCAGGGAA	403	360	TGGCTCGAGTGAGCAGGGAA
404	1	CGGACTCAGTGAGCAGGGAA	404	5	TGCCCCCACCTCCCTGGGTC	404	360	CTGCCCCCACCCCCTGGGCC
405	1	GATCTTCTCTCCCTGGGCCC	405	5	CTTATGAGGTGAGCAGGGAA	405	359	CACGTCGAGTGAGCAGGGAA
406	1	ATCTCAGTGAGCAGGGAACA	406	5	TCCTGGTAGTCCCTGGGCCC	406	359	CAGGTCGAGTGAGCAGGGAA
407	1	CGGGTGCTCAGTGAGCAGGG	407	5	GATCTTCTCCTGGTGGGCCC	407	358	GTGCTCGAGTGAGCAGGGAA
408	1	GGTGCTCAGTGAGCAGGGAA	408	5	TCCTGGTTGTCAGCTGACCC	408	357	GGGGTCGAGTGAGCAGGGAA
409	1	CCCCACCCAGTCCCTGGCCC	409	5	TGTCAGCTGCCCTGGGCAGA	409	357	GAGTCGAGTGAGCAGGGAAC
410	1	GGGCCCACCTCCCTGGGCCC	410	5	TGGTTGTCAGCTGCCCTCAC	410	356	CTTCTCCTGGCCCTGGGCCC
411	1	ATCTCGTGGGCTCAGTGAGC	411	5	TGTCAGCTGCCCCCACCGAG	411	356	ATTGTCGAGTGAGCAGGGAA
412	1	TGTCTCAGTGAGCAGGGAAC	412	5	GGCTGAGGTGAGCAGGGAAC	412	353	TTTCGAGTGAGCAGGGAACA
413	1	CTAGCTCAGTGAGCAGGGAA	413	5	GTGATGAGGTGAGCAGGGAA	413	353	AGTGTCGAGTGAGCAGGGAA
414	1	CTACACGACGCTCTTCCGAT	414	5	CCCCCGATCTTCTCCTGCCC	414	352	TATGTCGAGTGAGCAGGGAA
415	1	CTTTCCCTACAAGACGCTCT	415	5	AGACTGAGGTGAGCAGGGAA	415	351	CCGGTCGAGTGAGCAGGGAA
416	1	CACCTGTAGTCCCTGGGCCC	416	5	TCTCCTGGTTGTCCTGCCCC	416	348	AGTTCGAGTGAGCAGGGAAC
417	1	GGCCCTCAGTGAGCAGGGAA	417	5	TCGTGAGGTGAGCAGGGAAC	417	347	GCTTCGAGTGAGCAGGGAAC
418	1	GAAGACCTCAGTGAGCAGGG	418	5	CCCCACCTATCCCTGGGCCC	418	346	CCTGGTTGTCAGCTGTGCCC
419	1	TGCCCCAGTAGTCCCTGGGC	419	5	TCCTGGTTGTCAGCTGCCAC	419	345	TCAGCTGGTTGTCAGGGCCC
420	1	GCCCCAGGACTACTCACTCC	420	5	CTGCCCCCAGTCCTGGGCCC	420	345	TCCAGGTTGTCCCTGGGCCC
421	1	TTTCCCTACACGGCGCTCTT	421	5	TTGCTGAGGTGAGCAGGGAA	421	345	ATCGTCGAGTGAGCAGGGAA
422	1	GTTGTCAGCTGCCCCTTACA	422	5	TCGGTGAGGTGAGCAGGGAA	422	343	TACGTCGAGTGAGCAGGGAA
423	1	GCCCGCACCTCCCTGGGCTC	423	4	GCACTGAGGTGAGCAGGGAA	423	343	CAGCTACTTCTCCTGGTTGT
424	1	CCCCACCTGTCCCTGGGCCC	424	4	GTCGTGAGGTGAGCAGGGAA	424	342	GTTGTCAGCTGCCCCAGGAC
425	1	CTGGTTGTCAGTGCTCCACC	425	4	CAGCTGCCCCCAGGCAGCCC	425	342	TTCTCCTGGTCACTGGGCCC
426	1	CGATCTTCTCCTGGTATATC	426	4	GCCCAGCTGTCCCTGGGCCC	426	341	ATCTTCTCCTGGCTGGGCCC
427	1	TGTGTTTCTCAGTGAGCAGG	427	4	TTGATGAGGTGAGCAGGGAA	427	341	TCAGTCGAGTGAGCAGGGAA
428	1	AGGACTCAGTGAGCAGGGAA	428	4	TCTTCTCCTGGTTGTGGCCC	428	340	GTGTTCGAGTGAGCAGGGAA
429	1	CCGATCTGTCAGGCTCAGTG	429	4	GTTGTCAGCTGCCCCCACTA	429	340	TTGTCAGAGTCCCTGGGCCC
430	1	GTTCCTCAGTGAGCAGGGAA	430	4	GTTCTGAGGTGAGCAGGGAA	430	340	GCAGTCGAGTGAGCAGGGAA
431	1	CAGGGAACACCCCCGATCTC	431	4	AAGATGAGGTGAGCAGGGAA	431	340	CTTTCGAGTGAGCAGGGAAC
432	1	TCTTTCCCTCACGACGCTCT	432	4	CTGCCCCCACTCGGTGCTCA	432	339	GTATCGAGTGAGCAGGGAAC
433	1	GGGCGGCTCAGTGAGCAGGG	433	4	CCTTGAGGTGAGCAGGGAAC	433	339	GGGAACACCCCCGATCCCCC
434	1	CAGCTGCCCCCACCCTGGGC	434	4	AGCTGCCCCCACCTGGGCAG	434	339	TGTCTCGAGTGAGCAGGGAA
435	1	CTTTCCCGACACGACGCTCT	435	4	TTCCCCTACACGACGCTCTT	435	338	TCCTGGTTGTCAGTGGGCCC
436	1	TGGTGGTTGTCCCTGGGCCC	436	4	CTAGTGAGGTGAGCAGGGAA	436	338	CCTGTCGAGTGAGCAGGGAA
437	1	TGAGTGCCTCAGTGAGCAGG	437	4	CCGGTGAGGTGAGCAGGGAA	437	338	CGGTTCGAGTGAGCAGGGAA
438	1	CTGCCCCCACCTGAGTAGCC	438	4	ACGTTGAGGTGAGCAGGGAA	438	337	TCTCGAGTGAGCAGGGAACA
439	1	TTTCCCTACACGACGCCCTT	439	4	TACCCCCACCTCCCTGGGCC	439	335	TCAGCTGCCCCCACCGGGCC
440	1	GGTGCTCATAATCACCCCAC	440	4	GTTGTCAGCTGCCTGGGGCC	440	334	AGCTCGAGTGAGCAGGGAAC
441	1	CTCTTCCGATCTGGCAAGCT	441	4	CCCCCAGGGCCCCTGGGCCC	441	333	GTAGTCGAGTGAGCAGGGAA
442	1	TGCCCCCACCTCCCCGGGCC	442	4	GGGAACACCCCCGATCCCCC	442	333	TCCTGGTGGTCCCTGGGCCC
443	1	GCCCCTACCTCCATGGGCCC	443	4	GAGCTGAGGTGAGCAGGGAA	443	332	GTCAGCTGTTCCCTGGGCCC
444	1	TGCATGACTCAGTGAGCAGG	444	4	TCAGCTGCCCCCACCTGCCC	444	332	CTGCCCCCAGGCCCCAGGAC
445	1	GTCCCCACCTCTCTGGGCCC	445	4	TTCTCCTGGTCACTGGGCCC	445	332	ATGCTCGAGTGAGCAGGGAA
446	1	CCCCGATCTTCCCCTGGTTG	446	4	TCAGCTGCCTCCCTGGGCCC	446	331	AGGGTCGAGTGAGCAGGGAA
447	1	GGGTTCTCAGTGAGCAGGGA	447	4	GAGATGAGGTGAGCAGGGAA	447	331	CATCGAGTGAGCAGGGAACA
448	1	CCGATCTCGATTCCTCAGTG	448	4	GCCCCCAGGGCCCTGGGCCC	448	330	CCGTTCGAGTGAGCAGGGAA
449	1	GCCCCCAGCCCCCTGGGCCC	449	4	CTCCTGGTTGTCCCTGGCCC	449	330	CGGCTCGAGTGAGCAGGGAA
450	1	GGTCCTGGGTCCCTGGGCCC	450	4	CCTTTGAGGTGAGCAGGGAA	450	328	TCAGCTGCCCCCACCGCCCC
451	1	CTGGGGTTGTCCCTGGGCCC	451	4	AAATTGAGGTGAGCAGGGAA	451	327	GTCAGGCTGTCCCTGGGCCC
452	1	GGTTGTCAGCTGCTGGGCCC	452	4	CTGCCCCAGTCCCTGGGCCC	452	327	GCTGCCCCCAGGACTACCCC
453	1	GGTTGTCAGTCCCTGGGCCC	453	4	GCCCCCACGTCCCTGGGCCC	453	326	CAGCTGCCCCCAGGACTACT
454	1	TACACCTCTCAGTGAGCAGG	454	4	TCTATGAGGTGAGCAGGGAA	454	326	CGATCTTCTCCTGGATGTCA
455	1	GCCCTCACCTCCCTGGGCCT	455	4	TGTCAGGGCCCCCTGGGCCC	455	326	TGAGTCGAGTGAGCAGGGAA
456	1	ATATGCTCAGTGAGCAGGGA	456	4	TGCTTGAGGTGAGCAGGGAA	456	326	CGTTTCGAGTGAGCAGGGAA
457	1	CCGATCTTATTTACTCAGTG	457	4	GGGATGAGGTGAGCAGGGAA	457	325	CCACCCTGGGCCCTGGGCCC
458	1	ATCTTAGGCGCTCAGTGAGC	458	4	ATCTTCTCCTCCCTGGGCCC	458	325	TGTTTCGAGTGAGCAGGGAA
459	1	TCAAACTCTCAGTGAGCAGG	459	4	CCCCCAGCTGCCCTGGGCCC	459	325	ACGTTCGAGTGAGCAGGGAA
460	1	CTTTCCCTACACGGCGCTCT	460	4	GACAGCTCACTCCTCGGTCC	460	324	TTTTCGAGTGAGCAGGGAAC
461	1	GTCCTGGTTGTCCTGGGCCC	461	4	AGCTGCCCCCACCTGTCCCC	461	324	GGATCGAGTGAGCAGGGAAC
462	1	AAGTACCTCAGTGAGCAGGG	462	4	TCATTGAGGTGAGCAGGGAA	462	324	GATGTCGAGTGAGCAGGGAA
463	1	CCCACCTGGGCCCTGGGCCC	463	4	GGTATGAGGTGAGCAGGGAA	463	323	CCCCCGATCTCCCTGGGCCC
464	1	GACCCTCAGTGAGCAGGGAA	464	4	ATATTGAGGTGAGCAGGGAA	464	323	CACTCGAGTGAGCAGGGAAC
465	1	GCTCCTACCTCCCTGGGCCC	465	4	CAGCTGCCCCCCCTGGGCCC	465	323	TGCCTCGAGTGAGCAGGGAA
466	1	CTGCCCCCACCCAGTGGCCC	466	4	CGTTTGAGGTGAGCAGGGAA	466	322	GGGCTCGAGTGAGCAGGGAA
467	1	CTTTCCCTACACGACGATCT	467	4	GCCCCCAGGCCCCTGGGCCC	467	322	GCCCCCACCGCCCTGGGCCC
468	1	TTGCTGGCTCAGTGAGCAGG	468	4	GCTGCCCCCACCTGGGGCCC	468	321	TTCTCGAGTGAGCAGGGAAC
469	1	TTGTCAGCTGTCCCTGGGCC	469	4	GGGTTGAGGTGAGCAGGGAA	469	319	TCCGTCGAGTGAGCAGGGAA
470	1	CAGCTGCCCCCACCTGGCCC	470	4	TGTGATGTGAGGTGAGCAGG	470	319	TGATCGAGTGAGCAGGGAAC
471	1	AGCTGCCCCCACCTGGGGCC	471	4	ATCTTGAGGTGAGCAGGGAA	471	319	TGTCAGCTGCCCCAGGGCCC
472	1	TCCTGGATGTCAGCTGCCCC	472	4	ATAATGAGGTGAGCAGGGAA	472	318	GACTCGAGTGAGCAGGGAAC
473	1	TCAGTGAGCAGGGAACCCCC	473	4	CATTTGAGGTGAGCAGGGAA	473	318	GGGTTCGAGTGAGCAGGGAA
474	1	GTCAGCTGCCCCCACCGGCC	474	4	CCCCACCTTTCCCTGGGCCC	474	317	TTAGTCGAGTGAGCAGGGAA
475	1	TTCTCCTGGTTGTCAGGCCC	475	4	TACTGAGGTGAGCAGGGAAC	475	317	TCAGCCCCAGTCCTGGGCCC
476	1	TCCTGGTTGCCCCTGGGCCC	476	4	CCTGGTTGTCACCTGGGCCC	476	317	CTGGTTGTCACCCTGGGCCC
477	1	GTCAGCTGGTTGTCAGTTGT	477	4	CCTGGTTGTCAGCTGGGGCC	477	317	CTGCCCCCACCTACTCACCC
478	1	TGGTCAGTAGTCCCTGGGCC	478	4	GCTGCCCAGTCCCTGGGCCC	478	317	TCTCCCCAGGGCCTGGGCCC
479	1	GCTGCCCCCACCTGGGGCCC	479	4	CGTATGAGGTGAGCAGGGAA	479	316	GTCAGCTGGCCCCTGGGCCC
480	1	AGCTGCCCCAGGCTGGGCCC	480	4	CTGCCCCTCGGCCCCAGGAC	480	316	ACTCGAGTGAGCAGGGAACA
481	1	ATCTTCTCCTGGTTGTCACC	481	4	CCCGATCTTCCCCTGGGCCC	481	316	TAGCTCGAGTGAGCAGGGAA
482	1	GCTCCCACCTCCCTGGGCCT	482	4	GGCATGAGGTGAGCAGGGAA	482	316	CCTGAGTAGTCCCTGGGCCC
483	1	AGCTGCCCCCACCCTGGGCC	483	4	ATCTTCTCCTGGTTGTCAAC	483	315	TGGTTGTTGTCCCTGGGCCC
484	1	CAAACTCAGTGAGCAGGGAA	484	4	CACCCCCGATCCCTGGGCCC	484	315	TCATCGAGTGAGCAGGGAAC
485	1	ATACGCCTCAGTGAGCAGGG	485	4	ACATGAGGTGAGCAGGGAAC	485	315	GTTGTCAGCTGCCCTGGCCC
486	1	TCCGATCTGTTTTACTCAGT	486	4	GCTGCCCCCACCCAGGACTA	486	314	TACTCGAGTGAGCAGGGAAC
487	1	AACACTCAGTGAGCAGGGAA	487	4	AGCTGCCCCCATCTGGGCCC	487	314	CGTCTCGAGTGAGCAGGGAA
488	1	TGAACAACCAGGACTGAAGT	488	4	CTGCCCCCGTCCCTGGGCCC	488	313	AGCTGCCCCCAGCTGGGCCC
489	1	TTGCCACTCAGTGAGCAGGG	489	4	GTTGTCAGCTGCCCCTGACA	489	313	TCCTGGTTGTCATCTGCCCC
490	1	GTCAGCTGCCCCAGGACTAC	490	4	CTGCTGAGGTGAGCAGGGAA	490	313	TGTCAGCTGCCCTGGGCAGA
491	1	CCCCCAGGACTACTGGACCC	491	4	CCTGGTTGTCAGCTGGCCCC	491	312	GCCCCAGGACTACTGGGCCC
492	1	TGCAGTGCTCAGTGAGCAGG	492	4	TTTGTGAGGTGAGCAGGGAA	492	312	GCTTTCGAGTGAGCAGGGAA
493	1	CCCCCCCCCCCCTCCCCCCC	493	4	TTCTCCTGGTTGATCTTCCC	493	310	AAGTCGAGTGAGCAGGGAAC
494	1	AAAACTCAGTGAGCAGGGAA	494	4	CCTGTGAGGTGAGCAGGGAA	494	310	ATGTTCGAGTGAGCAGGGAA
495	1	CACGACGCTCTTCCGATCTC	495	4	TTGTAGTAGTCCTGGTTCCC	495	310	CCTCGAGTGAGCAGGGAACA
496	1	CTCCTGGTTGTCAGTCCCCC	496	4	CGGATGAGGTGAGCAGGGAA	496	309	CTCCTGGTTGTCAGCTGACC
497	1	TTAACTCAGTGAGCAGGGAA	497	4	TGTCAGCTGCCCCTGGGCAC	497	308	CTCGTCGAGTGAGCAGGGAA
498	1	TCTAGTGCTCAGTGAGCAGG	498	4	GATCTTCTTGTCCTGGGCCC	498	308	ACTTCGAGTGAGCAGGGAAC
499	1	TGCCCCCTCCTCCCTGGGCC	499	4	GCATGAGGTGAGCAGGGAAC	499	308	TCCTGGTTGTCAACTGGCCC
500	1	ATCCCTCAGTGAGCAGGGAA	500	4	GAAATGAGGTGAGCAGGGAA	500	307	TTGTCAGCTGCCCCCACCAC
501	1	TCCGCTCAGTGAGCAGGGAA	501	4	CTTTTGAGGTGAGCAGGGAA	501	305	CACCTGTAGTCCCTGGGCCC
502	1	TTCTCCTGGTTGTCAGCTCC	502	4	CACCTCCCTGGGCCCCAGGA	502	305	GTTGTCCTGCCCCTGGGCCC
503	1	ATCTCAACATCTCAGTGAGC	503	4	CCTGGTCTTCTCCTGGGCCC	503	305	CGATCGAGTGAGCAGGGAAC
504	1	GCTACCCCCACCTCCCTGGG	504	4	TGTCCCCACCTCCCTGGGCC	504	304	CAGTTCGAGTGAGCAGGGAA
505	1	CCCCACCAATCCCTGGGCCC	505	4	GCTGCCCCATCCCTGGGCCC	505	303	CCCCCACCTCCCTGGGCCCC
506	1	TCTCCTGGTTGTCCTGGGCC	506	4	GCTATGAGGTGAGCAGGGAA	506	303	CCCGTCGAGTGAGCAGGGAA
507	1	CCTGGTTGTCAGCTGGCCCC	507	4	GCAGTGAGGTGAGCAGGGAA	507	303	GTTGTCAGCTGCCCCTGACT
508	1	TGAGTATCTCAGTGAGCAGG	508	4	TTGTGAGGTGAGCAGGGAAC	508	303	TAGTTCGAGTGAGCAGGGAA
509	1	ATCTTCTCCTGGTTGTCAGT	509	4	CTACACGACGCTCTTCCGAT	509	302	TCCTGGCTGTCCCTGGGCCC
510	1	TCTCCCTGGGCCCCAGGACC	510	4	GAGTGAGGTGAGCAGGGAAC	510	302	CATTCGAGTGAGCAGGGAAC
511	1	TCAGCTGCCCCCACCGCCCC	511	4	AATTTGAGGTGAGCAGGGAA	511	302	TGCCCCCACCACCTGGGCCC
512	1	CAATCTCAGTGAGCAGGGAA	512	4	CAGCTGCCCCTGGACTGCCC	512	302	GGTTTCGAGTGAGCAGGGAA
513	1	TCTTTTCAACTCAGTGAGCA	513	4	CAGCTGGTTGTCCTGGGCCC	513	299	ACCTCGAGTGAGCAGGGAAC
514	1	CCTGGTTGTCTCCTGGGCCC	514	4	CTCCTGGTCTCCCTGGGCCC	514	299	TTGTCAGCATCCCTGGGCCC
515	1	GGTTGTCAGCTGCCTGGCCC	515	4	TCCTGGCTGTCCCTGGGCCC	515	299	TGGATGTCAGTCCTGGGCCC
516	1	TTCTCCTGGTCACTGGGCCC	516	4	TGCCCCCACCTCCCTGAGCC	516	299	GTCAGCTGGTTGTCAGTTGT
517	1	CAGCTGCCCTCCCTGGGCCC	517	4	GCCTGAGGTGAGCAGGGAAC	517	299	CTGTTCGAGTGAGCAGGGAA
518	1	GGACCTCAGTGAGCAGGGAA	518	4	TATCTGAGGTGAGCAGGGAA	518	297	GAGGTCGAGTGAGCAGGGAA
519	1	TCCTGGTAGTCCCTGGGCCC	519	4	TCCTGGTTGTCAGCTACTCA	519	297	TGGTTGTCAGCTGCGGGCCC
520	1	CTTCTCCTGGTTGTCAGTAG	520	4	CTCCTGGATGTCAGCTGCCC	520	296	CCATCGAGTGAGCAGGGAAC
521	1	TGTCAGCTGCCCCTGGGCAC	521	4	CTGCCCCCACCCCCTGGGCC	521	296	CTTCGAGTGAGCAGGGAACA
522	1	TCCATTGCTCAGTGAGCAGG	522	4	GGTCTGAGGTGAGCAGGGAA	522	295	GATCGAGTGAGCAGGGAACA
523	1	CTTTCCCTAGACGACGCTCT	523	4	CTCCTGGTTGTCAGCTGCAC	523	295	ACTGTCGAGTGAGCAGGGAA
524	1	ACACCCCCGATCTACCCGAC	524	4	GCCTTGAGGTGAGCAGGGAA	524	294	AGGTTCGAGTGAGCAGGGAA
525	1	GCCCGTACCTCCCTGGGCCC	525	4	CTTGAGGTGAGCAGGGAACA	525	294	CAGGGAACACCCCCGGGCCC
526	1	AGCTGCCCGTCCCTGGGCCC	526	4	TGCGTGAGGTGAGCAGGGAA	526	293	TCCTGGTTGCCCCTGGGCCC
527	1	CTTCCCCCACACGACGCTCT	527	4	CTTCTCCTGGTCCCTGGCCC	527	293	GGTCTCGAGTGAGCAGGGAA
528	1	AGCTGCCCCTCCCTGGGCCC	528	4	GCCCCCACCTCCCTGAACCC	528	293	CGGCACCAACCCCTGGGCCC
529	1	CCCCCCCCCCCCCTCCCCCC	529	4	ATCATGAGGTGAGCAGGGAA	529	292	TTGTAGTAGTCCTGGTTCCC
530	1	TCAGCTCAGTGAGCAGGGAA	530	4	GCCCCCACCTGCCTGGGCCC	530	292	GACGTCGAGTGAGCAGGGAA
531	1	CACTAGATCGCACACTCTTT	531	4	CCACTGAGGTGAGCAGGGAA	531	292	GCTGCCCCCACCTGGGCCCC
532	1	ACGCTCTTCCGATCTTTGCC	532	4	TCCTTGAGGTGAGCAGGGAA	532	292	TATCGAGTGAGCAGGGAACA
533	1	GGTTGTCAGCTGCCCCCCCC	533	3	GCACCCGTGTCCCTGGGCCC	533	291	CGTATCGAGTGAGCAGGGAA
534	1	CTGCCCCACCTCCCTGGGCC	534	3	AGCATGAGGTGAGCAGGGAA	534	291	CGCCTCGAGTGAGCAGGGAA
535	1	GCCCTCACCTCTCTGGGCCC	535	3	GCCCCCACCTCCCTGGGCGC	535	290	ACATCGAGTGAGCAGGGAAC
536	1	GGGCCCCAGGACCCTCCACT	536	3	TCCAGGTTGTCCCTGGGCCC	536	290	TCAGCTGCCCCAGGACTACT
537	1	CCCCCCCCTCCCCCCCCCCC	537	3	AGCTGCCCCCACCAGGGCCC	537	290	TTGTCAGCTGCCCCCAGCCC
538	1	TGCCACTCAGTGAGCAGGGA	538	3	TCTTTCCCACACGACGCTCT	538	289	CTCTCGAGTGAGCAGGGAAC
539	1	AGCTGCCCCCACCTCCTACT	539	3	ATCGTGAGGTGAGCAGGGAA	539	289	TCGCTCGAGTGAGCAGGGAA
540	1	GGGCAGTAGTCCCTGGGCCC	540	3	CTTTCCCTACACTACGCTCT	540	288	GCTGCCCCCACCCAGGACTA
541	1	CTTTCCCTACACGACGTTCT	541	3	TTCTCCTGGTTGTCAGCTAC	541	287	GCACTCGAGTGAGCAGGGAA
542	1	TGGTACTCAGTGAGCAGGGA	542	3	CTGCCCCCAGGACTGGGCCC	542	287	CGCTTCGAGTGAGCAGGGAA
543	1	GGTCAGTAGTCCCTGGGCCC	543	3	GAGTGGTTGTCCCTGGGCCC	543	286	CGAGTCGAGTGAGCAGGGAA
544	1	AGTGCTCAGTGAGCAGGGAA	544	3	CAGGACTACTCACTGGGCCC	544	286	TTATCGAGTGAGCAGGGAAC
545	1	TGGTTGTCAGCTGCCCCAGT	545	3	GTCTTGAGGTGAGCAGGGAA	545	286	GTCAGCTGGTCCCTGGGCCC
546	1	TCATCTCAGTGAGCAGGGAA	546	3	TGCCCCCCCTCCCTGGGCCC	546	286	ACCGTCGAGTGAGCAGGGAA
547	1	GCCCACACCTCCCTGGGGCC	547	3	AGAGTGAGGTGAGCAGGGAA	547	285	ATCTCGAGTGAGCAGGGAAC
548	1	CTCCTCGGTGCTCTGGGCCC	548	3	TCCTGGTTGTCACCTGCCCC	548	285	GGCCTCGAGTGAGCAGGGAA
549	1	CCACCTGGGCCCCAGGGCCC	549	3	GCGGTGAGGTGAGCAGGGAA	549	285	ATTCGAGTGAGCAGGGAACA
550	1	TCCCTGGGCCCCAGGACTAC	550	3	ATTGAGGTGAGCAGGGAACA	550	284	ATCTGGTAGTCCCTGGGCCC
551	1	TGCCCCCACCTACCTGGGCC	551	3	ACATTGAGGTGAGCAGGGAA	551	284	CCACCTGGGCCCCTGGGCCC
552	1	CCTGGGCCCCAGGTGGGCCC	552	3	TCGCTGAGGTGAGCAGGGAA	552	283	AGCGTCGAGTGAGCAGGGAA
553	1	TTATCTCAGTGAGCAGGGAA	553	3	GTCAGCTAGTCCCTGGGCCC	553	283	CCCCACCTGGGCCTGGGCCC
554	1	TTCTCCTGGTTGTCAGCTGG	554	3	GCTGTGAGGTGAGCAGGGAA	554	283	TGCATCGAGTGAGCAGGGAA
555	1	GCGTACTCAGTGAGCAGGGA	555	3	TGTCAGCTGCCCCCAGGCCC	555	283	AATGTCGAGTGAGCAGGGAA
556	1	TGGTTGTCAGCTGCCCCCAG	556	3	CCTGGTTGTCAACTGGGCCC	556	281	TGGTTGTCAGCTGACAACCA
557	1	CTTCCGATCTTTATAGCTCA	557	3	TCCTGGTTGTCAGTGGGCCC	557	281	AACGTCGAGTGAGCAGGGAA
558	1	AATTCTCAGTGAGCAGGGAA	558	3	TGTCAGCTGCCCCCACGGCC	558	281	ACGCTCGAGTGAGCAGGGAA
559	1	TCTCCTGGTTGTCAGCTGGG	559	3	CCGCTGAGGTGAGCAGGGAA	559	281	CAGCTCGAGTGAGCAGGGAA
560	1	TTCTCCTGGTCCCTGGGCCC	560	3	GCAATGAGGTGAGCAGGGAA	560	280	TGGTTGTCAGCTGCCCCACC
561	1	TGTCAGACCTCCCTGGGCCC	561	3	TGCTCCCACCTCCCTGGGCC	561	280	TCCTGGTTGTCAGCAGCCCC
562	1	TACCTCAGTGAGCAGGGAAC	562	3	CCTGGGCTGTCCCTGGGCCC	562	279	TGTCAGCTGCCCCCACCGAG
563	1	GTTTCCTCAGTGAGCAGGGA	563	3	AGATGAGGTGAGCAGGGAAC	563	279	CCCCACCTCTCCCTGGGCCC
564	1	GCCCCGACCTCTCTGGGCCC	564	3	TCCTGGTTGTCATCTGCCCC	564	279	CTTCTCCTGGTCCTGGGCCC
565	1	GTCAGCTGTTCCCTGGGCCC	565	3	TCTCCTGGTTGTCTGGGCCC	565	278	CAAGTCGAGTGAGCAGGGAA
566	1	GCCCCCACCTCCCGGTGCCC	566	3	TTGTTGTTGAGGTGAGCAGG	566	277	CTAGTCGAGTGAGCAGGGAA
567	1	GTGCTCAGTGAGCAGGGAAC	567	3	ATACTGAGGTGAGCAGGGAA	567	277	GCTGCCCCCACCCAGGGCCC
568	1	TCCCGGACTCAGTGAGCAGG	568	3	GTCAGCTGCCCCCAGGACTA	568	276	TGCCCCCAGCTACTGGGCCC
569	1	TGTCGAGCTCAGTGAGCAGG	569	3	CATATGAGGTGAGCAGGGAA	569	276	TCAGCTGCCCCCACGGGCCC
570	1	CTCCTGGTTGTCAGCTGCCT	570	3	GTTATGAGGTGAGCAGGGAA	570	276	TCCTCGAGTGAGCAGGGAAC
571	1	TTTGTTACTCAGTGAGCAGG	571	3	CAGCTGCCCCCAGGACTACT	571	275	TGCTTCGAGTGAGCAGGGAA
572	1	TCCTGGCAGTCCCTGGGCCC	572	3	ACCTTGAGGTGAGCAGGGAA	572	274	TGTCAGGGCCCCCTGGGCCC
573	1	CTGCCCCCAGGCCCCAGGAC	573	3	CACTTGAGGTGAGCAGGGAA	573	274	GCTCTCGAGTGAGCAGGGAA
574	1	TCTCTCAGTGAGCAGGGAAC	574	3	TGCCCAGTAGTCCTGGGCCC	574	274	CTGCTCGAGTGAGCAGGGAA
575	1	GCCCCCACTTCTCTGGGCCC	575	3	CAGCTGCCCCCACCCTGGGG	575	274	CCTGGTTGGCCCCTGGGCCC
576	1	CTGGTTGTCAGCTGCCCCCC	576	3	GCCCCTGTGTCCCTGGGCCC	576	273	ATTTCGAGTGAGCAGGGAAC
577	1	GCCCCCTGGGCCCTGGGCCC	577	3	CGATCTTCTCCTGGATGTCA	577	273	GTTTTCGAGTGAGCAGGGAA
578	1	GGATACTCAGTGAGCAGGGA	578	3	GCCCCCACCTCGCTGGGCCC	578	273	TTGTCAGCTGCCCCAGGCCC
579	1	GTCAGCTGCCCCCAGGGCCC	579	3	CCTGGGCAGTCCCTGGGCCC	579	272	GCGCTCGAGTGAGCAGGGAA
580	1	CTCCTGGTTGTCAGCTGCAC	580	3	CAGGGAACACCCCACGGCCC	580	271	GCATTCGAGTGAGCAGGGAA
581	1	CAACTCAGTGAGCAGGGAAC	581	3	ACGACGCTCTTCCGATCTTT	581	271	TGGGGCCAGTCCCTGGGCCC
582	1	CAGCTGCCCCCACCTCCCTC	582	3	ATGTCAGCTGCCCTGGGCCC	582	270	TCTTCGAGTGAGCAGGGAAC
583	1	TACGCTACTCAGTGAGCAGG	583	3	TGCCCCCGCCTCCCTGGGCC	583	270	TCAGAGTAGTCCCTGGGCCC
584	1	GCCTCCACCTCCCTTGGCCC	584	3	TCCTGGTTGTCAGCTGCTGT	584	270	TGTATCGAGTGAGCAGGGAA
585	1	GGCCCCCACCTCCCTGGGCC	585	3	CCTATGAGGTGAGCAGGGAA	585	269	GTTATCGAGTGAGCAGGGAA
586	1	CTGCCCCCGTCCCTGGGCCC	586	3	AAGCTGAGGTGAGCAGGGAA	586	269	TTGTCAGCTGCCCCCACCTG
587	1	CTGCTTCCACCTCCCTGGGC	587	3	GTTGTCAGCTGCCCCCAGGA	587	268	TTCTCCTGGTTGTCAGCTAC
588	1	GCCCCCACCTCTCTGGGCCT	588	3	CCCCCCCCCCCTCCCCCCCC	588	267	GGCATCGAGTGAGCAGGGAA
589	1	TTAGACACTCAGTGAGCAGG	589	3	CGCATGAGGTGAGCAGGGAA	589	267	CAGCTGCCCCCACCCGGCCC
590	1	CATCCCTCAGTGAGCAGGGA	590	3	TCCTGGTTGTCAACTGCCCC	590	267	TGATTCGAGTGAGCAGGGAA
591	1	CTGCCCCCACCCCACGGCCC	591	3	CTCCTGGTTGTCAGCAGCCC	591	266	GGAGTCGAGTGAGCAGGGAA
592	1	CTGCTCAGTGAGCAGGGAAC	592	3	ACGACGCTCTTCCGATCTTA	592	266	GTCAGCTGCCCCCATGCCCC
593	1	GGGCTCAGTGAGCAGGGAAC	593	3	TACCTGAGGTGAGCAGGGAA	593	266	CTCCAGCTGTCCCTGGGCCC
594	1	TGGGCATCTCAGTGAGCAGG	594	3	TGCCCCCACCTCTCTGGGCC	594	266	CCCACCCAGTCCCTGGGCCC
595	1	TCTTCCGATCTAAGTAGCTC	595	3	CAGCTGCCCCTCCCTGGGCC	595	266	TATTCGAGTGAGCAGGGAAC
596	1	TTCTCCTGGTTGTCAGCTAC	596	3	TCCTGGTTGTCAGCTGCCTC	596	266	TTGTCAGCTGCCCTGGACCC
597	1	TGCGCCCACCTCCCTGGGCC	597	3	ACCCCCGACCCCCTGGGCCC	597	264	GACTACTCACTCCTGGGCCC
598	1	TGACTGTCTCAGTGAGCAGG	598	3	CCCCAGCTGCCCCTGGGCCC	598	264	GGCTTCGAGTGAGCAGGGAA
599	1	GCCCCCCCCTCCCTGGGCCC	599	3	TCAGCTGCCCCAGGACTACT	599	264	GTTCTCGAGTGAGCAGGGAA
600	1	TCAGCTGCCCCCACCTGGGC	600	3	AAGGTGAGGTGAGCAGGGAA	600	264	CTCCTGGTTGTCAGCTGCCT
601	1	GTCAGCTGCCACCTGGGCCC	601	3	TGGATGAGGTGAGCAGGGAA	601	264	CCCTCGAGTGAGCAGGGAAC
602	1	TGAACGTCTCAGTGAGCAGG	602	3	CAGCTACTTCTCCTGGTTGT	602	264	CCCCCACCTCCCCTGGGCCC
603	1	GTTGTCAGCTGCCCCTGACT	603	3	TCCGTGAGGTGAGCAGGGAA	603	263	CCGCTCGAGTGAGCAGGGAA
604	1	TTGTCAGCTTCCCTGGGCCC	604	3	GCCCCCATTTCCCTGGGCCC	604	262	CCTTCGAGTGAGCAGGGAAC
605	1	AGTGAGTAGTCCCTGGGCCC	605	3	CTCCTGGTTGCCCTGGGCCC	605	262	CATTTCGAGTGAGCAGGGAA
606	1	TGCTTGTCTCAGTGAGCAGG	606	3	CTGCCCCCACCTACTCACCC	606	262	CCAGTCGAGTGAGCAGGGAA
607	1	TGGTTGTCAGCTGCCCCCCC	607	3	GTCCTGAGGTGAGCAGGGAA	607	262	GCCATCGAGTGAGCAGGGAA
608	1	TCACGTTCTCAGTGAGCAGG	608	3	CTTCTCCGATCCCTGGGCCC	608	262	GGTATCGAGTGAGCAGGGAA
609	1	AACTGTCTCAGTGAGCAGGG	609	3	TGGCAGTTGTCCCTGGGCCC	609	262	TCAGCTGGGCCCCTGGGCCC
610	1	ACATCTCAGTGAGCAGGGAA	610	3	CTTTCCCTACACGATGCTCT	610	261	GTGATCGAGTGAGCAGGGAA
611	1	CCCCCAACTCCCTGGGCCCC	611	3	CTGTTGAGGTGAGCAGGGAA	611	261	CTGCCCCCACCGGTGGGCCC
612	1	GCCCCCACCTCCCTGAACCC	612	3	TGGTTGTCAGCTGCCCCTGA	612	260	GCCCTCGAGTGAGCAGGGAA
613	1	TTCCTGCCTCAGTGAGCAGG	613	3	TGTCTGAGGTGAGCAGGGAA	613	260	CGCATCGAGTGAGCAGGGAA
614	1	GTTGTCAGCTGCCCTGGGCC	614	3	CAACTGAGGTGAGCAGGGAA	614	260	CCGATCTTCTCCTGGGGCCC
615	1	GTCAGGTTGTCCCTGGGCCC	615	3	GACTGAGGTGAGCAGGGAAC	615	259	TGGTTGTCAGCTGCCCCTGA
616	1	TCTTCTCCTGGTTGTCGCCC	616	3	ACCTCCCTGGGCCCCAGGAC	616	259	TTCCTCGAGTGAGCAGGGAA
617	1	TATGCTCAGTGAGCAGGGAA	617	3	CAGCTGCCCCCACTGGTTGT	617	259	CTTCTCCGATCCCTGGGCCC
618	1	TCTCCTGGTTGTCAGCTCCC	618	3	TGGTTGTCAGCTGCCCCCAA	618	258	GTCCTCGAGTGAGCAGGGAA
619	1	CACCTGGTTGTCCTGGGCCC	619	3	AAAATGAGGTGAGCAGGGAA	619	258	TGCCCTGGTTGTCAGCTGGT
620	1	CTGCCCCTGTCCCTGGGCCC	620	3	GCCCCCACCTCCCTGGGTTC	620	258	CCCAGGTAGTCCCTGGGCCC
621	1	CCTACACGACGCTCTTCGAT	621	3	ACGCTCTTCCGATCTGCGGA	621	258	CTGCCCCTCGGCCCCAGGAC
622	1	CTTTCCCTACACGACGCTTT	622	3	CAAGTGAGGTGAGCAGGGAA	622	257	ACAGTCGAGTGAGCAGGGAA
623	1	ACACGACGCTCTTCCGATCT	623	3	GCTGCCCCCAGGACTACCCC	623	257	GAGTTCGAGTGAGCAGGGAA
624	1	TGCCTCACCTCCCTGGGCCC	624	3	TGGCGTTTGAGGTGAGCAGG	624	256	GTCATCGAGTGAGCAGGGAA
625	1	GCCCCCATCTTCCTGGGCCC	625	3	TTGTCAGCTGCCCCTGGGCC	625	256	GCTGCCCCCATCCCTGGGCC
626	1	GGTGGTCTCAGTGAGCAGGG	626	3	CCCACCTGGGCCCCAGGCCC	626	255	CAGCTGAAGTCCCTGGGCCC
627	1	TAAGGGTCTCAGTGAGCAGG	627	3	GTCAGCTGGTTGTCAGTTGT	627	255	TAAGTCGAGTGAGCAGGGAA
628	1	CCCCACCCACGGTGGGGCCC	628	3	AGTTGAGGTGAGCAGGGAAC	628	254	AGCTGCCCCCACCCTGGGGG
629	1	TTTTTCCCTACACGACGCTC	629	3	CTCTTTCCCTACACGACGCT	629	253	TGGATCGAGTGAGCAGGGAA
630	1	TTTCCCGCCACGACGCTATT	630	3	GTTTTGAGGTGAGCAGGGAA	630	253	TTGATCGAGTGAGCAGGGAA
631	1	CTTCCCCGCCACGACGCTCT	631	3	GGGCAGTAGTCCCTGGGCCC	631	253	CTATCGAGTGAGCAGGGAAC
632	1	CCCCATCTTCTCCTGGGCCC	632	3	CACTGAGGTGAGCAGGGAAC	632	253	CCTGGTGTCTCCCTGGGCCC
633	1	CTTTGGTGCTCAGTGAGCAG	633	3	TGTGATGAGGTGAGCAGGGA	633	253	AGGCTCGAGTGAGCAGGGAA
			634	3	CATCTGAGGTGAGCAGGGAA	634	252	TTTTTCGAGTGAGCAGGGAA
			635	3	TGTCAGCAGTCCCTGGGCCC	635	252	CATCTCGAGTGAGCAGGGAA
			636	3	AGCGTGAGGTGAGCAGGGAA	636	252	GATCTTCTTGTCCTGGGCCC
			637	3	CTGCCCCCACCCCTGGGGCC	637	251	TTGTCAGCTGCCCTCCTACT
			638	3	TGCCAGTAGTCCCTGGGCCC	638	251	GCCTTCGAGTGAGCAGGGAA
			639	3	GCCCTGAGGTGAGCAGGGAA	639	250	CACATCGAGTGAGCAGGGAA
			640	3	GACGTGAGGTGAGCAGGGAA	640	249	GCTATCGAGTGAGCAGGGAA
			641	3	TTGTCAGAGTCCCTGGGCCC	641	249	AATTCGAGTGAGCAGGGAAC
			642	3	TATGAGGTGAGCAGGGAACA	642	248	ATAGTCGAGTGAGCAGGGAA
			643	3	TTGTCAGTAGTCCTGGGCCC	643	248	TGGCAGTTGTCCCTGGGCCC
			644	3	AGCTTGAGGTGAGCAGGGAA	644	247	GTACTCGAGTGAGCAGGGAA
			645	3	TAATTGAGGTGAGCAGGGAA	645	246	TATCTCGAGTGAGCAGGGAA
			646	3	GATGTGAGGTGAGCAGGGAA	646	246	CTTATCGAGTGAGCAGGGAA
			647	3	ACTGAGGTGAGCAGGGAACA	647	246	TTCATCGAGTGAGCAGGGAA
			648	3	ATCTTCTCCTGGCTGGGCCC	648	246	GGACTCGAGTGAGCAGGGAA
			649	3	CTGCCCCCACCGGTGGGCCC	649	245	TCATTCGAGTGAGCAGGGAA
			650	3	ACTTGAGGTGAGCAGGGAAC	650	245	GCCCCCAGGGCCCTGGGCCC
			651	3	GGTTGTCAGCCCCTGGGCCC	651	245	TGGTTGTCAGCTGCCCCTAC
			652	3	CTTCTGAGGTGAGCAGGGAA	652	244	GCGATCGAGTGAGCAGGGAA
			653	3	GTCAGCTGCCCAGGACTACT	653	244	CCTGGTTGTCAGCTGGCCCC
			654	3	CCCCCCCCCCCCCCCTCCCC	654	244	GATTCGAGTGAGCAGGGAAC
			655	3	AGCAGGTGGGGCCTGGGCCC	655	244	TTGTCAGCTGACCTGGGCCC
			656	3	ATGTTGAGGTGAGCAGGGAA	656	243	TACTTCGAGTGAGCAGGGAA
			657	3	TTGTCAGCTGCCCCGGGCCC	657	242	AGTCAGTAGTCCCTGGGCCC
			658	3	AACTTGAGGTGAGCAGGGAA	658	242	CCCCAGGAGTCCCTGGGCCC
			659	3	GCTGCCCCCACCCTGGGGCC	659	242	TCTTCTCCTGGTTGCAGCCC
			660	3	GAGTTGAGGTGAGCAGGGAA	660	241	TCACAGTAGTCCCTGGGCCC
			661	3	AGCTGCCCCCACCTTGGCCC	661	240	TCAGCTGCCCCCACCTGACC
			662	3	TCAGAGTAGTCCCTGGGCCC	662	240	AAGGTCGAGTGAGCAGGGAA
			663	3	AGTCTGAGGTGAGCAGGGAA	663	240	TGCCCCCATCTCCTGGGCCC
			664	3	AGGCAGCTGTCCCTGGGCCC	664	240	TCTCTCGAGTGAGCAGGGAA
			665	3	CGCGTGAGGTGAGCAGGGAA	665	240	CATATCGAGTGAGCAGGGAA
			666	3	TGATGAGGTGAGCAGGGAAC	666	240	GTCAGCTGCCCAGGACTACT
			667	3	TGGTTGAGGTGAGCAGGGAA	667	239	ATATCGAGTGAGCAGGGAAC
			668	3	GTTGTGAGGTGAGCAGGGAA	668	239	ATTCTCGAGTGAGCAGGGAA
			669	3	TCAGCTGGAGTCCTGGGCCC	669	238	TCCTAGTTGTCCCTGGGCCC
			670	3	ATTATGAGGTGAGCAGGGAA	670	238	TGGTTGTCGTCCCTGGGCCC
			671	3	CTATTGAGGTGAGCAGGGAA	671	238	CTGCCCCCACTCCTGGGCCC
			672	3	GGTTGTCAGCTGGTTGTCCC	672	237	TTTCTCGAGTGAGCAGGGAA
			673	3	TTAATGAGGTGAGCAGGGAA	673	237	TTGTCAGTAGTCCCTGGGCC
			674	3	TGTCCAGCTGCCCTGGGCCC	674	237	AACTCGAGTGAGCAGGGAAC
			675	3	AGCTGCCCCCCCCTGGGCCC	675	236	GTCTTCGAGTGAGCAGGGAA
			676	3	TGCCCCCACCTCCATGGGCC	676	236	GGGATCGAGTGAGCAGGGAA
			677	3	CAGCTGCCCCCACCCTGGGC	677	236	TCCTGGTCTTCCCTGGGCCC
			678	3	GGTTGTCAGCTGCCGGGCCC	678	236	TATTTCGAGTGAGCAGGGAA
			679	3	CCCATGAGGTGAGCAGGGAA	679	235	CCTCTCGAGTGAGCAGGGAA
			680	3	AGTGAGGTGAGCAGGGAACA	680	235	CAATCGAGTGAGCAGGGAAC
			681	3	TGCCCCCACCTCCCTGTGCC	681	234	TTCTTCGAGTGAGCAGGGAA
			682	3	TAGCTGAGGTGAGCAGGGAA	682	234	GGTTGTCAGCTGCCCCCAGG
			683	3	CTGGTTGTCAGCCCCTGCCC	683	233	GATCTTCTCCCCCTGGGCCC
			684	3	TTGTCAGCTGCCCCCACCAC	684	233	GCCCCCACCCAGCTGGGCCC
			685	3	ACCTGAGGTGAGCAGGGAAC	685	233	TGCCCCCACCTCCCTGGCCC
			686	3	TAGTTGAGGTGAGCAGGGAA	686	232	CCCCACCGATCCCTGGGCCC
			687	3	AGGCTGAGGTGAGCAGGGAA	687	231	ACCTTCGAGTGAGCAGGGAA
			688	3	TTCTGGTTGTCAGCTGCCCC	688	231	GTCAGCTGCCTCCTGGGCCC
			689	2	TTACTGATGAGGTGAGCAGG	689	231	GGTTGTCAGCTGCCCCAGGA
			690	2	CAGCTGCCCCCACCCGGCCC	690	231	TCGATCGAGTGAGCAGGGAA
			691	2	TATGTTTTGAGGTGAGCAGG	691	231	TGTCAGCTGTCCCTGGGGCC
			692	2	TGCATGAGGTGAGCAGGGAA	692	230	CCTTTCGAGTGAGCAGGGAA
			693	2	CCAATGAGGTGAGCAGGGAA	693	230	TAATCGAGTGAGCAGGGAAC
			694	2	TTTTCCCGACACGACGCTCT	694	230	TCAGCTGCCCCCACCTCACT
			695	2	AACGTGAGGTGAGCAGGGAA	695	229	TGTCAGCTGCCCCCACCTTC
			696	2	CACGTGAGGTGAGCAGGGAA	696	229	GCAGTCCTGTCCCTGGGCCC
			697	2	TTGTCAGATATCCTGGGGCC	697	228	TCAGCTGAGTCCCTGGGCCC
			698	2	GTCAGCTGCCTCCTGGGCCC	698	228	CCATTCGAGTGAGCAGGGAA
			699	2	AGGTTGAGGTGAGCAGGGAA	699	228	AGCCTCGAGTGAGCAGGGAA
			700	2	AGCTGCCCCCACCCCTGGGC	700	227	ACATTCGAGTGAGCAGGGAA
			701	2	GGGCTGAGGTGAGCAGGGAA	701	227	CTGCCCCCACCTTTGGGCCC
			702	2	TGCCCCCAGGCCCTGGGGCC	702	227	CTGCTCTGTGCCCTGGGCCC
			703	2	CCCCACCTGGGCCCTGGGCC	703	227	CGGATCGAGTGAGCAGGGAA
			704	2	TGTCAGCTGCCCCCTGGGCC	704	227	GCCCCCACTTCCCTGGGCCC
			705	2	CAATGAGGTGAGCAGGGAAC	705	226	TGTCCAGCTGCCCTGGGCCC
			706	2	CCCCACCCTGGGCAGGACTA	706	226	GCTGGCCCACCCCTGGGCCC
			707	2	TGACAATTGAGGTGAGCAGG	707	225	TACATCGAGTGAGCAGGGAA
			708	2	TCCTGGTTGTCAACTGGCCC	708	224	AGTTTCGAGTGAGCAGGGAA
			709	2	CTGCCCCCACCCCACGGCCC	709	224	GTATTCGAGTGAGCAGGGAA
			710	2	TATGTGAGGTGAGCAGGGAA	710	224	CACTTCGAGTGAGCAGGGAA
			711	2	TGACTCTTGAGGTGAGCAGG	711	224	CCTGGGCCCCAGGTGGGCCC
			712	2	GGGGTGAGGTGAGCAGGGAA	712	223	TTATTCGAGTGAGCAGGGAA
			713	2	CCCCACCCCTCCCTGGGCCC	713	223	CTGATCGAGTGAGCAGGGAA
			714	2	CAGCTGCCCACCCTGGGCCC	714	223	CTTCTCGAGTGAGCAGGGAA
			715	2	ACAATGAGGTGAGCAGGGAA	715	223	CTGGTTGTCAGTGCTCCACC
			716	2	TGTTATGTGAGGTGAGCAGG	716	223	AGCATCGAGTGAGCAGGGAA
			717	2	TACACGACGCTCTTCCGATC	717	223	TGACTCGAGTGAGCAGGGAA
			718	2	TACCCTGTGAGGTGAGCAGG	718	223	TTTATCGAGTGAGCAGGGAA
			719	2	CTGCAGTAGTCCCTGGGCCC	719	222	ATCTTCGAGTGAGCAGGGAA
			720	2	TTAGGCATGAGGTGAGCAGG	720	222	CTCCTGGTTGTCAAGGGCCC
			721	2	AGTTTGAGGTGAGCAGGGAA	721	222	GCAATCGAGTGAGCAGGGAA
			722	2	CTGCCCCCAGGACTACTCAC	722	222	GAGAAGTAGTCCCTGGGCCC
			723	2	CCCTGAGGTGAGCAGGGAAC	723	221	GAGCTCGAGTGAGCAGGGAA
			724	2	CTGCCCCCACCCTTGGGCCC	724	221	TACCTCGAGTGAGCAGGGAA
			725	2	GGGCCCCAGGACTACTCACT	725	221	GCCCCCTGGGCCCTGGGCCC
			726	2	TTTCAGGTGAGGTGAGCAGG	726	221	TGTCTGGTGTCCCTGGGCCC
			727	2	TAGGTCGTGAGGTGAGCAGG	727	221	CTGGTTGTCAGCTGCGGCCC
			728	2	CCAACCAAGTCCCTGGGCCC	728	221	CACCTCGAGTGAGCAGGGAA
			729	2	GCCCCCACCTGGTGGTCCCC	729	221	AAGTTCGAGTGAGCAGGGAA
			730	2	ACACCCCCGATCTTTTCCTG	730	220	AGTCTCGAGTGAGCAGGGAA
			731	2	TTAGTTTTGAGGTGAGCAGG	731	220	GAAGTCGAGTGAGCAGGGAA
			732	2	TTCATGAGGTGAGCAGGGAA	732	219	CGACTCGAGTGAGCAGGGAA
			733	2	GTTGTCAGCTGCCCCTGCCC	733	219	GAATCGAGTGAGCAGGGAAC
			734	2	GTAATGAGGTGAGCAGGGAA	734	218	TCAATCGAGTGAGCAGGGAA
			735	2	CCCCGATCTTCTCCTGGTGC	735	218	TCACTCGAGTGAGCAGGGAA
			736	2	GGCGTGAGGTGAGCAGGGAA	736	217	ACGATCGAGTGAGCAGGGAA
			737	2	ACCGTGAGGTGAGCAGGGAA	737	217	ATTTTCGAGTGAGCAGGGAA
			738	2	ACGCTGAGGTGAGCAGGGAA	738	216	TGGTGGTTGTCCCTGGGCCC
			739	2	CGATGAGGTGAGCAGGGAAC	739	216	GGATTCGAGTGAGCAGGGAA
			740	2	AGCTGGCCAGTCCTGGGCCC	740	216	ACTTTCGAGTGAGCAGGGAA
			741	2	CCCTTGAGGTGAGCAGGGAA	741	216	CTTTTCGAGTGAGCAGGGAA
			742	2	ACGGTGAGGTGAGCAGGGAA	742	216	TTACTCGAGTGAGCAGGGAA
			743	2	CTCTGAGGTGAGCAGGGAAC	743	216	CAACTCGAGTGAGCAGGGAA
			744	2	TTTAAGGTGAGGTGAGCAGG	744	216	CCCCACCGGTCCCTGGGCCC
			745	2	TCAGCTGCCCCCAGGGGCCC	745	216	TGTCAGTAGCCCCTGGGCCC
			746	2	TTTCGTGAGGTGAGCAGGGA	746	215	CGATTCGAGTGAGCAGGGAA
			747	2	TGCCTGAGGTGAGCAGGGAA	747	215	CAATTCGAGTGAGCAGGGAA
			748	2	CTGGGCCCCACCCTGGGCCC	748	215	TGTGAGTAGTCCCTGGGCCC
			749	2	TTGTCAGCTGCCCCCACCGC	749	214	ACCATCGAGTGAGCAGGGAA
			750	2	CGATCTTCTCCTGGTAGTCC	750	213	CTCATCGAGTGAGCAGGGAA
			751	2	TCAGCTGCCCCCACTGGCCC	751	213	TCCTGGCAGTCCCTGGGCCC
			752	2	TGGGTGTCAGCTGCCCCCAC	752	212	CTGCAGTAGTCCCTGGGCCC
			753	2	TCTTTGCTGAGGTGAGCAGG	753	212	GATCTTTTGTCCCTGGGCCC
			754	2	TCGTTTGAGGTGAGCAGGGA	754	212	CCTGGGCTGTCCCTGGGCCC
			755	2	CGAATGAGGTGAGCAGGGAA	755	212	CTCCTGGTTGTCAGCTGGCC
			756	2	GAATTGAGGTGAGCAGGGAA	756	212	TCTTTCGAGTGAGCAGGGAA
			757	2	GTTGTCAGTTCCCTGGGCCC	757	211	GCTGCCCCGTCCCTGGGCCC
			758	2	CTGGTGAGGTGAGCAGGGAA	758	211	TCCTTCGAGTGAGCAGGGAA
			759	2	GCCCACTCCTCCCTGGGCCC	759	211	CTGCCCCCAGGCCTGGGCCC
			760	2	GTTGTCAGCTGCCCTGGCCC	760	211	ATCATCGAGTGAGCAGGGAA
			761	2	GCTCACAACTGTCCTGGCCC	761	211	TATATCGAGTGAGCAGGGAA
			762	2	CGCTTGAGGTGAGCAGGGAA	762	210	GATCTCGAGTGAGCAGGGAA
			763	2	GCCCCCACCTGGGCCCCAGG	763	210	ACTATCGAGTGAGCAGGGAA
			764	2	GCAAGTGAGGTGAGCAGGGA	764	210	AGATCGAGTGAGCAGGGAAC
			765	2	GCCTGGTTGTCCCTGGGCCC	765	210	GCTGCCCCTGGCCCTGGCCC
			766	2	CCACCTGAGGTGAGCAGGGA	766	209	CTGCCCCCTTCCCTGGGCCC
			767	2	TAATCTTTGAGGTGAGCAGG	767	209	CACCTGACAACCCTGGGCCC
			768	2	TTTGAGTGAGCAGGGAACAC	768	209	AATCGAGTGAGCAGGGAACA
			769	2	TTTGATTTGAGGTGAGCAGG	769	209	CTGCCCCCACCCCTGGGGCC
			770	2	CAGGGAACACCCCCGGGCCC	770	209	GCCCCAGTAGTCCTGGGCCC
			771	2	CGTCTGAGGTGAGCAGGGAA	771	208	GGTTGTCAGCTGCCCCGCCC
			772	2	CTCCTGGTTGTCGGCTGCCC	772	207	CCCATCGAGTGAGCAGGGAA
			773	2	GGTTGTCAGCTGCCCTGGGC	773	207	CAGCAGTAGTCCCTGGGCCC
			774	2	CAGCTGCCCCACCTGGGCCC	774	207	ACTCTCGAGTGAGCAGGGAA
			775	2	TTAGTGTTGAGGTGAGCAGG	775	207	AGCTGCCCCCACCTTGGCCC
			776	2	CTGCCCCCACCTGGGGGCCC	776	206	CTGGTTGTCAGCTGGGGCCC
			777	2	CTGCCCCCACCTGGGCCCCA	777	206	CTGGGCCTTCTCCTGGGCCC
			778	2	GAACTGAGGTGAGCAGGGAA	778	206	CTATTCGAGTGAGCAGGGAA
			779	2	CTGGCCCAGTCCCTGGGCCC	779	206	GGTTGTCAGCAGCTGGGCCC
			780	2	CGTCTTGAGGTGAGCAGGGA	780	205	GGGCCCCAGGACCCTCCACT
			781	2	CGATCTTCTCCTGGTTGGCT	781	205	CCCCTCGAGTGAGCAGGGAA
			782	2	CACCCCCGATCTTTGGGCCC	782	205	CACCAGCTGTCCCTGGGCCC
			783	2	TCCTGGTTGTCAGCTGCCAG	783	204	GTAATCGAGTGAGCAGGGAA
			784	2	ACGACGCTCTTCCGATCTGA	784	203	AGCTTCGAGTGAGCAGGGAA
			785	2	GGCGTTGAGGTGAGCAGGGA	785	203	GACATCGAGTGAGCAGGGAA
			786	2	AATCCTGAGGTGAGCAGGGA	786	203	TGGTTGTCAGCTGCCCCAGG
			787	2	CTTCTCCTGTCCCTGGGCCC	787	202	AAGCTCGAGTGAGCAGGGAA
			788	2	AACCTGAGGTGAGCAGGGAA	788	201	TCCATCGAGTGAGCAGGGAA
			789	2	TGAGTGAGGTGAGCAGGGAA	789	200	AGAGTCGAGTGAGCAGGGAA
			790	2	AATCTGAGGTGAGCAGGGAA	790	200	TTGTCAGTGTCCCTGGGCCC
			791	2	TGGTTGTCAGCTGCCCCCCC	791	200	CCACAGTAGTCCCTGGGCCC
			792	2	TAGCCGATGAGGTGAGCAGG	792	200	GATTTCGAGTGAGCAGGGAA
			793	2	ACTCTTTCCCTACACGACGC	793	198	CCAATCGAGTGAGCAGGGAA
			794	2	TCAGCCCAGTCCCTGGGCCC	794	198	TCTCAGTAGTCCCTGGGCCC
			795	2	CCCACCCAGTCCCTGGGCCC	795	197	CAGCTGCCCCCACCCTGGGC
			796	2	TGTGTGTTGAGGTGAGCAGG	796	197	CGAATCGAGTGAGCAGGGAA
			797	2	CTTTCCCTACACGACGTTCT	797	196	GTCAGCTGATCCCTGGGCCC
			798	2	CCCCAGGTGGCCCTGGGCCC	798	195	GCCCCCAGGTCCCTGGGCCC
			799	2	TTGTCAGCTGCCCCAGGCCC	799	194	TCCCTCGAGTGAGCAGGGAA
			800	2	CGGCACCAACCCCTGGGCCC	800	194	TCAGCTGCCCCAGGACAGCC
			801	2	GTTGTCAGCTGCCCCCACCG	801	193	ATGATCGAGTGAGCAGGGAA
			802	2	GTGCTGGGTACTTTGGGCCC	802	193	CCCTTCGAGTGAGCAGGGAA
			803	2	TTTTTGAGGTGAGCAGGGAA	803	193	CCTATCGAGTGAGCAGGGAA
			804	2	CAACCAGTAGTCCTGGGCCC	804	193	CCGATCGAGTGAGCAGGGAA
			805	2	CCCCCCCCCTCCCCCCCCCC	805	193	CCACTCGAGTGAGCAGGGAA
			806	2	TGACTGAGGTGAGCAGGGAA	806	193	CTCCTCGAGTGAGCAGGGAA
			807	2	TCAGCTGCCCCCACCTCACT	807	193	TTGTCAACAGCCCTGGGCCC
			808	2	AGCTGGCCCCACCTGGGCCC	808	193	TCTATCGAGTGAGCAGGGAA
			809	2	TTACGCGTGAGGTGAGCAGG	809	193	GCCCCCACCCTGGGCAGCCC
			810	2	TTCGTATGAGGTGAGCAGGG	810	193	CCCCCAGGGCCCCTGGGCCC
			811	2	TGCCCCCACCTCCCCGGGCC	811	192	AGGATCGAGTGAGCAGGGAA
			812	2	AGAATGAGGTGAGCAGGGAA	812	191	CTCTTCGAGTGAGCAGGGAA
			813	2	CCCCCTACCTCCCTGGGCCC	813	191	AGCTGCCCCCACCCGGGCCC
			814	2	TATCATGAGGTGAGCAGGGA	814	191	AGTATCGAGTGAGCAGGGAA
			815	2	CTTCTCCTGGCCCTGGGCCC	815	190	GCCCCCACCGTCCCTGGGCC
			816	2	CCCCCACCTTCTCTGGGCCC	816	190	TTCTGGTTGTCAGCTGCCCC
			817	2	GAAGTGAGGTGAGCAGGGAA	817	190	CTACTCGAGTGAGCAGGGAA
			818	2	TGCCCCCACCGCCCTGGGCC	818	190	AGCTGGCCCCACCTGGGCCC
			819	2	CCCCCCCCCCCCTCCCCCCC	819	190	CCCCACCTGCCCCTGGGCCC
			820	2	GGCCCCCACCTCCCTGGGCC	820	190	CTGCCCCCACTCCCTGGGCC
			821	2	TTGTCAGCTGCCCTGGGCCT	821	190	GTCAGCTGTGTCCTGGGCCC
			822	2	TATATGAGGTGAGCAGGGAA	822	189	GTCAGCTAGTCCTTGGGCCC
			823	2	TGTCAGCTGCCCCAGGGCCC	823	188	GGCCAGTAGTCCCTGGGCCC
			824	2	TCAGCTGGGTCCCTGGGCCC	824	188	CACCTGGACCCCCTGGGTCC
			825	2	CGTTGAGGTGAGCAGGGAAC	825	188	CCTGGTTGTCAACTGGGCCC
			826	2	GCTATTGAGGTGAGCAGGGA	826	187	ATACTCGAGTGAGCAGGGAA
			827	2	AGCTGCTGTGTCCTGGGCCC	827	187	ACCTGGTTGTCCCTGGGCCC
			828	2	GGCCAGTAGTCCCTGGGCCC	828	186	GCACCCCTGTCCCTGGGCCC
			829	2	GGTTGTCAGCTGCCCCGCCC	829	186	CTAATCGAGTGAGCAGGGAA
			830	2	GCCCCCATCTCCCTGTGCCC	830	186	TCAGCCCAGTCCCTGGGCCC
			831	2	CTGAGTGAGCAGGGAACACC	831	186	ACCCTCGAGTGAGCAGGGAA
			832	2	TGATAAGTGAGGTGAGCAGG	832	185	TGACAGCTGTCCCTGGGCCC
			833	2	TCTCCTGGTTGTCAGCGGCC	833	185	TCAGTTGGCCCCCTGGGCCC
			834	2	GCCCCCACCCTCCTGGGCCC	834	184	CAGCTGCCTTCCCTGGGCCC
			835	2	TGGGCTGTCACCCTGGGCCC	835	184	GACTTCGAGTGAGCAGGGAA
			836	2	GTCAGCTGTTCCCTGGGCCC	836	184	TGCCAGCTGTCCCTGGGCCC
			837	2	AGATTGAGGTGAGCAGGGAA	837	184	ATCCTCGAGTGAGCAGGGAA
			838	2	GCCATGAGGTGAGCAGGGAA	838	184	GACCTCGAGTGAGCAGGGAA
			839	2	TCACTGAGGTGAGCAGGGAA	839	184	TGCCCCCAATCCCTGGGCCC
			840	2	TCTCCTGGTTCCCTGGGCCC	840	184	AACATCGAGTGAGCAGGGAA
			841	2	CCTGGATGTCAGCTGGGCCC	841	184	TCCTGGTTGTCAGCGGGCCC
			842	2	TGCACCCACCTCCCTGGGCC	842	183	TTGTCCCGATCCCTGGGCCC
			843	2	CTCCCTGGGCCCCAGGACTA	843	183	ATTATCGAGTGAGCAGGGAA
			844	2	TTAGCCATGAGGTGAGCAGG	844	183	GCTGCCCCCAGGACTACTCA
			845	2	AGGGTGAGGTGAGCAGGGAA	845	183	TAACTCGAGTGAGCAGGGAA
			846	2	CGATCTTGTTTGTGAGGTGA	846	183	ACACTCGAGTGAGCAGGGAA
			847	2	GAACGTGAGGTGAGCAGGGA	847	182	CTGTCAGTAGCCCTGGGCCC
			848	2	TCTCCTGGATGTCAGCTGCC	848	181	TTGTCAGGTTCCCTGGGCCC
			849	2	TGCCCCAACCTCCCTGGGCC	849	181	AAATCGAGTGAGCAGGGAAC
			850	2	TTATTGAGGTGAGCAGGGAA	850	181	TAGATCGAGTGAGCAGGGAA
			851	2	CCCCCGATCTCCCTGGGCCC	851	181	GGTTGTCAGCTGCCCCCACG
			852	2	CAGCTGCCCCACCTGGGGCC	852	180	TAATTCGAGTGAGCAGGGAA
			853	2	TTGTCAGTAGTCCCTGGGCC	853	180	TGGTTGTCCTCCCTGGGCCC
			854	2	TACTATGAGGTGAGCAGGGA	854	179	TCAGCTGCCCCCACCAGCCC
			855	2	TTGTCAGCTGCCCCCAGCCC	855	179	GATATCGAGTGAGCAGGGAA
			856	2	CTCATGAGGTGAGCAGGGAA	856	178	TGTCAGCTGCCCCTGGGCAC
			857	2	GCTGATGAGGTGAGCAGGGA	857	178	TTAATCGAGTGAGCAGGGAA
			858	2	GTTGTCAGCTGCCCCAGGAC	858	178	CCCCCAGTAGTCCCTGGCCC
			859	2	CGATTGAGGTGAGCAGGGAA	859	177	GTTGTCAGTTCCCTGGGCCC
			860	2	TGTTATTTGAGGTGAGCAGG	860	176	CAGCTGATGTCCCTGGGCCC
			861	2	CAGCTGCCAGTCCCTGGCCC	861	175	CAGCTGCCCCCAGGCAGCCC
			862	2	GGGCCCCAGGACCCTCCACT	862	175	AGACTCGAGTGAGCAGGGAA
			863	2	TGCGGCCTGAGGTGAGCAGG	863	175	CCTGCCCCCACCCTGGGCCC
			864	2	TCTCCTTGTTGTCAGGGCCC	864	175	TGAATCGAGTGAGCAGGGAA
			865	2	CTTCTCTTCTCCCTGGGCCC	865	175	TCAGCTGGGTCCCTGGGCCC
			866	2	GGAGTTTGAGGTGAGCAGGG	866	174	CCCCACCTTTTCCTGGGCCC
			867	2	ACCCTGAGGTGAGCAGGGAA	867	174	CTGCAGCTGTCCCTGGGCCC
			868	2	CTCCTGGTTGTCAAGGGCCC	868	174	AGCTGCCCCCAGTACTACTC
			869	2	TCCCTGAGGTGAGCAGGGAA	869	174	GCTGCCACCTCCCTGGGCCC
			870	2	CCCCACCCACGGTGGGGCCC	870	173	TGTCAGCTAACCCTGGGCCC
			871	2	CCCCCAGGACTACTGGACCC	871	173	TTGTCAGATATCCTGGGGCC
			872	2	GTCAGCTGGCCCCTGGGCCC	872	173	CAGCTGCCCCCACTGGTTGT
			873	2	ACGCTCTTCCGATCTTTTGG	873	173	CCTGGTTGCCCCCTGGGCCC
			874	2	TGCCCCCACCCCCCTGGGCC	874	172	CAGCTGCCAGTCCCTGGCCC
			875	2	CAGCTGATGTCCCTGGGCCC	875	172	TTGTCAGCTGCCCCCACCGC
			876	2	ACGCTCTTCCGATCTGCCTA	876	171	GCTGCCCCCACCTGGTGGGG
			877	2	AAGTTGAGGTGAGCAGGGAA	877	171	CCCCACCAATCCCTGGGCCC
			878	2	TGCCCTGGTTGTCAGCTGGT	878	171	AATTTCGAGTGAGCAGGGAA
			879	2	ACCAGGTTGTCCCTGGGCCC	879	171	CAGCTGCCCCCACCTGACAC
			880	2	GGTTGTCAGCTGCCCCAGGA	880	170	TGTCAGCTGCCCTGGGGCCC
			881	2	GCCCCCACCTCCTGGGGCCC	881	170	GAGATCGAGTGAGCAGGGAA
			882	2	CCTGGTTGTCAGCTGCGCCC	882	170	AGCTGCCCATCCCTGGGCCC
			883	2	TCTTTCCTACACGACGCTCT	883	169	AGCTGCCCCCACCCTGGGCT
			884	2	CAGCTGCCCCAGGTCCCTCC	884	169	ATATTCGAGTGAGCAGGGAA
			885	2	TTGATCGTGAGGTGAGCAGG	885	169	GGACTACTGTCCCTGGGCCC
			886	2	GCAGTCCTGTCCCTGGGCCC	886	169	TCTCCTGGTTGTCAGCGCCC
			887	2	TACTGACAGTCCCTGGGCCC	887	168	CAAATCGAGTGAGCAGGGAA
			888	2	TCGATGGTGAGGTGAGCAGG	888	168	CCCCACCGTTCCCTGGGCCC
			889	2	TCGCGAATGAGGTGAGCAGG	889	168	TGTCAGCTGCCCCAGGACTA
			890	2	TACACTAGATCGCACACTCT	890	168	AGCTGCCCCCACCAGGGCCC
			891	2	GAGGTGAGGTGAGCAGGGAA	891	168	GGTTGTCAGCTGCCCCCCCC
			892	2	TGCCCCCAATCCCTGGGCCC	892	167	CTGCCCCCACCTCCTGGGCC
			893	2	GCCCCCACCGTCCCTGGGCC	893	167	GGAATCGAGTGAGCAGGGAA
			894	2	CTGGTGACTGAGGTGAGCAG	894	166	AGCTGCCCCCACCTGGGCAG
			895	2	TACGTGAGGTGAGCAGGGAA	895	166	TGTCAGCTGCCCCCGGGCCC
			896	2	ATTGTGAGGTGAGCAGGGAA	896	165	CAGATCGAGTGAGCAGGGAA
			897	2	CATGTGAGGTGAGCAGGGAA	897	165	TCCCTGGGCTGACCCTAACC
			898	2	TTGGCTCTGAGGTGAGCAGG	898	164	AGCTGCCCCCACCGGGGCCC
			899	2	CAGCTGCAGTCCCTGGGCCC	899	164	ACCCCCGACCCCCTGGGCCC
			900	2	TGCCCCCACCACCTGGGCCC	900	163	CCAGGGCACTCACTGCTGGA
			901	2	GCTGGTTGTCAGCTGGGCCC	901	163	CTCCTGGTTGTCAGGGGCCC
			902	2	GTCCTGGTTGTCCTGGGCCC	902	163	AACTTCGAGTGAGCAGGGAA
			903	2	TTGTAGTAGTCCCTGGGCCC	903	161	AATCTCGAGTGAGCAGGGAA
			904	2	TTCTCCTAGTTGTCAGCTGT	904	161	CCACCTGGGCCCCAGGGCCC
			905	2	CAGTTGAGGTGAGCAGGGAA	905	161	CTGGCCCAGTCCCTGGGCCC
			906	2	CCTCCCTGGGCCCCAGGACT	906	160	AGCTGCCCCCACCTGGGGGG
			907	2	TTGTCAGCTGCCCCCTGACC	907	160	TGTCAGCTGCCCCCAGGGCC
			908	2	ACCATGAGGTGAGCAGGGAA	908	159	GTCAGCTGTCTCCTGGGCCC
			909	2	ACGACGCTCTTCCGATCTGG	909	159	ACCAGGTTGTCCCTGGGCCC
			910	2	ACCCCCGATTCCCTGGGCCC	910	159	CCCCATGCCCCCATGGGCCC
			911	2	CGAGTGAGGTGAGCAGGGAA	911	159	AGATTCGAGTGAGCAGGGAA
			912	2	CTGGGCCCTTCCCTGGGCCC	912	159	ATAATCGAGTGAGCAGGGAA
			913	2	ACGACGCTCTTCCGATCTTC	913	158	GTCCTGGTTGTCCTGGGCCC
			914	2	GTCAGCTGCCCCCACTACTC	914	158	GAACTCGAGTGAGCAGGGAA
			915	2	TCCATGAGGTGAGCAGGGAA	915	157	CAGCTGCCCCCAGCTAGTCC
			916	2	TTTCCCTACATGACGCTCTT	916	157	GGTTGTCAGCTGCCCCCAGA
			917	2	ACGACGCTCTTCCGATCTGT	917	157	CCCCCAGTAGCCCTGGGCCC
			918	2	AGCTGCCCAGTCCCTGGGCC	918	157	ACAATCGAGTGAGCAGGGAA
			919	2	AATGTGAGGTGAGCAGGGAA	919	157	AGCTGCCCCCATCTGGGCCC
			920	2	TTCCCCCACCTCCCTGGGCC	920	157	CAGGACTACTCCCTGGGCCC
			921	2	TTGTCTGAGGTGAGCAGGGA	921	156	AAAGTCGAGTGAGCAGGGAA
			922	2	CACCTGTAGTCCCTGGGCCC	922	156	GGTTGTCAGCTCCTGGGCCC
			923	2	TGTTGTGTGAGGTGAGCAGG	923	155	CCCCACCTGGGCCCTGGGCC
			924	2	CAATTGAGGTGAGCAGGGAA	924	155	GAATTCGAGTGAGCAGGGAA
			925	2	CAGCTGCCCCCACCTGGACC	925	155	GCAGTGACAACCCTGGGCCC
			926	2	GCCCCCACATCCCTGGGCCT	926	155	GGTTGTCAGACCCTGGGCCC
			927	2	TTCATCGTGAGGTGAGCAGG	927	154	GGTTGTCAGCTGCCTGGCCC
			928	2	CTTTCCCCACACGACGCTCT	928	154	TTAAGGTTGTCCCTGGGCCC
			929	2	TCTCCCCAGGGCCTGGGCCC	929	154	TCCTGATCTTCTCCTGGCCC
			930	2	TTGTCAGCTGCCCCCTGGCC	930	154	CAGCTGCCCCAGGTCCCTCC
			931	2	CCGATCTTCTCCTGGGGCCC	931	153	CCCACCCTGGCCCTGGGCCC
			932	2	CGATCTTCTTCCCTGGGCCC	932	153	CAGTAGTAGTCCCTGGGCCC
			933	2	TAGATGAGGTGAGCAGGGAA	933	153	GAGTGGTTGTCCCTGGGCCC
			934	2	ACTATGAGGTGAGCAGGGAA	934	152	TAGTAGTAGTCCCTGGGCCC
			935	2	TCCCTACACGACGCTCTTCC	935	152	CCCCACCCATCCCTGGGCCC
			936	2	ACGTGAGGTGAGCAGGGAAC	936	151	GCTGGTTGTCAGCTGGGCCC
			937	2	GCCCCCACCTTCCTGGGCCT	937	151	CCCACCCTGTCCCTGGGCCC
			938	2	TCACAGTAGTCCCTGGGCCC	938	151	TAAATCGAGTGAGCAGGGAA
			939	2	TTCGTGAGGTGAGCAGGGAA	939	149	TCAGCTGCCCCCACTGGCCC
			940	2	CCACCTGTAGTCCCTGGGCC	940	149	CTGCCCCCAGGACTACTCAC
			941	2	CTGTGAGGTGAGCAGGGAAC	941	149	GTTGTCAGCTGCCCAGGCCC
			942	2	TACTTGAGGTGAGCAGGGAA	942	148	GGTTGTCAGCTGCCTGGGCC
			943	2	TGGCAGATGAGGTGAGCAGG	943	148	GTCCCTTAGTCCCTGGGCCC
			944	2	GTCTAGTGAGGTGAGCAGGG	944	147	ACCCAGCTGTCCCTGGGCCC
			945	2	ACGCTCTTCCGATCTGCCAG	945	147	TCAGCTGCCCCCACCCTGGG
			946	2	TCTCCTGGTTGTCAGGCCCC	946	147	TGTCAGCTGCTCCCTGGGCC
			947	2	AACCAGTAGTCCCTGGGCCC	947	147	GTTGTCAGCTGCCCCCGCCC
			948	2	CTTTCCCTACACGACGCTTT	948	146	AGCTGCCCCAGGCTGGGCCC
			949	2	GGTTGTCAGCTGCCCCCACG	949	146	CAGCTGCCCCCACCTGGACC
			950	2	CCCCAGGAGTCCCTGGGCCC	950	146	TCAGCTGCCCCACCTGGCCC
			951	2	CAGGACCCTCCACTCCTCAG	951	145	TGTCAGCTGCCCCCAGGAGA
			952	2	TGCCCCCACCTCCCGGGGCC	952	144	TTGTCAGCTGTCCTGGGGCC
			953	2	CCACCTGGGCCCCTGGGCCC	953	144	AATATCGAGTGAGCAGGGAA
			954	2	TGCTTACTGAGGTGAGCAGG	954	144	AGCTGCCCCCACCTGGCCCC
			955	2	TATTGCGTGAGGTGAGCAGG	955	143	GTCAGCTGCACCCTGGGCCC
			956	2	GACCCTGAGGTGAGCAGGGA	956	143	GGGAGTTACTCCCTGGGCCC
			957	2	TCAGAATGAGGTGAGCAGGG	957	143	AGCTGTCAGTCCCTGGGCCC
			958	2	TGCCCCCACCGCCTGGGCCC	958	143	AACCTCGAGTGAGCAGGGAA
			959	2	GTTGTCCTGCCCCTGGGCCC	959	143	AGCTGCCCCAGGACTGGGCC
			960	2	TGGGCCCCAGGACTACTCAC	960	143	GTCAGATCTTCCCTGGGCCC
			961	2	TGATCTGAGGTGAGCAGGGA	961	142	TTTCCCTACACGACGCTCTT
			962	2	AGGTGGTGAGGTGAGCAGGG	962	142	TGTGAGCTGTCCCTGGGCCC
			963	2	TTAGGACTGAGGTGAGCAGG	963	142	TGACAGTAGTCCCTGGGCCC
			964	2	TCCTGGTTCTCCCTGGGCCC	964	141	TGGTTGTCAGTCCCTGGCCC
			965	2	TCAGTGATGAGGTGAGCAGG	965	140	TGGTTGTCAGCTGCCCCCAA
			966	2	GAATGAGGTGAGCAGGGAAC	966	140	CCACCCACCTCCCTGGGCCC
			967	2	CCCCACCTGGGCCTGGGCCC	967	140	GTTGTCAGCTGCCCCAGCCC
			968	2	CCCCCGATCTTCTCCTGGGC	968	139	AGCTGGCCAGTCCTGGGCCC
			969	2	TTGATCTTCTCCCTGGGCCC	969	139	GTCAGCTGCCCCTGGGGCCC
			970	2	CAGCTGCCCCCTCCCTGGGC	970	139	CCCAGTCAGTCCCTGGGCCC
			971	2	CTGCACTGAGGTGAGCAGGG	971	139	GCTGGCCCCACCCTGGGCCC
			972	2	CTGACTCCAGCACCGAGGAG	972	137	CCACCTGACAACCTGGGCCC
			973	2	CAAATGAGGTGAGCAGGGAA	973	137	GGGCAGCTGTCCCTGGGCCC
			974	2	TTATCGGTGAGGTGAGCAGG	974	137	CCAGGACAGTCCCTGGGCCC
			975	2	CCACAGTAGTCCCTGGGCCC	975	136	TCAGCTGACACCCTGGGCCC
			976	2	ACACCCCCGTCCCTGGGCCC	976	136	AGCTGCCCCCACCTGACACT
			977	2	CTGCCCCCAGGCCCTGGGGC	977	136	TTGTCAGCTGCCCCCTGACC
			978	2	ATGGTGAGGTGAGCAGGGAA	978	136	GGTTAGTAGTCCCTGGGCCC
			979	2	GACCTGAGGTGAGCAGGGAA	979	136	GCTCAGTAGTCCCTGGGCCC
			980	1	CGAGCTGAGGTGAGCAGGGA	980	135	CTGCCCCCACCTGGGGGCCC
			981	1	GCTCTTCCGATCTCGTATCT	981	134	TGTCAGCTGCACCTGGGCCC
			982	1	CACCTGGACCCCCTGGGTCC	982	134	TCAGAAGTTGTCCTGGGCCC
			983	1	TGATACTGAGGTGAGCAGGG	983	134	GCCCCCACCATCCCTGGGCC
			984	1	TCAGCTGCCCCACTGGGCCC	984	133	GTCAGCTTGTCCCTGGGCCC
			985	1	TGCCCCCACACCCTGGGCCC	985	133	CTACTCACTCCTCGGTGCCC
			986	1	GAGCCTTGAGGTGAGCAGGG	986	133	CCCGATCTTCTCCCTGGGCC
			987	1	CCTGGTGTCTCCCTGGGCCC	987	133	AGCTGCCCCCACGACAACCC
			988	1	ACCTATTGAGGTGAGCAGGG	988	133	TGGGCCCCAGGACTGGGCCC
			989	1	CTGGATGAGGTGAGCAGGGA	989	133	TGCCCCCTGTCCCTGGGCCC
			990	1	ACGCTCTTCCGATCTGTATC	990	133	TGGTTGTCAGCTGCCTGCCC
			991	1	CACTGGTTGTCCCTGGGCCC	991	133	GCTGTGTAGTCCCTGGGCCC
			992	1	CTGTATGAGTGAGCAGGGAA	992	132	CCTGGGTTGTCCCTGGGCCC
			993	1	CTGGTTGTCAGCTGGTAGTC	993	132	TCAGCTGCCACCCTGGGCCC
			994	1	TGTCAGCTGCACCTGGGCCC	994	132	CCCACCTGGTCCCTGGGCCC
			995	1	CCCAGGACTGGGCTGGGCCC	995	130	CTGCCCCCACCCTGGGGCAC
			996	1	TGTCAGCTGCCCCAGGACTA	996	130	GCTCCCACCTCCCTGGGCCC
			997	1	CAGCTGGTTGTCCCTGGGCC	997	130	TGCCCCCACACCCTGGGCCC
			998	1	TTACAGATGAGGTGAGCAGG	998	129	TGTCAGCTGCCCCCACTACC
			999	1	TATGGCTTGAGGTGAGCAGG	999	129	CTGGGCCCCACCCTGGGCCC
			1000	1	GCCCCAGCTGCCCTGGGCCC	1000	129	CCACCTGGGTCCCTGGGCCC
			1001	1	TCACTGAGTGAGCAGGGAAC	1001	129	GCTGCCCCCACCTCCCTGGG
			1002	1	CCACGACTTGTCCTGGGCCC	1002	129	TCAGCTGCCCCCACCTGGCC
			1003	1	CAGAGTTGAGGTGAGCAGGG	1003	128	ACTACTCACTCCCTGGGCCC
			1004	1	TCGTATGAGGTGAGCAGGGA	1004	128	CCCACCTTTTCCCTGGGCCC
			1005	1	CCATTTGAGTGAGCAGGGAA	1005	127	CTCCAGTAGTCCCTGGGCCC
			1006	1	GCACCCCTGTCCCTGGGCCC	1006	127	CCCCACCTGGCCCTGGGCCC
			1007	1	CCCAGGGCACTCACTGCTGG	1007	126	TGCCCCCATTCCCTGGGCCC
			1008	1	TCCAATATGAGGTGAGCAGG	1008	126	TTGATCTTCTCCCTGGGCCC
			1009	1	CTTAATGAGGTGAGCAGGGA	1009	126	GACTGGTTGTCCCTGGGCCC
			1010	1	CTTCTGTGTGAGGTGAGCAG	1010	126	CCCCGATCTTCTCCTGGTCC
			1011	1	TCGCGGCTGAGGTGAGCAGG	1011	126	AAACTCGAGTGAGCAGGGAA
			1012	1	TCAGCTCTGAGGTGAGCAGG	1012	126	TTGTCAGCTGCCCCCACCTT
			1013	1	TTAGAGATGAGGTGAGCAGG	1013	125	ACACCCCCGAGCAGGGGCCC
			1014	1	TTTACGCTGAGGTGAGCAGG	1014	125	AAGATCGAGTGAGCAGGGAA
			1015	1	CAGCTGTTGTCAGCTGTCCC	1015	125	TGTCAGCTGCCCCCACGGCC
			1016	1	GTAGTTGAGGTGAGCAGGGA	1016	125	CTGCCCCCATCTGGGGGCCC
			1017	1	TAGCAATTGAGGTGAGCAGG	1017	124	ACGACGCTCTTCCGATCTGT
			1018	1	TGTCACTGAGGTGAGCAGGG	1018	123	TGTCAGCTGCCCCGGGGCCC
			1019	1	CTACGTATTGAGGTGAGCAG	1019	123	CAGGACCCTCCACTCCTCAG
			1020	1	TCAGCTGACACCCTGGGCCC	1020	123	CAGCTGCCCACCCTGGGCCC
			1021	1	TTGTCAGCTGCCCCCGGCCC	1021	122	CTGCCCCCACCTGGGGTGGG
			1022	1	TGCCCCCACGGCCACAGGCC	1022	122	TCAGCTGGAGTCCTGGGCCC
			1023	1	TGGATGTCAGTCCTGGGCCC	1023	122	TCAGCTGCCCCCTGGGGCCC
			1024	1	GTTGTCTTCTCCCTGGGCCC	1024	122	AGTTGTCAGTCCCTGGGCCC
			1025	1	TTAGAATGAGGTGAGCAGGG	1025	122	AGCTAGCTGTCCCTGGGCCC
			1026	1	CTCAACAATGAGGTGAGCAG	1026	122	CTGGAACAGTCCCTGGGCCC
			1027	1	CCCCACCTGGGCCCCAGGAC	1027	122	AAATTCGAGTGAGCAGGGAA
			1028	1	TCAGCTGCCCCCACCTGGCC	1028	122	AGCTGCCCCCAGTGACAACC
			1029	1	ACGCTCTTCCGATCTGTTTA	1029	121	TGCCCCCACGGCCACAGGCC
			1030	1	AACATGAGGTGAGCAGGGAA	1030	121	GGTTGTCAGCTGCCCGGCCC
			1031	1	CCCACCTGCCCCCTGGGCCC	1031	121	TCTCCTGGTTGTCCTGGGCC
			1032	1	CTGTCGAGTGAGCAGGGAAC	1032	120	TCAGAGTTGTCCCTGGGCCC
			1033	1	CTTTTCGTTGAGTGAGCAGG	1033	120	CCCCAGGTGGCCCTGGGCCC
			1034	1	GGGCCCACCCCCCTGGGCCC	1034	119	ACGACGCTCTTCCGATCTGC
			1035	1	TTCTCCTGGTTGTCAGCTTT	1035	119	TGCCAGCTGCCCCTGGGCCC
			1036	1	ATTGCTGAGGTGAGCAGGGA	1036	119	TCAGCTGAAGTCCTGGGCCC
			1037	1	TTTGTTGAGGTGAGCAGGGA	1037	118	TGGATGTCAGCTGCCCCCAT
			1038	1	GGTGAGCAGGGAACACCTCC	1038	118	CTCCTGGTTGTCAGCTGGGC
			1039	1	TGCGATTTGAGGTGAGCAGG	1039	118	GCTGGTTGTCACCTGGGCCC
			1040	1	TTACTTATGAGGTGAGCAGG	1040	117	TCCTGATCTTCCCTGGGCCC
			1041	1	CTTCCTATTGAGGTGAGCAG	1041	117	CAGCTGGGGTCCCTGGGCCC
			1042	1	TATGGCGTGAGGTGAGCAGG	1042	117	GGTTGTCAGCTGCAGGGCCC
			1043	1	CTGCCCCTGGGCCCTGGGCC	1043	117	CAGCTGGGACCCCTGGGCCC
			1044	1	TGATCCGTGAGGTGAGCAGG	1044	116	AGCCCAGTAGTCCTGGGCCC
			1045	1	ATCTGGATAATGAGGTGAGC	1045	115	GTCAGCTGCCCCCACTACTC
			1046	1	CCTGGTGAGGTGAGCAGGGA	1046	115	GCCCCCACCTCCCTGGTCCC
			1047	1	TTTCTTGAGGTGAGCAGGGA	1047	114	CCCCCACCAGGCCGAGGGCA
			1048	1	GGCCCCAGGGCCCTGGGCCC	1048	114	TGTCCCTGGGCCCCAGGACT
			1049	1	TAGTCCATGAGGTGAGCAGG	1049	114	CACCTCCTGGGGCCCAGGGA
			1050	1	TGGTTGTCAGCTGCCCCAGG	1050	113	GTCAGCTGTCCCCTGGGCCC
			1051	1	GTATGTGAGGTGAGCAGGGA	1051	113	TGGGTGTCAGCTGCCCCCAC
			1052	1	ATAACTGAGGTGAGCAGGGA	1052	113	CAGCTGCCCCCACCAGGACC
			1053	1	TCCTGGTTGTCAGTAGCCCC	1053	112	GGTTGTCAGCTGCCCCCACT
			1054	1	CTACATTGAGGTGAGCAGGG	1054	112	GGGCCCCAGTCCCTGGGCCC
			1055	1	TGATTTATGAGGTGAGCAGG	1055	111	AGCTGCCCCCACCTCCTACT
			1056	1	CCCCCACCCCTGGGCCCCAG	1056	111	AGCTTGTAGTCCCTGGGCCC
			1057	1	GTATATGAGGTGAGCAGGGA	1057	111	CCCACCAAATCCCTGGGCCC
			1058	1	TCGATGTTGAGGTGAGCAGG	1058	111	GCTGAAGTAGCCCTGGGCCC
			1059	1	CCCCACCTGGGCCCTGGCCC	1059	111	CCCCACCGCTCCCTGGGCCC
			1060	1	CTCTTGAGTGAGCAGGGAAC	1060	111	AGAATCGAGTGAGCAGGGAA
			1061	1	CCCCCACCTGGGCCCTGGCC	1061	111	AGCTGCCCTCACCTGGGCCC
			1062	1	CGCTCTTCCGATCTATCAGT	1062	110	AGCTGCCCCCACCTGGGCAC
			1063	1	TTCATTCTGAGGTGAGCAGG	1063	110	CACCCTGGGTCCCTGGGCCC
			1064	1	CTTTCCCTACACGACGCCCT	1064	110	GTTGTCAGCTGCCCCCTCCC
			1065	1	CTTACTGAGGTGAGCAGGGA	1065	110	TCAGGTGCCTCCCTGGGCCC
			1066	1	GCCATGAGTGAGCAGGGAAC	1066	109	TTGTCAGCTGCCCCTGGCCC
			1067	1	CTTCTGTATGAGGTGAGCAG	1067	109	CCCCCACTGACAGTGGGCCC
			1068	1	TTTCAAATGAGGTGAGCAGG	1068	109	GTTGTCAGCTGCCCCTGCCC
			1069	1	GATCTTATTCATGAGGTGAG	1069	109	AGCTGCCCCCACCCCTGGGC
			1070	1	CGCTGGTGAGGTGAGCAGGG	1070	109	TCCTGGTTGTCAGCTTCTCC
			1071	1	AATCTTGAGGTGAGCAGGGA	1071	109	GCCCCCAGCCCCCTGGGCCC
			1072	1	ATCTAATACTTGAGGTGAGC	1072	107	CTTCTCTTCTCCCTGGGCCC
			1073	1	GCTGCCCCCAGGACTGGCCC	1073	107	GTTGTCAGCTGCCCCGGCCC
			1074	1	CAGCAGCTGTCCCTGGGCCC	1074	107	GCCCCCACCCACCTGGGCCC
			1075	1	CAGGGAACACCCCCTGGGCC	1075	107	CAGCTGCCCCGCCTGGGCCC
			1076	1	TGCCATGAGGTGAGCAGGGA	1076	107	TGCCCCCACCCTCTGGGCCC
			1077	1	TGCTGATTGAGGTGAGCAGG	1077	107	TGCTGGTTGTCCCTGGGCCC
			1078	1	TGCCGTGAGGTGAGCAGGGA	1078	107	GACTACTGGCCCCAGGACTA
			1079	1	TACTTGTTGAGGTGAGCAGG	1079	107	CTCCTGGTTGTCAGCTGTCC
			1080	1	TTGCTGTTGAGGTGAGCAGG	1080	106	GCTGCCAGGTCCCTGGGCCC
			1081	1	TTATACTTGAGGTGAGCAGG	1081	106	ACGACGCTCTTCCGATCTGG
			1082	1	TCCGTGCTGAGGTGAGCAGG	1082	106	GTCCAGTTGTCCCTGGGCCC
			1083	1	TGCCCCCAACTCCCTGGGCC	1083	106	CCAGGACTACTCACTCCTCG
			1084	1	ACACTGAGGTGAGCAGGGAA	1084	106	GCCCGGTGGTCCCTGGGCCC
			1085	1	CTTGTAAGTGAGGTGAGCAG	1085	105	TGGTTGTCAGTCCCTGGGCC
			1086	1	TGGACCCTGAGGTGAGCAGG	1086	105	CTGGAGTAGTCCCTGGGCCC
			1087	1	TCTGAGATGAGGTGAGCAGG	1087	105	TGCCCAGCTGCCCTGGGCCC
			1088	1	TGAGTTTTGAGGTGAGCAGG	1088	105	CAGCTGCCCCCACCTGGGGC
			1089	1	TTGTTTCTGAGGTGAGCAGG	1089	104	GCCTGACAGTCCCTGGGCCC
			1090	1	CCCCCAGGGGCCCTGGGCCC	1090	104	CAACCAGTAGTCCTGGGCCC
			1091	1	TCTCTATTGAGGTGAGCAGG	1091	104	CAGCTGCCCCTCCCTGGCCC
			1092	1	TGCGTTTGAGGTGAGCAGGG	1092	104	GAAATCGAGTGAGCAGGGAA
			1093	1	CAGCTGCCCCCACCTGACAC	1093	104	CTGCCTGGGCCCCTGGGCCC
			1094	1	TTCCATGTGAGGTGAGCAGG	1094	103	TCTCCCTGGGCCCCAGGACC
			1095	1	CTGCTTGAGGTGAGCAGGGA	1095	103	CAGCTGCCCCCACCTGACCC
			1096	1	CTGCCTGGGCAGCTGGGCCC	1096	103	ACGACGCTCTTCCGATCTGA
			1097	1	CAGCTGCCCCCACCACTCCT	1097	103	AGCTGCCCCCACCAGGGGCC
			1098	1	GGGTGATGAGGTGAGCAGGG	1098	103	TGCCCCCAGGCCCTGGGGCC
			1099	1	TAGTATGAGGTGAGCAGGGA	1099	102	TGTCAGCTGCCCCCACACCC
			1100	1	AGCTCTGTGTCCCTGGGCCC	1100	102	TTGTCAGCTGCCCCCTGCCC
			1101	1	GACGCTCTTCCGATCTGGGA	1101	102	CTGGTTGTCAGCTGAGGCCC
			1102	1	CTCACTGAGGTGAGCAGGGA	1102	101	GCCCCCAGGCCCCTGGGCCC
			1103	1	TGAGATGTGAGGTGAGCAGG	1103	101	CCCACCTGGGCCCCAGGACC
			1104	1	CTGCCCCCACCACTGGGCCC	1104	101	AGCTGCCCCCACCTGACCCC
			1105	1	TTCTCCTGGTTGTTAGCTGT	1105	101	GTTGTCAGCTGCCCGGGCCC
			1106	1	CCCCGATTTTCTCCTGGTTG	1106	101	ACGACGCTCTTCCGATCTTG
			1107	1	TATGCTCTGAGGTGAGCAGG	1107	101	TGTCAGCTGCCCCCACCTCA
			1108	1	TGAATGAGGTGAGCAGGGAA	1108	101	GCTGCCCCCACCCTGGTCCC
			1109	1	GGAGTTGAGGTGAGCAGGGA	1109	100	AGCTGCTAGTCCCTGGGCCC
			1110	1	GTCTTGTGAGGTGAGCAGGG	1110	100	AAAATCGAGTGAGCAGGGAA
			1111	1	TATAAGGTGAGGTGAGCAGG	1111	100	CAGCTGCCCCCACGGACTAC
			1112	1	GCCAACACCTCCCTGGGCCC	1112	100	TACCCAGTAGTCCTGGGCCC
			1113	1	CTCGATTCTGAGGTGAGCAG	1113	99	TGCCCCCACCAGCTGGGCCC
			1114	1	TGTTACTTGAGGTGAGCAGG	1114	99	CCAGGACTGTCCCTGGGCCC
			1115	1	TCTACGTCCTGAGGTGAGCA	1115	99	TGGGCCCCCACCCTGGGCCC
			1116	1	GCCTCCACATCCCTGGGCCC	1116	99	TGTCAGCTGCCCCCACCTGA
			1117	1	ACGCTCTTCCGATCTCCAGT	1117	99	TGCCCCACCTCCCTGGGCCC
			1118	1	AATAGCTGAGGTGAGCAGGG	1118	99	GCCACCACCTCCCTGGGCCC
			1119	1	GACGCTCTCCGATCTTTAGT	1119	99	ACGACGCTCTTCCGATCTCG
			1120	1	TGGGATTTGAGGTGAGCAGG	1120	99	TGTCAGCTGCCCCCTGGCCC
			1121	1	GGCCCCAGGACCCTGGGCCC	1121	98	CCCCACCTGGGCCCTGGCCC
			1122	1	CTGTTAACTGAGGTGAGCAG	1122	98	TGGGCCCTGTCCCTGGGCCC
			1123	1	TGTGGTGAGGTGAGCAGGGA	1123	98	CTGCCCCCACCTGTAGGCCC
			1124	1	TGCGGGTGAGGTGAGCAGGG	1124	98	GCCCCCACCCTGGGCCCCAG
			1125	1	TCCGATCTGCAGGTTGAGGT	1125	98	CAGCAGCTGTCCCTGGGCCC
			1126	1	AGCTGCCCCCATCCCTGGGC	1126	97	CCCCAGGACAGCCTGGGCCC
			1127	1	ATTTGAGGTGAGCAGGGAAC	1127	97	GTTGTCTTCTCCCTGGGCCC
			1128	1	ACTGGTTGTCAGCTGGGCCC	1128	97	CAGGCAGTAGTCCTGGGCCC
			1129	1	ATCTGCATAATGAGGTGAGC	1129	97	GAGAGTAGTCCCTGGGCCCC
			1130	1	CTCCCACCTGAGGTGAGCAG	1130	96	CTGCCCCCACCACTGGGCCC
			1131	1	TAAGATGTGAGGTGAGCAGG	1131	96	ACGACGCTCTTCCGATCTAC
			1132	1	CAGGGAACACCCCCGAGCCC	1132	96	GCTGGATGTCAGCTGGGCCC
			1133	1	TGTAAAATGAGGTGAGCAGG	1133	96	GCCCCAGCTGTCCTGGGCCC
			1134	1	CACTTTGAGGTGAGCAGGGA	1134	95	TGCCCCCCATCCCTGGGCCC
			1135	1	TCATCTGTGAGGTGAGCAGG	1135	95	CTGCCCCCACCTGAGTAGCC
			1136	1	TTCCGATCTGTTTATTGAGG	1136	95	AGCTGCCCCCACCTGGGACC
			1137	1	TTGTACGTGAGGTGAGCAGG	1137	95	GTCCAGCTGCCCCTGGGCCC
			1138	1	AGGTCTGAGTGAGCAGGGAA	1138	95	GACAGGTTGTCCCTGGGCCC
			1139	1	TCCCCCCCCCCCCCCCCCCC	1139	95	AGCTGCCCCCACCTGGACCC
			1140	1	ACGCTCTTCCGATCTGGTGT	1140	95	TACTAGTAGTCCCTGGGCCC
			1141	1	ACGCTCTTCCGATCTTTACT	1141	94	GCCCCCACGTCCCTGGGCCC
			1142	1	GTGTGTGAGGTGAGCAGGGA	1142	94	CACCCTGGGCCCCAGGGCCC
			1143	1	TACCTGATGAGGTGAGCAGG	1143	94	TGCCCTGGAGACCTGGGCCC
			1144	1	CCCCATGCCCCCATGGGCCC	1144	94	TCAGGTTGTCACCTGGGCCC
			1145	1	CCCCAGGACAGCCTGGGCCC	1145	93	CCAGAGTAGTCCCTGGGCCC
			1146	1	CCCCCATCTCCCTGGGCCCC	1146	93	CTGCCCCAGGACCCTGGCCC
			1147	1	TACGTGTTGAGGTGAGCAGG	1147	93	GCTGCCCCCAACCTGGGCCC
			1148	1	ATATTTTGAGGTGAGCAGGG	1148	93	CTGGTTGTCATCCTGGGCCC
			1149	1	AGGTTTGAGGTGAGCAGGGA	1149	92	TGCCCCCACCTGACAACCAC
			1150	1	GCCACTTGAGGTGAGCAGGG	1150	92	GCCCCCACCCCTGTGGGCCC
			1151	1	CTGATCGATGAGGTGAGCAG	1151	92	CAGCTGCCCCCACCAGTCCC
			1152	1	TACGTGGTGAGGTGAGCAGG	1152	92	GTCAGCTGCCCCCACGGCCC
			1153	1	GCTGCCCCCACCCAGGGCCC	1153	92	CTGGGCAGGACTACTCACCC
			1154	1	AGCTGCCCCCACCTCCTACT	1154	91	CCCACCTGGGCCCCAGGCCC
			1155	1	TTCTTCTGAGGTGAGCAGGG	1155	91	TCAGCTGCCCCCACCCCCCC
			1156	1	TGTCGCATGAGGTGAGCAGG	1156	91	GGGCCAGGAGTCCTGGGCCC
			1157	1	GAGGTGACAGGGAACACCCC	1157	90	TGCCCCCACTACTGGGGCCC
			1158	1	TTTCATGTGAGGTGAGCAGG	1158	90	GCCCCCACCCTCCCTGGGCC
			1159	1	CTTTCCCTACACCACGCTCT	1159	90	ACGACGCTCTTCCGATCTTT
			1160	1	TGTCAGCTGCCCCCACCCTG	1160	90	CTGCCCCCACTACTGGGCCC
			1161	1	CGTGTTGAGGTGAGCAGGGA	1161	90	CAGCTGTTGTCAGCTGTCCC
			1162	1	GGTTGTCAGCTGCCCCCAGA	1162	89	GCTGCCCCCACGGTCTAGAA
			1163	1	CCAGGTGAGGTGAGCAGGGA	1163	89	GCTGCCCCCACTGACAACCC
			1164	1	CACATGAGGTGAGCAGGGAA	1164	89	GTCAGCTGCCCCCACCGGCC
			1165	1	CGCTCGTGAGGTGAGCAGGG	1165	89	CCCCAGCTGTCCCTGGACCC
			1166	1	TCAGTTGTGAGGTGAGCAGG	1166	88	TTGTCAGGAGTCCTGGGCCC
			1167	1	TCACGTGAGGTGAGCAGGGA	1167	88	CCCCCACCTGGCCTGTGCCC
			1168	1	CCCCCCCCCCCCCTCCCCCC	1168	88	CCCCACCCTTCCCTGGGCCC
			1169	1	CCCCACTTGTCCCTGGGCCC	1169	88	TCCTGTGTGTCCCTGGGCCC
			1170	1	TTAGGTTTGAGTGAGCAGGG	1170	88	CCCTGGTTGTCAGCTGCCCC
			1171	1	TGGTTGTCAGCTGGTAGTCC	1171	88	TGGTTGTCAGCTGCCCCTGG
			1172	1	TACGGGTGAGGTGAGCAGGG	1172	88	CTGCCTGGGCAGCTGGGCCC
			1173	1	TATGCTGAGGTGAGCAGGGA	1173	88	CAGCTGCCCCTCCCTGGGCC
			1174	1	TTTTGTCTGAGGTGAGCAGG	1174	88	CCTGTTTGTCAGCTGGGCCC
			1175	1	TGGCTTTGAGGTGAGCAGGG	1175	87	ACGACGCTCTTCCGATCTTC
			1176	1	CACTCTTTCCACGACGCTCT	1176	87	CACTAGTTGTCCCTGGGCCC
			1177	1	TTAAGATTGAGGTGAGCAGG	1177	87	GTCAGCTGCCCCCTGGGGCC
			1178	1	TATGTGGTGAGGTGAGCAGG	1178	86	AGCTGTCCCCACCTGGGCCC
			1179	1	ATCTTCTCCTGGTTGTCGCC	1179	86	CCACACAGGGCCCTGGGCCC
			1180	1	GAGAGTAGTCCCTGGGCCCC	1180	86	CCTGGGTAGTCCCTGGGCCC
			1181	1	ATGCCGTGAGGTGAGCAGGG	1181	86	ACCCTGTAGTCCCTGGGCCC
			1182	1	CCTGGTGGGTCCCTGGGCCC	1182	86	CCCCCGTTGTCCCTGGGCCC
			1183	1	CTTACTGCTGAGGTGAGCAG	1183	86	AGCTGCCCCCACCCCCAGTA
			1184	1	TTGCTTCTGAGGTGAGCAGG	1184	86	GTCAGCTGCCCCCTGGCCCC
			1185	1	TTAGCAATGAGGTGAGCAGG	1185	86	TGCCCTGGGGTCCTGGGCCC
			1186	1	TTAGGGTTGAGGTGAGCAGG	1186	86	AGCTGCCCCCACCCTGGACC
			1187	1	CTGCCCCCACCCTGGGCCCC	1187	86	CCCCCTGGGCCCCTGGGCCC
			1188	1	GTGACTGAGTGAGCAGGGAA	1188	86	CCCACCCTGGGCCTGGGCCC
			1189	1	GCTCTTCCGATCTACTACGT	1189	85	CTGGTTGTCAGCCCTGGGCC
			1190	1	TGTCACATGAGGTGAGCAGG	1190	85	AGCTGCCCCAGGTATTACCC
			1191	1	ACGCTCTTCCGATCTCAATT	1191	85	GCCCCCACCTCCCTGGGCCT
			1192	1	ATCTGTTGAGTGAGCAGGGA	1192	84	GCTGCCCCCACCTGGGCCCT
			1193	1	CTGCCCGCACCTCCCTGGGC	1193	84	AACACCCCCGATCTACCCGA
			1194	1	GCTCTTCCGATCTGCAATCT	1194	84	TGCCCCCACTACTCACTCCT
			1195	1	TCGACAATGAGGTGAGCAGG	1195	84	CCCCACCTGGGCAGTAGTCC
			1196	1	ACGGGCGAGTTGATTTGCTG	1196	84	CAGGGAGGGTCCCTGGGCCC
			1197	1	CGGCTGAGGTGAGCAGGGAA	1197	84	TGCCTGACCTCCCTGGGCCC
			1198	1	AGCTGAGTAGTCCCTGGCCC	1198	84	GGCCCCAGGTCCCTGGGCCC
			1199	1	TGCACCGTGAGGTGAGCAGG	1199	84	GCCCCCACCTCCTGGGGCCC
			1200	1	TTAGCGGTGAGGTGAGCAGG	1200	84	CCCCACCCTGGGCAGGACTA
			1201	1	TTGTTTGTGAGGTGAGCAGG	1201	84	GTCAGCTGCCCCCACTACCC
			1202	1	TCACTCATGAGGTGAGCAGG	1202	84	CCCACCCTGGGCCCTGGCCC
			1203	1	CCCGTGAGGTGAGCAGGGAA	1203	83	CCTGGAGGGTCCCTGGGCCC
			1204	1	TCATCAGTGAGGTGAGCAGG	1204	83	GATCTTCTCCTGGTTGTCAC
			1205	1	CTATGCTCTGAGGTGAGCAG	1205	83	TCAGCTGCCCCTGAGGGCCC
			1206	1	AGGCGATGAGGTGAGCAGGG	1206	83	TGCCCCCACCTTCCCTGGGC
			1207	1	ATCTTGATAGTGAGGTGAGC	1207	83	CCCCCATCTTCCCTGGGCCC
			1208	1	TTTCATTTGAGGTGAGCAGG	1208	82	CCACCCCAGTCCCTGGGCCC
			1209	1	GCTGCCCCGTCCCTGGGCCC	1209	82	CTGCCCCCACCCCAGGGCCC
			1210	1	TCTCCTGGTTGTCGGGGCCC	1210	82	GCCCCCACCTGGTTGCCACC
			1211	1	CAGGGGAACACCCCCGATCT	1211	81	CCCCCAGGACTACTGGACCC
			1212	1	CTGCAATGAGGTGAGCAGGG	1212	81	ACGACGCTCTTCCGATCTCC
			1213	1	GCCCCCACCCTGGGCAGCCC	1213	81	GCCCCTGGGATCCAGGGCCC
			1214	1	TCCTAATGAGGTGAGCAGGG	1214	81	TTGTCAGCTGCCCCCTGGCC
			1215	1	TCAGCTGCCCCCACCAGGAC	1215	81	TGGGGCAGGTCCCTGGGCCC
			1216	1	TGTTTGTTGAGGTGAGCAGG	1216	81	GCTGCCCCCACCTGGGGGCC
			1217	1	TTTATTGTGAGGTGAGCAGG	1217	80	CCCCACCCACGGTGGGGCCC
			1218	1	GGGCTTGAGGTGAGCAGGGA	1218	80	GCCCCAGGACAGCTGGGCCC
			1219	1	TTGCGCGTGAGGTGAGCAGG	1219	80	AGCTGCCCACCCCTGGGCCC
			1220	1	ACGCTCTTCCGATCTATGCA	1220	80	GCCCTCACCTCCCTGGGCCC
			1221	1	GTGCCTTGAGGTGAGCAGGG	1221	80	GTCAGCTGCCACCTGGGCCC
			1222	1	CTGTCAGTAGCCCTGGGCCC	1222	80	GCCAGGTAGTCCCTGGGCCC
			1223	1	TCCGTCGTGAGGTGAGCAGG	1223	80	CCTGGTTGTCAGCTGCGCCC
			1224	1	CCCTGGTTGTCAGCTGCCCC	1224	79	TCAGCTGCCCCCACCTACCC
			1225	1	TTATGATTGAGGTGAGCAGG	1225	79	CTGCCCCCACCGGTGGGGCC
			1226	1	ACGCTCTTCCGATCTTAACG	1226	79	CAGCTGCCCCCACCTGCCCC
			1227	1	ACGCTCTTCCGATCTGTCTA	1227	79	CCTGGGCCCCACCTGGGCCC
			1228	1	TCCACTCTGAGGTGAGCAGG	1228	79	AGCTGCCCCCTCCTGGGCCC
			1229	1	CCCAGGCTGCCCAGTCCTGC	1229	79	CCCCACTAGTCCCTGGGCCC
			1230	1	CTCGTGAGTGAGTGAGCAGG	1230	79	CTACTCACTGCCCTGGGCCC
			1231	1	TGGCATATGAGGTGAGCAGG	1231	78	CCCCACCTGACTACTCACTC
			1232	1	GCCCCCACCTCCCTGAGACC	1232	78	GTTGTCAGCTGTCCCTGGGC
			1233	1	TTCTCATTGAGGTGAGCAGG	1233	78	CAGCTGCCCCCACCGAGCCC
			1234	1	TGTGAGGTGAGGTGAGCAGG	1234	78	GTCACAGTAGTCCTGGGCCC
			1235	1	TACTGTGAGTGAGCAGGGAA	1235	78	CTGCCCCCCTCCCTGGGCCC
			1236	1	TTCGCTCTGAGGTGAGCAGG	1236	78	CCAGTGCTGTCCCTGGGCCC
			1237	1	CTGCCCCCACCTGGGGTGGG	1237	77	CTGCCCCCACCCTGTAGCCC
			1238	1	ATATATGAGGTGAGCAGGGA	1238	77	GTCAGTGGGCCCCTGGGCCC
			1239	1	CCCCACCAGTCCCTGGGCCC	1239	76	CAGCTGCCCCACCTGGGGCC
			1240	1	TGGTTGTCAGCCCCTGGGCC	1240	76	CTGGTTGTCAGTTTGGGCCC
			1241	1	TCATTGTTGAGGTGAGCAGG	1241	76	CTGCCCCCACCTGGGCCTGA
			1242	1	TCCTGAATGAGGTGAGCAGG	1242	76	CCTGGGCCCCAGCTGGGCCC
			1243	1	TACTTTATGAGGTGAGCAGG	1243	76	GTCAGCTGCCCCCACGACCC
			1244	1	TAAGACCTGAGGTGAGCAGG	1244	76	ACGACGCTCTTCCGATCTAT
			1245	1	ACCTGGTAGTCCCTGGGCCC	1245	75	TGCCCCCACGCACTGGGCCC
			1246	1	TGGTTGTCAGTCCCTGGGCC	1246	75	GGGGGCCCCACCCTGGGCCC
			1247	1	TCGCTGCTGAGGTGAGCAGG	1247	75	GTCAGCTGCCCCCACTGCCC
			1248	1	CAGCTGCCCCCACCTGGGGC	1248	75	CCACCTGGGCCCCAGGACCC
			1249	1	AGCTGCCCCCACCTGGTGGG	1249	75	TGCCCCCACCTCTGTAGTCC
			1250	1	TCAGTTGGCCCCCTGGGCCC	1250	74	AGCTGGGCCCACCTGGGCCC
			1251	1	TCTTAGATGAGGTGAGCAGG	1251	74	GCCCCCACCTACCTGGGCCC
			1252	1	CTGAACAACCAGGACTGAAG	1252	74	CTGCCCCCACCCTGGGCCCC
			1253	1	AGCTGCCCCCATCTCCCTGG	1253	74	CCCCACCTGACCCTGGGCCC
			1254	1	GGTTGTCAGCTGCCCCCACT	1254	74	CAGCTGCCTTCCTGATTTAT
			1255	1	TCCTCAGTGAGGTGAGCAGG	1255	73	TCCTGGTTGTCAGCTGTCCC
			1256	1	AGCTGTCCCCACCTGGGCCC	1256	73	CCCCCACCTGGGCCCTGGCC
			1257	1	TGTCATGAGGTGAGCAGGGA	1257	73	ACGACGCTCTTCCGATCTCA
			1258	1	GCTCTTCCGATCTTCCAACT	1258	73	GCCCCCACATCCCTGGGCCC
			1259	1	CCAGGACTACTCCTGGGCCC	1259	73	ACGACGCTCTTCCGATCTAG
			1260	1	CAGCTGGGACCCCTGGGCCC	1260	73	AGCTGCTGTGTCCTGGGCCC
			1261	1	ACGATGAGGTGAGCAGGGAA	1261	73	GCCAGGTTGTCCCTGGGCCC
			1262	1	TGCGTGATGAGGTGAGCAGG	1262	73	TGTCAGCGGCCCCTGGGCCC
			1263	1	GGTGGTGAGGTGAGCAGGGA	1263	72	GACAACCAGGACCTGGGCCC
			1264	1	CTTTGCAGTGAGGTGAGCAG	1264	72	GCCCCCAGGGCCCCAGGCCC
			1265	1	TGCCCCTGGGCCCTGGGCCC	1265	72	CCCCCACCTGTCCTGGGCCC
			1266	1	GACGCTCTTCCGATCTCGTT	1266	72	CTGCCCGTCACCCTGGGCCC
			1267	1	CTGTGTTTTGAGGTGAGCAG	1267	71	GGGGAGTAGTCCCTGGGCCC
			1268	1	TACGTTATGAGGTGAGCAGG	1268	71	TGCCCCCACCTGGGCCCCAG
			1269	1	TAGCATCTGAGGTGAGCAGG	1269	71	CCACTTGTCCCCCTGGGCCC
			1270	1	ATCTTCGCACTGAGGTGAGC	1270	71	AGCTGCACCTCCCTGGGCCC
			1271	1	TCAGCTGGGGCCCTGGGCCC	1271	71	GCCCCCACCTGGGCCTGGGC
			1272	1	TACGCGGTGAGGTGGGCAGG	1272	71	TCAGCTGCCCCACTGGGCCC
			1273	1	CTCTTGTATGAGGTGAGCAG	1273	71	CTGCCCCCACGTAGTAGTAG
			1274	1	ATCTAAGCATTGAGGTGAGC	1274	71	GCCCCGTAGTCCCTGGGCCC
			1275	1	TCGAGAGTGAGGTGAGCAGG	1275	71	GCTGCCCCCATCCTGGGCCC
			1276	1	TTGTTCGTGAGGTGAGCAGG	1276	71	CAGCTGCCCCCAGCTGACCC
			1277	1	CAGCTGCCCCCACCTGCCCC	1277	71	CTGCCCCCACTCGGTGCTCA
			1278	1	CTCCAGCTGTCCCTGGGCCC	1278	71	CCCCCGATCTTCCCTGGGCC
			1279	1	TGGGAAATGAGTGAGCAGGG	1279	71	AGCTGCCCCCACCCAGCACC
			1280	1	GTTGCCCCCACCTCCCTGGG	1280	71	TCAGCTGCCCCCACCAGGAC
			1281	1	CCTGGGTGGTCCCTGGGCCC	1281	71	AGCTGCCCCCACTACTCACT
			1282	1	CTGCCCCAGGACCCTGGCCC	1282	70	TGTCAGTTCTCCCTGGGCCC
			1283	1	ACCCCCGATTTTCTCCTGGT	1283	70	TCAGCTGAGGTCCTGGGCCC
			1284	1	GTCAGCTGTCTCCTGGGCCC	1284	70	TGCCCCCAGGCCCTGGGCCC
			1285	1	AGCTGCCCCCATCTCTGCCC	1285	70	GCCCCCACCTCACTGGGCCC
			1286	1	ATCTATGGATTGAGGTGAGC	1286	69	CTGGGCCCACCCCTGGGCCC
			1287	1	ACCCCGGATCTTCTCCTGGT	1287	69	CACCCAGCTGCCCTGGGCCC
			1288	1	GACCGGTGAGGTGAGCAGGG	1288	69	CCCAGGACTTCCCTGGGCCC
			1289	1	CCCAGGTGCTCCCTGGGCCC	1289	69	CAGCTGCCCCCACCACTCCT
			1290	1	CAGCTGCCCCCACGGACTAC	1290	69	CCACTACTACTACGAGGAGT
			1291	1	TCTACGATGAGGTGAGCAGG	1291	69	GCCCCAGCTGCCCTGGGCCC
			1292	1	CAGCTGCCCCCACCAGTCCC	1292	69	TTCTCCTGGATGTCAGCTGC
			1293	1	CTCGGTGAGGTGAGCAGGGA	1293	69	GCCCCCACCTCCCTGTGCCC
			1294	1	TCAGCTGGGCCCCTGGGCCC	1294	69	TCAGGAGTAGTCCTGGGCCC
			1295	1	ATCTTTCTGATGAGGTGAGC	1295	69	TCAGCTGCCCCCACTGGGCC
			1296	1	TCCCTTCTGAGGTGAGCAGG	1296	69	CTGTAGTAGTCCCTGGGCCC
			1297	1	CTTCCATCTGAGGTGAGCAG	1297	69	GGGTAGTAGTCCCTGGGCCC
			1298	1	CTACTGCCTGAGGTGAGCAG	1298	69	GCTGCAGTAGTCCTGGGCCC
			1299	1	CTATGCTGAGGTGAGCAGGG	1299	68	GCCCCTGGGCCCCAGGGCCC
			1300	1	TGCCCCCACGGACTGGGCCC	1300	68	CCCAGTCCTGGCCCAGGCCC
			1301	1	TCTATTATGAGGTGAGCAGG	1301	68	TTGTCAGCTGCCCCCACTGG
			1302	1	TCTGATGATTGAGTGAGCAG	1302	68	TGGTAGTAGTCCCTGGGCCC
			1303	1	TGCCCCCACATCCCTGGGCC	1303	67	GTCAGCTGGGCCCTGGGCCC
			1304	1	GCTGCCCCCATCCCTGGGCC	1304	67	CCCTGGTAGTCCCTGGGCCC
			1305	1	TTTCGTGTGAGGTGAGCAGG	1305	67	TGCCCCCACCCCTGGGGCCC
			1306	1	CCACTTGTCCCCCTGGGCCC	1306	67	GATCTTCTCCTGGTTGGGCC
			1307	1	ACGCTCTTCCGATCTCGCCG	1307	67	CCCCCAGTAGTCCCTGGGCC
			1308	1	TCTGGTGAGTGAGGTGAGCA	1308	67	GCCCCAGTAGCCCTGGGCCC
			1309	1	GATCTGTTGTATGAGGTGAG	1309	66	CCCCACCTCCCTGGGGTACC
			1310	1	GTCAGCTGCCCCTGGGGCCC	1310	66	CCTGGGCCCACCCTGGGCCC
			1311	1	CTCTACCTTGAGGTGAGCAG	1311	66	CTGGGCAGGTCCCTGGGCCC
			1312	1	CGATTTTCTCCTGGTTGTCA	1312	66	CTTCTCCTGGTTGTCAGGCC
			1313	1	GCTCTTCCGATCTTCGAAAT	1313	66	CCCCCAGGAGTCCTGGGCCC
			1314	1	CTTTCCCTACATGACGCTCT	1314	66	CCAACCAAGTCCCTGGGCCC
			1315	1	CTATGTCATGAGGTGAGCAG	1315	66	TCTCCTGGATGTCAGCTGCC
			1316	1	TCGCCTCTGAGGTGAGCAGG	1316	66	AGCTGCCCCCTCCCTGGGCC
			1317	1	TCACCGCTGAGGTGAGCAGG	1317	66	CTGGGCCCCAGGACTACTCA
			1318	1	CCCCAGCAGTCCCTGGGCCC	1318	66	CCCCCACCTGGGCCTGGGCC
			1319	1	CTCTTCCGATCTCTGACATG	1319	66	ACGACGCTCTTCCGATCTCT
			1320	1	GTGAGCAGGGAAACACCCCC	1320	65	ACGACGCTCTTCCGATCTTA
			1321	1	TGATTTGTGAGGTGAGCAGG	1321	65	CCCCACAGTACCCTGGGCCC
			1322	1	CTACTATGAGGTGAGCAGGG	1322	65	AGCTGCCCCCACCTGGGCCT
			1323	1	TCCGATCTGGCGTCTGAGGT	1323	65	TGCCCCCACCTGGGGGGCCC
			1324	1	TCCCCAGTGAGGTGAGCAGG	1324	64	CAGTTGTCACCCCTGGGCCC
			1325	1	GAGGTGAGCAGGGAACATTC	1325	64	AGCTGCCCCCATCTCTGCCC
			1326	1	ACGCTCTTCCGATCTACACA	1326	64	GCTGCCCCAGGACTGGGCCC
			1327	1	TGCCCCATCTCCCTGGGCCC	1327	64	GCTGCCCCAGTCCTGGGCCC
			1328	1	TGTATGAGTGAGCAGGGAAC	1328	64	GGTTGTCAGCTGCCCTGGGC
			1329	1	TTATTCTTGAGGTGAGCAGG	1329	63	CCCACCCTCTCCCTGGGCCC
			1330	1	TCAGCTGCCCCCACGGGCCC	1330	63	GCCCCCACCTGGTGGTCCCC
			1331	1	GTCCCCACTTCCCTGGGCCC	1331	63	CAGCTGCCCCAACTGGGCCC
			1332	1	GCTCTTCCGATCTGTGTCAT	1332	63	AGCTGCCCCCACCCTGGGGC
			1333	1	CTGCCCCCATCTCCCTGGGC	1333	63	GACAGCTCACTCCTCGGTCC
			1334	1	GGTTGATGAGGTGAGCAGGG	1334	63	GCCCCCACCTCCTTGGGCCC
			1335	1	TGCCCTGGAGACCTGGGCCC	1335	63	GGACTACTGCCCCTGGGCCC
			1336	1	TGATAGGTGAGGTGAGCAGG	1336	63	CCAGGACTACTCCTGGGCCC
			1337	1	GACTGGTTGTCCCTGGGCCC	1337	63	CCCCAGCTGGGCCTGGGCCC
			1338	1	GATCTTTTGTCCCTGGGCCC	1338	63	CCCACCTGTCACCTGGGCCC
			1339	1	CGATCTTCTCCTGGTTGGCC	1339	62	TCAGCTGCCCCCAGGGGCCC
			1340	1	AGTCAGTAGTCCCTGGGCCC	1340	62	TGCCCCCAGGACCCTGGGCC
			1341	1	GGTGACGTTGAGCTGGGCCC	1341	62	CCCCCAGGCCCCCTGGGCCC
			1342	1	TCCATGATGAGGTGAGCAGG	1342	62	CCCCCTGGGCCCCAGGGCCC
			1343	1	TCGTTGTTGAGGTGAGCAGG	1343	62	CACCCAAAGGGACTACTCAC
			1344	1	GTTAGATGAGGTGAGCAGGG	1344	62	GCTGCCCCCAGCCTGGGCCC
			1345	1	TTATACATGAGGTGAGCAGG	1345	62	TGCCCCTAGTCCCTGGGCCC
			1346	1	ATTCTGAGGTGAGCAGGGAA	1346	62	TCAGCTGCCCCCACCTCCCC
			1347	1	CTCGGTAATGAGGTGAGCAG	1347	62	TGCCCCCACCTGCTGGGCCC
			1348	1	CTCTGGACTGAGGTGAGCAG	1348	62	GCCCCCAGGACCCTGGGCCC
			1349	1	AGTCAGTGAGCAGGGAACAC	1349	62	GGCCCACCTTCCCTGGGCCC
			1350	1	TCTGTATTGAGGTGAGCAGG	1350	61	CCCCCACCTGGCCTGGGCCC
			1351	1	TCGTCTGTGAGGTGAGCAGG	1351	61	GTTGTCAGCTGCCCCTGGGC
			1352	1	AGACTATGAGGTGAGCAGGG	1352	61	CACCAGCTGCCCCTGGGCCC
			1353	1	ACGCTCTTCCGATCTTCGCG	1353	61	GCCCCCACCTCTCTGGGCCC
			1354	1	CTGCCCCCAGGCCCCAGGAC	1354	61	AGCTGCCCCCACCTCCCTGG
			1355	1	CCCAGTCAGTCCCTGGGCCC	1355	61	GCCCCCACCTCCCTGGCCCC
			1356	1	CCACCCCTGGGCCTGGGCCC	1356	61	CTGTCCCCACCCCTGGGCCC
			1357	1	GGTTGTCAGCTGCCCCCAGG	1357	60	AGCTGCCCCCACCCCTGCCC
			1358	1	CTGTAGTAGTCCCTGGGCCC	1358	60	TGGGGGCAGTCCCTGGGCCC
			1359	1	TCTCCTGGTTGTCAGCGCCC	1359	60	CTGGGCAGTAGTCCTGGCCC
			1360	1	GCTCTTCCGATCTGTTGAGT	1360	60	TGCCCCCAGGACCTGGGCCC
			1361	1	GTCAGGTTGTCCCTGGGCCC	1361	60	GCCCCCACCTCCCTGGGTCC
			1362	1	TGCCAGGTAGTCCCTGGGCC	1362	60	GGTTGTCAGCTCCCTGGGCC
			1363	1	CCCGATGAGGTGAGCAGGGA	1363	60	CCCCCACCAGAGTGGGGCCC
			1364	1	TGGGGCCAGTCCCTGGGCCC	1364	60	GCCCTGTTGTCCCTGGGCCC
			1365	1	TTGTCAGCTGCCCCCTGCCC	1365	60	TGTCAGCTGCCCCTGGCCCC
			1366	1	CTGGGCCCCCACCTGGGCCC	1366	60	CTGGCCCCACCCCTGGGCCC
			1367	1	TCACATGTGAGGTGAGCAGG	1367	60	CTGCCCCCACCCCAGGACCC
			1368	1	TAGCACATGAGGTGAGCAGG	1368	60	CACCAGGGATCCCTGGGCCC
			1369	1	TGCTCCGTGAGGTGAGCAGG	1369	59	CTGCCCCCACGCCTGGGCCC
			1370	1	TTACGTTTGAGGTGAGCAGG	1370	59	ACGCCAGGCCCCCTGGGCCC
			1371	1	TGGTTGTCGTCCCTGGGCCC	1371	59	GGCCTGTAGTCCCTGGGCCC
			1372	1	TTGTTGAGTGAGCAGGGAAC	1372	59	GCCCCAGTATCCCTGGGCCC
			1373	1	CGCCCCCACCTCCCTGGGCC	1373	59	AGCTCTGTGTCCCTGGGCCC
			1374	1	CTCCTGGTTGTCAGGGCCCC	1374	59	ATCTTCTCCTGGATGTCAGC
			1375	1	TCCTGATCTTCTCCTGGCCC	1375	58	AGCTGCCCCCACCCAGGCCC
			1376	1	TATTGTGTGAGGTGAGCAGG	1376	58	CCACCTGGGGCAGTCCCTGG
			1377	1	TAACCCTTGAGGTGAGCAGG	1377	58	CTACAGCTGTCCCTGGGCCC
			1378	1	TGAGTGCTGAGGTGAGCAGG	1378	58	TGCCCCTGGGCCCCAGGCCC
			1379	1	CCTGGTTGTCAGCTGCCCTG	1379	58	GCCTCCACCTCCCTGGGCCC
			1380	1	CTATTTGAGGTGAGCAGGGA	1380	58	GCCCCCACCTCCCTGGACCC
			1381	1	TTGCATATGAGGTGAGCAGG	1381	58	CCCCCACTGACACTGGGCCC
			1382	1	TGAAGCATGAGGTGAGCAGG	1382	58	CACCCTGGGCCCCTGGGCCC
			1383	1	AGGGGTGAGGTGAGCAGGGA	1383	58	CCCACTGGGTCCCTGGGCCC
			1384	1	TAAGTGAGGTGAGCAGGGAA	1384	58	CTGGGCACCACCCTGGGCCC
			1385	1	CCCCGACCTTCTCCTGGTTG	1385	58	GCCCCACCTTCCCTGGGCCC
			1386	1	CAGGGAGGGTCCCTGGGCCC	1386	58	GGTTGTCAGCTGCCCAGTGA
			1387	1	CCCCGATCTTCTCCTGGATG	1387	58	AGCTGCCCCCACCGCGGCCC
			1388	1	ACGCTCTTCCGATCTGAACG	1388	58	CCCCACGGCCCCCTGGGCCC
			1389	1	TTTTTGGTGAGGTGAGCAGG	1389	58	CTGCCCCTGCCCCTGGGCCC
			1390	1	GCGGTTGAGTGAGCAGGGAA	1390	57	CCCCAGGGCTCCCTGGGCCC
			1391	1	TTCTCCTGGTTGCCTGGGCC	1391	57	TACCAGTAGTCCCTGGGCCC
			1392	1	TGAGCCATGAGGTGAGCAGG	1392	57	TTGTCAGCTGCCCCCTGGGC
			1393	1	CCCCCAGGACTACTGGGCCC	1393	57	GCCCCTACCTCCCTGGGCCC
			1394	1	AGCCCAGTAGTCCTGGGCCC	1394	57	TGGCAGTAGTCCCTGGGCCC
			1395	1	GCCAGTGAGGTGAGCAGGGA	1395	57	GCCCCTGGTTGTCAGGGGCC
			1396	1	TGCCCCCACCCCAGGGGCCC	1396	57	GCTGCCCCCACCCTGGGCCT
			1397	1	TGCCCCCACCTGCCTGGGCC	1397	57	GCAGCTGGGTCCCTGGGCCC
			1398	1	GCTCTTCCGATCTCGTCCAT	1398	57	GCCCCCACCTGGTTGGGCCC
			1399	1	TGGGATGAGGTGAGCAGGGA	1399	56	AGGGCCCTGTCCCTGGGCCC
			1400	1	ACGCTCTTCCGATCTTAGCG	1400	56	CCCTGGTTGTCAGTGGGCCC
			1401	1	CATATTGAGGTGAGCAGGGA	1401	56	CCAGGGCCATCCCTGGGCCC
			1402	1	CCCGGTGAGGTGAGCAGGGA	1402	56	CCCAGGCAGTCCCTGGGCCC
			1403	1	GCGTTGAGGTGAGCAGGGAA	1403	56	GCCCCCAGGACTACTCACTT
			1404	1	TGCGTTTTGAGGTGAGCAGG	1404	56	GGGCCCCAGGACTACTCACT
			1405	1	TGCCGCGTGAGGTGAGCAGG	1405	55	GCCCCCACCTGCCTGGGCCC
			1406	1	TTATATGTGAGGTGAGCAGG	1406	55	CCCACCTGGCCCCTGGGCCC
			1407	1	CAGATGAGGTGAGCAGGGAA	1407	55	GCCCCCACCTCCCTGGGCTC
			1408	1	TGTTTTTTGAGGTGAGCAGG	1408	55	TCTCCTGGTTGTCCCTGGGC
			1409	1	ACGCTCTTCCGATCTATGGG	1409	55	TGCCCCCACCTACTGGGCCC
			1410	1	GCTGCCCCCACCTGGGGGCC	1410	55	GGGGGGGGGGGGGGGGGGGG
			1411	1	GAATCGTGAGGTGAGCAGGG	1411	55	TTCTCCTGGTTGTCAGCTGA
			1412	1	TTCGCTATGAGGTGAGCAGG	1412	55	TGTCAGCTGCCCCCACTCCC
			1413	1	ACGCTCTTCCGATCTTCCAT	1413	55	CCCACCGGTTCCCTGGGCCC
			1414	1	AAAGCTGAGGTGAGCAGGGA	1414	55	CTGGTTGTCAGTCCTGGGCC
			1415	1	GCCCCCACCTGTCTGGGCCC	1415	54	GGGGCAGTAGCCCTGGGCCC
			1416	1	TCTGCTTTGAGGTGAGCAGG	1416	54	CAGGAGAAGTCCCTGGGCCC
			1417	1	GGTTGTCAGCTGCAGGGCCC	1417	54	CCAGGCTGCCCAGTCCTGCC
			1418	1	TGGTCCGTGAGGTGAGCAGG	1418	54	GCCCCTGTGTCCCTGGGCCC
			1419	1	CAGCTGCCCCTCCCTGGCCC	1419	54	TGGATGTCAGCTGCCCCCAC
			1420	1	AGCTGCCCCCTCCCTGGGCC	1420	54	GCTGCCCCCTCTCTGGGCCC
			1421	1	AATTCATGAGGTGAGCAGGG	1421	54	CAGGACCCTCCACTGGGCCC
			1422	1	TGCCCCCACCAGCTGGGCCC	1422	54	GCTGCCCCCAGGACTGGCCC
			1423	1	TTTAACTTGAGGTGAGCAGG	1423	54	GCTGCCCCCACCCCTGGCCC
			1424	1	GCTGCCCCCACCCTGGCCCC	1424	53	CCCCCACCTTTCCTGGGCCC
			1425	1	CGTCGTTGAGGTGAGCAGGG	1425	53	ACCTGGCCCCACCTGGGCCC
			1426	1	GTCATGAGGTGAGCAGGGAA	1426	53	CCAGGACTACTCACTCCTCC
			1427	1	TTGTCCTTGAGGTGAGCAGG	1427	53	CCTGAGCTGCCCCTGGGCCC
			1428	1	CTCATGCATGAGTGAGCAGG	1428	53	TGCCCCCACTTCCTGGGCCC
			1429	1	ATGAACTGAGGTGAGCAGGG	1429	53	CCCACTAGTTCCCTGGGCCC
			1430	1	GCCCGGTGGTCCCTGGGCCC	1430	52	CTGGCCCTGTCCCTGGGCCC
			1431	1	TCAACTGAGGTGAGCAGGGA	1431	52	CCACTGGGTAGTCAGGGCCC
			1432	1	GGCAGTGAGGTGAGCAGGGA	1432	52	TTCTCCTGGTTGTCAGGGCC
			1433	1	TGTGGTCTGAGGTGAGCAGG	1433	52	CTGCCCCTGACACTCCTGGG
			1434	1	CCCCCACCGTCCCTGGGCCA	1434	52	ACGTGTCGAGTGAGCAGGGA
			1435	1	TAGCATGAGTGAGCAGGGAA	1435	52	CCCCACCTGTCAGTGGGCCC
			1436	1	TGCTTATTGAGGTGAGCAGG	1436	51	GCCCCCACCAGTGCCCCCCC
			1437	1	CTGCCCCCACCTCTCTGGGC	1437	51	CCCCAGGACTACTCACTCCT
			1438	1	TTTTAGCTGAGGTGAGCAGG	1438	51	GTAGTCCCTGTCCTGGCCCC
			1439	1	CGACGCTCTTCCGATCTCAC	1439	51	TGCCCCCACCCCTGGGCCCC
			1440	1	CTGGATGTCAGCTGCCCCCA	1440	51	CACTACTCACTCAGCTGCCC
			1441	1	CGATCTTAGTAATGAGGTGA	1441	51	TCAGCTGGGGCCCTGGGCCC
			1442	1	CCACCTGACAACCTGGGCCC	1442	51	CCACCCTGGGCCCAGGGCCC
			1443	1	GCTCTTCCGATCTCTGTCAT	1443	51	AGCTGCCCCCACCTGGAGAT
			1444	1	ACGCTCTTCCGATCTTAATC	1444	51	GCTGCCCCCACACTGGGCCC
			1445	1	TGAATCTTGAGGTGAGCAGG	1445	51	CAGCTGCCCCCAGGTCCTGA
			1446	1	CCCCCACCTTCCTGGGCCCC	1446	51	CCCACCCCTGGGCCCTGACC
			1447	1	TGACTGTTGAGGTGAGCAGG	1447	50	TCAGCTGTGTCCCTGGGCCC
			1448	1	TTTGGAGTGAGGTGAGCAGG	1448	50	CTGGGGTAGTCCCTGGGCCC
			1449	1	GATCTTCTCCCCCTGGGCCC	1449	50	CTGCCCCTGGGCCTGGGCCC
			1450	1	ATCTTCTCCTGGATGTCAGC	1450	50	CTGCCCCCAGCCCTGGGCCC
			1451	1	GGCGTTTGAGGTGAGCAGGG	1451	50	CCACAGTTGTCCCTGGGCCC
			1452	1	TCAGAGTTGTCCCTGGGCCC	1452	50	ACCCCAGCTGCCCTGGGCCC
			1453	1	TGTCAGCTGCCCCCAGGGCC	1453	50	GGTGAGTAGTCCCTGGGCCC
			1454	1	TACATGTTGAGGTGAGCAGG	1454	49	ACACCCCCGATCCCTGGGCC
			1455	1	CTCGCCTCTGAGTGAGCAGG	1455	49	CCCATATTGTCAGTAGGCCC
			1456	1	CAGTTGTCACCCCTGGGCCC	1456	49	CCCCAGCAGTCCCTGGGCCC
			1457	1	CTAGCATCTGAGGTGAGCAG	1457	49	CCCCTGACAACCCTGGGCCC
			1458	1	TGGACTGTGAGGTGAGCAGG	1458	49	TGCCCCCACTACTGGGCCCC
			1459	1	TGCGAGGTGAGGTGAGCAGG	1459	49	TGCCCCCTCATCCTGGGCCC
			1460	1	CATGATGAGGTGAGCAGGGA	1460	49	CCCAGCTGGGCCCTGGGCCC
			1461	1	TGCAGTTTGAGGTGAGCAGG	1461	49	TGTGGTCGAGTGAGCAGGGA
[truncated: 23,265 more rows]
