# Supplementary material for: CRISPR GENome and epigenome engineering improves loss-of-function genetic-screening approaches
Source: Cell Rep Methods. 2025 Jun 10;5(6):101078. doi: 10.1016/j.crmeth.2025.101078 (PMC12272254; doi:10.1016/j.crmeth.2025.101078)
Supplement: Table S5. Normalized RNA-seq counts and DESeq2 analysis, related to Figure 2 [file mmc3.xlsx]

## Sheet: Galaxy125-(Normalized_counts_fi
Ens	Gene	htseq-count on BC3	htseq-count on B2021	htseq-count on B2022	htseq-count on B2011	htseq-count on B2012	htseq-count on B1521	htseq-count on B1522	htseq-count on B1511	htseq-count on B1512	htseq-count on BC1	htseq-count on BC2
ENSG00000121410	A1BG	29.2587	0.885208	3.47843	10.9415	2.96949	6.11358	1.05415	3.5682	5.39682	22.8878	32.5932
ENSG00000268895	A1BG-AS1	98.3091	53.9977	41.7412	28.2657	21.7763	41.0484	49.5453	30.3297	35.9788	104.802	90.5367
ENSG00000148584	A1CF	0	0	0	0	0	0	0	0	0	2.40924	1.20716
ENSG00000175899	A2M	32.7697	6.19645	2.60882	6.38257	0	8.73369	6.32493	2.67615	3.59788	10.8416	14.4859
ENSG00000245105	A2M-AS1	0	0	3.47843	1.82359	0	0.873369	0	0.892051	0	2.40924	2.41431
ENSG00000166535	A2ML1	10.5331	5.31125	6.08726	7.29436	3.95932	3.49348	6.32493	3.5682	7.19576	20.4786	7.24293
ENSG00000256661	A2ML1-AS1	8.19243	7.96687	7.82647	13.6769	17.817	13.1005	13.704	18.7331	16.1905	8.43236	6.03578
ENSG00000256904	A2ML1-AS2	0	0	0	0	0	0	0	0	0	3.61387	2.41431
ENSG00000256069	A2MP1	3.51104	6.19645	4.34804	3.64718	6.92882	6.98695	3.16246	7.13641	3.59788	6.02311	4.82862
ENSG00000184389	A3GALT2	2.34069	0	2.60882	0	0	1.74674	5.27077	0.892051	0.89947	2.40924	0
ENSG00000128274	A4GALT	71.3911	65.5054	61.7422	74.7672	59.3899	62.8826	61.1409	82.9607	67.4602	51.7988	47.0791
ENSG00000118017	A4GNT	1.17035	0	0	0	0	0	0	0	0	0	0
ENSG00000094914	AAAS	1198.43	1765.99	1762.7	1329.4	1333.3	1639.31	1488.47	1497.75	1463.44	1123.91	1163.7
ENSG00000081760	AACS	270.35	154.026	133.92	244.361	242.509	150.22	135.986	225.689	277.037	210.809	243.845
ENSG00000250420	AACSP1	0	0	0	0.911795	0	0	0	0	0	9.63698	1.20716
ENSG00000114771	AADAC	1.17035	0	0.869608	0	0	0	0	0	0	4.81849	1.20716
ENSG00000197953	AADACL2	0	0	0	0	0	0	0	0	0	0	0
ENSG00000242908	AADACL2-AS1	0	0	0	0	0	0	0	0	0	0	0
ENSG00000188984	AADACL3	2.34069	0	0	0	0	0	0	0	0	2.40924	1.20716
ENSG00000204518	AADACL4	5.85173	0	0	0	0	0	0	0	0	4.81849	3.62147
ENSG00000240602	AADACP1	0	0	0	0	0	0	0	0	0	1.20462	0
ENSG00000109576	AADAT	1.17035	0	0	0	0	0	0	0	0	0	0
ENSG00000158122	AAED1	143.953	212.45	260.013	229.772	235.58	241.923	247.726	247.098	231.164	183.103	117.094
ENSG00000103591	AAGAB	1138.75	979.04	1009.62	807.851	895.797	1022.72	1050.99	854.585	755.555	1160.05	1105.75
ENSG00000115977	AAK1	1462.93	499.257	452.196	363.806	368.217	424.457	388.983	439.781	474.92	1264.85	1332.7
ENSG00000087884	AAMDC	553.574	142.518	137.398	141.328	135.607	144.106	114.903	139.16	117.831	603.516	662.728
ENSG00000127837	AAMP	4580.74	2444.06	2381.86	1695.03	1733.19	2438.45	2048.22	1874.2	1960.84	4735.37	4841.9
ENSG00000129673	AANAT	0	2.65562	3.47843	2.73539	0.989831	0.873369	4.21662	0.892051	0.89947	1.20462	1.20716
ENSG00000131043	AAR2	955.003	710.822	699.165	397.543	468.19	704.809	634.601	447.809	435.343	899.853	883.638
ENSG00000205002	AARD	1.17035	1.77042	0	0	0	0	0	0	0	0	1.20716
ENSG00000090861	AARS	5517.01	3904.65	3827.15	9657.73	9899.3	3696.1	3182.49	9817.91	11149.8	4579.97	4249.19
ENSG00000124608	AARS2	1118.85	959.565	927.002	755.878	632.502	851.535	820.132	727.021	820.317	1004.66	969.346
ENSG00000266967	AARSD1	28.0883	21.245	35.6539	17.3241	11.878	27.9478	25.2997	18.7331	12.5926	26.5017	28.9717
ENSG00000249038	AARSP1	0	0	0	0	0	0	0	0	0	0	0
ENSG00000157426	AASDH	168.53	206.253	191.314	330.07	316.746	199.128	246.672	282.78	251.852	160.215	144.859
ENSG00000149313	AASDHPPT	820.413	1804.94	1805.31	1778	2031.13	1750.23	2038.73	1730.58	1674.81	872.147	791.894
ENSG00000008311	AASS	3.51104	5.31125	9.56569	1.82359	0.989831	6.11358	5.27077	5.3523	6.29629	4.81849	2.41431
ENSG00000215458	AATBC	19.8959	14.1633	17.3922	19.1477	17.817	11.3538	21.0831	22.3013	19.7883	16.8647	25.3503
ENSG00000275700	AATF	0	0	0	0	0	0	0	0.892051	0	0	2.41431
ENSG00000181409	AATK	36.2807	12.3929	13.0441	26.4421	19.7966	14.8473	5.27077	16.949	14.3915	33.7294	49.4934
ENSG00000254180	AB015752.1	3.51104	2.65562	0.869608	1.82359	1.97966	6.98695	6.32493	0.892051	0.89947	8.43236	3.62147
ENSG00000281376	ABALON	2029.38	3216.84	3161.03	3386.41	3373.34	3157.23	2839.89	3678.82	3644.65	2077.97	2172.88
ENSG00000183044	ABAT	148.634	74.3575	53.0461	69.2964	56.4204	65.5027	46.3828	48.1707	53.9682	139.736	164.173
ENSG00000283544	ABBA01000935.2	0	0.885208	0.869608	0	0	0	0	5.3523	2.69841	0	0
ENSG00000265233	ABBA01006766.1	0	0	0	0	0	0	0	0	0	0	0
ENSG00000165029	ABCA1	8.19243	3.54083	4.34804	11.8533	8.90848	2.62011	4.21662	4.46025	4.49735	10.8416	3.62147
ENSG00000154263	ABCA10	0	6.19645	0.869608	0.911795	0	5.24022	1.05415	1.7841	0.89947	2.40924	0
ENSG00000251595	ABCA11P	7.02208	7.96687	9.56569	10.0297	9.89831	14.8473	6.32493	11.5967	5.39682	1.20462	1.20716
ENSG00000144452	ABCA12	0	0	0	0	0	0	0	0	0	2.40924	3.62147
ENSG00000179869	ABCA13	5.85173	0.885208	0	0	0	0	0	0	0	9.63698	2.41431
ENSG00000238098	ABCA17P	59.6877	32.7527	40.002	22.7949	20.7865	43.6685	16.8665	16.0569	20.6878	62.6404	72.4293
ENSG00000107331	ABCA2	157.997	760.393	776.56	942.796	885.899	723.15	702.067	1011.59	1126.14	118.053	120.716
ENSG00000167972	ABCA3	147.464	848.914	813.953	950.091	780.977	853.282	745.287	927.733	1180.1	136.122	119.508
ENSG00000198691	ABCA4	3.51104	0.885208	0	0	1.97966	1.74674	1.05415	0	1.79894	8.43236	8.45009
ENSG00000154265	ABCA5	0	0.885208	0.869608	1.82359	0	0	0	1.7841	1.79894	0	0
ENSG00000154262	ABCA6	2.34069	3.54083	4.34804	1.82359	7.91865	5.24022	5.27077	1.7841	4.49735	3.61387	3.62147
ENSG00000064687	ABCA7	420.154	740.034	734.819	1184.42	1019.53	779.919	769.533	1025.86	1064.97	374.638	453.89
ENSG00000141338	ABCA8	17.5552	17.7042	13.0441	54.7077	54.4407	19.2141	18.9748	75.8243	70.1587	7.22773	16.9002
ENSG00000154258	ABCA9	4.68139	1.77042	2.60882	1.82359	0	3.49348	2.10831	0.892051	0.89947	2.40924	4.82862
ENSG00000231749	ABCA9-AS1	0	0	0.869608	0	0	0	0	0	0	0	0
ENSG00000085563	ABCB1	1372.82	829.44	768.734	511.517	569.153	803.5	846.486	505.793	552.275	1329.9	1176.98
ENSG00000135776	ABCB10	99.4795	1108.28	976.57	1462.52	1646.09	1072.5	1004.61	1728.79	1815.13	80.7097	79.6723
ENSG00000274099	ABCB10P1	0	0	0	0	0	0	0	0.892051	0	0	0
ENSG00000261524	ABCB10P3	0	0	0	0	0	0	0	0.892051	0	0	0
ENSG00000260053	ABCB10P4	0	0	0	0	0	0	0	0	0	0	0
ENSG00000073734	ABCB11	1.17035	4.42604	1.73922	0.911795	0.989831	2.62011	3.16246	0.892051	0	1.20462	7.24293
ENSG00000005471	ABCB4	15.2145	19.4746	12.1745	2.73539	2.96949	15.7206	22.1372	2.67615	9.89417	14.4555	20.5216
ENSG00000004846	ABCB5	7.02208	1.77042	0	0.911795	2.96949	4.36685	1.05415	0.892051	1.79894	0	4.82862
ENSG00000115657	ABCB6	12.8738	26.5562	19.1314	20.9713	12.8678	17.4674	11.5957	16.0569	9.89417	8.43236	8.45009
ENSG00000131269	ABCB7	397.918	833.866	958.308	1142.48	1140.29	851.535	1099.48	1123.09	948.041	439.687	392.326
ENSG00000197150	ABCB8	119.375	219.532	196.531	179.624	166.292	186.028	192.91	186.439	173.598	107.211	131.58
ENSG00000150967	ABCB9	562.937	709.937	782.647	683.846	721.587	709.176	786.399	626.22	635.026	536.057	608.406
ENSG00000103222	ABCC1	194.278	258.481	153.921	211.536	272.204	206.988	208.723	196.251	259.047	184.307	213.667
ENSG00000124574	ABCC10	417.814	540.862	499.155	509.694	491.946	496.947	473.315	513.821	517.195	374.638	369.39
ENSG00000121270	ABCC11	62.0284	48.6864	78.2647	91.1795	82.156	68.1228	71.6825	104.37	81.8518	50.5941	42.2504
ENSG00000140798	ABCC12	0	0	0	0	0	0	0	0	0.89947	2.40924	3.62147
ENSG00000243064	ABCC13	0	4.42604	1.73922	0	0	0	2.10831	0	0	4.81849	1.20716
ENSG00000023839	ABCC2	110.013	30.9823	15.6529	20.0595	17.817	16.594	16.8665	19.6251	7.19576	108.416	106.23
ENSG00000108846	ABCC3	29.2587	12.3929	6.95686	3.64718	5.93899	6.98695	7.37908	8.02846	8.9947	45.7756	28.9717
ENSG00000125257	ABCC4	475.161	2035.98	1904.44	2617.76	2796.27	1987.79	2247.46	2547.7	2313.44	442.096	406.811
ENSG00000114770	ABCC5	1386.86	2784.86	2589.69	2470.96	2456.76	2834.96	2922.12	2355.91	2303.54	1252.81	1283.21
ENSG00000223882	ABCC5-AS1	1.17035	0	1.73922	0	0	1.74674	0	0	0.89947	2.40924	6.03578
ENSG00000091262	ABCC6	2.34069	1.77042	0	0.911795	0.989831	1.74674	0	0.892051	1.79894	2.40924	1.20716
ENSG00000256340	ABCC6P1	8.19243	0	0.869608	2.73539	0	0	0	1.7841	2.69841	15.6601	9.65724
ENSG00000255277	ABCC6P2	0	0	0	0	0	0	0	0	0	0	0
ENSG00000006071	ABCC8	2.34069	0.885208	0.869608	0	0	0	1.05415	0	0	8.43236	6.03578
ENSG00000069431	ABCC9	1.17035	0	0	0	0	0	0	0	0	2.40924	1.20716
ENSG00000101986	ABCD1	1881.92	1662.42	1735.74	1571.02	1491.68	1571.19	1567.53	1557.52	1755.77	1687.68	1755.2
ENSG00000215151	ABCD1P2	1.17035	0	0	0	0	0	0	0	0	0	2.41431
ENSG00000261233	ABCD1P3	0	0	0	0	0	0	2.10831	0	0	0	0
ENSG00000225293	ABCD1P4	0	0	0	0	0	0	0	0	0	0	0
ENSG00000214330	ABCD1P5	0	0	0	0	0	0	0	0	0	0	1.20716
ENSG00000173208	ABCD2	1.17035	0.885208	0.869608	0	2.96949	0	0	0	0	0	0
ENSG00000117528	ABCD3	746.681	1238.41	1301.8	918.178	1111.58	1292.59	1396.75	925.057	897.671	763.731	619.271
ENSG00000119688	ABCD4	675.29	365.591	329.581	456.809	496.895	325.767	365.792	420.156	476.719	590.265	642.207
ENSG00000164163	ABCE1	2582.96	4326.9	4214.99	3224.11	3533.7	4072.52	4585.57	3532.52	3362.22	2516.46	2233.24
ENSG00000204574	ABCF1	9.36277	1.77042	1.73922	3.64718	0	0	2.10831	1.7841	0.89947	19.274	12.0716
ENSG00000033050	ABCF2	686.993	777.212	820.91	589.931	621.614	674.241	664.117	640.492	584.655	587.856	602.371
ENSG00000242159	ABCF2P1	0	0	0	0	0	0	2.10831	0	0	0	1.20716
ENSG00000228769	ABCF2P2	0	0	0	0	0	0	0	0	0	0	0
ENSG00000161204	ABCF3	2320.8	1642.06	1723.56	1185.33	1150.18	1565.95	1466.33	1302.39	1422.06	2003.29	2071.48
ENSG00000160179	ABCG1	8.19243	0.885208	0.869608	2.73539	2.96949	0	0	0.892051	0	2.40924	1.20716
ENSG00000118777	ABCG2	92.4574	123.044	132.18	126.74	130.658	124.018	129.661	115.967	123.227	89.1421	90.5367
ENSG00000172350	ABCG4	2.34069	1.77042	0	0.911795	0	6.11358	4.21662	0	0	8.43236	4.82862
ENSG00000138075	ABCG5	2.34069	0	0.869608	0.911795	2.96949	0	0	0	0.89947	3.61387	3.62147
ENSG00000143921	ABCG8	4.68139	0	0	0	0	0	0	0.892051	0	2.40924	1.20716
ENSG00000143994	ABHD1	111.183	56.6533	48.6981	49.2369	46.5221	62.8826	78.0074	56.1992	60.2645	81.9143	79.6723
ENSG00000144827	ABHD10	238.751	487.749	533.939	533.4	598.848	482.1	598.76	546.827	471.322	252.971	224.531
ENSG00000106077	ABHD11	91.287	133.666	143.485	98.4739	113.831	158.08	149.69	121.319	90.8465	84.3236	96.5724
ENSG00000225969	ABHD11-AS1	17.5552	5.31125	1.73922	5.47077	8.90848	4.36685	5.27077	0.892051	0.89947	8.43236	7.24293
ENSG00000100997	ABHD12	452.924	630.268	596.551	529.753	629.533	579.044	598.76	609.271	654.814	432.459	502.177
ENSG00000131969	ABHD12B	1.17035	4.42604	1.73922	8.20616	9.89831	3.49348	6.32493	1.7841	7.19576	8.43236	4.82862
ENSG00000139826	ABHD13	372.17	424.9	403.498	465.927	504.814	405.243	509.157	454.946	387.672	338.499	311.446
ENSG00000248487	ABHD14A	159.167	219.532	223.489	379.307	411.77	205.242	211.885	396.071	437.142	125.281	137.616
ENSG00000114786	ABHD14A-ACY1	1.17035	0.885208	0.869608	0	0	0.873369	1.05415	0	0.89947	0	2.41431
ENSG00000114779	ABHD14B	292.587	609.908	573.941	982.003	1007.65	537.122	425.878	1134.69	1189.1	308.383	257.124
ENSG00000168792	ABHD15	21.0662	51.342	53.0461	33.7364	32.6644	45.4152	47.4369	33.0059	34.1799	19.274	24.1431
ENSG00000264031	ABHD15-AS1	0	5.31125	6.08726	3.64718	1.97966	4.36685	1.05415	0.892051	1.79894	2.40924	1.20716
ENSG00000204427	ABHD16A	0	0	0	0	0	0	0	0	0	0	0
ENSG00000183260	ABHD16B	53.8359	47.8012	40.002	40.119	37.6136	38.4282	26.3539	41.9264	39.5767	53.0034	73.6365
ENSG00000129968	ABHD17A	1027.56	947.172	1094.84	757.702	808.692	923.151	991.959	689.555	682.698	1044.41	1312.18
ENSG00000198658	ABHD17AP1	11.7035	4.42604	5.21765	0.911795	3.95932	5.24022	2.10831	0.892051	2.69841	2.40924	4.82862
ENSG00000250536	ABHD17AP3	2.34069	0.885208	0.869608	0.911795	0.989831	0.873369	0	0.892051	0	1.20462	7.24293
ENSG00000229107	ABHD17AP4	0	0.885208	0	0.911795	0	0.873369	0	0.892051	0	1.20462	3.62147
ENSG00000263366	ABHD17AP5	0	0	0.869608	0.911795	0	1.74674	1.05415	0	0.89947	0	0
ENSG00000226981	ABHD17AP6	1.17035	3.54083	2.60882	0.911795	0	5.24022	2.10831	4.46025	7.19576	2.40924	3.62147
ENSG00000260864	ABHD17AP7	0	0	0	0	0	0	0	0	0	0	0
ENSG00000260540	ABHD17AP8	0	0	0.869608	0	0	0	0	0	0	0	0
ENSG00000261536	ABHD17AP9	0	0	0	0	0	0	0	0	0	0	0
ENSG00000107362	ABHD17B	417.814	442.604	393.063	331.893	365.248	384.282	388.983	300.621	367.883	408.367	392.326
ENSG00000136379	ABHD17C	483.353	962.221	906.132	881.706	935.39	931.885	874.948	935.761	1003.81	505.941	487.691
ENSG00000164074	ABHD18	272.691	414.277	400.889	522.459	548.366	463.759	533.402	471.003	464.126	318.02	254.71
ENSG00000140526	ABHD2	2477.62	3475.33	2789.7	3644.45	3165.48	3162.47	2905.25	4029.39	4642.16	1941.85	1739.51
ENSG00000158201	ABHD3	229.388	277.07	246.969	339.188	318.726	314.413	360.521	311.326	282.434	254.175	232.981
ENSG00000100439	ABHD4	6017.92	871.93	864.39	1039.45	964.095	886.47	721.042	1015.15	1068.57	5352.14	5330.8
ENSG00000011198	ABHD5	1873.72	683.38	672.207	496.017	523.621	640.18	704.175	496.872	497.407	1840.66	1842.12
ENSG00000163686	ABHD6	165.019	147.83	171.313	124.004	113.831	162.447	165.502	116.859	99.8412	140.941	119.508
ENSG00000127220	ABHD8	988.943	470.045	516.547	595.402	600.827	468.999	409.012	553.071	584.655	867.328	1100.93
ENSG00000136754	ABI1	1826.91	1111.82	1134.84	1191.72	1328.35	1193.9	1228.09	1246.19	1131.53	1976.79	1787.8
ENSG00000271484	ABI1P1	1.17035	0	0	0	0.989831	0	0	0.892051	0	1.20462	0
ENSG00000138443	ABI2	558.255	1026.84	888.739	1361.31	1442.18	1006.12	1005.66	1297.04	1413.07	592.674	615.649
ENSG00000108798	ABI3	21.0662	11.5077	20.001	35.56	32.6644	12.2272	8.43323	20.5172	21.5873	20.4786	18.1073
ENSG00000154175	ABI3BP	36.2807	34.5231	34.7843	59.2667	61.3695	32.3147	31.6246	50.8469	54.8677	26.5017	33.8004
ENSG00000097007	ABL1	1109.49	1255.22	1208.76	1097.8	1105.64	1261.15	1009.88	1264.04	1458.04	961.289	1032.12
ENSG00000143322	ABL2	3285.16	822.358	695.686	514.252	457.302	659.394	637.763	583.401	679.1	2710.4	2644.88
ENSG00000099204	ABLIM1	266.839	1357.91	1124.4	715.759	694.861	1130.14	954.01	900.971	999.311	224.06	208.838
ENSG00000163995	ABLIM2	5.85173	0.885208	0	2.73539	0.989831	0.873369	0	0.892051	0.89947	9.63698	4.82862
ENSG00000173210	ABLIM3	7.02208	1.77042	0.869608	0	0	1.74674	1.05415	0.892051	0	3.61387	4.82862
ENSG00000175164	ABO	26.918	100.028	91.3089	129.475	132.637	81.2233	103.307	184.655	179.894	33.7294	42.2504
ENSG00000159842	ABR	44.4732	67.2758	87.8304	46.5016	60.3797	48.0353	86.4406	75.8243	71.0581	61.4357	35.0075
ENSG00000174429	ABRA	0	0	0	0	0	0	0	0	0	1.20462	0
ENSG00000146386	ABRACL	1626.78	1392.43	1766.17	847.058	854.224	1773.81	2201.07	826.931	681.798	1865.96	1702.09
ENSG00000163322	ABRAXAS1	510.271	885.208	990.484	1685	1769.82	1063.76	1235.47	1564.66	1299.73	511.964	564.949
ENSG00000165660	ABRAXAS2	734.978	754.197	783.517	740.378	837.397	819.22	827.511	752.891	697.089	790.232	708.6
ENSG00000146109	ABT1	2108.96	1279.13	1547.9	856.176	1000.72	1407.87	1703.51	975.011	765.449	2509.23	2533.82
ENSG00000250496	ABT1P1	1.17035	0	0	0	0	0	0	0	0	0	0
ENSG00000114626	ABTB1	351.104	113.307	110.44	267.156	240.529	114.411	101.199	226.581	222.169	324.043	344.039
ENSG00000166016	ABTB2	280.883	177.042	148.703	75.679	86.1153	143.233	126.499	58.8754	83.6507	285.495	312.653
ENSG00000260246	AC000032.1	3.51104	7.96687	3.47843	0.911795	0	5.24022	4.21662	7.13641	0.89947	0	3.62147
ENSG00000282816	AC000035.1	0	0	0.869608	0	0	0	0	0	0	1.20462	1.20716
ENSG00000225929	AC000036.1	0	0.885208	5.21765	0	0.989831	0	2.10831	1.7841	0.89947	0	0
ENSG00000242156	AC000041.1	0	0	0	0	0	0	0	0	0	0	0
ENSG00000274457	AC000041.2	0	0	0	0	0	0	0	0	0	4.81849	2.41431
ENSG00000223665	AC000058.1	0	0	0	0	0	0	0	0	0	0	0
ENSG00000083622	AC000061.1	0	0	0	0	0	0	0	0	0	0	0
ENSG00000225007	AC000067.1	0	0	0	0	0	0	0	0	0	0	0
ENSG00000185065	AC000068.1	21.0662	8.85208	5.21765	12.7651	4.94915	8.73369	10.5415	11.5967	3.59788	21.6832	19.3145
ENSG00000273212	AC000068.2	444.732	334.609	380.019	174.153	204.895	332.754	421.662	152.541	140.317	481.849	497.348
ENSG00000273300	AC000068.3	60.858	12.3929	15.6529	19.1477	21.7763	8.73369	15.8123	8.02846	14.3915	67.4588	49.4934
ENSG00000230485	AC000077.1	1.17035	0	0	0	0	0	0	0	0	1.20462	2.41431
ENSG00000232926	AC000078.1	3.51104	2.65562	3.47843	0.911795	0.989831	2.62011	3.16246	1.7841	0	8.43236	7.24293
ENSG00000230194	AC000081.1	1.17035	0	0	0	0	0	0	0	0	0	0
ENSG00000235776	AC000089.1	63.1987	82.3243	86.9608	66.561	71.2678	107.424	65.3576	121.319	88.148	65.0496	70.015
ENSG00000270393	AC000095.1	1.17035	4.42604	0.869608	1.82359	0	0.873369	5.27077	0.892051	0.89947	2.40924	2.41431
ENSG00000283366	AC000095.2	0	0	0	0	0	0	0	0	0	2.40924	0
ENSG00000236340	AC000099.1	0	0	0	0	0	0	0	0	0	0	0
ENSG00000234001	AC000111.1	1.17035	0	0	0	0	0	0	0	0	0	0
ENSG00000237974	AC000111.2	0	0	0	0	0	0	0	0	0	0	0
ENSG00000243107	AC000120.1	1.17035	0.885208	0.869608	1.82359	1.97966	0.873369	1.05415	1.7841	0	2.40924	2.41431
ENSG00000224138	AC000123.1	15.2145	15.9337	22.6098	20.9713	10.8881	8.73369	21.0831	11.5967	19.7883	10.8416	12.0716
ENSG00000279265	AC000123.2	10.5331	7.08166	11.3049	10.9415	12.8678	12.2272	9.48739	11.5967	8.09523	7.22773	7.24293
ENSG00000280347	AC000123.3	25.7476	53.9977	48.6981	53.7959	50.4814	41.9217	49.5453	52.631	64.7618	19.274	16.9002
ENSG00000226770	AC000124.1	0	0	0	0	0	0	0	0	0	1.20462	0
ENSG00000230820	AC000362.1	0	0	0	0	0	0	0	0	0	0	0
ENSG00000224981	AC000367.1	0	0	0	0	0	0	0	0	0	0	0
ENSG00000241921	AC000372.1	2.34069	0	0	0	0	0	0	0	0	0	0
ENSG00000227249	AC000374.1	0	0	0	0	0	0	0	0	0	0	0
ENSG00000278727	AC000403.1	0	1.77042	0	3.64718	0.989831	1.74674	0	1.7841	1.79894	3.61387	0
ENSG00000274898	AC001226.1	0	0	0	0	0.989831	0	3.16246	0	0.89947	9.63698	1.20716
ENSG00000283208	AC001226.2	40.9621	112.421	100.875	75.679	59.3899	94.3239	72.7366	79.3925	117.831	27.7063	41.0433
ENSG00000272330	AC002044.1	0	0	0	0	0	0	0	0	0	1.20462	0
ENSG00000279591	AC002044.2	1.17035	0	0	0	0	0	0	0	0	2.40924	0
ENSG00000280092	AC002044.3	0	0	0	0	0	0	0	0	0	0	0
ENSG00000213683	AC002056.1	46.8139	32.7527	25.2186	25.5303	26.7254	45.4152	34.7871	29.4377	36.8783	50.5941	39.8361
ENSG00000254499	AC002056.2	0	0	1.73922	0	1.97966	0	0	0	0	0	1.20716
ENSG00000273216	AC002059.1	9.36277	3.54083	6.08726	2.73539	3.95932	7.86032	3.16246	1.7841	6.29629	0	2.41431
ENSG00000225498	AC002064.1	0	0	0	0	0	0	0	0	0	0	1.20716
ENSG00000234459	AC002064.2	0	0	0	0	0	0	0	0	0	0	1.20716
ENSG00000280440	AC002064.3	0	0	0	0	0	0	0	0	0	0	0
ENSG00000237813	AC002066.1	0	0	1.73922	0	0	0.873369	4.21662	0	1.79894	2.40924	0
ENSG00000235639	AC002069.1	0	0	0	0	0	0	0	0	0	0	0
ENSG00000270812	AC002069.2	0	0	0	0	0	0	0	0	0	0	0
ENSG00000248636	AC002070.1	77.2429	107.11	103.483	150.446	191.037	97.8174	98.0363	127.563	117.831	69.8681	109.851
ENSG00000225898	AC002075.1	0	0	0	0	0	0	0	0	0	0	1.20716
ENSG00000237729	AC002075.2	3.51104	0	0	0	0	0.873369	0	1.7841	0	1.20462	2.41431
ENSG00000234695	AC002076.1	0	0	0	0	0	0	0	0	0	0	2.41431
ENSG00000278388	AC002076.2	0	0	0	0	0	0	0	0	0	0	0
ENSG00000279743	AC002090.1	0	0	0	0	0	0	0	0	0	0	0
ENSG00000265975	AC002091.1	8.19243	6.19645	8.69608	7.29436	10.8881	3.49348	4.21662	9.81256	7.19576	6.02311	3.62147
ENSG00000266389	AC002091.2	7.02208	7.08166	6.08726	6.38257	3.95932	5.24022	0	8.92051	6.29629	9.63698	6.03578
ENSG00000258924	AC002094.1	0	0	0	0	0	0	0	0	0	0	0
ENSG00000265618	AC002094.2	214.173	119.503	126.963	62.0021	82.156	114.411	144.419	87.421	80.0528	245.743	234.188
ENSG00000273171	AC002094.3	0	0	0	0	0	0	0	0	0	0	0
ENSG00000277450	AC002094.4	1.17035	0	0	0	0	0	0	0	0	2.40924	1.20716
ENSG00000279532	AC002094.5	1732.11	5.31125	3.47843	3.64718	3.95932	5.24022	4.21662	1.7841	3.59788	1476.87	1668.29
ENSG00000261018	AC002101.1	0	0	0	0	0	0	0	0	0	0	0
ENSG00000267626	AC002115.1	2.34069	0.885208	2.60882	0	2.96949	1.74674	3.16246	0.892051	0.89947	0	1.20716
ENSG00000248101	AC002116.1	0	0	0	0	0	0	0	0	0	0	0
ENSG00000267698	AC002116.2	62.0284	117.733	100.875	106.68	112.841	111.791	118.065	106.154	99.8412	54.208	57.9435
ENSG00000227979	AC002127.1	1.17035	0	0	0	0	0	0	0	0	0	0
ENSG00000233420	AC002127.2	0	0	0	0	0	0	0	0	0	0	0
ENSG00000268947	AC002128.1	11.7035	10.6225	11.3049	20.0595	17.817	21.8342	13.704	9.81256	14.3915	13.2508	8.45009
ENSG00000271366	AC002128.2	1.17035	6.19645	1.73922	4.55898	0	4.36685	4.21662	0.892051	0.89947	4.81849	4.82862
ENSG00000259242	AC002306.1	3.51104	0.885208	0	0	0	0.873369	0	0	0	7.22773	10.8644
ENSG00000235560	AC002310.1	55.0063	47.8012	41.7412	38.2954	55.4305	37.5549	24.2455	33.8979	55.7671	26.5017	27.7646
ENSG00000239791	AC002310.2	159.167	84.9799	70.4383	103.945	70.278	79.4766	87.4948	73.1482	86.3491	180.693	166.587
ENSG00000260494	AC002310.3	2.34069	3.54083	2.60882	0.911795	1.97966	0.873369	4.21662	0.892051	0	6.02311	3.62147
ENSG00000260869	AC002310.4	0	0	0	0	0	0	0	0	0	0	0
ENSG00000261459	AC002310.5	0	0	0	0	0	0	0	0	0	0	0
ENSG00000278922	AC002310.6	22.2366	43.3752	32.1755	24.6185	28.7051	42.7951	37.9496	34.79	38.6772	46.9803	38.629
ENSG00000261433	AC002347.1	0	0	0	1.82359	0	0.873369	3.16246	0.892051	0	1.20462	0
ENSG00000263388	AC002347.2	73.7318	156.682	152.181	114.886	147.485	165.94	193.964	115.075	138.518	97.5744	88.1223
ENSG00000278993	AC002350.1	106.502	125.699	140.007	156.829	164.312	139.739	145.473	176.626	128.624	109.621	156.93
ENSG00000258240	AC002351.1	1.17035	0	2.60882	0	0	0.873369	1.05415	0.892051	0.89947	0	0
ENSG00000232392	AC002366.1	0	0	0	0	0	0	1.05415	0	0	0	0
ENSG00000226436	AC002367.1	0	0	0.869608	0	0.989831	0	0	0	0	0	0
ENSG00000237741	AC002368.1	0	0	1.73922	0	1.97966	0	0	0.892051	0	0	0
ENSG00000257268	AC002375.1	3.51104	0	0	0	0	0	1.05415	0	0	0	1.20716
ENSG00000225676	AC002378.1	0	0	0	0	0	0	0	0	0	1.20462	0
ENSG00000228341	AC002381.1	0	0	0	0	0	0	0	0	0	0	0
ENSG00000227863	AC002383.1	0	0.885208	0	0	0	0.873369	0	0	0	0	0
ENSG00000283585	AC002384.1	213.003	6.19645	6.08726	2.73539	12.8678	10.4804	6.32493	7.13641	6.29629	212.014	182.28
ENSG00000230941	AC002386.1	0	0	0	0	0	0	0	0	0	0	0
ENSG00000267049	AC002398.1	92.4574	119.503	94.7873	113.063	115.81	93.4505	96.9822	124.887	145.714	79.5051	68.8079
ENSG00000267328	AC002398.2	8.19243	7.08166	12.1745	48.3251	23.7559	7.86032	7.37908	31.2218	35.9788	13.2508	25.3503
ENSG00000261528	AC002400.1	1.17035	5.31125	0	0	0	1.74674	0	0	0	0	0
ENSG00000236472	AC002401.1	369.83	461.193	428.717	364.718	365.248	378.169	415.337	341.655	468.624	324.043	340.418
ENSG00000250282	AC002401.2	1.17035	0	0	0	0	1.74674	0	0	0	0	2.41431
ENSG00000275025	AC002401.3	0	0	0	0	0	0	1.05415	0	0.89947	2.40924	0
ENSG00000276851	AC002401.4	0	0	0	0	0	0	1.05415	0	0	1.20462	0
ENSG00000283638	AC002407.1	0	0	0	0.911795	0	0	0	0	0	0	0
ENSG00000253927	AC002428.1	0	0	0	0	0	0	0	0	0	0	1.20716
ENSG00000254239	AC002428.2	0	0.885208	1.73922	0	0.989831	0	3.16246	0.892051	0	0	1.20716
ENSG00000231153	AC002429.1	0	0	0	0	0	0	0	0	0	0	0
ENSG00000236197	AC002429.2	0	0	0	0	0	0	0	0	0	2.40924	0
ENSG00000231170	AC002451.1	3.51104	2.65562	0.869608	2.73539	4.94915	0	1.05415	8.92051	3.59788	2.40924	7.24293
ENSG00000279525	AC002451.2	0	0	0	0.911795	0	0	0	0	0	2.40924	0
ENSG00000237819	AC002454.1	8.19243	14.1633	20.001	19.1477	13.8576	17.4674	15.8123	13.3808	16.1905	7.22773	7.24293
ENSG00000223969	AC002456.1	0	0	0	0	0	0	0	0	0	0	0
ENSG00000251154	AC002456.2	0	0	0	0	0	0	0	0	0	0	0
ENSG00000249317	AC002460.1	0	0	0	0	0	0	0	0	0	0	0
ENSG00000223646	AC002463.1	16.3849	0	0	0	0	0.873369	1.05415	0	0	8.43236	13.2787
ENSG00000260188	AC002464.1	0	0	0	0	1.97966	0	0	0	0	0	0
ENSG00000238202	AC002465.1	0	0	0	0	0	0	0	0	0	0	0
ENSG00000241764	AC002467.1	263.328	107.11	128.702	68.3846	79.1865	112.665	113.849	71.3641	67.4602	320.43	289.717
ENSG00000272829	AC002470.1	2.34069	7.08166	1.73922	6.38257	0.989831	4.36685	6.32493	0.892051	2.69841	2.40924	2.41431
ENSG00000226872	AC002472.1	0	0	0	0.911795	0	0	2.10831	0	0	1.20462	3.62147
ENSG00000225541	AC002480.1	4.68139	0	0	2.73539	0	0	0	0	0	2.40924	6.03578
ENSG00000232759	AC002480.2	3.51104	0.885208	0.869608	0	0	0	5.27077	1.7841	2.69841	3.61387	10.8644
ENSG00000232949	AC002480.3	4.68139	0	0	0	0	0	0	0	0	0	0
ENSG00000238033	AC002480.4	0	0	0	0	0	0	0	0	0	0	1.20716
ENSG00000223866	AC002486.1	0	0	0	0	0	0	0	0	0	0	0
ENSG00000231525	AC002486.2	0	0	0	0	0	0	0	0	0	0	0
ENSG00000270425	AC002487.1	0	0	0	0	0	0	0	0	0	0	0
ENSG00000214111	AC002504.1	1.17035	0	0	0	0	0	0	0	0	0	0
ENSG00000232680	AC002511.1	0	0	0	0.911795	0	0	0	0	0	2.40924	1.20716
ENSG00000233214	AC002511.2	1.17035	0	0	0	0	0	0	0	0.89947	4.81849	7.24293
ENSG00000283479	AC002511.3	0	0	0	0	0	0	0	0	0	0	0
ENSG00000259810	AC002519.1	0	0	0	0	0	0.873369	0	0	0	0	6.03578
ENSG00000261457	AC002519.2	1.17035	0	0	0	0.989831	0	0	2.67615	0	0	0
ENSG00000233247	AC002524.1	28.0883	41.6048	44.35	28.2657	29.6949	32.3147	39.0037	32.1138	33.2804	31.3202	19.3145
ENSG00000279314	AC002525.1	2.34069	3.54083	9.56569	6.38257	8.90848	6.98695	14.7582	1.7841	5.39682	1.20462	2.41431
ENSG00000279067	AC002540.1	0	1.77042	0	0	0	0	0	0	0	1.20462	0
ENSG00000227532	AC002542.1	0	0	0	0	0	0.873369	0	0	0.89947	0	0
ENSG00000235945	AC002543.1	5.85173	0	1.73922	0	0	2.62011	3.16246	0	6.29629	3.61387	6.03578
ENSG00000267184	AC002545.1	8.19243	1.77042	2.60882	0	0.989831	1.74674	1.05415	0	0	3.61387	7.24293
ENSG00000267653	AC002546.1	0	0	0	0	0	0	0	0	0	0	1.20716
ENSG00000261312	AC002550.1	44.4732	161.993	147.833	147.711	135.607	140.612	133.878	113.29	130.423	45.7756	33.8004
ENSG00000276571	AC002550.2	4.68139	2.65562	4.34804	3.64718	0	1.74674	2.10831	3.5682	0	3.61387	3.62147
ENSG00000261736	AC002551.1	0	0	0	0	0	0	0	0	0	0	3.62147
ENSG00000227782	AC002553.1	60.858	55.7681	40.8716	56.5313	53.4509	57.6424	51.6536	67.7959	80.0528	39.7525	62.7721
ENSG00000275413	AC002553.2	3.51104	4.42604	3.47843	3.64718	11.878	1.74674	7.37908	8.02846	1.79894	1.20462	0
ENSG00000239291	AC002558.1	7.02208	2.65562	2.60882	2.73539	2.96949	2.62011	4.21662	4.46025	0.89947	14.4555	4.82862
ENSG00000261872	AC002558.2	119.375	254.055	249.578	193.301	277.153	240.177	301.488	207.848	188.889	112.03	106.23
ENSG00000262265	AC002558.3	2.34069	0.885208	0	0	0.989831	2.62011	1.05415	0.892051	0.89947	7.22773	7.24293
ENSG00000255692	AC002563.1	0	38.9491	22.6098	36.4718	42.5627	20.9609	22.1372	29.4377	50.3703	4.81849	2.41431
ENSG00000267005	AC002984.1	3.51104	0	0.869608	0.911795	2.96949	0.873369	0	3.5682	0.89947	8.43236	3.62147
ENSG00000268193	AC002985.1	0	0	0	0	0	0	0	0	0	0	0
ENSG00000257767	AC002996.1	0	0	0	0	0	0	0	0	0	0	0
ENSG00000235461	AC003001.1	0	0	0	0	0	0	0	0	0	0	0
ENSG00000276391	AC003001.2	0	0	0	0	0	0	0	0	0	0	0
ENSG00000268133	AC003002.1	0	0	0	0	0	0	0	0	0	0	0
ENSG00000268533	AC003002.2	0	0	0	0	0	0	0	0.892051	0	0	1.20716
ENSG00000269533	AC003002.3	2.34069	0.885208	0	0	0	0	0	0	0.89947	2.40924	2.41431
ENSG00000268107	AC003005.1	0	0	0	0	0	0	0	0	0	0	0
ENSG00000268266	AC003005.2	0	0.885208	0	0.911795	0.989831	2.62011	2.10831	0	1.79894	0	1.20716
ENSG00000269026	AC003006.1	0	0	0	0	0	0	0	0	0	0	0
ENSG00000262011	AC003009.1	0	0	0	0	0	0	0	0	0	0	0
ENSG00000212663	AC003035.1	0	0	0	0	0	0	0	0	0	1.20462	0
ENSG00000233535	AC003035.2	0	0	0	0	0	0	0	0	0	0	0
ENSG00000267211	AC003043.1	0	0	0	0	0	0	0	0	0	1.20462	1.20716
ENSG00000214684	AC003045.1	0	0	0	0	0	0	0	0	0	1.20462	0
ENSG00000267344	AC003070.1	0	0	0	0	0	0	0	0	0	0	0
ENSG00000267446	AC003070.2	0	0	0	0	0	0	0	0	0	0	0
ENSG00000225971	AC003071.1	0	0	0	0	0	0	0	0	0	0	1.20716
ENSG00000226573	AC003071.2	0	0	0	0	0	0	0	0	0	7.22773	0
ENSG00000250318	AC003072.1	10.5331	5.31125	2.60882	2.73539	0	2.62011	3.16246	3.5682	1.79894	15.6601	15.693
ENSG00000234358	AC003080.1	0	0	0	0	0	0	0	0	0	0	0
ENSG00000234826	AC003084.1	0	0	0	0	0	0	0	0	0	0	0
ENSG00000227930	AC003087.1	0	0	0	0	0	0	0	0	0	0	2.41431
ENSG00000236453	AC003092.1	70.2208	0	0.869608	0	0	0	0	0.892051	0	79.5051	62.7721
ENSG00000236938	AC003092.2	0	0	0	0	0	0	0	0	0	1.20462	0
ENSG00000267604	AC003098.1	0	0	0	0	0	0	0	0	0	2.40924	0
ENSG00000228768	AC003101.1	0	0	0	0	0	0	0	0	0	0	0
ENSG00000278546	AC003101.2	2.34069	0	0	0	0	0.873369	0	0	0	3.61387	1.20716
ENSG00000278977	AC003101.3	0	0.885208	2.60882	0.911795	1.97966	3.49348	2.10831	1.7841	0	1.20462	0
ENSG00000260793	AC003102.1	7.02208	12.3929	13.9137	16.4123	19.7966	13.9739	12.6499	15.1649	17.9894	9.63698	6.03578
ENSG00000237994	AC003659.1	0	0	0	0	0	0	0	0	0	0	0
ENSG00000227042	AC003666.1	1.17035	0.885208	0	0	0	0	0	0	0	2.40924	1.20716
ENSG00000237539	AC003669.1	1.17035	0	0	0	0	0	0	0	0	0	0
ENSG00000279159	AC003681.1	1810.53	614.334	590.464	775.938	685.953	567.69	514.427	732.374	823.015	1552.76	1588.62
ENSG00000268392	AC003682.1	0	0	0	0	0.989831	3.49348	0	0	0.89947	3.61387	8.45009
ENSG00000228543	AC003684.1	0	0	0	0	0	0	0	0	0	0	0
ENSG00000229012	AC003685.1	0	0	0	0	0	0	0	0	0	0	0
ENSG00000231619	AC003685.2	0	0	0	0	0	0	0	0	0	0	0
ENSG00000257807	AC003686.1	0	0	0	0	0	0	0	0	0	0	0
ENSG00000264598	AC003687.1	0	0	0	0	0	0	0	0	0	0	0
ENSG00000262302	AC003688.1	0	0	0	0	0	0	0	0	0	0	0
ENSG00000263342	AC003688.2	7.02208	20.3598	11.3049	33.7364	55.4305	20.9609	10.5415	33.0059	48.5714	1.20462	8.45009
ENSG00000268564	AC003956.1	0	2.65562	4.34804	3.64718	0.989831	4.36685	1.05415	0.892051	2.69841	1.20462	1.20716
ENSG00000279825	AC003957.1	0	0	0	0	1.97966	0	0	0	0	1.20462	0
ENSG00000108516	AC003958.1	0	0	0	0	0	0	0	0	0	0	0
ENSG00000234859	AC003958.2	0	0	0	0	0	0	0	0	0	0	0
ENSG00000263280	AC003965.1	1.17035	0.885208	0.869608	0	8.90848	5.24022	2.10831	5.3523	4.49735	3.61387	0
ENSG00000263325	AC003965.2	1.17035	0	0	0	0	0	0	0	0	1.20462	1.20716
ENSG00000269199	AC003973.1	1.17035	0	0	0	0	0	0	0	0	0	0
ENSG00000269504	AC003973.2	1.17035	0	0	0	0	0	0	0	0	2.40924	2.41431
ENSG00000279377	AC003973.3	0	11.5077	17.3922	10.9415	12.8678	14.8473	14.7582	11.5967	8.9947	4.81849	1.20716
ENSG00000197462	AC003975.1	0	0	0	0	0	0	0	0	0	0	0
ENSG00000256695	AC003982.1	0	0	0	0	0	0	0	0	0	0	0
ENSG00000235139	AC003984.1	0	0	0	0	0	0	0	0	0	0	0
ENSG00000233824	AC003985.1	0	0	0	0	0	0	0	0	0	0	0
ENSG00000260951	AC003985.2	1.17035	0	0	0	0	0	0	0	0	0	0
ENSG00000229533	AC003986.1	2.34069	0	0	0	0	0	0	0	0	0	0
ENSG00000232821	AC003986.2	0	0	0	0	0	0	0	0	0	0	0
ENSG00000236536	AC003986.3	0	0	0	0	0	0	0	0	0	1.20462	0
ENSG00000234223	AC003988.1	1.17035	0	0	0	0	0	0	0	0	0	0
ENSG00000227948	AC003989.1	0	0	0	0	0	0	0	0	0	0	1.20716
ENSG00000243621	AC003989.2	0	0	0	0	0	0	0	0	0	0	0
ENSG00000228113	AC003991.1	1.17035	0.885208	0.869608	0	0	0	5.27077	0	0	3.61387	0
ENSG00000254003	AC003991.2	141.612	250.514	326.103	316.393	321.695	344.981	366.846	307.758	234.762	125.281	126.751
ENSG00000282859	AC003992.1	0	0	0	0	0	0	0	0	0	0	0
ENSG00000237903	AC004000.1	1.17035	1.77042	2.60882	0	0	0.873369	1.05415	0.892051	0	2.40924	1.20716
ENSG00000270317	AC004004.1	0	0	0	0	0	0	0	0	0	0	0
ENSG00000228711	AC004006.1	0	0	0	0	0	0	0	0	0	0	0
ENSG00000224322	AC004009.1	11.7035	16.8189	22.6098	12.7651	15.8373	16.594	8.43323	13.3808	12.5926	13.2508	10.8644
ENSG00000279429	AC004009.2	1.17035	2.65562	6.08726	0.911795	0	3.49348	9.48739	2.67615	1.79894	2.40924	1.20716
ENSG00000279655	AC004009.3	1.17035	0	0	0	2.96949	0.873369	0	0.892051	0.89947	0	0
ENSG00000233942	AC004012.1	0	0	0	0	0	0	0	0	0	0	0
ENSG00000229603	AC004014.1	0	0	0	0	0	0	0	0	0	0	0
ENSG00000279043	AC004014.2	0	0	0	0	0	0	0	0	0	2.40924	0
ENSG00000228751	AC004022.1	0	0	0	0	0	0	0	0	0	0	0
ENSG00000237160	AC004022.2	0	0	0	0	0	0	0	0	0	0	0
ENSG00000261462	AC004023.1	2.34069	1.77042	0.869608	0.911795	3.95932	5.24022	0	1.7841	0.89947	0	0
ENSG00000257624	AC004024.1	0	0	0	0	0	0	0	0	0	0	0
ENSG00000262482	AC004034.1	12.8738	3.54083	3.47843	4.55898	3.95932	3.49348	4.21662	3.5682	5.39682	9.63698	6.03578
ENSG00000230612	AC004039.1	1.17035	0.885208	5.21765	0.911795	1.97966	1.74674	1.05415	0.892051	0.89947	3.61387	7.24293
ENSG00000251170	AC004052.1	0	0	0	0	0	0	0	0	0	0	0
ENSG00000248242	AC004053.1	0	0	0	0.911795	0	0	0	0	0	0	0
ENSG00000248984	AC004054.1	0	0	0	0	0	0	0	0	0	0	0
ENSG00000196656	AC004057.1	202.47	155.797	225.228	100.297	124.719	170.307	303.596	102.586	71.0581	246.948	304.203
ENSG00000251312	AC004062.1	0	0	0	0	0	0	0	0	0	0	0
ENSG00000250670	AC004063.1	1.17035	0	0	0	0	0	0	0	0	0	0
ENSG00000216425	AC004066.1	0	0	0	0	0	0	0	0	0	0	0
ENSG00000250522	AC004066.2	0	0	0	0	0	0	0	0	0	0	0
ENSG00000273447	AC004067.1	0	0	1.73922	0.911795	1.97966	0.873369	2.10831	3.5682	1.79894	0	0
ENSG00000251259	AC004069.1	9.36277	23.0154	18.2618	16.4123	19.7966	15.7206	16.8665	28.5456	16.1905	10.8416	6.03578
ENSG00000251473	AC004069.2	0	0.885208	0.869608	7.29436	1.97966	0.873369	0	2.67615	1.79894	3.61387	0
ENSG00000237014	AC004074.1	0	0	0	0	0	0	0	0	0	0	0
ENSG00000268163	AC004076.1	3.51104	0	0.869608	0.911795	1.97966	0	1.05415	0	0.89947	2.40924	1.20716
ENSG00000276449	AC004076.2	4.68139	1.77042	2.60882	4.55898	7.91865	2.62011	5.27077	2.67615	5.39682	3.61387	6.03578
ENSG00000253308	AC004080.1	0	0	0	0	0	0	0	0	0	0	0
ENSG00000253508	AC004080.2	5.85173	8.85208	9.56569	11.8533	17.817	6.11358	4.21662	19.6251	11.6931	8.43236	4.82862
ENSG00000257184	AC004080.3	0	0	0	0	0	0	0	0	0	0	0
ENSG00000270182	AC004080.4	0	0	0.869608	0	0	1.74674	0	0	0	0	0
ENSG00000272801	AC004080.5	0	0	0	0	0	0	0	0	0	0	0
ENSG00000273433	AC004080.6	0	0	0	0	0	0	0	0	0	0	0
ENSG00000226851	AC004112.1	7.02208	1.77042	0.869608	1.82359	0.989831	1.74674	4.21662	0	0	3.61387	4.82862
ENSG00000213798	AC004129.1	1.17035	0	0	0	0	0.873369	0	0	0	0	1.20716
ENSG00000234406	AC004129.2	0	0	0	0	0	0	0	0	0	0	0
ENSG00000271133	AC004130.1	1.17035	0	0	0	0	0	0	0	0	1.20462	0
ENSG00000267592	AC004134.1	21.0662	0	3.47843	1.82359	1.97966	0.873369	1.05415	3.5682	0.89947	22.8878	19.3145
ENSG00000263485	AC004147.1	0	0	0	0	0	0	0	0	0	0	0
ENSG00000263571	AC004147.2	0	0	0	0	0	0	0	0	0	1.20462	0
ENSG00000264791	AC004147.3	0	0	0	0	0	0	0	0	0	0	0
ENSG00000265356	AC004147.4	0	0	0	0	0	0	0	0	0	0	0
ENSG00000265775	AC004147.5	0	0	0	0	0	0	0	0	0	0	0
ENSG00000262099	AC004148.1	5.85173	0.885208	0	0	0	0	0	0	0	1.20462	2.41431
ENSG00000263272	AC004148.2	284.394	219.532	240.012	237.979	257.356	220.089	297.272	268.507	221.27	365.001	325.932
ENSG00000267440	AC004149.1	1.17035	0	0.869608	0.911795	2.96949	0	0	0	0	0	0
ENSG00000267666	AC004156.1	15.2145	1.77042	1.73922	0	0.989831	2.62011	4.21662	4.46025	0.89947	19.274	22.936
ENSG00000260664	AC004158.1	0	0	0	0.911795	1.97966	0	0	0	2.69841	2.40924	0
ENSG00000230333	AC004160.1	2.34069	1.77042	0	0	0.989831	3.49348	0	0	0	0	0
ENSG00000230435	AC004160.2	0	0	0.869608	0	0	0	0	0.892051	0	0	0
ENSG00000257494	AC004217.1	7.02208	7.96687	10.4353	15.5005	9.89831	11.3538	9.48739	6.24436	7.19576	7.22773	2.41431
ENSG00000257658	AC004217.2	0	0	0	0	0	0	0	0.892051	0	3.61387	0
ENSG00000267778	AC004221.1	7.02208	3.54083	2.60882	2.73539	1.97966	1.74674	0	2.67615	1.79894	1.20462	6.03578
ENSG00000243423	AC004223.1	0	0	0	0	0	0	0	0	0	0	0
ENSG00000267457	AC004223.2	0	0	0	0	0	0.873369	0	0	0	0	0
ENSG00000267618	AC004223.3	0	0	0	0	0	0	0	0	0	0	0
ENSG00000273687	AC004223.4	0	0	0.869608	0	0.989831	0	1.05415	0	0	0	0
ENSG00000240311	AC004224.1	0	0.885208	0	0.911795	2.96949	0.873369	0	0	0	4.81849	0
ENSG00000263212	AC004224.2	0	0	0	0	0	0	0	0	0	0	0
ENSG00000234477	AC004231.1	0	0	0	0	0	0	0	0	0	0	0
ENSG00000265359	AC004231.3	0	0	0	0	0	0	0	0	0	0	0
ENSG00000262554	AC004232.1	0	0	0	0	0	0	0	0	0	0	0
ENSG00000262899	AC004232.2	7.02208	5.31125	12.1745	2.73539	5.93899	3.49348	8.43323	6.24436	6.29629	3.61387	4.82862
ENSG00000279031	AC004232.3	3.51104	0	0.869608	0.911795	0.989831	1.74674	0	0.892051	0	1.20462	0
ENSG00000262362	AC004233.1	10.5331	2.65562	1.73922	2.73539	0	2.62011	2.10831	1.7841	1.79894	6.02311	12.0716
ENSG00000270168	AC004233.2	10.5331	0	0	0	1.97966	0	2.10831	0	0.89947	6.02311	4.82862
ENSG00000272079	AC004233.3	19.8959	9.73729	5.21765	17.3241	14.8475	10.4804	8.43323	17.841	13.492	14.4555	24.1431
ENSG00000274367	AC004233.4	19.8959	1.77042	2.60882	1.82359	4.94915	6.11358	2.10831	0	7.19576	34.934	30.1789
ENSG00000257433	AC004241.1	186.085	54.8829	54.7853	64.7375	65.3288	65.5027	49.5453	66.0118	76.4549	163.829	188.316
ENSG00000274902	AC004241.2	10.5331	1.77042	2.60882	2.73539	1.97966	0.873369	2.10831	2.67615	1.79894	3.61387	3.62147
ENSG00000276390	AC004241.3	31.5994	34.5231	28.6971	21.8831	25.7356	59.3891	30.5705	23.1933	16.1905	36.1387	48.2862
ENSG00000277173	AC004241.4	1.17035	1.77042	3.47843	0.911795	0.989831	1.74674	2.10831	0.892051	0	0	7.24293
ENSG00000280054	AC004241.5	45.6435	7.08166	26.0882	13.6769	25.7356	20.9609	21.0831	24.9774	26.9841	60.2311	48.2862
ENSG00000263990	AC004253.1	12.8738	7.96687	6.95686	3.64718	7.91865	5.24022	6.32493	6.24436	6.29629	10.8416	10.8644
ENSG00000265046	AC004253.2	0	0	0	0	0	0	0	0	0	0	0
ENSG00000269635	AC004257.1	0	0	0	0	0.989831	0	0	0	0	2.40924	6.03578
ENSG00000275936	AC004263.1	0	1.77042	2.60882	0.911795	0.989831	2.62011	1.05415	0.892051	0.89947	1.20462	3.62147
ENSG00000268812	AC004264.1	50.3249	7.96687	15.6529	20.9713	14.8475	6.98695	3.16246	16.0569	9.89417	39.7525	42.2504
ENSG00000279699	AC004264.2	4.68139	2.65562	1.73922	8.20616	4.94915	0	1.05415	4.46025	3.59788	6.02311	0
ENSG00000260510	AC004381.1	5.85173	3.54083	1.73922	16.4123	15.8373	8.73369	7.37908	10.7046	17.0899	3.61387	3.62147
ENSG00000283399	AC004381.2	9.36277	29.2119	24.349	102.121	65.3288	23.581	20.0289	80.2846	89.947	18.0693	12.0716
ENSG00000226107	AC004383.1	0	1.77042	0	0	0	0	1.05415	0	0	0	0
ENSG00000213269	AC004386.1	0	0	0	1.82359	0	0	0	1.7841	0.89947	1.20462	1.20716
ENSG00000226515	AC004386.2	0	0	0	0	0	0	0	0	0	0	0
ENSG00000266101	AC004408.1	23.4069	8.85208	9.56569	1.82359	5.93899	7.86032	13.704	6.24436	9.89417	30.1156	25.3503
ENSG00000280177	AC004408.2	2.34069	1.77042	1.73922	1.82359	1.97966	1.74674	1.05415	0.892051	0	3.61387	0
ENSG00000236414	AC004415.1	0	0	0	0	0	0	0	0	0	0	0
ENSG00000231477	AC004448.1	1.17035	0	0	0	0	0	0	0	0	0	0
ENSG00000235979	AC004448.2	1.17035	0	0	0	1.97966	0.873369	0	0	1.79894	3.61387	1.20716
ENSG00000265126	AC004448.3	3.51104	0.885208	0	0	0	1.74674	0	1.7841	0	10.8416	2.41431
ENSG00000261204	AC004449.1	4.68139	1.77042	1.73922	0.911795	0	2.62011	1.05415	2.67615	0	4.81849	8.45009
ENSG00000146677	AC004453.1	122.886	30.0971	40.002	51.9723	43.5526	42.7951	50.5994	39.2502	36.8783	28.9109	43.4576
ENSG00000279853	AC004453.2	0	0	0	0	0	0	0	0	0	0	0
ENSG00000237347	AC004461.1	2.34069	0	0	0	0	0	0	0	0.89947	10.8416	2.41431
ENSG00000268069	AC004466.1	423.665	889.634	900.044	1044.01	1170.97	765.071	785.345	1041.02	1200.79	373.433	398.361
ENSG00000274737	AC004466.2	5.85173	10.6225	6.95686	5.47077	0.989831	4.36685	6.32493	5.3523	9.89417	4.81849	3.62147
ENSG00000276691	AC004466.3	3.51104	1.77042	2.60882	9.11795	3.95932	5.24022	5.27077	7.13641	0	6.02311	1.20716
ENSG00000275194	AC004467.1	0	0	0	0	0	0	0	0	0	0	1.20716
ENSG00000237019	AC004470.1	0	0	0	0	0	0	0	0	0	0	0
ENSG00000223461	AC004471.1	11.7035	8.85208	6.08726	0.911795	2.96949	6.98695	5.27077	0.892051	0.89947	14.4555	28.9717
ENSG00000272682	AC004471.2	11.7035	0.885208	8.69608	1.82359	3.95932	0.873369	1.05415	0	3.59788	8.43236	12.0716
ENSG00000263412	AC004477.1	26.918	21.245	15.6529	43.7662	38.6034	21.8342	17.9206	38.3582	37.7777	46.9803	36.2147
ENSG00000266341	AC004477.2	636.669	309.823	269.579	611.815	603.797	268.998	227.697	635.14	679.1	475.826	508.212
ENSG00000278765	AC004477.3	5.85173	0.885208	0.869608	1.82359	2.96949	2.62011	0	2.67615	1.79894	4.81849	4.82862
ENSG00000228944	AC004485.1	0	0	0	0	0	0	0	0	0	0	0
ENSG00000257905	AC004486.1	0	0	0	0.911795	0.989831	0	1.05415	2.67615	0	1.20462	0
ENSG00000267122	AC004490.1	78.4132	115.962	130.441	91.1795	91.0645	81.2233	78.0074	90.9892	107.037	83.1189	85.708
ENSG00000279996	AC004491.1	1.17035	0	0	0	0	0	0	0	0	1.20462	1.20716
ENSG00000272072	AC004492.1	16.3849	6.19645	1.73922	15.5005	7.91865	4.36685	3.16246	13.3808	7.19576	10.8416	8.45009
ENSG00000262312	AC004494.1	10.5331	41.6048	34.7843	53.7959	39.5932	40.175	30.5705	41.9264	66.5608	14.4555	19.3145
ENSG00000278942	AC004494.2	5.85173	2.65562	0	0.911795	0	6.11358	5.27077	3.5682	3.59788	1.20462	2.41431
ENSG00000273237	AC004520.1	46.8139	5.31125	7.82647	3.64718	2.96949	2.62011	11.5957	3.5682	3.59788	20.4786	15.693
ENSG00000235713	AC004522.1	0	0	0	0	0	0	0	0	0	4.81849	0
ENSG00000237640	AC004522.2	3.51104	0.885208	5.21765	1.82359	4.94915	1.74674	2.10831	4.46025	5.39682	1.20462	2.41431
ENSG00000266990	AC004528.1	4.68139	0	0	0	0	0.873369	1.05415	0	0	4.81849	6.03578
ENSG00000274177	AC004528.2	1001.82	698.429	700.904	737.642	741.383	669.874	651.467	597.674	656.613	957.675	1131.1
ENSG00000214870	AC004540.1	14.0442	17.7042	28.6971	27.3539	24.7458	26.2011	17.9206	27.6536	40.4761	10.8416	12.0716
ENSG00000225792	AC004540.2	5.85173	30.0971	34.7843	32.8246	51.4712	37.5549	54.816	24.0854	34.1799	7.22773	10.8644
ENSG00000269972	AC004542.1	462.287	297.43	281.753	314.569	334.563	256.771	310.976	263.155	305.82	422.822	410.433
ENSG00000269987	AC004542.2	588.684	453.226	374.801	384.778	449.383	362.448	358.412	392.502	416.455	574.605	502.177
ENSG00000237921	AC004543.1	0	0	0	0	0	0	0	0.892051	0	0	0
ENSG00000257452	AC004551.1	2.34069	18.5894	13.0441	37.3836	56.4204	14.8473	16.8665	25.8695	31.4814	1.20462	8.45009
ENSG00000225071	AC004552.1	2.34069	0	2.60882	0	0.989831	1.74674	1.05415	0	0.89947	9.63698	8.45009
ENSG00000223418	AC004554.1	1.17035	0	0	0	0	0	0	0	0	0	1.20716
ENSG00000282840	AC004554.2	0	0.885208	2.60882	0	0.989831	0.873369	2.10831	0	0	1.20462	0
ENSG00000276345	AC004556.1	0	0	0	0	0	0	0	0	0	0	0
ENSG00000262298	AC004584.1	0	0.885208	0.869608	1.82359	0	0	1.05415	0	0	3.61387	0
ENSG00000262623	AC004584.2	3.51104	0	0	0	0	0.873369	0	0	0.89947	0	2.41431
ENSG00000263120	AC004584.3	1.17035	0	0.869608	0.911795	0	0	1.05415	0	0	2.40924	1.20716
ENSG00000266088	AC004585.1	0	0	0	0	0	0	0	0	0	1.20462	0
ENSG00000279775	AC004585.2	0	0	0	0	0	0	0	0	0	0	1.20716
ENSG00000251239	AC004590.1	1.17035	0	0	0	1.97966	0	0	0	0	1.20462	3.62147
ENSG00000235669	AC004593.1	1.17035	5.31125	0	0.911795	0	0	0	0	0.89947	0	0
ENSG00000240499	AC004594.1	0	0	0	0	0	1.74674	0	0	0	2.40924	0
ENSG00000267394	AC004596.1	115.864	129.24	123.484	90.2677	98.9831	120.525	120.174	116.859	108.836	92.7559	108.644
ENSG00000268673	AC004597.1	1.17035	0.885208	0	0	0	1.74674	3.16246	0	0	0	0
ENSG00000279488	AC004623.1	44.4732	69.0462	60.003	63.8257	54.4407	57.6424	52.7077	59.7674	55.7671	69.8681	70.015
ENSG00000267304	AC004637.1	0	0	0	0.911795	0	0	0	0	0.89947	1.20462	4.82862
ENSG00000260822	AC004656.1	74.9022	124.814	113.919	114.886	98.9831	107.424	101.199	130.239	159.206	56.6172	63.9792
ENSG00000249028	AC004672.1	0	0	1.73922	0	0	0	0	0	0.89947	0	0
ENSG00000267285	AC004672.2	2.34069	0	0	0	0	0	0	0	0	0	1.20716
ENSG00000231216	AC004674.1	0	0	0	0	0	0	0	0	0	1.20462	1.20716
ENSG00000235592	AC004674.2	0	0	0	0	0	0	0	0	0	0	0
ENSG00000275468	AC004678.1	2.34069	1.77042	0.869608	0.911795	3.95932	2.62011	7.37908	0.892051	0.89947	0	0
ENSG00000279653	AC004678.2	1.17035	0.885208	0.869608	0	1.97966	0	0	0	0	2.40924	1.20716
ENSG00000265206	AC004687.1	35.1104	283.266	304.363	239.802	184.109	258.517	284.622	164.137	199.682	71.0727	78.4651
ENSG00000225583	AC004690.1	0	0	0	0	0	0	0	0	0	2.40924	0
ENSG00000241345	AC004690.2	0	0	0	0	0	0.873369	0	0	0	1.20462	0
ENSG00000229263	AC004691.1	0	0	0.869608	1.82359	0	0.873369	1.05415	1.7841	1.79894	0	0
ENSG00000250424	AC004691.2	0	0	0	0	0	0	0	0	0	0	0
ENSG00000213717	AC004692.1	0	0	0	0	0	0	0	0	0	0	1.20716
ENSG00000228680	AC004692.2	0	0	0	0	0	0	0	0	0	0	0
ENSG00000276578	AC004696.1	93.6277	45.1456	53.0461	34.6482	42.5627	42.7951	50.5994	37.4661	39.5767	113.234	119.508
ENSG00000279405	AC004696.2	1.17035	0.885208	0	0.911795	0	0	0	0	0	1.20462	1.20716
ENSG00000263494	AC004702.1	0	0	0	0	0	0	0	0	0	0	0
ENSG00000249815	AC004704.1	110.013	6.19645	3.47843	6.38257	5.93899	2.62011	6.32493	4.46025	7.19576	121.667	97.7796
ENSG00000261996	AC004706.1	11.7035	1.77042	1.73922	6.38257	2.96949	4.36685	3.16246	7.13641	4.49735	7.22773	3.62147
ENSG00000262990	AC004706.2	1.17035	0	0	0	0	0	0	0	0	0	0
ENSG00000274114	AC004706.3	17.5552	3.54083	6.95686	7.29436	14.8475	4.36685	3.16246	8.02846	6.29629	18.0693	19.3145
ENSG00000282936	AC004706.4	18.7255	10.6225	12.1745	10.9415	4.94915	13.1005	16.8665	9.81256	8.9947	7.22773	9.65724
ENSG00000253102	AC004707.1	2380.49	1093.23	1233.97	745.848	777.017	1172.93	1108.97	781.436	746.56	2268.3	2384.13
ENSG00000269881	AC004754.1	0	0	0	0	0.989831	0	0	0.892051	0	0	0
ENSG00000227495	AC004771.1	92.4574	77.8983	94.7873	78.4144	74.2373	69.8695	69.5742	82.9607	88.148	75.8912	106.23
ENSG00000234203	AC004771.2	64.3691	89.406	80.0039	96.6503	103.932	62.0092	80.1157	91.8812	105.238	73.482	67.6007
ENSG00000262227	AC004771.3	18.7255	8.85208	8.69608	14.5887	14.8475	8.73369	9.48739	5.3523	6.29629	19.274	27.7646
ENSG00000262429	AC004771.4	183.744	91.1764	86.9608	196.948	194.997	88.2103	91.7114	157.001	155.608	212.014	242.638
ENSG00000262678	AC004771.5	16.3849	17.7042	22.6098	17.3241	18.8068	24.4543	21.0831	19.6251	20.6878	12.0462	6.03578
ENSG00000272203	AC004775.1	0	0	0	0	0	0	1.05415	0	0	1.20462	0
ENSG00000279370	AC004777.1	0	0	0	0	0	0.873369	0	1.7841	0	1.20462	0
ENSG00000282943	AC004784.1	3.51104	0	0.869608	0	0	0	0	0	0	0	0
ENSG00000277766	AC004790.1	0	0	0	0	0	0	0	0	0	0	0
ENSG00000280412	AC004790.2	2.34069	0	0	0	0	0	0	0	0	0	1.20716
ENSG00000274777	AC004792.1	0	0	0	0	0	0	0	0	0	0	0
ENSG00000177369	AC004797.1	4.68139	0	0	0	0	0	2.10831	0	0	6.02311	3.62147
ENSG00000226138	AC004801.1	24.5773	5.31125	4.34804	5.47077	1.97966	7.86032	2.10831	10.7046	2.69841	24.0924	19.3145
ENSG00000240399	AC004801.2	3.51104	12.3929	10.4353	10.9415	2.96949	9.60706	14.7582	8.92051	17.9894	3.61387	3.62147
ENSG00000257955	AC004801.3	0	0	1.73922	0	0	1.74674	0	0	0.89947	0	3.62147
ENSG00000257985	AC004801.4	4.68139	0	0	0	0	0	7.37908	0	0.89947	0	6.03578
ENSG00000258203	AC004801.5	2.34069	0.885208	0	0	0	0	0	0	0	0	3.62147
ENSG00000276814	AC004801.6	22.2366	25.671	28.6971	19.1477	18.8068	26.2011	16.8665	22.3013	29.6825	15.6601	19.3145
ENSG00000279840	AC004801.7	1.17035	0.885208	0	0	0	0	1.05415	0	0	2.40924	3.62147
ENSG00000250132	AC004803.1	10.5331	22.1302	15.6529	39.2072	34.6441	24.4543	11.5957	28.5456	33.2804	12.0462	8.45009
ENSG00000266076	AC004805.1	0	0	0	0	0	0	0	0	0	0	0
ENSG00000270870	AC004805.2	0	0	0	0	0	0	0	0	0	0	0
ENSG00000271587	AC004805.3	0	0	0	0	0	0	0	0	0	0	0
ENSG00000280958	AC004808.1	0	0	0	0	0	0	0	0	0	0	0
ENSG00000281008	AC004808.2	0	0	0	0	0	0	0	0	0	0	0
ENSG00000255575	AC004812.1	1.17035	0	0	0	0	0	0	0	0	0	1.20716
ENSG00000277283	AC004812.2	11.7035	27.4414	21.7402	12.7651	14.8475	26.2011	29.5163	10.7046	11.6931	28.9109	27.7646
ENSG00000259153	AC004816.1	3.51104	7.96687	6.08726	8.20616	4.94915	17.4674	12.6499	6.24436	3.59788	8.43236	19.3145
ENSG00000275630	AC004816.2	1.17035	0	0	0	0	0	0	0.892051	0	0	0
ENSG00000258517	AC004817.1	0	0.885208	0	3.64718	1.97966	0.873369	1.05415	0	0.89947	2.40924	3.62147
ENSG00000259907	AC004817.2	3.51104	0.885208	0	5.47077	7.91865	2.62011	1.05415	2.67615	4.49735	1.20462	6.03578
ENSG00000269927	AC004817.3	2.34069	0	0.869608	0.911795	0.989831	0	2.10831	0.892051	1.79894	8.43236	1.20716
ENSG00000269945	AC004817.4	3.51104	1.77042	0	0	3.95932	1.74674	0	0.892051	1.79894	1.20462	0
ENSG00000227751	AC004824.1	732.637	1189.72	1133.97	948.267	995.77	970.313	888.652	1058.86	1238.57	743.252	706.186
ENSG00000258431	AC004825.1	0	0	0	0	0	0	0	0	0	0	0
ENSG00000274818	AC004825.2	17.5552	1.77042	2.60882	0	3.95932	5.24022	4.21662	1.7841	1.79894	9.63698	9.65724
ENSG00000258871	AC004828.1	1.17035	0	0	0	0	0.873369	0	0.892051	0	1.20462	0
ENSG00000228204	AC004830.1	0	2.65562	3.47843	1.82359	0.989831	6.11358	6.32493	2.67615	3.59788	2.40924	0
ENSG00000181123	AC004832.1	4.68139	0	0	0	0	0	1.05415	0	0	2.40924	1.20716
ENSG00000230137	AC004832.2	0	0	0	0	0	0	0	0.892051	0	0	0
ENSG00000249590	AC004832.3	0	0	0	0	0	0	0	0	0	0	0
ENSG00000272689	AC004832.4	3.51104	0	3.47843	0.911795	0.989831	1.74674	0	0	0	1.20462	1.20716
ENSG00000273350	AC004832.5	1.17035	0.885208	1.73922	0	1.97966	2.62011	1.05415	2.67615	0.89947	1.20462	2.41431
ENSG00000273428	AC004832.6	4.68139	1.77042	4.34804	0	0.989831	2.62011	4.21662	1.7841	0	7.22773	9.65724
ENSG00000230392	AC004835.1	9.36277	0	0	0.911795	0	0	0	0	0	3.61387	4.82862
ENSG00000270625	AC004835.2	0	0	0	0	0	0	0	0	0	0	0
ENSG00000280439	AC004836.1	0	0	0	0	0	0	0	0	0	0	0
ENSG00000106540	AC004837.1	0	0	0	0	0	0	0	0	0	0	0
ENSG00000228554	AC004837.2	10.5331	0	0.869608	0	3.95932	0	0	2.67615	0	12.0462	8.45009
ENSG00000231951	AC004837.3	12.8738	3.54083	1.73922	1.82359	0	0.873369	5.27077	1.7841	1.79894	3.61387	8.45009
ENSG00000272854	AC004839.1	3.51104	3.54083	1.73922	1.82359	0.989831	1.74674	0	0.892051	1.79894	6.02311	2.41431
ENSG00000230914	AC004840.1	4.68139	2.65562	1.73922	0.911795	0	1.74674	0	0	0.89947	8.43236	7.24293
ENSG00000271163	AC004840.2	0	0	0	0	0	0	0	0	0	1.20462	0
ENSG00000258376	AC004846.1	10.5331	20.3598	26.0882	17.3241	12.8678	17.4674	10.5415	11.5967	14.3915	20.4786	25.3503
ENSG00000258944	AC004846.2	19.8959	15.9337	18.2618	24.6185	11.878	14.8473	17.9206	28.5456	28.783	15.6601	33.8004
ENSG00000260997	AC004847.1	15.2145	42.49	26.9579	25.5303	32.6644	25.3277	23.1914	28.5456	33.2804	4.81849	6.03578
ENSG00000271526	AC004852.1	0	0	0	0	0	0	0	0	0	0	0
ENSG00000278254	AC004852.2	1.17035	0	0	0	0	0	0	0	0	2.40924	0
ENSG00000278446	AC004852.3	0	0	0	0	0	0	0	0	0	0	0
ENSG00000270729	AC004853.1	0	0	0	0	0	0	0	0	0	0	0
ENSG00000230160	AC004854.1	0	0	0.869608	0	0	0	0	0	1.79894	0	1.20716
ENSG00000272768	AC004854.2	194.278	115.962	109.571	73.8554	91.0645	94.3239	103.307	61.5515	77.3544	218.037	249.881
ENSG00000259109	AC004858.1	1.17035	0	0.869608	0	0.989831	0	1.05415	0	0	0	0
ENSG00000232667	AC004862.1	0	0	0	0	0	0	0	0	0	0	0
ENSG00000236274	AC004865.1	0	0	0	0	0	0	1.05415	0	0	2.40924	0
ENSG00000239636	AC004865.2	64.3691	3.54083	5.21765	7.29436	3.95932	4.36685	7.37908	11.5967	7.19576	48.1849	70.015
ENSG00000223514	AC004866.1	0	0	0	0	0	0	0	0	0	0	0
ENSG00000224134	AC004866.2	0	0	0	0	0	0	0	0.892051	0	0	0
ENSG00000230680	AC004869.1	0	0	0	0	0	0	0	0	0	0	0
ENSG00000240355	AC004869.2	0	0	0	0	0	0	0	0	0	0	0
ENSG00000214754	AC004870.1	0	0	0	0	0	0	0	0	0	0	0
ENSG00000223829	AC004870.2	0	0	0	0	0	0	0	0	0	0	0
ENSG00000229192	AC004870.3	0	0	0	0	0	0	0	0	0	0	0
ENSG00000232072	AC004870.4	0	0	0	0	0	0	0	0	0	0	0
ENSG00000233417	AC004872.1	0	0	0	0	0	0	0	0	0	0	0
ENSG00000227743	AC004875.1	0	0	0	0	0	0	0	0	0	0	0
ENSG00000273419	AC004877.1	21.0662	9.73729	15.6529	31.001	35.6339	18.3408	7.37908	34.79	22.4867	14.4555	19.3145
ENSG00000280149	AC004877.2	4.68139	0.885208	0	1.82359	1.97966	0.873369	0	3.5682	0.89947	1.20462	1.20716
ENSG00000232396	AC004882.1	1.17035	0	0	0	0	0	1.05415	0.892051	0	0	0
ENSG00000239446	AC004882.2	0	0	0	0	0	0	0	0	0	0	0
ENSG00000213361	AC004884.1	2.34069	0	0	0	0	1.74674	0	0	0	2.40924	0
ENSG00000242154	AC004884.2	3.51104	5.31125	3.47843	2.73539	1.97966	0.873369	2.10831	0.892051	3.59788	1.20462	3.62147
ENSG00000231295	AC004888.1	0	0	0	0	0	0	1.05415	0	0	0	0
ENSG00000244198	AC004889.1	0	0.885208	0	0	0	0	0	0	0	0	0
ENSG00000239719	AC004890.1	2.34069	0	0.869608	0	0	0	0	0	0	0	1.20716
ENSG00000244560	AC004890.2	2.34069	7.08166	5.21765	11.8533	7.91865	6.11358	6.32493	4.46025	10.7936	8.43236	3.62147
ENSG00000271664	AC004890.3	9.36277	4.42604	1.73922	7.29436	1.97966	5.24022	5.27077	3.5682	0	6.02311	4.82862
ENSG00000238109	AC004893.1	2.34069	0	1.73922	1.82359	2.96949	0.873369	1.05415	0.892051	0.89947	6.02311	2.41431
ENSG00000231704	AC004895.1	21.0662	0.885208	0.869608	0.911795	1.97966	3.49348	1.05415	0	0	32.5248	26.5574
ENSG00000236018	AC004898.1	0	0	0	1.82359	0	1.74674	2.10831	0.892051	0	1.20462	2.41431
ENSG00000225705	AC004899.1	0	0	0	0	0	0	0	0	0	1.20462	0
ENSG00000279578	AC004899.2	0	0	0	0	0	0	0	0	0	0	0
ENSG00000237286	AC004906.1	0	0	0	0	0	0	0	0	0	1.20462	1.20716
ENSG00000272240	AC004908.1	3.51104	1.77042	2.60882	0	0.989831	0.873369	1.05415	0	1.79894	2.40924	12.0716
ENSG00000272812	AC004908.2	36.2807	3.54083	2.60882	10.0297	2.96949	6.11358	0	3.5682	0	44.571	30.1789
ENSG00000273402	AC004908.3	0	0	0.869608	0.911795	0	0.873369	0	0.892051	2.69841	0	1.20716
ENSG00000228429	AC004910.1	1.17035	0	0	0	0	0	0	0	0	3.61387	0
ENSG00000226592	AC004911.1	0	0	0	0	0	0.873369	0	0	0	1.20462	0
ENSG00000243797	AC004917.1	3.51104	0	0.869608	0	0.989831	0.873369	0	1.7841	0	4.81849	13.2787
ENSG00000244701	AC004918.1	1.17035	0	3.47843	0	0.989831	0	1.05415	0	0	0	0
ENSG00000270157	AC004918.3	1.17035	0.885208	0	0	0	0	0	0	0	1.20462	0
ENSG00000236046	AC004920.1	0	0	0	0	0	0	0	0	0	0	0
ENSG00000273341	AC004921.1	2.34069	0	0	0	0	0	0	0	0	1.20462	0
ENSG00000254610	AC004923.1	0	0	0	0	0	0	0	0	0	2.40924	1.20716
ENSG00000254850	AC004923.2	0	0	0	0	0	0	0	0	0	0	0
ENSG00000255230	AC004923.3	0	0	0	0	0	0	0	0	0	0	0
ENSG00000255306	AC004923.4	15.2145	9.73729	5.21765	7.29436	6.92882	6.11358	5.27077	5.3523	8.09523	16.8647	15.693
ENSG00000279419	AC004925.1	1.17035	0	0	0	0.989831	0	0	1.7841	0	0	0
ENSG00000241324	AC004930.1	0	0	0	0	0	0	0	0	0	0	0
ENSG00000235431	AC004936.1	0	0	0	0	0	0	0	0	0	0	0
ENSG00000225443	AC004938.1	0	0	0	0	0	0	0	0	0	0	0
ENSG00000228151	AC004941.1	0	0	0	0	0	0	0	0	0	0	1.20716
ENSG00000231397	AC004941.2	1.17035	0	0	0	0	0	0	0	0	1.20462	0
ENSG00000259209	AC004943.1	0	0	0	0	0	0	0	0	0	0	0
ENSG00000259768	AC004943.2	0	2.65562	0	0.911795	0.989831	2.62011	3.16246	0.892051	6.29629	2.40924	1.20716
ENSG00000279206	AC004943.3	0	0	0	0	0	0	0	0	0	0	0
ENSG00000253510	AC004944.1	0	0	0	0	0	0	0	0	0	0	0
ENSG00000222024	AC004945.1	0	0	0	0	0	0	0	0	0	0	0
ENSG00000233969	AC004946.1	0	0	0	0	0	0	0	0	0	1.20462	0
ENSG00000233760	AC004947.1	0	0	0.869608	2.73539	0.989831	0	2.10831	1.7841	0.89947	0	0
ENSG00000280255	AC004947.2	2.34069	3.54083	3.47843	0.911795	5.93899	1.74674	6.32493	0.892051	7.19576	0	1.20716
ENSG00000272745	AC004948.1	1.17035	1.77042	0.869608	0	0	0	2.10831	0.892051	0	0	0
ENSG00000283117	AC004949.1	4.68139	5.31125	6.08726	7.29436	3.95932	9.60706	4.21662	0.892051	1.79894	4.81849	9.65724
ENSG00000228434	AC004951.1	11.7035	4.42604	1.73922	0.911795	1.97966	1.74674	6.32493	1.7841	0.89947	9.63698	4.82862
ENSG00000239556	AC004951.2	3.51104	1.77042	0.869608	0	1.97966	2.62011	2.10831	0	0.89947	7.22773	4.82862
ENSG00000241057	AC004951.3	2.34069	0.885208	0.869608	1.82359	2.96949	0.873369	0	1.7841	0.89947	6.02311	12.0716
ENSG00000273432	AC004951.4	7.02208	0	0	5.47077	3.95932	0.873369	2.10831	1.7841	3.59788	6.02311	19.3145
ENSG00000233683	AC004965.1	0	0	0.869608	0	0	0	0	0	0	0	0
ENSG00000243554	AC004967.1	19.8959	16.8189	22.6098	30.0892	36.6237	23.581	16.8665	34.79	29.6825	28.9109	27.7646
ENSG00000238358	AC004969.1	0	0	0	0	0	0	0	0	0	0	0
ENSG00000279326	AC004972.1	0	0	0	0	0	0	0	0	0	0	1.20716
ENSG00000226661	AC004973.1	0	0	0	0.911795	1.97966	0	4.21662	1.7841	0	2.40924	1.20716
ENSG00000224629	AC004975.1	2.34069	0	2.60882	0	1.97966	0.873369	1.05415	0.892051	0	0	1.20716
ENSG00000229660	AC004975.2	1.17035	0	0	0	0	0	0	0	0	2.40924	0
ENSG00000205485	AC004980.1	2.34069	0	1.73922	8.20616	1.97966	1.74674	0	0	0	0	0
ENSG00000214243	AC004980.2	0	0	4.34804	0	0	0	0	0	0	0	0
ENSG00000230305	AC004980.3	0	0	0	0	0	0	0	0.892051	0	0	1.20716
ENSG00000250778	AC004980.4	1.17035	0	0	0	0	0	0	0	0	0	0
ENSG00000272732	AC004982.1	0	0	0	1.82359	1.97966	0.873369	3.16246	2.67615	0.89947	0	0
ENSG00000272894	AC004982.2	2.34069	7.08166	6.95686	9.11795	13.8576	8.73369	8.43323	24.9774	19.7883	13.2508	1.20716
ENSG00000227573	AC004986.1	0	0	0	0	0	0	0	0	0	0	1.20716
ENSG00000231198	AC004987.1	10.5331	7.96687	5.21765	3.64718	4.94915	6.11358	11.5957	4.46025	7.19576	6.02311	7.24293
ENSG00000233225	AC004987.2	114.694	112.421	107.831	61.0903	67.3085	121.398	86.4406	110.614	83.6507	92.7559	107.437
ENSG00000237251	AC004987.3	1.17035	0	0	0	0.989831	0	0	0	0	1.20462	0
ENSG00000270797	AC004987.4	0	0	0	0	0	0	0	0	0	0	0
ENSG00000203446	AC004988.1	81.9243	0.885208	0.869608	0	0.989831	0	0	0	0	79.5051	80.8794
ENSG00000232756	AC004990.1	1.17035	0	0.869608	0	0.989831	0.873369	1.05415	0	1.79894	1.20462	1.20716
ENSG00000226522	AC004994.1	1.17035	0	0	0	0	0	0	0	0	0	0
ENSG00000248751	AC004997.1	0	0	0	0.911795	0	0	0	0	0	0	0
ENSG00000228532	AC005000.1	175.552	124.814	104.353	117.622	116.8	117.905	147.582	108.83	90.8465	181.898	225.738
ENSG00000270431	AC005000.2	0	0	0	0	0	0	0	0	0	1.20462	0
ENSG00000224314	AC005002.1	0	0	0	0	0	0	0	0	0	0	0
ENSG00000238066	AC005002.2	0	0	0	0	0	0	0	0	0	0	0
ENSG00000214125	AC005005.1	1.17035	0.885208	0	0	0	0	0	0	0	0	0
ENSG00000235573	AC005005.2	1.17035	0.885208	0	0	0	0	0	0	0	0	3.62147
ENSG00000273387	AC005005.3	139.271	38.9491	56.5245	31.9128	21.7763	34.0614	42.1662	24.9774	38.6772	127.69	158.137
ENSG00000278920	AC005005.4	26.918	1.77042	0	0.911795	0	0.873369	2.10831	1.7841	1.79894	43.3664	43.4576
ENSG00000223831	AC005006.1	3.51104	0	2.60882	0	0.989831	0	1.05415	0	0.89947	1.20462	3.62147
ENSG00000226671	AC005008.1	0	0	0	0	2.96949	0	0	0	0	0	2.41431
ENSG00000237896	AC005008.2	0	5.31125	8.69608	12.7651	24.7458	8.73369	15.8123	13.3808	6.29629	0	6.03578
ENSG00000231255	AC005009.1	0	0	0	0	0	0	0	0	0	0	0
ENSG00000233073	AC005009.2	1.17035	0	1.73922	0.911795	0	0.873369	0	0	0	0	1.20716
ENSG00000235581	AC005011.1	0	0	0	0	0	0	0	0	0	0	0
ENSG00000228421	AC005013.1	0	0	0	0	0	0	0	0	0	0	0
ENSG00000224280	AC005014.1	3.51104	6.19645	6.95686	4.55898	1.97966	7.86032	7.37908	0.892051	2.69841	0	2.41431
ENSG00000272361	AC005014.2	1.17035	0.885208	2.60882	2.73539	2.96949	1.74674	3.16246	2.67615	0.89947	2.40924	2.41431
ENSG00000272537	AC005014.3	1.17035	0	0.869608	4.55898	1.97966	1.74674	0	1.7841	1.79894	4.81849	1.20716
ENSG00000213875	AC005019.1	0	1.77042	0	0	1.97966	0	0	0	0	0	1.20716
ENSG00000224330	AC005019.2	0	0	0	0	0	0.873369	1.05415	0	0	0	1.20716
ENSG00000224448	AC005020.1	3.51104	0	0	1.82359	0	0	0	0	0	4.81849	2.41431
ENSG00000272647	AC005020.2	0	0	0	0	0	0	0	0	0	0	0
ENSG00000273138	AC005021.1	15.2145	38.9491	34.7843	46.5016	40.5831	41.0484	73.7908	53.523	36.8783	10.8416	10.8644
ENSG00000233872	AC005033.1	0	0	0	0	0	0	0	0	0	1.20462	0
ENSG00000230477	AC005034.1	0	0	0	0	0	0	0	0	0	0	0
ENSG00000270462	AC005034.2	1.17035	0	0.869608	0	0	0	2.10831	0.892051	0	2.40924	0
ENSG00000270696	AC005034.3	15.2145	63.735	51.3069	50.1487	57.4102	43.6685	42.1662	64.2277	74.656	25.2971	14.4859
ENSG00000270996	AC005034.4	0	1.77042	0.869608	0	0	0	0	0.892051	0	1.20462	1.20716
ENSG00000271452	AC005034.5	25.7476	67.2758	52.1765	51.9723	87.1051	59.3891	61.1409	70.472	60.2645	21.6832	14.4859
ENSG00000183308	AC005037.1	121.716	154.911	160.008	130.387	130.658	173.8	156.015	129.347	146.614	148.169	123.13
ENSG00000226905	AC005040.1	0	0	0	0	0	0	0	0	0	0	0
ENSG00000159239	AC005041.1	5.85173	10.6225	10.4353	14.5887	9.89831	12.2272	10.5415	5.3523	6.29629	8.43236	14.4859
ENSG00000234521	AC005041.2	0	0	0.869608	0	0	0	0	0	0	2.40924	0
ENSG00000272183	AC005041.3	16.3849	7.96687	6.08726	7.29436	13.8576	10.4804	2.10831	8.02846	10.7936	20.4786	21.7288
ENSG00000227331	AC005042.1	0	0.885208	2.60882	0.911795	1.97966	2.62011	3.16246	0.892051	0.89947	1.20462	0
ENSG00000228586	AC005042.2	0	0	0	0	0	0	0	0	0	0	2.41431
ENSG00000231675	AC005042.3	0	0	0	0	0	0	0	0	0.89947	0	0
ENSG00000273055	AC005046.1	10.5331	7.08166	8.69608	5.47077	11.878	7.86032	8.43323	5.3523	9.89417	4.81849	8.45009
ENSG00000267052	AC005050.1	0	0.885208	0.869608	2.73539	3.95932	0	0	4.46025	0.89947	2.40924	0
ENSG00000279601	AC005052.1	2.34069	3.54083	1.73922	0.911795	3.95932	0	2.10831	1.7841	2.69841	2.40924	1.20716
ENSG00000243004	AC005062.1	86.6057	53.1125	84.352	70.2082	74.2373	103.931	124.39	75.8243	65.6613	81.9143	82.0866
ENSG00000234715	AC005064.1	0	0	0	0	0	0	0	0	0.89947	0	0
ENSG00000273978	AC005066.1	0	0	0	0	0	0	0	0	0	0	0
ENSG00000270764	AC005070.1	0	0	0	0	0	0	0	0	0	0	1.20716
ENSG00000271482	AC005070.2	0	0	0	0.911795	0	0	0	0	0	0	0
ENSG00000272918	AC005070.3	43.3028	28.3266	21.7402	21.8831	27.7153	23.581	21.0831	26.7615	30.582	33.7294	42.2504
ENSG00000272219	AC005072.1	2.34069	0	0.869608	0	0	0	1.05415	0	0.89947	3.61387	2.41431
ENSG00000224046	AC005076.1	58.5173	29.2119	24.349	35.56	42.5627	28.8212	36.8954	38.3582	23.3862	55.4126	83.2937
ENSG00000213549	AC005077.1	0	0	0	0	0	0	0	0	0	0	0
ENSG00000224273	AC005077.2	2.34069	1.77042	0	0.911795	0	0.873369	0	0	0.89947	1.20462	1.20716
ENSG00000228829	AC005077.3	2.34069	0.885208	0	0.911795	0.989831	0	0	0	0	2.40924	2.41431
ENSG00000230882	AC005077.4	3.51104	5.31125	13.0441	6.38257	3.95932	7.86032	6.32493	6.24436	8.9947	2.40924	7.24293
ENSG00000226816	AC005082.1	0	0	0	0	0	0.873369	0	0	0	1.20462	0
ENSG00000233834	AC005083.1	39.7918	38.9491	26.0882	40.119	36.6237	48.0353	35.8412	34.79	32.3809	40.9572	44.6647
ENSG00000271330	AC005084.1	0	0	0	0	0	0	0	0	0	0	0
ENSG00000261535	AC005086.1	0	0.885208	0	0.911795	0	0	2.10831	1.7841	1.79894	2.40924	3.62147
ENSG00000279724	AC005086.2	2.34069	0	0	0	0	0	0	0	0	0	0
ENSG00000280004	AC005086.3	0	0	0	0	0	0	0	0	0.89947	0	0
ENSG00000280404	AC005086.4	0	0	0	0	0	0	0	0	0	3.61387	0
ENSG00000278586	AC005088.1	1.17035	0	0	0	0	0	0	0	0	2.40924	1.20716
ENSG00000274080	AC005089.1	1.17035	1.77042	0.869608	6.38257	4.94915	0.873369	0	5.3523	3.59788	2.40924	6.03578
ENSG00000231418	AC005090.1	0	0	0	0	0	0	0	0	0	0	0
ENSG00000229893	AC005091.1	417.814	151.371	171.313	187.83	192.027	177.294	148.636	176.626	180.793	422.822	432.162
ENSG00000229949	AC005094.1	0	0	0	1.82359	0	0	0	0.892051	0	1.20462	0
ENSG00000259294	AC005096.1	0	0	1.73922	0	0	0	1.05415	0	0	0	0
ENSG00000226624	AC005099.1	0	0	0.869608	0.911795	0	0	3.16246	0.892051	0	9.63698	2.41431
ENSG00000219039	AC005102.1	2.34069	0	0.869608	0	0.989831	0	0	0	0	2.40924	0
ENSG00000223374	AC005104.1	241.091	617.875	566.984	633.698	841.356	533.629	668.334	557.532	610.74	272.245	299.375
ENSG00000224232	AC005104.2	0	0	1.73922	0	0	2.62011	1.05415	0	0	0	2.41431
ENSG00000225286	AC005105.1	0	0.885208	0	0	0	0	0	0	0	0	0
ENSG00000283517	AC005144.1	0	0	0	0	0	0	0	0	0	0	1.20716
ENSG00000248431	AC005150.1	16.3849	0	0	0.911795	0.989831	0	1.05415	1.7841	0.89947	10.8416	16.9002
ENSG00000196295	AC005154.1	148.634	106.225	87.8304	241.626	200.936	122.272	128.607	195.359	176.296	145.759	154.516
ENSG00000226874	AC005154.2	0	0	0.869608	0.911795	5.93899	0	0	0.892051	0.89947	1.20462	1.20716
ENSG00000244480	AC005154.3	1.17035	0	4.34804	10.0297	0.989831	1.74674	2.10831	3.5682	3.59788	1.20462	0
ENSG00000263683	AC005154.4	5.85173	2.65562	1.73922	0	0.989831	2.62011	1.05415	2.67615	0.89947	12.0462	4.82862
ENSG00000264520	AC005154.5	2.34069	0	0.869608	2.73539	2.96949	0.873369	2.10831	3.5682	1.79894	1.20462	0
ENSG00000281039	AC005154.6	0	0	0	0	0	0	0	0	0	0	0
ENSG00000278819	AC005156.1	3.51104	0.885208	0	0	0.989831	0	1.05415	0	1.79894	1.20462	2.41431
ENSG00000227658	AC005160.1	0	0	0	0	0	0	0	0	0	0	1.20716
ENSG00000229452	AC005162.1	0	0	0	0	0	0	0	0.892051	0	0	0
ENSG00000233517	AC005162.2	0	0	0.869608	0	0.989831	0	0	1.7841	0	0	0
ENSG00000272568	AC005162.3	1.17035	0	0	0	1.97966	0.873369	0	0	0	0	0
ENSG00000223561	AC005165.1	0	0	0	0	0	0	1.05415	0	0	0	0
ENSG00000239622	AC005165.2	0	0	0	0	1.97966	0	0	0	0	0	0
ENSG00000268153	AC005176.1	0	0	0	0	0	0	0	0	0	0	0
ENSG00000269519	AC005176.2	0	0	0	0	0	0	0	0	0	0	0
ENSG00000251243	AC005178.1	0	0	0	0	0	0	0	0	0	0	0
ENSG00000267405	AC005180.1	0	2.65562	1.73922	0	4.94915	1.74674	1.05415	0.892051	0	2.40924	1.20716
ENSG00000267505	AC005180.2	1.17035	2.65562	2.60882	0	0.989831	1.74674	2.10831	1.7841	0	3.61387	4.82862
ENSG00000271101	AC005181.1	1.17035	0	0	0	0	0	0	0	0	0	0
ENSG00000271500	AC005183.1	10.5331	2.65562	3.47843	1.82359	1.97966	1.74674	1.05415	0.892051	0	7.22773	6.03578
ENSG00000270794	AC005185.1	0	0	0	0	0	0	0	0	0	0	0
ENSG00000275212	AC005186.1	0	0	0	0	0	0	0	0	0	0	1.20716
ENSG00000229497	AC005189.1	1.17035	0	1.73922	0	0.989831	0.873369	0	0	0	0	0
ENSG00000271421	AC005191.1	0	0	0	0	0	0	0	0	0	0	0
ENSG00000269694	AC005197.1	5.85173	2.65562	0.869608	4.55898	0.989831	1.74674	4.21662	0	1.79894	2.40924	4.82862
ENSG00000230258	AC005208.1	1.17035	0	0	0	0	0	0	0	0.89947	0	1.20716
ENSG00000263684	AC005209.1	0	0	0	0	0	0	0	0	0	0	0
ENSG00000236352	AC005220.1	0	0	1.73922	0	0.989831	0	3.16246	0.892051	1.79894	0	1.20716
ENSG00000231595	AC005224.1	8.19243	18.5894	14.7833	9.11795	6.92882	9.60706	22.1372	6.24436	4.49735	6.02311	8.45009
ENSG00000262786	AC005224.2	0	0	0	0	0	0.873369	0	0	0	0	1.20716
ENSG00000266378	AC005224.3	0	0	0	0	0	0.873369	0	0	0	1.20462	1.20716
ENSG00000266709	AC005224.4	1.17035	0	1.73922	0	1.97966	1.74674	1.05415	2.67615	0.89947	0	0
ENSG00000258443	AC005225.1	1.17035	0	0	1.82359	0.989831	0	0	0	0.89947	1.20462	0
ENSG00000258603	AC005225.2	3.51104	0	0	0	0.989831	0	0	0	0	0	0
ENSG00000258695	AC005225.3	0	1.77042	0	3.64718	1.97966	0.873369	1.05415	2.67615	0.89947	0	2.41431
ENSG00000279026	AC005225.4	0	0.885208	1.73922	2.73539	2.96949	1.74674	4.21662	0.892051	2.69841	0	1.20716
ENSG00000213209	AC005229.1	0	0	0.869608	0	0	0.873369	0	0	0	0	0
ENSG00000213210	AC005229.2	0	0	0	0.911795	0	0.873369	0	0	0	0	1.20716
ENSG00000270200	AC005229.3	0	0	0	0	0	0	0	0	0	0	0
ENSG00000273314	AC005229.4	10.5331	15.9337	7.82647	18.2359	4.94915	4.36685	12.6499	11.5967	6.29629	10.8416	15.693
ENSG00000258930	AC005230.1	1.17035	0	0	0	0	0	0	1.7841	0	0	0
ENSG00000235035	AC005234.1	0	0	0	0	0	0.873369	0	0	0	0	1.20716
ENSG00000225521	AC005237.1	1.17035	0	0	0	0	0	0	0	0	0	2.41431
ENSG00000235861	AC005237.2	0	0	0	0	0	0	0	0	0	1.20462	0
ENSG00000263648	AC005244.1	0	0	0	0	0	0.873369	1.05415	0	0	1.20462	1.20716
ENSG00000265400	AC005244.2	0	0	0	0	0	0	1.05415	0	0	0	0
ENSG00000271184	AC005252.1	0	0	0	0	0	0	0	0	0	0	0
ENSG00000280125	AC005252.2	0	0	0	0	0	0	0	0	0	0	0
ENSG00000280415	AC005252.3	0	0	0	0	0	0	0	0	0	1.20462	0
ENSG00000268030	AC005253.1	648.372	224.843	227.837	342.835	345.451	212.229	242.455	311.326	271.64	686.635	737.572
ENSG00000268983	AC005253.2	1262.8	636.464	640.032	803.292	914.604	598.258	685.2	717.209	703.385	1402.18	1501.7
ENSG00000256210	AC005255.1	3.51104	3.54083	5.21765	3.64718	5.93899	5.24022	5.27077	1.7841	1.79894	10.8416	13.2787
ENSG00000267073	AC005256.1	0	0	0	0	0	0	0	0.892051	0	2.40924	1.20716
ENSG00000273734	AC005258.1	0	0	0	0	0	0	0	0	0	0	0
ENSG00000268205	AC005261.1	300.779	132.781	108.701	138.593	159.363	108.298	131.769	157.893	129.524	291.519	287.303
ENSG00000268678	AC005261.2	53.8359	19.4746	21.7402	9.11795	22.7661	21.8342	15.8123	17.841	15.291	40.9572	45.8719
ENSG00000268713	AC005261.3	105.331	10.6225	18.2618	19.1477	23.7559	13.1005	9.48739	18.7331	17.0899	110.825	102.608
ENSG00000268723	AC005261.4	1.17035	0	1.73922	0	0	0	1.05415	0.892051	0	3.61387	0
ENSG00000279541	AC005261.5	66.7098	10.6225	16.5226	28.2657	25.7356	20.9609	18.9748	17.841	19.7883	51.7988	45.8719
ENSG00000266944	AC005262.1	4.68139	1.77042	0	0.911795	0.989831	0.873369	0	0.892051	0.89947	7.22773	6.03578
ENSG00000267139	AC005262.2	213.003	92.9468	82.6128	61.0903	64.339	68.1228	68.52	67.7959	97.1427	192.74	201.595
ENSG00000267551	AC005264.1	218.855	156.682	160.008	247.096	262.305	169.434	174.99	211.416	223.968	212.014	229.36
ENSG00000280168	AC005274.1	0	0	0	0	0	0	0	0	0	0	0
ENSG00000263707	AC005277.1	0	1.77042	2.60882	0	0.989831	1.74674	0	0.892051	0	0	2.41431
ENSG00000277621	AC005277.2	0	0	0	0	0	0	1.05415	0	0	0	0
ENSG00000251393	AC005280.1	1.17035	0	1.73922	0	0	0.873369	1.05415	0	0	0	0
ENSG00000225606	AC005281.1	0	0.885208	0.869608	0	0	0.873369	0	0	0	0	2.41431
ENSG00000266469	AC005288.1	279.713	246.973	249.578	177.8	225.681	249.784	246.672	223.905	250.952	216.832	218.495
ENSG00000264067	AC005291.1	0	0	0	0	0	0	0	0	0	2.40924	1.20716
ENSG00000273388	AC005291.2	0	0	0	0	0	0	1.05415	0	0	0	0
ENSG00000256835	AC005294.1	0	0	0	0	0	0	0	0	0	0	0
ENSG00000274923	AC005296.1	0	0	0	0	0	0	0	0	0	0	0
ENSG00000227511	AC005297.1	0	0	0	0	0	0	0	0	0	0	0
ENSG00000232644	AC005297.2	0	0	0	0	0	0	0	0	0	0	0
ENSG00000237171	AC005297.3	1.17035	0	0	0	0	0	0	0	0	0	0
ENSG00000236325	AC005300.1	0	0	0	0	0	0	0	0	0	3.61387	0
ENSG00000273244	AC005301.1	0	0	0	0	0	0	0	0	0	0	0
ENSG00000273098	AC005303.1	0	0	0	0	0	0	0	0	0	0	0
ENSG00000233852	AC005304.1	0	0	0	0	0	0	0	0	0	0	0
ENSG00000265494	AC005304.2	0	0	0	0	0	0	0	0	0	1.20462	0
ENSG00000266744	AC005304.3	0	0.885208	0	0	0	0	0	0	0	0	0
ENSG00000267283	AC005306.1	207.151	254.055	302.624	404.837	450.373	223.583	268.809	369.309	411.957	190.33	171.416
ENSG00000260725	AC005307.1	0	0	0	0	0	0	0	0	0	0	0
ENSG00000214970	AC005323.1	0	0	0	0	0	0	0	0	0	0	0
ENSG00000272736	AC005323.2	0	0	0	0	0	0	1.05415	0	0	1.20462	1.20716
ENSG00000233002	AC005324.1	0	0	0	0.911795	1.97966	0.873369	0	2.67615	0.89947	1.20462	1.20716
ENSG00000233193	AC005324.2	0	0	0	0	0	0	0	0	0	0	0
ENSG00000251537	AC005324.3	0	0	1.73922	0	0.989831	0.873369	0	0	0	1.20462	1.20716
ENSG00000255104	AC005324.4	0	0	0	0	0	0	0	0	0.89947	0	1.20716
ENSG00000266261	AC005324.5	19.8959	7.08166	16.5226	15.5005	16.8271	8.73369	9.48739	8.02846	9.89417	10.8416	15.693
ENSG00000267227	AC005324.6	0	0	0	0	0	0	0	0	0	0	0
ENSG00000226744	AC005326.1	0	0.885208	0	18.2359	13.8576	0.873369	0	6.24436	8.9947	0	2.41431
ENSG00000248015	AC005329.1	499.738	549.714	648.728	637.345	586.97	644.546	646.197	671.714	653.915	493.895	570.984
ENSG00000267755	AC005329.2	58.5173	107.11	98.2657	78.4144	97.0034	109.171	69.5742	58.8754	72.8571	48.1849	67.6007
ENSG00000280486	AC005329.3	497.397	675.414	847.868	885.353	792.855	732.757	752.666	933.085	818.518	524.011	597.542
ENSG00000267372	AC005330.1	5.85173	3.54083	7.82647	4.55898	4.94915	4.36685	0	8.02846	9.89417	7.22773	3.62147
ENSG00000265100	AC005332.1	9.36277	1.77042	2.60882	6.38257	3.95932	3.49348	3.16246	1.7841	2.69841	25.2971	12.0716
ENSG00000267708	AC005332.2	3.51104	0	0.869608	0.911795	1.97966	0	0	2.67615	0	3.61387	4.82862
ENSG00000267731	AC005332.3	2.34069	2.65562	0.869608	3.64718	0.989831	2.62011	1.05415	2.67615	2.69841	1.20462	8.45009
ENSG00000274561	AC005332.4	21.0662	2.65562	1.73922	4.55898	3.95932	5.24022	4.21662	6.24436	2.69841	19.274	22.936
ENSG00000274712	AC005332.5	14.0442	3.54083	6.95686	2.73539	5.93899	4.36685	9.48739	5.3523	6.29629	12.0462	21.7288
ENSG00000277476	AC005332.6	84.265	18.5894	8.69608	33.7364	26.7254	20.0875	15.8123	16.949	21.5873	106.007	114.68
ENSG00000278730	AC005332.7	595.706	312.478	289.579	437.662	388.014	288.212	289.892	428.184	473.121	531.238	544.427
ENSG00000278740	AC005332.8	2.34069	0	0	0	0.989831	0.873369	2.10831	1.7841	0	0	7.24293
ENSG00000267056	AC005336.1	2.34069	5.31125	4.34804	9.11795	9.89831	11.3538	6.32493	8.02846	11.6931	4.81849	2.41431
ENSG00000267218	AC005336.2	2.34069	0.885208	0	0	0.989831	0.873369	0	0.892051	1.79894	4.81849	0
ENSG00000279717	AC005336.3	0	2.65562	0	0	0	0.873369	0	0	0	1.20462	1.20716
ENSG00000268565	AC005339.1	47.9842	128.355	113.049	151.358	124.719	120.525	110.686	141.836	170.899	55.4126	60.3578
ENSG00000263252	AC005341.1	0	0	0	0	0	0	0	0	0	1.20462	0
ENSG00000203593	AC005342.1	10.5331	0	0.869608	0.911795	0.989831	0	0	2.67615	0	18.0693	28.9717
ENSG00000256706	AC005342.2	0	0.885208	0	0	0	0	0	0	0	0	1.20716
ENSG00000278255	AC005344.1	0	0	0	0	0	0	0	0	0	0	0
ENSG00000236160	AC005345.1	0	0	0	0	0	0	0	0	0	0	0
ENSG00000248493	AC005351.1	0	0	0	0	0	0	0	0	0	0	0
ENSG00000250994	AC005355.1	2.34069	0	0.869608	0	1.97966	1.74674	1.05415	0	0	2.40924	3.62147
ENSG00000280420	AC005355.2	1.17035	0	0.869608	0.911795	0	0.873369	0	0.892051	0	2.40924	2.41431
ENSG00000266906	AC005357.1	0	0	0	0	0	0	0	0	0	0	0
ENSG00000267623	AC005357.2	0	0	0.869608	0	0	0	3.16246	0.892051	0	0	0
ENSG00000227274	AC005358.1	0	0	0	0	0	0	0	0	0	1.20462	0
ENSG00000265489	AC005358.2	0	0	0	0	0	0	0	0	0	0	0
ENSG00000255513	AC005363.1	0	0	0	0	0	0	0	0	0	0	0
ENSG00000277602	AC005363.2	11.7035	2.65562	1.73922	1.82359	0.989831	1.74674	0	0	0	12.0462	18.1073
ENSG00000270512	AC005377.1	7.02208	0	0	0	0	0	0	0	0	2.40924	1.20716
ENSG00000267159	AC005379.1	9.36277	0.885208	3.47843	2.73539	1.97966	1.74674	3.16246	1.7841	0	8.43236	6.03578
ENSG00000267243	AC005381.1	0	0	0	0	0	0	0	0	0	0	0
ENSG00000275024	AC005383.1	0	0	0	0	0	0	0	0	0	2.40924	0
ENSG00000268938	AC005387.1	64.3691	19.4746	23.4794	41.9426	28.7051	13.9739	14.7582	19.6251	33.2804	79.5051	73.6365
ENSG00000269191	AC005387.2	25.7476	4.42604	1.73922	1.82359	2.96949	0.873369	0	1.7841	2.69841	25.2971	31.386
ENSG00000275162	AC005391.1	8.19243	0	1.73922	0.911795	0	1.74674	0	0	0.89947	6.02311	10.8644
ENSG00000227606	AC005392.1	0	0	0	0	0	0	0	0	0	0	1.20716
ENSG00000231412	AC005392.2	0	0	0	0	0	0	0	0	0	0	0
ENSG00000272396	AC005392.3	3.51104	0	0	0	0	0	0	0	0	1.20462	1.20716
ENSG00000276445	AC005393.1	2.34069	1.77042	0.869608	1.82359	0.989831	6.98695	1.05415	0	0	4.81849	3.62147
ENSG00000266893	AC005394.1	0	0	0	0	0	0	0	0	0	2.40924	1.20716
ENSG00000283403	AC005394.2	0	0	0	0.911795	0	0	0	0	0	0	0
ENSG00000266368	AC005410.1	0	0	0	0	0	0	0	0	0	0	0
ENSG00000264050	AC005412.1	1.17035	0	0	0	0	0	0	0	0	1.20462	0
ENSG00000259079	AC005476.1	0	3.54083	0	0	0.989831	2.62011	2.10831	0.892051	0	0	1.20716
ENSG00000259146	AC005476.2	1.17035	1.77042	0	0	6.92882	0.873369	3.16246	0.892051	1.79894	2.40924	3.62147
ENSG00000259005	AC005479.1	1.17035	0	0	0	0	1.74674	3.16246	0	0.89947	1.20462	1.20716
ENSG00000270000	AC005479.2	1.17035	0	0.869608	1.82359	0.989831	0	0	0.892051	0	1.20462	1.20716
ENSG00000258891	AC005480.1	332.378	179.697	207.836	231.596	293.98	200.002	284.622	217.66	154.709	455.347	397.154
ENSG00000279461	AC005480.2	2.34069	0	0.869608	0.911795	0	0	1.05415	2.67615	0.89947	1.20462	2.41431
ENSG00000222012	AC005481.1	2.34069	0	0	0	0	0	0	0	0	2.40924	0
ENSG00000233423	AC005482.1	0	0	0	0	0	0	0	0	0	0	0
ENSG00000243018	AC005486.1	0	0	0	0	0	0	0	0	0	0	0
ENSG00000225647	AC005487.1	4.68139	0	0	0	0	0	0	0	0	6.02311	4.82862
ENSG00000278873	AC005495.1	0	0	0	0	0	0	0	0	0	0	0
ENSG00000267224	AC005498.1	0	0	0	0	0	0	0	0	0	0	0
ENSG00000267421	AC005498.2	9.36277	2.65562	2.60882	0.911795	2.96949	2.62011	9.48739	2.67615	1.79894	6.02311	6.03578
ENSG00000269696	AC005498.3	9.36277	1.77042	0.869608	0	0	3.49348	1.05415	0.892051	0.89947	6.02311	9.65724
ENSG00000279599	AC005514.1	0	1.77042	0	0	0	0	0	0	0	0	0
ENSG00000226025	AC005515.1	0	0	0	0	0	0	0	0	0	1.20462	0
ENSG00000269460	AC005515.2	0	0	0	0	0	0	0	0	0	0	0
ENSG00000230190	AC005518.1	0	0	0	0	0	0	0	0	0	0	0
ENSG00000270634	AC005518.2	0	0	0	0	0	0	0	0	0	0	0
ENSG00000258559	AC005519.1	11.7035	7.96687	4.34804	11.8533	6.92882	3.49348	4.21662	2.67615	6.29629	13.2508	12.0716
ENSG00000258653	AC005520.1	1.17035	0	0	0.911795	0	1.74674	0	0	0	2.40924	0
ENSG00000259065	AC005520.2	9.36277	11.5077	10.4353	25.5303	23.7559	3.49348	6.32493	24.9774	23.3862	6.02311	7.24293
ENSG00000270140	AC005520.3	4.68139	0	0.869608	2.73539	0	0	0	1.7841	0	3.61387	6.03578
ENSG00000270576	AC005520.4	0	0	0	0	0	0	0	0	0	0	1.20716
ENSG00000273711	AC005520.5	16.3849	5.31125	4.34804	4.55898	6.92882	5.24022	2.10831	8.02846	6.29629	19.274	7.24293
ENSG00000213296	AC005521.1	0	0	0	0	0	0	0	0.892051	0	2.40924	1.20716
ENSG00000250614	AC005522.1	0	0	0	0	0	0	0	0	0	0	0
ENSG00000268536	AC005523.1	9.36277	2.65562	1.73922	0.911795	0.989831	0.873369	2.10831	0.892051	0	10.8416	12.0716
ENSG00000269604	AC005523.2	1208.97	995.859	967.874	665.61	684.963	893.457	830.674	761.811	797.83	1078.14	1105.75
ENSG00000283269	AC005524.1	0	0	0	0	0	0	0	0	0	1.20462	0
ENSG00000234208	AC005529.1	3.51104	0	0	0	0	0.873369	0	0	0	0	0
ENSG00000253183	AC005531.1	9.36277	0	0	0	0.989831	0	1.05415	0.892051	0	14.4555	1.20716
ENSG00000230825	AC005532.1	8.19243	1.77042	1.73922	2.73539	1.97966	2.62011	1.05415	0	1.79894	12.0462	4.82862
ENSG00000244167	AC005532.2	0	0	0	0	0	0	0	0	0	0	0
ENSG00000224903	AC005534.1	7.02208	5.31125	6.08726	16.4123	17.817	6.98695	12.6499	7.13641	9.89417	10.8416	2.41431
ENSG00000234450	AC005534.2	0	0	0	1.82359	0	0	1.05415	0.892051	0	0	0
ENSG00000232006	AC005537.1	0	0	0.869608	0	0	0.873369	1.05415	0.892051	0	0	3.62147
ENSG00000237581	AC005538.1	0	0	0	0	0	0	0	0	0	0	0
ENSG00000279809	AC005538.2	0	0	0	0	0	0	0	0	0	0	0
ENSG00000228937	AC005539.1	0	0	0	0	0	0	0	0	0	0	0
ENSG00000235852	AC005540.1	507.93	254.055	240.881	241.626	186.088	209.609	204.506	233.717	191.587	415.595	430.954
ENSG00000264491	AC005544.1	0	0	0	0	0	0	0	0	0	0	0
ENSG00000265664	AC005544.2	0	0.885208	0	0	0	0	0	0	0	0	0
ENSG00000266897	AC005546.1	4.68139	1.77042	0	1.82359	0.989831	0.873369	3.16246	0	0	4.81849	8.45009
ENSG00000264990	AC005549.1	0	0	0	0	0	0	0	0	0	0	0
ENSG00000225974	AC005550.1	0	0	0	0	0	0	0	0	0	0	0
ENSG00000237070	AC005550.2	0	0	0	0	1.97966	0	0	0	0	0	1.20716
ENSG00000264174	AC005552.1	0	0	0	0	0	0	0	0	0	1.20462	2.41431
ENSG00000267036	AC005559.1	16.3849	2.65562	5.21765	10.0297	13.8576	6.11358	4.21662	5.3523	2.69841	6.02311	14.4859
ENSG00000214719	AC005562.1	10.5331	7.08166	6.08726	2.73539	4.94915	12.2272	5.27077	6.24436	4.49735	14.4555	13.2787
ENSG00000273609	AC005562.2	0	0	0.869608	0	0	0	0	0	0	0	0
ENSG00000280247	AC005578.1	33.9401	61.9645	46.9588	48.3251	36.6237	45.4152	37.9496	43.7105	47.6719	46.9803	32.5932
ENSG00000267320	AC005580.1	2.34069	0	0	0	0	0	0	0	0	0	0
ENSG00000240449	AC005586.1	174.382	115.077	160.877	144.975	171.241	103.058	127.553	117.751	160.106	157.806	224.531
ENSG00000261305	AC005586.2	10.5331	20.3598	20.8706	10.9415	13.8576	10.4804	21.0831	15.1649	6.29629	8.43236	9.65724
ENSG00000216917	AC005587.1	1.17035	0	0	0	0	0.873369	0	1.7841	0	0	1.20716
ENSG00000226509	AC005588.1	0	0	0	0	0	0	0	0	0	0	0
ENSG00000261757	AC005592.1	0	0	0	0	1.97966	0	0	0	0	0	0
ENSG00000279584	AC005593.1	8.19243	3.54083	5.21765	0	0	0.873369	4.21662	0.892051	2.69841	25.2971	15.693
ENSG00000267223	AC005597.1	1.17035	0	0	0	0	0	0	0	0	1.20462	0
ENSG00000260107	AC005606.1	211.833	321.33	351.322	271.715	235.58	304.806	254.051	280.104	330.105	202.377	257.124
ENSG00000261790	AC005606.2	403.77	180.582	215.663	196.948	225.681	165.94	210.831	163.245	171.799	366.205	376.632
ENSG00000278901	AC005609.1	0	0	0	0	0	0	0	0	0	0	0
ENSG00000278907	AC005609.2	0	0	0	0	0	0	0	0	0	0	0
ENSG00000278915	AC005609.3	0	0	0	0	0	0	0	0	0	1.20462	0
ENSG00000278946	AC005609.4	0	0	0	0	0	0	0	0	0	0	0
ENSG00000279726	AC005609.5	0	0	0	0.911795	0	0.873369	0	0	0	0	0
ENSG00000269296	AC005614.1	8.19243	5.31125	3.47843	8.20616	9.89831	5.24022	9.48739	9.81256	8.09523	9.63698	7.24293
ENSG00000269749	AC005614.2	0	0	0	0	0	0	0	0	0	0	0
ENSG00000267423	AC005616.1	1.17035	0	0	0	0	0	0	0	0	1.20462	0
ENSG00000272070	AC005618.1	2.34069	0	1.73922	0	0.989831	1.74674	0	0.892051	0.89947	1.20462	3.62147
ENSG00000279855	AC005618.2	1.17035	0	0	0	0	0	0	0	0	0	0
ENSG00000280026	AC005618.3	1.17035	0	1.73922	0	0	0	0	0	0	0	0
ENSG00000283525	AC005622.1	3.51104	0	0.869608	0.911795	1.97966	0	1.05415	0	0.89947	8.43236	7.24293
ENSG00000266963	AC005625.1	45.6435	1.77042	6.08726	4.55898	6.92882	2.62011	2.10831	5.3523	8.09523	44.571	48.2862
ENSG00000257639	AC005632.1	2.34069	0	0	0	0	0.873369	0	0	0	4.81849	6.03578
ENSG00000261596	AC005632.2	7.02208	1.77042	0.869608	11.8533	7.91865	5.24022	6.32493	1.7841	8.9947	10.8416	2.41431
ENSG00000271609	AC005632.3	1.17035	0	0	0	0	0	0	0	0	0	0
ENSG00000273956	AC005632.4	0	0	0	0	0	0	0	0	0	2.40924	0
ENSG00000261886	AC005670.1	1.17035	0	1.73922	0	0	2.62011	1.05415	0.892051	1.79894	8.43236	6.03578
ENSG00000262633	AC005670.2	0	0	0	0	0	0	0	0	0	0	0
ENSG00000250413	AC005674.1	0	0	0	0	0	0	0	0	0	0	0
ENSG00000261490	AC005674.2	5.85173	20.3598	19.1314	21.8831	21.7763	16.594	16.8665	11.5967	18.8889	4.81849	8.45009
ENSG00000226329	AC005682.1	0	17.7042	15.6529	25.5303	28.7051	5.24022	13.704	21.4092	18.8889	2.40924	9.65724
ENSG00000278860	AC005691.1	0	0	0	0	0	0	0	0	0	0	0
ENSG00000204990	AC005692.1	1.17035	0	0	0	0	0	0	0	0	0	0
ENSG00000261629	AC005692.2	1.17035	0	0	0	0	0	0	0	0	0	0
ENSG00000262966	AC005695.1	5.85173	5.31125	4.34804	2.73539	2.96949	5.24022	4.21662	0.892051	2.69841	3.61387	4.82862
ENSG00000263708	AC005695.2	0	0	0	0	0	0	0	0	0	1.20462	0
ENSG00000273816	AC005695.3	0	0	0.869608	0	0	0	0	0	0	0	2.41431
ENSG00000262050	AC005696.1	22.2366	31.8675	37.3931	57.4431	55.4305	28.8212	24.2455	68.6879	54.8677	20.4786	31.386
ENSG00000272770	AC005696.2	23.4069	166.419	143.485	146.799	144.515	126.639	138.094	130.239	148.413	9.63698	31.386
ENSG00000272911	AC005696.3	9.36277	0	2.60882	0	0	0	3.16246	0	0	3.61387	1.20716
ENSG00000277200	AC005696.4	3.51104	1.77042	0	1.82359	0	0	0	0.892051	2.69841	8.43236	4.82862
ENSG00000266202	AC005697.1	0	0	0	0	0	0	0	0	0	0	0
ENSG00000266527	AC005697.2	5.85173	14.1633	19.1314	40.119	51.4712	21.8342	15.8123	38.3582	35.9788	10.8416	13.2787
ENSG00000249631	AC005699.1	0	0	0	0	0	0	0	0	0	0	0
ENSG00000267318	AC005702.1	0	0	0	0	0	0	0	0	0	0	0
ENSG00000267526	AC005702.2	2.34069	0	4.34804	1.82359	6.92882	1.74674	0	6.24436	5.39682	2.40924	2.41431
ENSG00000274378	AC005702.3	1.17035	0	0	0	0	0	0	0	0	0	0
ENSG00000275860	AC005702.4	0	0	0	0	0	0	0	0	0	0	0
ENSG00000230971	AC005703.1	0	0	0.869608	0.911795	0	0	0	0	0	0	0
ENSG00000237377	AC005703.2	0	0	0	0	0	0	0	0	0	0	0
ENSG00000265445	AC005703.3	0	0	0	0	0	0	0	0	0	0	0
ENSG00000266667	AC005703.4	0	0	0	2.73539	0.989831	0.873369	0	0	0.89947	3.61387	0
ENSG00000279567	AC005703.5	1.17035	0	0	0	0	0	0	0	0	1.20462	0
ENSG00000279660	AC005703.6	50.3249	152.256	117.397	187.83	232.61	144.979	142.311	187.331	164.603	55.4126	43.4576
ENSG00000230607	AC005722.1	0	0	0	0	0	0	0	0	0	3.61387	0
ENSG00000262681	AC005722.2	1.17035	0.885208	0	0	0	0	0	0	0	1.20462	2.41431
ENSG00000264785	AC005722.3	3.51104	7.08166	2.60882	6.38257	4.94915	0.873369	9.48739	9.81256	6.29629	1.20462	4.82862
ENSG00000264727	AC005725.1	0	0	0	0.911795	0	0	0	0	0	1.20462	0
ENSG00000258472	AC005726.1	33.9401	60.1941	82.6128	101.209	78.1966	67.2494	70.6283	83.8528	77.3544	38.5479	32.5932
ENSG00000264044	AC005726.2	591.025	1170.24	976.57	762.261	786.916	975.553	921.331	849.232	849.1	485.463	441.819
ENSG00000264608	AC005726.3	3.51104	7.96687	8.69608	21.8831	14.8475	11.3538	10.5415	12.4887	21.5873	6.02311	3.62147
ENSG00000265168	AC005726.4	567.618	305.397	318.277	309.099	423.648	323.147	375.279	361.281	325.608	564.968	532.356
ENSG00000265287	AC005726.5	24.5773	27.4414	19.1314	16.4123	8.90848	16.594	10.5415	14.2728	9.89417	10.8416	21.7288
ENSG00000225681	AC005730.1	0	0	0	0	0	0	0	0.892051	0	0	0
ENSG00000261033	AC005730.2	1.17035	0	3.47843	0.911795	2.96949	0	0	0	0.89947	3.61387	3.62147
ENSG00000266126	AC005730.3	1.17035	0.885208	0	0	0.989831	0	1.05415	0	0	1.20462	3.62147
ENSG00000262185	AC005736.1	3.51104	0	3.47843	0	1.97966	2.62011	1.05415	2.67615	0.89947	0	0
ENSG00000262888	AC005736.2	0	0	0	0	0	0	0	0	0	0	2.41431
ENSG00000263159	AC005736.3	3.51104	0	0	0	0	0	0	0	0	2.40924	1.20716
ENSG00000226040	AC005740.1	0	0	0	0	0	0.873369	0	0	0	0	0
ENSG00000250347	AC005740.2	1.17035	0.885208	0.869608	0	0	0	0	0	0	1.20462	1.20716
ENSG00000254099	AC005740.3	105.331	84.0947	100.005	124.004	131.648	86.4636	118.065	122.211	66.5608	95.1652	92.951
ENSG00000271871	AC005740.4	0	1.77042	2.60882	1.82359	4.94915	1.74674	2.10831	0	2.69841	1.20462	0
ENSG00000249418	AC005741.1	0	0	0	0	0	0	0	0	0	1.20462	0
ENSG00000266934	AC005746.1	0	1.77042	0	0.911795	2.96949	0	4.21662	1.7841	1.79894	0	0
ENSG00000267131	AC005746.2	3.51104	1.77042	5.21765	3.64718	1.97966	1.74674	2.10831	4.46025	4.49735	4.81849	7.24293
ENSG00000273982	AC005746.3	0	0	0	0	0.989831	0	0	0	0	0	2.41431
ENSG00000278925	AC005753.1	0	0	0	0	0	0	0	0	0	2.40924	0
ENSG00000267044	AC005757.1	0	0	0.869608	0	0	0	0	0	0	7.22773	1.20716
ENSG00000267630	AC005758.1	1.17035	0	0	0	0	0	0	0	0	1.20462	0
ENSG00000268650	AC005759.1	21.0662	1.77042	4.34804	3.64718	1.97966	4.36685	2.10831	4.46025	2.69841	15.6601	20.5216
ENSG00000267471	AC005771.1	0	0	0	0	0	0	0	0	0	0	0
ENSG00000232058	AC005772.1	1.17035	0	0	1.82359	0	2.62011	0	0	0	1.20462	0
ENSG00000261198	AC005774.1	0	0	0	0	0	0	0	0	0	0	0
ENSG00000266933	AC005775.1	124.057	121.273	144.355	124.916	153.424	152.84	149.69	140.052	126.825	92.7559	101.401
ENSG00000270802	AC005776.1	3.51104	0.885208	0	0	0	0	0	0	0.89947	6.02311	4.82862
ENSG00000273218	AC005776.2	23.4069	2.65562	9.56569	3.64718	3.95932	0.873369	3.16246	1.7841	0	31.3202	54.322
ENSG00000267148	AC005777.1	0	0	0	1.82359	0	0	0	0	0	1.20462	0
ENSG00000266958	AC005779.1	5.85173	2.65562	0	0.911795	0.989831	0.873369	1.05415	0.892051	0	2.40924	1.20716
ENSG00000267545	AC005779.2	1.17035	0	0	0	0	0	0	0	0	3.61387	1.20716
ENSG00000268189	AC005785.1	683.482	229.269	220.011	219.743	192.027	204.368	150.744	191.791	194.285	713.136	736.365
ENSG00000279203	AC005785.2	8.19243	2.65562	1.73922	2.73539	3.95932	2.62011	5.27077	2.67615	5.39682	9.63698	18.1073
ENSG00000266959	AC005786.1	0	0	0	0	0	0.873369	0	0	0	1.20462	0
ENSG00000267231	AC005786.2	1.17035	0.885208	2.60882	0.911795	0	0.873369	1.05415	1.7841	0	10.8416	14.4859
ENSG00000267436	AC005786.3	169.7	218.646	234.794	175.065	152.434	183.408	192.91	160.569	175.397	134.918	130.373
ENSG00000279590	AC005786.4	0	0	0	0	0	0	0	0.892051	0	1.20462	1.20716
ENSG00000267090	AC005789.1	29.2587	17.7042	22.6098	25.5303	20.7865	21.8342	23.1914	24.0854	27.8836	36.1387	44.6647
ENSG00000274447	AC005790.1	0	0	0	0	0	0	0	0.892051	0	0	0
ENSG00000279617	AC005796.1	1.17035	0	0	0.911795	0	0	0	0	0	0	2.41431
ENSG00000248188	AC005798.1	0	0	0	0.911795	0	0	0	0	0	0	0
ENSG00000235415	AC005808.1	7.02208	7.96687	9.56569	9.11795	14.8475	13.9739	6.32493	23.1933	15.291	6.02311	1.20716
ENSG00000265702	AC005821.1	2.34069	3.54083	2.60882	0	0	0.873369	2.10831	0.892051	0	1.20462	2.41431
ENSG00000235554	AC005822.1	4.68139	2.65562	3.47843	0.911795	0	6.11358	3.16246	5.3523	3.59788	3.61387	4.82862
ENSG00000249658	AC005823.1	0	0	0	0	0	0	0	0	0	0	0
ENSG00000249982	AC005823.2	0	0	0	0	0	0	0	0	0	1.20462	0
ENSG00000226797	AC005828.1	5.85173	5.31125	4.34804	15.5005	1.97966	4.36685	0	11.5967	7.19576	7.22773	4.82862
ENSG00000263501	AC005828.2	1.17035	0	0	0	0	0	0	0	0	0	0
ENSG00000263644	AC005828.3	1.17035	0.885208	0	0.911795	0	0	0	0.892051	0.89947	1.20462	0
ENSG00000265282	AC005828.4	7.02208	2.65562	1.73922	4.55898	10.8881	0.873369	5.27077	4.46025	6.29629	6.02311	6.03578
ENSG00000265971	AC005828.5	0	0	0.869608	0	0	0.873369	0	0	0	1.20462	0
ENSG00000271749	AC005828.6	0	0	0	0	0	0	0	0	0	0	0
ENSG00000271919	AC005828.7	0	0	0	0	0	0	0	0	0	0	2.41431
ENSG00000261575	AC005829.1	0	0	0	0	0	0	0	0	0	1.20462	0
ENSG00000262539	AC005829.2	0	0	0	0	0	0	0	0	0	0	0
ENSG00000280202	AC005831.1	16.3849	55.7681	46.0892	30.0892	34.6441	36.6815	45.3286	26.7615	44.9735	19.274	6.03578
ENSG00000256381	AC005832.1	0	0	0	0	0	0	0	0	0	0	0
ENSG00000256748	AC005832.2	2.34069	0	0	0	0	0	0	0	0	1.20462	0
ENSG00000256799	AC005832.3	0	0	0	0	0	0	0	0	1.79894	0	0
ENSG00000272921	AC005832.4	0	0	0	0	0	0	0	0	0	0	0
ENSG00000255474	AC005833.1	0	0	0.869608	0	0.989831	0	1.05415	0.892051	0.89947	2.40924	3.62147
ENSG00000255639	AC005833.2	0	0	0	0	0	0	0	0	0	0	0
ENSG00000256988	AC005833.3	0	0	0	0	0	0	0	0	0	0	0
ENSG00000261335	AC005837.1	5.85173	3.54083	11.3049	4.55898	3.95932	10.4804	8.43323	4.46025	4.49735	6.02311	7.24293
ENSG00000267168	AC005837.2	0	0	0	0	0	0	0	0	0	0	0
ENSG00000277382	AC005837.3	3.51104	0.885208	2.60882	0.911795	0.989831	0.873369	0	0	0	3.61387	3.62147
ENSG00000223544	AC005838.1	0	0.885208	1.73922	0	0.989831	0	0	0	0	0	0
ENSG00000266538	AC005838.2	9.36277	7.08166	6.08726	10.9415	6.92882	7.86032	12.6499	6.24436	7.19576	4.81849	25.3503
ENSG00000279089	AC005839.1	35.1104	9.73729	16.5226	12.7651	19.7966	19.2141	10.5415	12.4887	14.3915	22.8878	35.0075
ENSG00000213942	AC005840.1	38.6214	28.3266	27.8275	17.3241	17.817	20.9609	18.9748	32.1138	26.0846	18.0693	14.4859
ENSG00000256433	AC005840.2	15.2145	5.31125	13.0441	15.5005	3.95932	12.2272	15.8123	7.13641	10.7936	7.22773	8.45009
ENSG00000256913	AC005840.3	0	0	0.869608	2.73539	0	0	0	0.892051	0.89947	1.20462	4.82862
ENSG00000276718	AC005840.4	2.34069	1.77042	0	1.82359	2.96949	1.74674	1.05415	0.892051	0.89947	8.43236	7.24293
ENSG00000258092	AC005841.1	692.845	1228.67	1196.58	751.319	849.275	1168.57	1153.24	822.471	854.496	652.905	616.856
ENSG00000256862	AC005842.1	0	0	0	0	0.989831	0	0	0	0	2.40924	0
ENSG00000255775	AC005845.1	3.51104	0	0	0	0	0	0	0	0	0	4.82862
ENSG00000267667	AC005856.1	0	0	0	0	0	0	2.10831	0	0	0	0
ENSG00000280272	AC005858.1	0	0	0	0	0	0	0	0	0	0	0
ENSG00000280364	AC005858.2	0	0	0	0	0	0	0	0	0	0	0
ENSG00000280398	AC005858.3	0	0	0	0	0	0	0	0	0	0	0
ENSG00000205325	AC005863.1	1.17035	0	0	0	0	0.873369	0	0	0	2.40924	0
ENSG00000236908	AC005865.1	0	0	0	0	0	0	0	0	0	0	0
ENSG00000250770	AC005865.2	0	0	0	0	0	0.873369	0	0	0	2.40924	1.20716
ENSG00000256125	AC005868.1	0	0	0	0	0	0	0	0	0	0	0
ENSG00000235198	AC005871.1	0	0.885208	0	0	0	0	0	0	0	0	0
ENSG00000258114	AC005871.2	16.3849	60.1941	53.9157	95.7385	107.892	45.4152	45.3286	85.6369	76.4549	13.2508	13.2787
ENSG00000267207	AC005884.1	26.918	20.3598	26.0882	47.4133	55.4305	27.0744	36.8954	63.3356	62.0634	28.9109	16.9002
ENSG00000267449	AC005884.2	0	1.77042	0.869608	1.82359	0.989831	4.36685	1.05415	7.13641	1.79894	3.61387	2.41431
ENSG00000264083	AC005899.1	3.51104	0	0	0	0	0	0	0	0	3.61387	2.41431
ENSG00000264373	AC005899.2	0	0	0	0.911795	0	0	0	0	0	0	3.62147
ENSG00000265139	AC005899.3	2.34069	1.77042	4.34804	6.38257	5.93899	0.873369	2.10831	4.46025	3.59788	2.40924	1.20716
ENSG00000265794	AC005899.4	0	0	0	0	0	0	0	0	0	0	0
ENSG00000266385	AC005899.5	2.34069	0	0.869608	0	0	0	0	0.892051	1.79894	3.61387	6.03578
ENSG00000274341	AC005899.6	9.36277	1.77042	0.869608	3.64718	0.989831	2.62011	3.16246	0.892051	0.89947	2.40924	12.0716
ENSG00000278668	AC005899.7	2.34069	0	0	2.73539	0.989831	0	0	0	0.89947	2.40924	2.41431
ENSG00000279762	AC005899.8	217.684	239.006	280.883	88.4441	117.79	234.936	211.885	99.0176	107.936	195.149	228.152
ENSG00000267137	AC005901.1	0	0	0	0	0	0	0	0	0	0	0
ENSG00000255996	AC005906.1	0	0	0	0.911795	0	0	0	0	0	0	0
ENSG00000256654	AC005906.2	0	0	0	0	0	0	0	0	0	0	0
ENSG00000243507	AC005908.1	0	0	0	0	0	0	0	0	0	0	0
ENSG00000256691	AC005908.2	0	0	0	0	0	0	0	0	0	0	0
ENSG00000265425	AC005909.1	0	0	0	0	0	0	0	0	0	3.61387	0
ENSG00000278356	AC005911.1	0	2.65562	2.60882	3.64718	0	1.74674	0	2.67615	1.79894	0	0
ENSG00000227081	AC005912.1	497.397	597.515	760.037	775.938	602.807	809.613	762.154	824.255	696.19	613.153	598.749
ENSG00000275850	AC005912.2	1.17035	0	0	0	0	0.873369	0	0	0	3.61387	1.20716
ENSG00000279446	AC005915.1	1.17035	0	0.869608	0	0	0	0	0	0	0	0
ENSG00000247011	AC005920.1	2.34069	0.885208	0	0	0	0	1.05415	2.67615	0	0	8.45009
ENSG00000249870	AC005920.2	0	0.885208	0	0	0.989831	0	0	0	0	0	1.20716
ENSG00000251665	AC005920.3	5.85173	0	0	0	0	0	0	0	0	0	1.20716
ENSG00000262006	AC005920.4	0	0	0	0	0	0	0	0	0.89947	1.20462	0
ENSG00000248702	AC005921.1	0	0	0	0	0	0	0	0	0	0	0
ENSG00000262967	AC005921.2	272.691	283.266	252.186	230.684	231.62	226.203	265.647	220.337	212.275	281.882	269.196
ENSG00000278963	AC005921.3	9.36277	2.65562	0.869608	2.73539	0	0.873369	1.05415	0	0.89947	1.20462	4.82862
ENSG00000267059	AC005943.1	0	0	0	0	0	0	0	0	0	0	0
ENSG00000279009	AC005943.2	234.069	215.991	243.49	155.005	187.078	234.936	249.835	170.382	196.084	245.743	248.674
ENSG00000267469	AC005944.1	2147.59	1803.17	1879.22	2181.93	2152.88	1955.47	1827.9	2176.6	2227.09	2233.37	2299.63
ENSG00000263199	AC005951.1	0	0	0	0	0	0	0	0	0	0	0
ENSG00000267138	AC005954.1	3.51104	0	0.869608	3.64718	0.989831	1.74674	2.10831	0.892051	1.79894	6.02311	4.82862
ENSG00000267205	AC005954.2	52.6656	45.1456	37.3931	38.2954	58.4	39.3016	43.2203	40.1423	37.7777	51.7988	62.7721
ENSG00000278627	AC005962.1	0	1.77042	1.73922	0	3.95932	0.873369	2.10831	0	2.69841	0	2.41431
ENSG00000266411	AC005972.1	4.68139	0	2.60882	0.911795	0	0	1.05415	0.892051	0	4.81849	3.62147
ENSG00000270324	AC005972.2	0	0	0	0	0	0	0	0	0	0	0
ENSG00000272164	AC005972.3	3.51104	0	0	0	0.989831	0.873369	1.05415	0	0	0	1.20716
ENSG00000283538	AC005972.4	0	0	0	0	1.97966	0	0	0	0	1.20462	1.20716
ENSG00000266869	AC005993.1	9.36277	14.1633	22.6098	24.6185	29.6949	13.1005	13.704	14.2728	19.7883	12.0462	4.82862
ENSG00000241456	AC005996.1	1.17035	0	0	0.911795	0	0	0	0	0	0	0
ENSG00000229403	AC005999.1	0	0	0	0.911795	0	0	0	0	0	1.20462	0
ENSG00000177418	AC006001.1	1.17035	0.885208	0	0	0	0	1.05415	0.892051	1.79894	2.40924	2.41431
ENSG00000226824	AC006001.2	17.5552	14.1633	9.56569	27.3539	9.89831	9.60706	11.5957	16.0569	10.7936	20.4786	20.5216
ENSG00000229180	AC006001.3	26.918	52.2273	42.6108	72.0318	74.2373	50.6554	52.7077	78.5005	47.6719	25.2971	33.8004
ENSG00000275400	AC006001.4	237.58	106.225	99.1353	104.856	74.2373	104.804	91.7114	115.075	124.127	184.307	205.216
ENSG00000231515	AC006003.1	0	0	0	0	0	0	0	0	0	0	0
ENSG00000236795	AC006004.1	0	0	0	0	0	0	0	0	0	2.40924	0
ENSG00000271611	AC006006.1	0	0	0	0	0	0	0	0	0	0	0
ENSG00000230746	AC006007.1	0	0	0	0	0	0	0	0	0	0	0
ENSG00000244563	AC006011.1	0	0	0	0	0	0	0	0	0	0	0
ENSG00000274010	AC006011.2	2.34069	2.65562	0.869608	3.64718	0.989831	0.873369	1.05415	0.892051	0	6.02311	0
ENSG00000234215	AC006012.1	0	0	0	0	0	0	0	0	0	0	0
ENSG00000236531	AC006013.1	0	0	0	0	0	0	0	0	0	0	0
ENSG00000226401	AC006015.1	0	0	0	0	0	0	0	0	0	4.81849	0
ENSG00000229591	AC006017.1	25.7476	40.7196	29.5667	24.6185	34.6441	32.3147	31.6246	24.0854	34.1799	28.9109	27.7646
ENSG00000203335	AC006019.1	0	0	0	0	0	0	0	0	0	0	0
ENSG00000233363	AC006019.2	0	0	0	0	0	0	0	0	0	0	0
ENSG00000270114	AC006019.3	0	0	0	0	0	0	0	0	0	0	0
ENSG00000226636	AC006020.1	2.34069	0	0	0	0	0	0	0	0	2.40924	0
ENSG00000223419	AC006022.1	0	0	0	0	0	0	0	0	0	0	0
ENSG00000270577	AC006023.1	0	0	0	0.911795	0	0	0	0	0	0	1.20716
ENSG00000273444	AC006023.2	0	0	0	0	0	0	0	0	0.89947	1.20462	0
ENSG00000224785	AC006026.1	1.17035	0	3.47843	3.64718	0	2.62011	3.16246	2.67615	1.79894	2.40924	0
ENSG00000228953	AC006026.2	0	0	0	0.911795	0	0	0	0	0	0	0
ENSG00000234286	AC006026.3	0	0	0	0	0	1.74674	0	0	0	0	0
ENSG00000272638	AC006027.1	26.918	43.3752	51.3069	64.7375	64.339	48.0353	34.7871	71.3641	79.1534	37.3433	20.5216
ENSG00000231357	AC006028.1	0	0	0	0	0	0	0	0	0	0	0
ENSG00000264324	AC006030.1	749.022	1162.28	1193.97	3424.7	4261.22	1179.92	1508.49	3147.16	2763.17	823.962	773.787
ENSG00000231916	AC006033.1	21.0662	1.77042	2.60882	3.64718	14.8475	3.49348	10.5415	1.7841	7.19576	15.6601	14.4859
ENSG00000272908	AC006033.2	5.85173	37.1787	22.6098	6.38257	8.90848	22.7076	16.8665	9.81256	9.89417	16.8647	15.693
ENSG00000226442	AC006037.1	0	0	0	0	0	0	0	0	0	0	0
ENSG00000279218	AC006037.2	0	0	0	0	0	0	0	0	0	0	0
ENSG00000229379	AC006041.1	3.51104	0.885208	0	0	0	0.873369	0	0	0	0	3.62147
ENSG00000227719	AC006042.1	9.36277	29.2119	24.349	111.239	92.0543	37.5549	48.4911	90.9892	79.1534	9.63698	13.2787
ENSG00000233108	AC006042.2	0	4.42604	1.73922	7.29436	3.95932	2.62011	5.27077	6.24436	5.39682	3.61387	1.20716
ENSG00000233264	AC006042.3	1.17035	0.885208	0.869608	4.55898	1.97966	0	3.16246	1.7841	0.89947	2.40924	2.41431
ENSG00000234141	AC006042.4	1.17035	0	1.73922	1.82359	0.989831	0.873369	0	0	0	0	1.20716
ENSG00000235886	AC006055.1	0	0	0	0	0	0	0	0	0	1.20462	0
ENSG00000261786	AC006058.1	0	0	0	0	0	0	0	0	0	0	0
ENSG00000271192	AC006058.2	0	0	0	0	0	0	0	0	0	0	0
ENSG00000272121	AC006058.3	0	0	0	0	0	0	0	0	0	0	0
ENSG00000280435	AC006058.4	0	0	0	0	0	0	0	0	0	0	0
ENSG00000230084	AC006059.1	23.4069	50.4568	36.5235	32.8246	48.5017	41.9217	49.5453	33.8979	49.4708	25.2971	36.2147
ENSG00000255608	AC006063.1	0	0	0	0	0	0	0	0	0	0	0
ENSG00000245667	AC006064.1	0	0	0	0	0	0	0	0	0	3.61387	3.62147
ENSG00000247853	AC006064.2	1581.14	988.777	900.914	733.083	798.794	902.19	803.266	869.749	1082.06	1203.42	1262.68
ENSG00000255966	AC006064.3	1.17035	0.885208	4.34804	0	0.989831	2.62011	0	0	0.89947	2.40924	2.41431
ENSG00000269968	AC006064.4	13454.3	23413.7	24187.3	16603.8	18312.9	22516.3	22904.7	17214.8	17216.8	13756.8	13958.3
ENSG00000276232	AC006064.5	0	0	0	0	0	0	0	0	0	0	0
ENSG00000255853	AC006065.1	0	0	0	0	0	0	0	0	0	0	0
ENSG00000255900	AC006065.2	0	0	0	0	0	0	0	0	0	0	0
ENSG00000255944	AC006065.3	0	0	0	0	0	0	0	0	0	0	0
ENSG00000256732	AC006065.4	1.17035	0	0	0	0	0	0	0	0	0	0
ENSG00000278866	AC006065.5	0	0	0	0	0	0	0	0	0	0	0
ENSG00000279171	AC006065.6	0	0	0	0	0	0	0	0	0	0	0
ENSG00000251439	AC006070.1	0	0	0	0	0	0	0	0	0	0	0
ENSG00000225563	AC006076.1	0	0	0	0	0	0	0	0	0	0	0
ENSG00000270892	AC006077.1	0	0	0	0	0	0	0	0	0	0	0
ENSG00000279799	AC006077.2	14.0442	4.42604	6.08726	8.20616	1.97966	14.8473	4.21662	6.24436	9.89417	16.8647	6.03578
ENSG00000261938	AC006111.1	19.8959	23.0154	10.4353	17.3241	15.8373	16.594	24.2455	15.1649	10.7936	21.6832	14.4859
ENSG00000263235	AC006111.2	38.6214	8.85208	7.82647	4.55898	4.94915	14.8473	12.6499	4.46025	4.49735	43.3664	32.5932
ENSG00000276754	AC006111.3	1.17035	0	0	0.911795	0	0	0	0.892051	0.89947	0	0
ENSG00000268352	AC006115.1	2.34069	0	0.869608	0	0	0	0	0	0	0	1.20716
ENSG00000268407	AC006115.2	0	0	0	0	0	0	0	0	0	0	0
ENSG00000266907	AC006116.1	0	6.19645	7.82647	1.82359	0	3.49348	5.27077	0	4.49735	3.61387	1.20716
ENSG00000267776	AC006116.10	12.8738	8.85208	10.4353	5.47077	6.92882	6.98695	7.37908	4.46025	9.89417	21.6832	14.4859
ENSG00000266932	AC006116.2	1.17035	4.42604	0	0.911795	0	1.74674	4.21662	0	2.69841	2.40924	1.20716
ENSG00000267145	AC006116.3	0	0.885208	0	0.911795	0.989831	1.74674	0	0	0	0	0
ENSG00000267192	AC006116.4	2.34069	0	0	0.911795	0	1.74674	3.16246	0	0	9.63698	4.82862
ENSG00000267298	AC006116.5	0	0	0.869608	0	0	0	0	0	2.69841	0	0
ENSG00000267429	AC006116.6	0	0	0	1.82359	0	0	0	0	1.79894	1.20462	0
ENSG00000267459	AC006116.7	30.429	39.8343	26.9579	15.5005	24.7458	25.3277	28.4622	16.949	17.9894	24.0924	32.5932
ENSG00000267549	AC006116.8	16.3849	23.9006	29.5667	15.5005	18.8068	41.0484	17.9206	22.3013	14.3915	34.934	20.5216
ENSG00000267606	AC006116.9	0	0.885208	0	0	0	0.873369	0	0.892051	0	0	0
ENSG00000213970	AC006122.1	5.85173	0	0	0	0	0.873369	0	0	0	8.43236	7.24293
ENSG00000279716	AC006128.1	665.927	207.139	200.879	270.803	234.59	211.355	227.697	241.746	233.862	514.374	567.363
ENSG00000267063	AC006130.1	2.34069	0	0	3.64718	0.989831	0.873369	0	2.67615	0.89947	14.4555	8.45009
ENSG00000267398	AC006130.2	0	0	0	0	0	0	0	0	0	0	1.20716
ENSG00000278813	AC006133.1	0	0	0	0	0	0	0	0	0	0	0
ENSG00000264895	AC006141.1	16.3849	3.54083	1.73922	1.82359	2.96949	4.36685	1.05415	2.67615	2.69841	9.63698	14.4859
ENSG00000233433	AC006144.1	1.17035	0	0	0	0	0	0	0	0	0	1.20716
ENSG00000223770	AC006145.1	0	0.885208	0	1.82359	1.97966	0	1.05415	0	1.79894	1.20462	1.20716
ENSG00000258660	AC006146.1	8.19243	7.08166	8.69608	10.9415	15.8373	12.2272	10.5415	7.13641	9.89417	6.02311	8.45009
ENSG00000242593	AC006148.1	188.426	138.092	165.226	173.241	157.383	192.141	227.697	204.28	166.402	205.99	231.774
ENSG00000243574	AC006148.2	2.34069	0	0	0	0	0	0	0	0	1.20462	0
ENSG00000226323	AC006150.1	0	0	0	0	0	0	0	0	0	1.20462	0
ENSG00000273299	AC006153.1	0	0	0	0	0	0	0	0	0	0	0
ENSG00000278847	AC006157.1	2.34069	7.96687	3.47843	4.55898	8.90848	4.36685	2.10831	1.7841	3.59788	6.02311	3.62147
ENSG00000275310	AC006158.1	0	0	0	0	0	0	0	0	0	0	0
ENSG00000235427	AC006159.1	0	0.885208	0.869608	0	0	0	0	0	0	2.40924	0
ENSG00000243220	AC006159.2	0	0	0	0	0	0.873369	0	0	0	0	0
ENSG00000249502	AC006160.1	14.0442	1.77042	0.869608	0	0	0.873369	4.21662	0	0	40.9572	19.3145
ENSG00000283219	AC006160.2	0	0	0	0	0	0	0	0	0	0	0
ENSG00000238090	AC006195.1	2.34069	0	0	0	0	0	0	0	0	1.20462	0
ENSG00000257128	AC006197.1	1.17035	0	0	0	0	0	0	0	0	0	0
ENSG00000257629	AC006199.1	0	0	0	0	0	0	0	0	0	0	0
ENSG00000255825	AC006205.1	0	0	0	0	0	0	0	0	0	0	0
ENSG00000256020	AC006205.2	1.17035	0	0	0.911795	0.989831	0	0	0	0	1.20462	0
ENSG00000256146	AC006206.1	0	0	0	0.911795	0	0	0	0	0.89947	0	0
ENSG00000256417	AC006206.2	1.17035	1.77042	0.869608	0	0.989831	0.873369	0	0	0.89947	0	2.41431
ENSG00000283138	AC006207.1	0	0	0	0	0	0	0	1.7841	0.89947	0	0
ENSG00000223391	AC006210.1	0	0	0	0	0	0	0	0	0	0	0
ENSG00000238247	AC006210.2	0	0	0	0	0.989831	0.873369	0	0	0.89947	1.20462	0
ENSG00000266921	AC006213.1	162.678	52.2273	51.3069	59.2667	66.3187	36.6815	42.1662	84.7448	75.5555	138.532	142.444
ENSG00000267058	AC006213.2	7.02208	3.54083	3.47843	3.64718	1.97966	5.24022	4.21662	3.5682	5.39682	12.0462	12.0716
ENSG00000267191	AC006213.3	8.19243	9.73729	3.47843	0.911795	9.89831	3.49348	14.7582	5.3523	4.49735	12.0462	4.82862
ENSG00000277806	AC006213.4	1.17035	1.77042	1.73922	4.55898	0.989831	1.74674	2.10831	4.46025	0.89947	3.61387	2.41431
ENSG00000278492	AC006213.5	1.17035	0	0	0	0.989831	1.74674	0	2.67615	1.79894	0	0
ENSG00000278917	AC006213.6	4.68139	2.65562	0.869608	3.64718	0.989831	1.74674	0	0.892051	1.79894	1.20462	8.45009
ENSG00000262961	AC006236.1	0	0	0	0	0	0	0	0	0	0	4.82862
ENSG00000271392	AC006237.1	0	0	0	2.73539	0	0	0	0.892051	0	0	1.20716
ENSG00000272799	AC006238.1	2.34069	1.77042	1.73922	5.47077	1.97966	1.74674	3.16246	5.3523	3.59788	7.22773	3.62147
ENSG00000274578	AC006249.1	0	0	0	0	0	0	0	0	0	0	0
ENSG00000243224	AC006252.1	12.8738	13.2781	12.1745	46.5016	40.5831	9.60706	10.5415	46.3866	45.873	10.8416	14.4859
ENSG00000243696	AC006254.1	0	0	0.869608	2.73539	0	0.873369	0	0	1.79894	1.20462	1.20716
ENSG00000270941	AC006254.2	1.17035	0	0	0.911795	0	0	0	0	0	1.20462	0
ENSG00000271137	AC006254.3	2.34069	0	0	0	0	0	0	0	0	1.20462	0
ENSG00000268460	AC006262.1	1.17035	0	0	0	0	0	0	0	0	3.61387	4.82862
ENSG00000269729	AC006262.2	0	0	0	0	0	0	0	0	0	0	0
ENSG00000269745	AC006262.3	0	0	0	0	0	0	0	0	0	0	0
ENSG00000277748	AC006262.4	0	0	0	0	0	0	0	0	0	1.20462	0
ENSG00000264513	AC006270.1	0	0	0	0.911795	0	0.873369	0	0.892051	0.89947	2.40924	2.41431
ENSG00000264529	AC006270.2	0	0	0	0	0	0	0	0	0	0	2.41431
ENSG00000272383	AC006270.3	0	0	0	0	0	0	0	0	0	0	0
ENSG00000268316	AC006272.1	0	0	0.869608	0.911795	0.989831	0	1.05415	0	0.89947	9.63698	0
ENSG00000269483	AC006272.2	3.51104	2.65562	0.869608	0.911795	5.93899	0.873369	4.21662	3.5682	2.69841	3.61387	1.20716
ENSG00000272473	AC006273.1	4.68139	0.885208	0	3.64718	3.95932	0.873369	0	1.7841	0	2.40924	1.20716
ENSG00000279452	AC006277.1	21.0662	3.54083	1.73922	2.73539	1.97966	3.49348	4.21662	1.7841	2.69841	9.63698	22.936
ENSG00000260970	AC006288.1	0	0	0	0	0	0	0	0	0	0	0
ENSG00000248425	AC006296.1	0	0	0	0	0	0	0	0	0	1.20462	1.20716
ENSG00000251412	AC006296.2	0	0	0	0	0	0	0	0	0	0	0
ENSG00000246225	AC006299.1	5.85173	5.31125	7.82647	5.47077	5.93899	5.24022	6.32493	8.92051	3.59788	16.8647	16.9002
ENSG00000206129	AC006305.1	7.02208	0.885208	0.869608	0.911795	0	0	0	0	1.79894	7.22773	2.41431
ENSG00000267399	AC006305.2	0	0	0	0	0	0	0	0	0	0	0
ENSG00000267732	AC006305.3	1.17035	0	0	0	0	0	0	0	0	0	1.20716
ENSG00000230785	AC006326.1	0	0	0	0	0	0	0	0	0	2.40924	0
ENSG00000233619	AC006328.1	0	0	0	0	0	0	0	0	0	0	0
ENSG00000232445	AC006329.1	1.17035	0.885208	0.869608	0	0	0	0	0	0	1.20462	1.20716
ENSG00000278683	AC006329.2	0	0	0	0	0	0	0	0	0	0	0
ENSG00000280388	AC006330.1	4.68139	1.77042	1.73922	1.82359	2.96949	3.49348	9.48739	1.7841	0	10.8416	20.5216
ENSG00000230442	AC006333.1	2.34069	0	0	0	0	0	0	0	0	2.40924	0
ENSG00000272686	AC006333.2	246.943	47.8012	46.9588	39.2072	38.6034	48.9087	48.4911	44.6025	41.3756	271.04	254.71
ENSG00000235094	AC006335.1	0	0	0	0	0	0	0	0	0	0	0
ENSG00000242879	AC006335.2	0	0	0	0	0	0	0	0	0	1.20462	0
ENSG00000275352	AC006335.3	0	0	0	0	0	0	0	0	0	0	0
ENSG00000278197	AC006338.1	0	0	0	0	0	0	0	0	0	0	0
ENSG00000278602	AC006338.2	0	0	0	0	0	0	0	0	0	0	0
ENSG00000258513	AC006349.1	0	0	0	0	0	0	0	0	0	3.61387	1.20716
ENSG00000229110	AC006355.1	0	0	0	0.911795	0	0	0	0	0	0	0
ENSG00000281120	AC006355.2	0	0	0	0	0	0	0	0	0	0	0
ENSG00000230033	AC006357.1	0	0	0	0	0	0	0	0	0	0	1.20716
ENSG00000261778	AC006362.1	0	0	0	0	0	0	0	0	0	0	0
ENSG00000270611	AC006363.1	0	0	0	0	0	0	0	0	0	0	0
ENSG00000244000	AC006366.1	0	0	0	0	0	0.873369	0	0	0	0	0
ENSG00000236213	AC006369.1	79.5836	110.651	105.223	158.652	145.505	111.791	108.578	105.262	122.328	67.4588	86.9152
ENSG00000236572	AC006369.2	0	0	0	0	0	0	0	0	0	2.40924	0
ENSG00000223872	AC006372.1	0	0	0	0	0	0	0	0	0	1.20462	1.20716
ENSG00000233191	AC006372.2	0	0	0.869608	0	0	0	0	0	0	0	0
ENSG00000234210	AC006372.3	0	0	0	0	0.989831	0	0	0.892051	0	0	0
ENSG00000280266	AC006372.4	0	0	0	0	0	0.873369	1.05415	0	0	1.20462	0
ENSG00000236861	AC006378.1	3.51104	0.885208	5.21765	2.73539	1.97966	0.873369	2.10831	5.3523	2.69841	7.22773	3.62147
ENSG00000278959	AC006378.2	11.7035	0	0.869608	0	2.96949	0	1.05415	0	0.89947	7.22773	15.693
ENSG00000271027	AC006380.1	1.17035	0	0	0	0	0	0	0	0	0	0
ENSG00000274899	AC006386.1	0	0	0	0	0	0	0	0	0	0	0
ENSG00000279115	AC006386.2	0	0.885208	0	0	0	0	0	0	0	0	0
ENSG00000243193	AC006387.1	21.0662	18.5894	13.0441	13.6769	8.90848	22.7076	18.9748	8.92051	10.7936	36.1387	26.5574
ENSG00000251638	AC006390.1	0	0	0	0	0	0	0	0	0	0	0
ENSG00000248851	AC006427.1	0	0	0	0	0	0	0	0	0	0	0
ENSG00000262456	AC006435.1	122.886	166.419	138.268	152.27	153.424	131.005	152.852	181.978	170.899	110.825	103.815
ENSG00000263345	AC006435.2	71.3911	204.483	191.314	210.625	205.885	202.622	189.748	185.547	201.481	63.845	92.951
ENSG00000274758	AC006435.3	1.17035	0.885208	1.73922	0.911795	1.97966	0	0	2.67615	0	0	0
ENSG00000279872	AC006435.4	5.85173	0	0	0	0	0	0	0	0	1.20462	2.41431
ENSG00000280280	AC006435.5	0	0	0.869608	0	0	0	0	0	0	0	1.20716
ENSG00000263466	AC006441.1	14.0442	1.77042	0.869608	0	0	0	5.27077	0	0	9.63698	7.24293
ENSG00000265428	AC006441.2	0	0	0	0	0	0	0	0	0	0	1.20716
ENSG00000265784	AC006441.3	1070.87	485.094	454.805	336.452	342.482	392.143	379.496	371.093	409.259	957.675	975.382
ENSG00000266588	AC006441.4	0	0	0	0	0	0	0	0	0	0	2.41431
ENSG00000277426	AC006441.5	0	0	0	0	0	0	0	0	0	0	0
ENSG00000242209	AC006445.1	0	0	0	0	0	0	0	0	0	0	0
ENSG00000249148	AC006445.2	0	0	0	0	0	0.873369	1.05415	0.892051	0	2.40924	1.20716
ENSG00000274996	AC006449.1	0	0	0	0	0	0	0	0	0	0	0
ENSG00000275532	AC006449.2	0	0	0	0	0	0	0	0	0	0	0
ENSG00000275665	AC006449.3	0	0	0	0	0	0	0	0	0	0	0
ENSG00000277182	AC006449.5	0	0	0	0	0	0	0	0.892051	0	0	0
ENSG00000277969	AC006449.6	0	0	0	0	0	0	0	0	0	0	0
ENSG00000279119	AC006449.7	0	0.885208	0	0	0	0	1.05415	1.7841	0.89947	0	1.20716
ENSG00000231227	AC006450.1	0	0	0	0	0	0	0	0	0	0	0
ENSG00000234921	AC006450.2	1.17035	0.885208	0	0	0	0	0	0	0	3.61387	2.41431
ENSG00000236668	AC006450.3	0	0	0	0	0	0	0	0	0	0	0
ENSG00000283132	AC006453.1	0	0.885208	0	0	0	0	0	0	0	0	0
ENSG00000283196	AC006453.2	42.1325	11.5077	20.001	13.6769	21.7763	20.9609	27.408	12.4887	13.492	62.6404	51.9077
ENSG00000283214	AC006453.3	0	0	0	0	0	0	0	0	0	1.20462	0
ENSG00000283427	AC006453.4	0	0	1.73922	0	0	0	0	0	0	2.40924	2.41431
ENSG00000283659	AC006453.5	0	0	0	0	0	0	0	0	0	1.20462	0
ENSG00000226587	AC006455.1	0	0	0	0	0	0	0	0	0	0	0
ENSG00000227545	AC006455.2	0	0	0	0	0	0	0	0	0	1.20462	0
ENSG00000227923	AC006455.3	0	0	0	0	0	0	0	0	0	0	0
ENSG00000229301	AC006455.4	0	0	0	0	0	0	0	0	0	0	0
ENSG00000230000	AC006455.5	1.17035	0	0	0	0	0	0	0	0	3.61387	0
ENSG00000232165	AC006455.6	0	0	0	0	0	0	0	0	0	0	0
ENSG00000236638	AC006455.7	0	0	0	0	0	0	0	0	0	0	0
ENSG00000244550	AC006455.8	0	0	0	0	0	0	0	0	0	0	0
ENSG00000230132	AC006457.1	0	0	0	0	0	0	0	0	0	0	0
ENSG00000227489	AC006458.1	0	0	0	0	0	0	0	0	0	0	0
ENSG00000228509	AC006460.1	36.2807	95.6024	105.223	113.063	154.414	107.424	91.7114	112.398	121.428	55.4126	28.9717
ENSG00000228568	AC006461.1	0	0	0	0	0	0	0	0	0	0	0
ENSG00000225795	AC006463.1	0	0	0	0	0	0	0	0	0	1.20462	0
ENSG00000232887	AC006466.1	0	0	0	0	0	0	0	0	0	0	0
ENSG00000228019	AC006480.1	0	2.65562	0	1.82359	0.989831	0	0	0	0.89947	3.61387	2.41431
ENSG00000273448	AC006480.2	21.0662	6.19645	4.34804	17.3241	16.8271	7.86032	8.43323	8.92051	9.89417	15.6601	20.5216
ENSG00000228675	AC006482.1	0	0	0	0	0	0	0	0	0	0	0
ENSG00000228974	AC006483.1	0	0	0.869608	0	0	0	0	0	0	1.20462	0
ENSG00000272719	AC006483.2	0	0.885208	0.869608	0	0.989831	0.873369	0	0	0	2.40924	1.20716
ENSG00000223841	AC006484.1	0	0	0	0	0	0	0	0	0	1.20462	0
ENSG00000268643	AC006486.1	0	0	0	0	0	0	0	0	0	0	0
ENSG00000279539	AC006486.2	86.6057	19.4746	11.3049	10.9415	13.8576	18.3408	13.704	6.24436	6.29629	98.779	88.1223
ENSG00000249906	AC006487.1	10.5331	1.77042	1.73922	0	2.96949	0.873369	2.10831	0	2.69841	9.63698	4.82862
ENSG00000250310	AC006487.2	0	0	0	0	0	0	0	0	0	0	0
ENSG00000248777	AC006499.1	0	0	0	0	0	0	0	0	0	0	1.20716
ENSG00000250074	AC006499.2	0	0	0	0	0	0	0	0	0	0	0
ENSG00000250505	AC006499.3	0	0	0	0	0	0	0	0	0	0	0
ENSG00000250573	AC006499.4	0	0	0	0	0	0	0	0	0	0	0
ENSG00000251278	AC006499.5	0	0	0	0	0	0	0	0	0	0	0
ENSG00000251296	AC006499.6	0	0	0	0	0	0	0	0	0	0	0
ENSG00000251338	AC006499.7	0	0	0	0	0	0	0	0	0	0	0
ENSG00000271544	AC006499.8	0	0	0	0	0	0	0	0	0	0	0
ENSG00000261770	AC006504.1	12.8738	24.7858	16.5226	46.5016	43.5526	20.9609	37.9496	49.0628	37.7777	10.8416	13.2787
ENSG00000266977	AC006504.2	1.17035	0	0	0	0	0	0	0	0	0	0
ENSG00000267264	AC006504.3	2.34069	3.54083	5.21765	0.911795	0	2.62011	1.05415	1.7841	3.59788	0	0
ENSG00000267389	AC006504.4	0	0	0	0	0	0	0	0.892051	0	0	0
ENSG00000267575	AC006504.5	258.647	463.849	520.895	379.307	406.821	485.593	476.478	370.201	341.799	272.245	334.382
ENSG00000267768	AC006504.6	0	0	0	0	0	0	0	0	0	0	0
ENSG00000272635	AC006504.7	0	0	0	0	0	0	0	0	0	0	0
ENSG00000281468	AC006504.8	1.17035	3.54083	4.34804	9.11795	5.93899	7.86032	8.43323	6.24436	6.29629	1.20462	2.41431
ENSG00000224058	AC006509.1	0	0	0	0	0	1.74674	0	0	0	0	0
ENSG00000224443	AC006509.2	0	0	0	0	0	0	0	0	0	0	0
ENSG00000240739	AC006511.1	0	0	0	0	0	0	0	0	0	0	0
ENSG00000255581	AC006511.2	1.17035	0	0.869608	0	1.97966	1.74674	2.10831	0	0.89947	0	0
ENSG00000279865	AC006511.3	10.5331	2.65562	3.47843	3.64718	5.93899	1.74674	0	3.5682	1.79894	8.43236	6.03578
ENSG00000282080	AC006511.4	0	0	1.73922	0.911795	0.989831	1.74674	0	0	0	3.61387	0
ENSG00000239701	AC006512.1	7.02208	0	0	0	0	0	0	0	0	0	0
ENSG00000257078	AC006512.2	0	0	0	0	0	0	0	0	0	0	0
ENSG00000241828	AC006517.1	0	0	0	0	0	0	0	0	0	1.20462	0
ENSG00000256651	AC006518.1	0	0	0	0	0	0	0	0	0	0	0
ENSG00000256682	AC006518.2	0	0	0	0	0	0	0	0	0	0	0
ENSG00000240579	AC006529.1	1.17035	0	0	0.911795	0	0	0	0	0	1.20462	2.41431
ENSG00000258587	AC006530.1	0	0	0	0	0	0	0	0	0	0	1.20716
ENSG00000261342	AC006538.1	87.776	58.4237	71.3079	64.7375	57.4102	46.2886	55.8702	47.2787	71.9576	86.7328	92.951
ENSG00000267001	AC006538.2	0	0	0	0	0	0	0	0	0	0	0
ENSG00000276097	AC006538.3	2.34069	0	0	0	0	0	0	0	0	4.81849	0
ENSG00000240673	AC006539.1	1.17035	3.54083	1.73922	0	1.97966	1.74674	2.10831	0.892051	0	2.40924	0
ENSG00000268070	AC006539.2	0	0.885208	0	0	1.97966	1.74674	1.05415	0.892051	0.89947	0	0
ENSG00000274033	AC006539.3	0	0	0	0	0	0	0	0	0	0	0
ENSG00000236540	AC006547.1	80.7539	67.2758	69.5686	55.6195	49.4915	64.6293	50.5994	39.2502	55.7671	96.3698	100.194
ENSG00000243762	AC006547.2	93.6277	129.24	101.744	106.68	119.77	118.778	106.47	95.4494	128.624	80.7097	76.0508
ENSG00000268292	AC006547.3	76.0725	87.6356	104.353	100.297	100.963	132.752	86.4406	90.9892	96.2433	63.845	91.7438
ENSG00000225480	AC006548.1	0	0	0	0	0	0	0	0	0	0	0
ENSG00000270226	AC006548.2	0	0	0	0	0	0	0	0	0	0	0
ENSG00000267150	AC006557.1	0	0.885208	0	2.73539	0	0.873369	7.37908	0.892051	1.79894	1.20462	0
ENSG00000267324	AC006557.2	0	0	0	0	0	0.873369	0	0	0	0	0
ENSG00000267356	AC006557.3	11.7035	16.8189	25.2186	14.5887	24.7458	27.9478	27.408	22.3013	17.9894	19.274	13.2787
ENSG00000267756	AC006557.4	0	0	0	0	0	0	0	0	0	0	0
ENSG00000270469	AC006557.5	1.17035	0.885208	0	0	0.989831	1.74674	0	1.7841	1.79894	0	0
ENSG00000279352	AC006557.6	0	0	0	0	0	0	0	0	0	0	1.20716
ENSG00000273368	AC006566.1	0	0	0	0	0	0	0	0	0	0	0
ENSG00000257105	AC006581.1	0	0	0	0	0	0	1.05415	0	0	0	0
ENSG00000282022	AC006581.2	0	0	0	3.64718	0.989831	0	0	0	0.89947	1.20462	0
ENSG00000261882	AC006600.1	0	0	0	0	0	0	0	0	0	0	0
ENSG00000279606	AC006600.2	0	0	0	0	0	0	0	0	0	1.20462	0
ENSG00000279918	AC006840.1	0	0	0	0	0	0	0	0	0	0	0
ENSG00000275314	AC006924.1	0	0	0	0	0	0	0	0	0	0	0
ENSG00000255977	AC006927.1	4.68139	0.885208	0	0	0	0	0	0.892051	0	6.02311	1.20716
ENSG00000269194	AC006942.1	114.694	200.942	272.187	248.008	279.132	213.975	210.831	232.825	255.449	115.644	119.508
ENSG00000235328	AC006946.1	1.17035	0	0	0	0	0	0	0	0	0	0
ENSG00000273203	AC006946.2	0	0	0	1.82359	0	0	0	2.67615	0	2.40924	7.24293
ENSG00000273442	AC006946.3	0	0	0	0	0	0	0	0	0	1.20462	0
ENSG00000229330	AC006947.1	0	0	0	0	0	0	0	2.67615	0.89947	0	0
ENSG00000234457	AC006960.1	1.17035	0	0	0	0	0	0	0	0.89947	0	0
ENSG00000237400	AC006960.2	1.17035	1.77042	2.60882	0.911795	0	1.74674	1.05415	0	0	1.20462	0
ENSG00000260070	AC006960.3	1.17035	0	0	0	0	0	0	0	0	0	0
ENSG00000279587	AC006963.1	0	0	0	0	0	0	0	0	0	0	0
ENSG00000224341	AC006965.1	0	0	0	1.82359	0	0	0	0	0	0	0
ENSG00000229365	AC006967.1	0	0	0	0	0	0	0	0	0	0	0
ENSG00000236102	AC006967.2	0	0	0	0	0	0	0	0	0	0	0
ENSG00000269446	AC006967.3	4.68139	0.885208	0	4.55898	2.96949	0	1.05415	2.67615	1.79894	6.02311	7.24293
ENSG00000230191	AC006970.1	0	3.54083	4.34804	4.55898	0	3.49348	0	1.7841	2.69841	9.63698	4.82862
ENSG00000233028	AC006970.2	0	0	0	0	0	0	0	0	0	0	0
ENSG00000218586	AC006971.1	0	0	0	0	0	0	2.10831	0	1.79894	0	2.41431
ENSG00000283504	AC006974.1	0	0	0	0	0	0	0	0	0	0	0
ENSG00000283648	AC006974.2	0	0	0	0	0	0	0	0	0	0	0
ENSG00000235859	AC006978.1	38.6214	39.8343	44.35	52.8841	49.4915	37.5549	45.3286	67.7959	57.5661	37.3433	42.2504
ENSG00000281593	AC006978.2	0	0	0	0	0	0	0	0	0	0	0
ENSG00000274445	AC006986.1	0	0	0	0	0	0	0	0	0	0	0
ENSG00000226975	AC006987.1	0	0	0	0	0	0	0	0	0	0	0
ENSG00000235193	AC006987.2	0	0	0	0.911795	1.97966	0	0	0	0	0	0
ENSG00000235691	AC006987.3	0	0	0	0	0	0	0	0	0	1.20462	0
ENSG00000278478	AC006987.4	0	0	0	0	0	0	1.05415	0	0	0	0
ENSG00000224518	AC006989.1	0	0	0	0	0	1.74674	0	0	0	0	0
ENSG00000231063	AC006994.1	0	0	0.869608	0	0	0.873369	0	0	0	0	0
ENSG00000279317	AC006994.2	0	0	0	0.911795	0.989831	0	0	0	0.89947	1.20462	0
ENSG00000213542	AC007000.1	1.17035	1.77042	0.869608	5.47077	0	1.74674	4.21662	0.892051	1.79894	3.61387	3.62147
ENSG00000225726	AC007000.2	0	0	0	0	0	0	0	0	3.59788	1.20462	0
ENSG00000259628	AC007000.3	0	0.885208	0	0	0	0	0	0	0	0	0
ENSG00000267055	AC007001.1	2.34069	0	0	0	0	0	0	0	0.89947	0	0
ENSG00000231183	AC007003.1	0	0	0	0	0	0	0	0	0	0	0
ENSG00000244239	AC007009.1	0	0	0.869608	0.911795	0	0	0	0	0	1.20462	0
ENSG00000259963	AC007012.1	0	0	0	0	0	0	0	0	0	0	0
ENSG00000278975	AC007012.2	0	0	0	0	0	0.873369	0	0	0	0	0
ENSG00000262020	AC007014.1	0	0	1.73922	0.911795	0	0	0	0	0	1.20462	1.20716
ENSG00000274038	AC007014.2	3.51104	1.77042	0.869608	0	0.989831	0	1.05415	1.7841	0	2.40924	2.41431
ENSG00000249930	AC007016.1	2.34069	0	0	0	0	0	0	0	0	3.61387	0
ENSG00000271185	AC007029.1	1.17035	3.54083	0	0	0	3.49348	0	0.892051	0	1.20462	4.82862
ENSG00000273320	AC007032.1	17.5552	3.54083	2.60882	2.73539	8.90848	4.36685	4.21662	4.46025	10.7936	33.7294	22.936
ENSG00000227017	AC007036.1	1.17035	0	0	0	0	0.873369	0	0	0	0	0
ENSG00000230751	AC007036.2	3.51104	0.885208	0	2.73539	0	0.873369	0	0	0	1.20462	0
ENSG00000251660	AC007036.3	0	0	0	0	0	0	0	0	0	0	0
ENSG00000229127	AC007038.1	9.36277	5.31125	13.0441	10.9415	10.8881	6.98695	6.32493	11.5967	8.9947	1.20462	4.82862
ENSG00000272807	AC007038.2	8.19243	4.42604	6.95686	13.6769	8.90848	6.11358	6.32493	7.13641	18.8889	8.43236	8.45009
ENSG00000228384	AC007040.1	39.7918	53.1125	46.9588	17.3241	37.6136	48.0353	42.1662	26.7615	38.6772	22.8878	21.7288
ENSG00000258881	AC007040.2	11.7035	8.85208	11.3049	0.911795	2.96949	12.2272	9.48739	4.46025	7.19576	10.8416	4.82862
ENSG00000235411	AC007041.1	5.85173	0.885208	0.869608	0.911795	0	3.49348	3.16246	0	1.79894	1.20462	1.20716
ENSG00000237358	AC007064.1	0	0	0	0	0	0	0	0	0	0	0
ENSG00000237689	AC007064.2	0	0	0	0	0	0	0	0	0	0	0
ENSG00000237835	AC007064.3	0	0	0	0	0	0	0	0	0	0	0
ENSG00000283535	AC007064.4	0	0	0	0	0	0	0	0	0	0	0
ENSG00000213216	AC007066.1	0	0	0.869608	0	0.989831	0	0	0.892051	0	0	0
ENSG00000261094	AC007066.2	21.0662	20.3598	12.1745	13.6769	12.8678	11.3538	15.8123	13.3808	8.09523	15.6601	18.1073
ENSG00000213443	AC007068.1	0	0	0	0	0	0	0	0	0	0	0
ENSG00000256912	AC007068.2	1.17035	0	0	0	0	0	0	0	0	1.20462	0
ENSG00000223838	AC007091.1	0	0	0.869608	0	0	0	0	0	0	0	0
ENSG00000237162	AC007098.1	0	0	0	0	0	0	0	0	0	0	0
ENSG00000231172	AC007099.1	0	0	0	0	0	0	0	0	0	0	0
ENSG00000237293	AC007099.2	0	0	0	0	0	0	0	0	0	0	1.20716
ENSG00000271955	AC007100.1	0	0	0	0	0	0	0	0	0	0	0
ENSG00000251410	AC007106.1	12.8738	0	0	0	1.97966	0	1.05415	0	0	6.02311	7.24293
ENSG00000263004	AC007114.1	7.02208	8.85208	15.6529	14.5887	23.7559	21.8342	22.1372	19.6251	19.7883	12.0462	9.65724
ENSG00000263089	AC007114.2	2.34069	0.885208	0	0	0	1.74674	1.05415	0	0	3.61387	3.62147
ENSG00000258148	AC007115.1	0	0	0	0	0	0	0	0	0	0	0
ENSG00000250497	AC007126.1	1.17035	0	0	0	0	0	0	0	0	4.81849	1.20716
ENSG00000229970	AC007128.1	2.34069	0	2.60882	6.38257	1.97966	1.74674	0	3.5682	1.79894	1.20462	2.41431
ENSG00000272328	AC007128.2	0	0.885208	0	0	0.989831	0.873369	1.05415	0.892051	0	0	1.20716
ENSG00000267180	AC007136.1	0	0	0	0	0	0	2.10831	0	0	0	1.20716
ENSG00000262516	AC007151.1	0	0	0	0	0	0	0	0	0	0	2.41431
ENSG00000261146	AC007159.1	0	0	0	0	0	0	0	0	0	1.20462	0
ENSG00000176043	AC007160.1	3.51104	2.65562	0.869608	0	0	0	0	0	0	0	1.20716
ENSG00000234718	AC007161.1	0	0	0	0	0	0	1.05415	0	0	0	0
ENSG00000270314	AC007161.2	1.17035	0	0.869608	0	0	0	0	0	0	0	0
ENSG00000283549	AC007161.3	0	0	0	0	0	0	0	0	0	0	0
ENSG00000230408	AC007163.1	386.214	288.578	313.059	164.123	208.854	311.793	378.441	127.563	136.719	467.393	450.269
ENSG00000231815	AC007179.1	0	0	0	0	0	0	0	0	0	0	2.41431
ENSG00000233891	AC007179.2	0	0	0	0	0	0	0	0	0	0	1.20716
ENSG00000270447	AC007179.3	0	0	0	0	0	0	0	0	0	0	0
ENSG00000224721	AC007182.1	11.7035	27.4414	20.001	7.29436	5.93899	23.581	29.5163	3.5682	5.39682	10.8416	7.24293
ENSG00000242951	AC007182.2	60.858	69.9314	94.7873	71.12	39.5932	103.058	91.7114	80.2846	67.4602	81.9143	61.5649
ENSG00000279407	AC007191.1	14.0442	29.2119	26.0882	20.0595	22.7661	31.4413	26.3539	33.8979	37.7777	25.2971	20.5216
ENSG00000268173	AC007192.1	0	0	0	0	0	0	0	0	1.79894	3.61387	0
ENSG00000269145	AC007192.2	62.0284	37.1787	25.2186	28.2657	27.7153	32.3147	31.6246	22.3013	26.0846	72.2773	63.9792
ENSG00000268810	AC007193.1	11.7035	9.73729	11.3049	11.8533	26.7254	19.2141	28.4622	15.1649	14.3915	6.02311	6.03578
ENSG00000269124	AC007193.2	0	0	0	0	0	0	0	0	0	3.61387	0
ENSG00000269151	AC007193.3	87.776	208.909	220.011	136.769	163.322	243.67	196.073	155.217	160.106	99.9837	119.508
ENSG00000273791	AC007204.1	2.34069	2.65562	2.60882	2.73539	2.96949	3.49348	3.16246	2.67615	2.69841	2.40924	8.45009
ENSG00000274800	AC007204.2	2.34069	0	0	0	0	0	0	0	0	7.22773	0
ENSG00000242444	AC007207.1	0	0	0	0	0	0	0	0.892051	0	0	0
ENSG00000256969	AC007207.2	0	0	0	0	0	0	0	0	0	0	0
ENSG00000242329	AC007215.1	2.34069	0	0	0.911795	0	0	0	0	0	1.20462	0
ENSG00000260488	AC007216.1	8.19243	0	0	0	0	0	0	0	0	7.22773	1.20716
ENSG00000261216	AC007216.2	11.7035	5.31125	0.869608	1.82359	1.97966	2.62011	7.37908	2.67615	0	6.02311	3.62147
ENSG00000261560	AC007216.3	8.19243	6.19645	3.47843	1.82359	0	0.873369	4.21662	0.892051	0.89947	3.61387	2.41431
ENSG00000263307	AC007216.4	14.0442	0.885208	0.869608	3.64718	0.989831	0.873369	3.16246	0.892051	7.19576	13.2508	4.82862
ENSG00000277458	AC007216.5	0	0	0	0	0	0.873369	0	0	0	1.20462	3.62147
ENSG00000260362	AC007218.1	0	0	0	0	0	0	0	0	0	0	0
ENSG00000283221	AC007218.2	0	0	0	0	0	0	0	0	0	0	0
ENSG00000263033	AC007220.1	2.34069	0	0.869608	2.73539	0	3.49348	0	2.67615	1.79894	4.81849	3.62147
ENSG00000260071	AC007221.1	0	0	0	0	0	0	0	0	0	0	0
ENSG00000283003	AC007221.2	0	0	0	0	0	0	0	0	0	0	2.41431
ENSG00000260835	AC007223.1	0	0	0	0	0	0	0	0	0	0	0
ENSG00000260764	AC007224.1	1.17035	0	0	0	0	0	0	0	0	0	0
ENSG00000279357	AC007224.2	5.85173	0	0	3.64718	0.989831	0	0	1.7841	2.69841	1.20462	3.62147
ENSG00000260782	AC007225.1	2.34069	0.885208	0	0	0	0.873369	0	0.892051	0	1.20462	2.41431
ENSG00000261725	AC007225.2	0	0	0	0	0	0	0	0	0	0	0
ENSG00000268036	AC007228.1	0	0	0	0	0	0	0	0	0	0	0
ENSG00000268568	AC007228.2	10.5331	3.54083	0.869608	0	1.97966	0.873369	0	3.5682	1.79894	13.2508	10.8644
ENSG00000267544	AC007229.1	5.85173	14.1633	14.7833	3.64718	0.989831	13.9739	9.48739	9.81256	4.49735	7.22773	7.24293
ENSG00000226230	AC007237.1	2.34069	0	0	0	0	0	0	0	0	2.40924	0
ENSG00000231043	AC007238.1	10.5331	7.08166	3.47843	2.73539	3.95932	4.36685	5.27077	4.46025	4.49735	14.4555	12.0716
ENSG00000282909	AC007241.1	0	0	0	0	0	0	0	0	0	0	0
ENSG00000217258	AC007249.1	2.34069	0.885208	3.47843	5.47077	5.93899	3.49348	1.05415	8.02846	0.89947	0	6.03578
ENSG00000257135	AC007249.2	26.918	29.2119	20.001	21.8831	27.7153	23.581	18.9748	34.79	32.3809	21.6832	24.1431
ENSG00000273063	AC007250.1	5.85173	0.885208	5.21765	0.911795	0.989831	0	4.21662	0	0.89947	6.02311	6.03578
ENSG00000235653	AC007253.1	0	0	0	0	0	0	0	0	0	0	0
ENSG00000223813	AC007255.1	4.68139	6.19645	6.95686	2.73539	6.92882	7.86032	10.5415	6.24436	5.39682	7.22773	7.24293
ENSG00000270196	AC007255.2	0	0	0	0	0	0	0	0	0	0	1.20716
ENSG00000213090	AC007256.1	2.34069	1.77042	2.60882	6.38257	0	6.11358	1.05415	0.892051	1.79894	2.40924	3.62147
ENSG00000271656	AC007262.1	0	0	0	0	0	0	0	0	0	0	0
ENSG00000226925	AC007271.1	1.17035	4.42604	1.73922	3.64718	0.989831	0.873369	1.05415	6.24436	5.39682	2.40924	2.41431
ENSG00000232719	AC007272.1	1.17035	1.77042	0.869608	0	0.989831	2.62011	2.10831	3.5682	2.69841	0	2.41431
ENSG00000223422	AC007274.1	0	0	0	0	0	0	0	0	0	0	0
ENSG00000236690	AC007274.2	0	0	0	0	0	0	0	0	0	0	0
ENSG00000275280	AC007274.3	1.17035	0	0	0	0	0	0	0	0	2.40924	3.62147
ENSG00000278854	AC007275.1	0	0	0	0	0	0	0	0	0	0	0
ENSG00000213981	AC007277.1	3.51104	0.885208	3.47843	1.82359	2.96949	1.74674	0	1.7841	1.79894	1.20462	2.41431
ENSG00000234389	AC007278.1	0	0	0	0	0	0	0	0	0	1.20462	0
ENSG00000236525	AC007278.2	0	0.885208	0	0	0	0	0	0	0	2.40924	0
ENSG00000230799	AC007279.1	0	1.77042	0	0	1.97966	0	0	0.892051	0	0	4.82862
ENSG00000234431	AC007283.1	0	0	0	0	0	0	0	0	0	0	0
ENSG00000235579	AC007283.2	0	0	0	0	0	0	1.05415	0.892051	1.79894	1.20462	1.20716
ENSG00000227014	AC007285.1	2.34069	1.77042	0.869608	1.82359	1.97966	0.873369	7.37908	0	0	3.61387	1.20716
ENSG00000231519	AC007285.2	2.34069	0.885208	1.73922	0.911795	0	0	0	1.7841	2.69841	6.02311	1.20716
ENSG00000267980	AC007292.1	578.151	288.578	266.1	232.508	265.275	241.923	239.293	227.473	240.158	507.146	558.913
ENSG00000269318	AC007292.2	29.2587	44.2604	38.2628	56.5313	47.5119	39.3016	57.9785	45.4946	53.0687	39.7525	49.4934
ENSG00000269807	AC007292.3	17.5552	26.5562	16.5226	10.0297	11.878	20.9609	28.4622	25.8695	30.582	20.4786	35.0075
ENSG00000257715	AC007298.1	122.886	289.463	238.273	391.16	456.312	219.216	209.777	322.922	371.481	122.871	125.544
ENSG00000257878	AC007298.2	14.0442	6.19645	5.21765	8.20616	13.8576	13.9739	16.8665	13.3808	5.39682	4.81849	3.62147
ENSG00000272600	AC007308.1	55.0063	28.3266	34.7843	32.8246	46.5221	34.9348	23.1914	41.9264	50.3703	42.1618	39.8361
ENSG00000224946	AC007312.1	0	0	0.869608	0	0	0	0	0	0	0	0
ENSG00000234818	AC007314.1	170.871	308.052	254.795	203.33	209.844	301.312	242.455	199.819	206.878	173.466	194.352
ENSG00000172974	AC007318.1	963.195	1041	1022.66	956.473	949.248	1068.13	980.363	952.71	922.856	890.216	912.609
ENSG00000273763	AC007318.2	2.34069	1.77042	0	0	0.989831	0	0	0.892051	2.69841	2.40924	0
ENSG00000224063	AC007319.1	401.429	109.766	100.005	151.358	190.048	108.298	102.253	132.916	110.635	478.235	401.983
ENSG00000227444	AC007322.1	0	0	0	0	0	0	0	0	0	0	0
ENSG00000229725	AC007322.2	0	0	0	0	0	0	1.05415	0	0	0	0
ENSG00000237968	AC007322.3	0	0	0	0	0	0	0	0	0	0	0
ENSG00000251618	AC007322.4	0	0	0	0	0	0	0	0	0	0	0
ENSG00000276017	AC007325.1	0	0	0	0	0	0	0	0	0	0	0
ENSG00000277196	AC007325.2	0	0	0	0	0	0	0	0	0	0	0
ENSG00000278573	AC007325.3	0	0	0	0	0	0	0	0	0	0	0
ENSG00000278817	AC007325.4	0	0	0	0	0	0	0	0	0	0	0
ENSG00000271275	AC007326.1	1.17035	0	0	0	0	0	0	0	0	0	0
ENSG00000280418	AC007326.2	56.1766	0	0.869608	0	0	0	0	0	0	55.4126	42.2504
ENSG00000283406	AC007326.3	1.17035	1.77042	1.73922	0.911795	0.989831	1.74674	1.05415	0	1.79894	1.20462	1.20716
ENSG00000283583	AC007326.4	0	0	0	0	0	0	0	0	0	0	0
ENSG00000228770	AC007327.1	0	0	0	0	0	0	0	0	0	0	0
ENSG00000229679	AC007327.2	0	0	0	0	0	0	0	0	0	0	0
ENSG00000260478	AC007333.1	1.17035	0	0	0	0	0	0	0	0	0	0
ENSG00000260975	AC007333.2	0	0	0	0	0	0	0	0	0	0	0
ENSG00000261997	AC007336.1	4.68139	3.54083	0.869608	8.20616	0	2.62011	1.05415	0.892051	3.59788	2.40924	2.41431
ENSG00000274508	AC007336.2	0	0	0	0	0	0	0	0	0	0	0
ENSG00000279030	AC007336.3	0	0	0	0	0	0	1.05415	0	0	1.20462	0
ENSG00000259926	AC007342.1	0	0	0	0.911795	0.989831	0	0	0.892051	0.89947	0	1.20716
ENSG00000259962	AC007342.2	0	0	0	0	0	0	0	0	0	1.20462	0
ENSG00000260078	AC007342.3	3.51104	0	0	0.911795	0.989831	0	0	0	0	2.40924	3.62147
ENSG00000261804	AC007342.4	0	0	0	0	0	0	0	0	0	4.81849	0
ENSG00000262714	AC007342.5	0	0	0	0	0	0	0	0	0	0	0
ENSG00000279344	AC007342.6	30.429	99.1433	80.0039	158.652	209.844	110.918	111.74	146.296	155.608	24.0924	42.2504
ENSG00000279722	AC007342.7	1.17035	0.885208	1.73922	0	3.95932	1.74674	0	5.3523	1.79894	0	1.20716
ENSG00000279741	AC007342.8	0	0	0	0	0	0	0	0	0	0	0
ENSG00000280027	AC007342.9	0	0	0	0	0	0	0	0	0	0	0
ENSG00000260850	AC007344.1	0	0	0	0	0	0	0	0	0	0	0
ENSG00000260258	AC007346.1	0	0	0	0	0	0	0	0	0	0	0
ENSG00000260939	AC007346.2	0	0	0	0	0	0.873369	0	0	0	0	0
ENSG00000261049	AC007347.1	0	0	0	0	0	0.873369	0	0	0	0	0
ENSG00000280454	AC007347.2	0	0	0	0	0	0.873369	0	0	0	0	0
ENSG00000229424	AC007349.1	0	0	0	0	0	0	0	0	0	0	2.41431
ENSG00000230831	AC007349.2	0	0	0	0	0.989831	0	0	0	0	0	0
ENSG00000235728	AC007349.3	0	0	0	0	0	0	0	0	0	0	0
ENSG00000272984	AC007349.4	1.17035	0	0	0	0	0	0	0	0.89947	0	0
ENSG00000236951	AC007359.1	0	0	0.869608	0	0	0	0	0	0	0	0
ENSG00000225216	AC007362.1	23.4069	5.31125	9.56569	1.82359	3.95932	6.98695	8.43323	3.5682	1.79894	26.5017	28.9717
ENSG00000270677	AC007363.1	0	0	0	0	0	0	0	0	0	0	0
ENSG00000231969	AC007364.1	395.577	374.443	476.545	394.807	439.485	461.139	710.5	315.786	264.444	475.826	560.12
ENSG00000226756	AC007365.1	5.85173	3.54083	1.73922	0	4.94915	4.36685	4.21662	0	0.89947	3.61387	2.41431
ENSG00000227791	AC007365.2	0	0	0.869608	0.911795	0	0	0	0	0	2.40924	1.20716
ENSG00000255595	AC007368.1	0	0	0	0	0	0	0	0	0	0	0
ENSG00000256494	AC007368.2	0	0	0	0	0	0	0	0	0	0	0
ENSG00000250098	AC007370.1	0	0	0	0	0	0	0	0	0	0	0
ENSG00000250371	AC007370.2	0	0	0	0	0	0	0	0	0	0	0
ENSG00000258552	AC007375.1	0	0	0	0	0	0.873369	0	0	0	0	0
ENSG00000259164	AC007375.2	0	0	0	0	0	0	0	0	0	0	0
ENSG00000269883	AC007375.3	1.17035	0	0	0	0	0	0	0	0	0	1.20716
ENSG00000258566	AC007376.1	0	0	0	0	0	0	0	0	0	3.61387	0
ENSG00000258569	AC007376.2	0	0.885208	1.73922	0	0.989831	1.74674	2.10831	0.892051	0	0	1.20716
ENSG00000273090	AC007378.1	18.7255	15.0485	6.95686	13.6769	21.7763	14.8473	13.704	14.2728	20.6878	8.43236	9.65724
ENSG00000228590	AC007381.1	0	0	0.869608	0	0	0	0	0	0.89947	0	0
ENSG00000279519	AC007382.1	25.7476	43.3752	27.8275	43.7662	39.5932	35.8081	27.408	45.4946	45.873	32.5248	25.3503
ENSG00000159186	AC007383.1	0	0	0.869608	0	0	0	0	0	0	0	0
ENSG00000227946	AC007383.2	44.4732	36.2935	32.1755	51.0605	48.5017	33.188	49.5453	59.7674	54.8677	44.571	32.5932
ENSG00000231955	AC007383.3	50.3249	128.355	106.962	153.182	119.77	115.285	109.632	116.859	134.021	54.208	30.1789
ENSG00000279220	AC007383.4	5.85173	0	0	0	0	0	0	0	0	4.81849	3.62147
ENSG00000237513	AC007384.1	2.34069	0	0	0	0	0	0	0	0	2.40924	0
ENSG00000227394	AC007386.1	0	0	0.869608	1.82359	0.989831	0	0	2.67615	0	1.20462	0
ENSG00000224646	AC007387.1	1.17035	0	0	2.73539	0	0	0	0	0	0	0
ENSG00000231312	AC007388.1	46.8139	21.245	21.7402	34.6482	42.5627	21.8342	25.2997	41.9264	49.4708	34.934	48.2862
ENSG00000204929	AC007389.1	2.34069	0.885208	5.21765	10.0297	7.91865	2.62011	0	8.92051	7.19576	3.61387	7.24293
ENSG00000223739	AC007389.2	0	0	0	0	2.96949	0	0	0	1.79894	0	1.20716
ENSG00000235725	AC007389.3	2.34069	0	0	0.911795	0	0	0	0	0.89947	8.43236	4.82862
ENSG00000237979	AC007389.4	5.85173	0	0	0.911795	3.95932	0.873369	0	6.24436	4.49735	0	1.20716
ENSG00000281920	AC007389.5	5.85173	0	0	3.64718	0.989831	0	0	3.5682	0	3.61387	8.45009
ENSG00000233159	AC007390.1	0	0	0	0	0	0	0	0.892051	0	0	3.62147
ENSG00000272054	AC007390.2	374.511	297.43	325.233	221.566	230.631	331.88	341.546	259.587	228.465	387.888	403.19
ENSG00000232028	AC007391.1	1.17035	0	0	0	2.96949	0.873369	0	0	0	2.40924	0
ENSG00000223604	AC007394.1	0	0	0	0	0	0	0	0	0	0	0
ENSG00000231386	AC007395.1	0	0	0	0	0	0	0	0	0	1.20462	0
ENSG00000231918	AC007402.1	0	0	0	0	0	0.873369	0	0	0	3.61387	0
ENSG00000223859	AC007403.1	0	0	0	0	0	0	0	0	0	1.20462	0
ENSG00000234350	AC007405.1	28.0883	7.96687	8.69608	10.9415	19.7966	6.11358	13.704	13.3808	11.6931	34.934	27.7646
ENSG00000235934	AC007405.2	173.211	288.578	326.103	271.715	299.919	284.718	365.792	218.552	202.381	173.466	201.595
ENSG00000239467	AC007405.3	15.2145	74.3575	74.7863	189.653	170.251	92.5771	90.6573	144.512	152.91	31.3202	30.1789
ENSG00000255671	AC007406.1	0	0	0	0	0	0	0	0	0	0	1.20716
ENSG00000255746	AC007406.2	0	0	0	0	0	0	0	0	0	3.61387	2.41431
ENSG00000256540	AC007406.3	0	0.885208	0	0	0	0	0	0	0	0	0
ENSG00000256577	AC007406.4	1.17035	0.885208	0	0	0	0	1.05415	0	0	6.02311	1.20716
ENSG00000261799	AC007406.5	23.4069	35.4083	20.8706	43.7662	44.5424	37.5549	32.6788	43.7105	44.9735	25.2971	15.693
ENSG00000224173	AC007422.1	0	0	0	0	0	0	0	0	0	0	0
ENSG00000235495	AC007422.2	1.17035	0	0	0	0	0	0	0	0	1.20462	0
ENSG00000271239	AC007423.1	0	0	0	0	0	0	0	0	0	0	0
ENSG00000257501	AC007424.1	0	0	0	0	0	0	0	0	0	0	0
ENSG00000263499	AC007431.1	0	0	0	0.911795	0	0	1.05415	0	2.69841	1.20462	2.41431
ENSG00000266100	AC007431.2	0	0	0	0	0	0	0	0	0	0	0
ENSG00000280028	AC007431.3	0	0	0	0	0	0	0	0	1.79894	0	0
ENSG00000227187	AC007435.1	0	0	0	0	0	0	0	0	0	0	0
ENSG00000264093	AC007448.1	1.17035	0	0	0	0	0	0	0	0	0	0
ENSG00000264421	AC007448.2	3.51104	1.77042	0.869608	0	2.96949	0	0	0	2.69841	9.63698	6.03578
ENSG00000266473	AC007448.3	15.2145	8.85208	9.56569	4.55898	3.95932	8.73369	11.5957	1.7841	2.69841	16.8647	18.1073
ENSG00000256237	AC007450.1	0	0.885208	1.73922	1.82359	1.97966	0.873369	1.05415	0.892051	0	0	0
ENSG00000274551	AC007450.2	0	0	0	0	0	0	0	0	0	0	0
ENSG00000277705	AC007450.3	0	0	0.869608	0	0	0	0	0	0	0	0
ENSG00000278654	AC007450.4	1.17035	0	0	0	0	0	0	0	0.89947	1.20462	0
ENSG00000256708	AC007458.1	0	0	0	0	0	0	0	0	0	0	0
ENSG00000226506	AC007463.1	0	0	0	0	0	0	0	0	0	0	0
ENSG00000275710	AC007485.1	0	0	0	0	0.989831	0	2.10831	2.67615	0	0	0
ENSG00000279059	AC007485.2	11.7035	43.3752	25.2186	62.9139	70.278	26.2011	40.0579	70.472	47.6719	6.02311	13.2787
ENSG00000279427	AC007490.1	0	0	0	0	0	0	0	0	0	0	0
ENSG00000283258	AC007491.1	0	0	0	0	0	0	0	0	0	2.40924	0
ENSG00000260573	AC007493.1	0	0	0	0	0	0	0	0	0	1.20462	0
ENSG00000261393	AC007493.2	62.0284	33.6379	39.1324	41.9426	45.5322	34.0614	42.1662	31.2218	56.6666	43.3664	42.2504
ENSG00000260012	AC007494.1	1.17035	0	0	0	0	0	0	1.7841	0	0	0
ENSG00000260744	AC007494.2	0	0	0	0	0	0.873369	1.05415	1.7841	0.89947	0	0
ENSG00000279509	AC007494.3	0	0	0	2.73539	1.97966	0	0	1.7841	0	0	0
ENSG00000246379	AC007495.1	1.17035	0	0	0	0	0	0	0	0	0	0
ENSG00000260041	AC007495.2	0	0	0	0	0	0	0	0	0	0	0
ENSG00000260194	AC007496.1	0	0.885208	0	0	1.97966	0	1.05415	0	0	0	1.20716
ENSG00000261630	AC007496.2	0	0	1.73922	0	0	0	2.10831	0	0	0	1.20716
ENSG00000280392	AC007496.3	0	2.65562	0	0	0	1.74674	0	2.67615	0	0	2.41431
ENSG00000275191	AC007497.1	0	0	0	0	0	0.873369	0	0	0	2.40924	2.41431
ENSG00000258272	AC007513.1	0	0	0	0	0	0	0	0	0	0	0
ENSG00000256306	AC007527.1	1.17035	0	0	0	0	0	0	0	0	0	0
ENSG00000277935	AC007527.2	1.17035	0	0	0	0	0	0	0	0	0	0
ENSG00000255871	AC007529.1	0	0	0	0	0	0	0	0	0	0	0
ENSG00000283240	AC007529.2	0	0	2.60882	0.911795	0.989831	0	1.05415	0.892051	4.49735	0	0
ENSG00000261369	AC007533.1	2.34069	0.885208	0	0	0.989831	0	2.10831	1.7841	0	2.40924	1.20716
ENSG00000255356	AC007536.1	0	0	0	0	0	0	0	0	0	1.20462	0
ENSG00000198134	AC007537.1	2.34069	0.885208	4.34804	2.73539	1.97966	4.36685	0	0.892051	2.69841	1.20462	2.41431
ENSG00000242405	AC007537.2	0	0	0	1.82359	0.989831	0	0	0	0	1.20462	1.20716
ENSG00000257579	AC007540.1	0	0	0	0	0	0	0	0	0	0	0
ENSG00000260329	AC007541.1	31.5994	3.54083	9.56569	16.4123	5.93899	11.3538	11.5957	18.7331	8.09523	27.7063	32.5932
ENSG00000277595	AC007546.1	4.68139	0	0.869608	0	0	0	0	0	1.79894	4.81849	4.82862
ENSG00000279360	AC007546.2	0	0.885208	2.60882	0	0.989831	0.873369	0	0	0	1.20462	0
ENSG00000213155	AC007547.1	1.17035	0	0	0	0	0	0	0	0	0	2.41431
ENSG00000239805	AC007547.2	0	0	0	0	0	0	0	0	0	0	0
ENSG00000232736	AC007551.1	0	0	0	0.911795	0	0.873369	0	0	0	0	0
ENSG00000274328	AC007551.2	3.51104	0	0	0	0	0	0	0	0	0	0
ENSG00000256450	AC007552.1	0	0	0	0	0	0	0	0	0.89947	0	0
ENSG00000256564	AC007552.2	0	0	0	0	0	0.873369	0	0	0	0	0
ENSG00000235321	AC007556.1	0	0	0	0	0	0	0	0	0	1.20462	1.20716
ENSG00000227021	AC007557.1	0	0	0	0	0	0	0	0	0	0	0
ENSG00000231597	AC007557.2	0	0	0	0	0	0	0	0	0	1.20462	0
ENSG00000236295	AC007557.3	0	0	0	1.82359	0	0	0	0	0	0	0
ENSG00000237479	AC007557.4	0	0	0	0	0	0	0	0	0	0	0
ENSG00000235993	AC007559.1	0	0	0	0	0	0	0	0	0	0	0
ENSG00000238165	AC007560.1	0	0.885208	1.73922	1.82359	0	0.873369	0	0	0	1.20462	0
ENSG00000235583	AC007562.1	0	0	0	0	0	0	0	0	0	0	0
ENSG00000229352	AC007563.1	0	0	0	0	0	0	0	0.892051	0	0	0
ENSG00000236886	AC007563.2	3.51104	55.7681	65.2206	17.3241	13.8576	32.3147	32.6788	10.7046	16.1905	3.61387	4.82862
ENSG00000237930	AC007563.3	2.34069	0	0	0	0	0.873369	0	0	0	1.20462	0
ENSG00000244055	AC007566.1	40.9621	36.2935	37.3931	62.0021	76.217	36.6815	45.3286	50.8469	54.8677	26.5017	26.5574
ENSG00000270453	AC007566.2	0	0	0	0	0	0	0	0	0	0	0
ENSG00000224136	AC007568.1	0	0	0	0	0	0	0	0	0	1.20462	0
ENSG00000257221	AC007569.1	0	3.54083	6.08726	5.47077	5.93899	2.62011	5.27077	6.24436	4.49735	6.02311	2.41431
ENSG00000255655	AC007570.1	0	2.65562	0	0.911795	0	0.873369	1.05415	0.892051	0	0	0
ENSG00000263279	AC007595.1	0	0	0	0	0	0	0	0	0	1.20462	0
ENSG00000260723	AC007598.1	0	0	0	0	0	0	0	0	0	0	0
ENSG00000261394	AC007598.2	0	0	0	0	0	0	0	0	0	0	0
ENSG00000278979	AC007598.3	3.51104	0	0	0	0	0	0	0	0	1.20462	2.41431
ENSG00000259866	AC007599.1	0	0	0	0	0.989831	0	1.05415	0	0	0	0
ENSG00000262038	AC007599.2	0	0	0	0	0	0	0	0	0	0	0
ENSG00000175604	AC007601.1	3.51104	0	0	0	0	0	0	0	0	6.02311	0
ENSG00000261293	AC007601.2	0	0	0	0	0	0	0	0	0	0	0
ENSG00000261751	AC007603.1	0	0	0	0	0	0	0	0	0	0	0
ENSG00000279842	AC007603.2	0	0	0	0	0	0	0	0	0	0	0
ENSG00000283365	AC007603.3	1.17035	0	0	0	0	0	0	0	0	0	0
ENSG00000205414	AC007608.1	2.34069	7.96687	10.4353	1.82359	2.96949	9.60706	2.10831	0	2.69841	7.22773	2.41431
ENSG00000260029	AC007608.2	0	0	0	0	0	0	0	0	0	0	0
ENSG00000260249	AC007608.3	3.51104	14.1633	6.08726	4.55898	2.96949	5.24022	7.37908	0.892051	0	2.40924	3.62147
ENSG00000278909	AC007608.4	2.34069	0.885208	0.869608	0	0	0.873369	1.05415	0	0	1.20462	2.41431
ENSG00000259843	AC007610.1	11.7035	38.0639	46.0892	32.8246	29.6949	30.5679	36.8954	33.8979	36.8783	4.81849	8.45009
ENSG00000260381	AC007610.2	14.0442	46.0308	52.1765	51.0605	64.339	52.4022	66.4117	42.8184	43.1746	4.81849	13.2787
ENSG00000261835	AC007610.3	0	0	0	0	0	0.873369	0	0	0	2.40924	3.62147
ENSG00000279356	AC007610.4	4.68139	7.96687	1.73922	0.911795	3.95932	3.49348	2.10831	3.5682	1.79894	0	0
ENSG00000260086	AC007611.1	9.36277	2.65562	4.34804	3.64718	0.989831	4.36685	3.16246	2.67615	1.79894	10.8416	6.03578
ENSG00000262420	AC007613.1	163.849	71.7018	84.352	56.5313	65.3288	51.5288	61.1409	66.9038	48.5714	149.373	188.316
ENSG00000279249	AC007614.1	0	0	0	0	0	0	0	0	0	0	3.62147
ENSG00000280189	AC007614.2	0	0	0	0	0	0	0	0	0	1.20462	1.20716
ENSG00000203648	AC007618.1	2.34069	0	0	0	0	0.873369	0	0	0	1.20462	0
ENSG00000255670	AC007619.1	2.34069	0	0	0	0	0	0	0.892051	0.89947	6.02311	4.82862
ENSG00000271370	AC007619.2	1.17035	0	0	1.82359	0	0	0	0.892051	0	0	0
ENSG00000239255	AC007620.1	0	0	0	0	0	0	0	0	0	0	0
ENSG00000242539	AC007620.2	170.871	1226.9	1083.53	773.202	929.451	1182.54	1183.82	860.829	863.491	165.033	155.723
ENSG00000272699	AC007620.3	5.85173	3.54083	0	0.911795	3.95932	0.873369	3.16246	1.7841	0.89947	15.6601	15.693
ENSG00000270857	AC007621.1	0	0	0	0	0	0	1.05415	0	0	1.20462	0
ENSG00000240441	AC007622.1	1.17035	0	0	0.911795	0.989831	0	1.05415	0	0	0	1.20716
ENSG00000258136	AC007622.2	127.568	95.6024	91.3089	79.3262	111.851	97.8174	109.632	68.6879	104.339	116.848	94.1581
ENSG00000264131	AC007631.1	0	0	0	0	0	0	0	0	0	0	0
ENSG00000256139	AC007637.1	1.17035	13.2781	5.21765	10.9415	17.817	6.98695	6.32493	16.949	19.7883	9.63698	3.62147
ENSG00000262079	AC007638.1	0	0	0	0	0	0	0	0	0	0	2.41431
ENSG00000263096	AC007638.2	0	0	0	0	0	0	0	0	0	2.40924	0
ENSG00000263680	AC007639.1	0	0.885208	0.869608	0	0	1.74674	0	0	0	2.40924	2.41431
ENSG00000235464	AC007652.1	0	0	0	0	0	0	0	0	0	0	0
ENSG00000256339	AC007655.1	1.17035	3.54083	0.869608	0.911795	4.94915	1.74674	6.32493	0.892051	4.49735	0	1.20716
ENSG00000258131	AC007656.1	0	0	0	0	0	0	4.21662	0	0	1.20462	0
ENSG00000279190	AC007656.2	1.17035	0.885208	0	0	0	0	0	0	0	1.20462	1.20716
ENSG00000161132	AC007663.1	2.34069	0	1.73922	1.82359	1.97966	1.74674	0	0	0	12.0462	2.41431
ENSG00000249923	AC007663.2	0	0	0	0	0	0	0	0	0.89947	0	1.20716
ENSG00000273139	AC007663.3	0	3.54083	0.869608	0	0	1.74674	0	0	0	2.40924	0
ENSG00000273343	AC007663.4	5.85173	1.77042	8.69608	1.82359	1.97966	4.36685	6.32493	3.5682	1.79894	8.43236	3.62147
ENSG00000236754	AC007666.1	8.19243	2.65562	0.869608	1.82359	0	1.74674	5.27077	0.892051	0	4.81849	4.82862
ENSG00000274624	AC007671.1	0	0	0	0	0	0	0	0	0	0	0
ENSG00000267311	AC007673.1	0	0	0	0	0	0	0	0	0	0	0
ENSG00000226297	AC007677.1	0	0	0	0	0	0	0	0	0	0	0
ENSG00000225610	AC007679.1	56.1766	18.5894	22.6098	27.3539	21.7763	20.0875	26.3539	20.5172	30.582	40.9572	39.8361
ENSG00000237041	AC007679.2	0	0	0	0	0	0	0	0	0	0	1.20716
ENSG00000270571	AC007681.1	0	4.42604	6.08726	6.38257	9.89831	2.62011	6.32493	0.892051	2.69841	0	3.62147
ENSG00000224415	AC007683.1	3.51104	3.54083	1.73922	3.64718	2.96949	2.62011	3.16246	5.3523	2.69841	4.81849	2.41431
ENSG00000279482	AC007683.2	0	0	0	0	0	0.873369	0	0	0.89947	0	1.20716
ENSG00000273035	AC007684.1	3.51104	0	1.73922	0	0	0	0	0	0.89947	0	0
ENSG00000182888	AC007685.1	0	0	1.73922	0	0.989831	0.873369	0	0	0.89947	1.20462	1.20716
ENSG00000243225	AC007686.1	1.17035	0	0	0	0	0	0	0.892051	0	1.20462	1.20716
ENSG00000258473	AC007686.2	1.17035	3.54083	1.73922	0.911795	0	0.873369	5.27077	2.67615	0.89947	2.40924	0
ENSG00000273729	AC007686.3	77.2429	162.878	193.923	217.007	178.17	184.281	114.903	192.683	214.074	71.0727	96.5724
ENSG00000270178	AC007687.1	1.17035	0.885208	0	0	0	0	1.05415	0	0	3.61387	1.20716
ENSG00000241352	AC007688.1	30.429	20.3598	22.6098	19.1477	11.878	20.0875	21.0831	24.0854	30.582	19.274	24.1431
ENSG00000256011	AC007688.2	0	0	0	0	0	0	1.05415	0	0	0	0
ENSG00000233565	AC007690.1	0	0	0.869608	0	0	0	1.05415	0	0.89947	0	1.20716
ENSG00000278256	AC007718.1	0	0	0	0	0	0	0	0	0	0	0
ENSG00000260616	AC007728.1	9.36277	7.08166	6.95686	5.47077	5.93899	5.24022	11.5957	12.4887	9.89417	4.81849	6.03578
ENSG00000261644	AC007728.2	60.858	26.5562	16.5226	29.1774	16.8271	27.0744	16.8665	17.841	25.1852	66.2542	73.6365
ENSG00000270120	AC007728.3	0	0	0	0	0	0	0	0	0	1.20462	0
ENSG00000188280	AC007731.1	1.17035	0	0	0	0.989831	0	0	0	0.89947	4.81849	1.20716
ENSG00000215493	AC007731.2	5.85173	2.65562	4.34804	2.73539	0.989831	1.74674	4.21662	4.46025	1.79894	6.02311	7.24293
ENSG00000235578	AC007731.3	0	0	0	0	0	0	0	0	0	0	0
ENSG00000236003	AC007731.4	1.17035	0	1.73922	0	0	0	0	0	0.89947	2.40924	2.41431
ENSG00000277971	AC007731.5	0	0	0	0	0	0	0	0	0	0	0
ENSG00000229087	AC007738.1	0	0	0	0	0	1.74674	0	0	0	1.20462	0
ENSG00000280257	AC007741.1	0	0	0	0	0	0	0	0	0	0	0
ENSG00000225896	AC007742.1	0	0	0	0	0	0	0	0	0	0	0
ENSG00000275578	AC007742.2	0	0	0	0	0	0	0	0	0	0	0
ENSG00000233251	AC007743.1	1.17035	0	0	0	0	0	0	0	0	0	0
ENSG00000271894	AC007744.1	0	0	0	0	0	0	0	0	0	0	0
ENSG00000259855	AC007749.1	0	0	0	0	0	0	0	0	0	0	0
ENSG00000236841	AC007750.1	0	0	0.869608	0	0	0	0	0	0	1.20462	7.24293
ENSG00000254644	AC007751.1	0	0	0	0	0	0	0	0	0	0	0
ENSG00000255105	AC007751.2	0	0	0	0	0	0	0	0	0	2.40924	0
ENSG00000267213	AC007773.1	18.7255	13.2781	19.1314	7.29436	16.8271	13.9739	23.1914	8.02846	8.9947	19.274	22.936
ENSG00000267009	AC007780.1	11.7035	4.42604	4.34804	14.5887	11.878	4.36685	4.21662	9.81256	7.19576	10.8416	15.693
ENSG00000267922	AC007785.1	0	0	0	0	0	0	0	0	0	0	1.20716
ENSG00000268053	AC007785.2	1.17035	0	0	0	0	0	0	0	0	0	0
ENSG00000268401	AC007785.3	1.17035	0.885208	1.73922	5.47077	0.989831	5.24022	0	2.67615	1.79894	2.40924	0
ENSG00000267498	AC007786.1	9.36277	4.42604	4.34804	7.29436	7.91865	4.36685	2.10831	7.13641	5.39682	14.4555	12.0716
ENSG00000276251	AC007786.2	4.68139	0	1.73922	3.64718	0	0.873369	0	3.5682	0.89947	2.40924	3.62147
ENSG00000276631	AC007786.3	0	0	0	0	0	0	0	0	0	1.20462	0
ENSG00000267610	AC007787.1	1.17035	0	1.73922	3.64718	4.94915	1.74674	3.16246	0	0.89947	1.20462	2.41431
ENSG00000279044	AC007787.2	3.51104	4.42604	4.34804	8.20616	10.8881	4.36685	6.32493	10.7046	4.49735	1.20462	4.82862
ENSG00000226205	AC007790.1	0	0	0	0	0	0	0	0.892051	0	0	1.20716
ENSG00000280103	AC007792.1	1.17035	0	0	0	0	0	0	0	0	0	0
ENSG00000267617	AC007795.1	0	0	0	0	0	0	0	0	0	1.20462	0
ENSG00000260743	AC007823.1	29.2587	12.3929	12.1745	21.8831	17.817	13.9739	11.5957	13.3808	20.6878	20.4786	18.1073
ENSG00000249094	AC007834.1	0	0	0	0	0	0	0	0	0	0	1.20716
ENSG00000256351	AC007834.2	2.34069	0	0	0	0	0	0	0	0.89947	0	1.20716
ENSG00000269069	AC007842.1	7.02208	19.4746	11.3049	28.2657	21.7763	19.2141	13.704	16.0569	21.5873	15.6601	8.45009
ENSG00000255983	AC007848.1	0	0	0	0.911795	0	0	0	1.7841	0	0	0
ENSG00000256218	AC007848.2	0	0	0	0	0	0	1.05415	0	0	1.20462	0
ENSG00000242795	AC007849.1	0	0	0.869608	0	0	0	0	0	0	1.20462	0
ENSG00000244381	AC007849.2	2.34069	0.885208	1.73922	0.911795	0	4.36685	2.10831	4.46025	0	2.40924	1.20716
ENSG00000262950	AC007861.1	0	0	0	0	0	0	0	0	0	0	0
ENSG00000263110	AC007861.2	0	0	0	0	0	0	0	0	0	1.20462	0
ENSG00000254488	AC007876.1	0	0	0	0	0	0	0	0	0	3.61387	0
ENSG00000281195	AC007878.1	9.36277	8.85208	6.08726	2.73539	2.96949	8.73369	4.21662	1.7841	4.49735	3.61387	6.03578
ENSG00000224342	AC007879.1	0	0	0	0	0	0	0	0	0	3.61387	0
ENSG00000225916	AC007879.2	0	0	0	0	0	0	0	0	0	0	0
ENSG00000234902	AC007879.3	1.17035	1.77042	0.869608	0.911795	0	0.873369	0	0.892051	0.89947	3.61387	0
ENSG00000240440	AC007879.4	0	1.77042	0	0	0	0	0	0	0	0	0
ENSG00000233870	AC007881.1	0	0	0	0	0	0	0	0	0	0	0
ENSG00000236469	AC007881.2	1.17035	0	0	0	0	0	0	0	0	0	1.20716
ENSG00000272735	AC007881.3	2.34069	0.885208	0.869608	1.82359	1.97966	4.36685	2.10831	0.892051	0	3.61387	7.24293
ENSG00000224891	AC007899.1	95.9684	104.455	142.616	104.856	99.9729	133.625	151.798	97.2335	98.0422	65.0496	68.8079
ENSG00000261291	AC007906.1	0	0	0.869608	0	0	0	0	0	0	1.20462	0
ENSG00000277639	AC007906.2	2.34069	1.77042	3.47843	1.82359	0	1.74674	2.10831	0	0.89947	2.40924	2.41431
ENSG00000259759	AC007907.1	0	0	0	0	0	0	0	0	0	0	0
ENSG00000278510	AC007908.1	0	0	0	0	0	0	0	0	0	0	0
ENSG00000224611	AC007919.1	0	0	0	0	0.989831	0	1.05415	0	0	1.20462	0
ENSG00000231384	AC007919.2	0	0	0	0	0	0.873369	0	0	0	3.61387	3.62147
ENSG00000198491	AC007920.1	2.34069	0	0	0	0	0	0	0	0	13.2508	8.45009
ENSG00000283175	AC007920.2	0	0	0	0	0	0	0	0	0	3.61387	1.20716
ENSG00000264695	AC007922.1	1.17035	0	0	0.911795	0.989831	0	0	0	0	0	0
ENSG00000265094	AC007922.2	0	0	0	0	0	0	0	0	0	0	0
ENSG00000266489	AC007922.3	0	0	0	0	0	0	0	0	0	0	0
ENSG00000263567	AC007923.1	0	0	0.869608	0	0	2.62011	0	0	0	0	0
ENSG00000265863	AC007923.2	1.17035	0	0	0	0	0	0	0	0	0	0
ENSG00000266448	AC007923.3	1.17035	0	0	0	0	0	0	0	0	2.40924	3.62147
ENSG00000266877	AC007923.4	1.17035	0	0	0	0	0	0	0	0	1.20462	1.20716
ENSG00000259920	AC007938.1	0	1.77042	0	0.911795	0	1.74674	4.21662	1.7841	0.89947	3.61387	0
ENSG00000270823	AC007938.2	514.953	1448.2	1535.73	1408.72	1597.59	1543.24	1831.07	1405.87	1256.56	504.737	464.755
ENSG00000270953	AC007938.3	51.4953	138.978	120.876	192.389	145.505	146.726	111.74	186.439	187.989	57.8219	41.0433
ENSG00000263863	AC007948.1	0	0	0	0	0	0	0	0	0	0	0
ENSG00000259268	AC007950.1	1.17035	0	0	1.82359	0	0	0	0	0	1.20462	1.20716
ENSG00000276651	AC007950.2	1.17035	0	2.60882	0.911795	2.96949	0	1.05415	0.892051	0.89947	6.02311	3.62147
ENSG00000197665	AC007952.1	0	0	0	0	0	0	0	0	1.79894	0	0
ENSG00000228157	AC007952.2	0	0	0	0	0.989831	0	0	1.7841	2.69841	1.20462	1.20716
ENSG00000230197	AC007952.3	0	0	0	0	0	0	0	0.892051	0	0	0
ENSG00000262202	AC007952.4	4.68139	5.31125	6.95686	0	1.97966	4.36685	2.10831	3.5682	1.79894	2.40924	10.8644
ENSG00000262292	AC007952.5	0	0	0	0	0	0.873369	0	0	0	0	0
ENSG00000262319	AC007952.6	0	0	0	0	0	0	0	0	0	0	0
ENSG00000263394	AC007952.7	0	0	0	0	0	0	0	0	0	0	0
ENSG00000266311	AC007952.8	0	0	0	0	0	0	0	0	0	0	0
ENSG00000266664	AC007952.9	1.17035	0	0	0	0	0	0	0	0	0	0
ENSG00000225790	AC007953.1	0	0	0	0	0	0	0	0	0	0	1.20716
ENSG00000270321	AC007953.2	0	0	0	0	0	0	0	0	0	1.20462	0
ENSG00000258510	AC007954.1	0	0.885208	0	0	1.97966	0	1.05415	0	0.89947	0	1.20716
ENSG00000258439	AC007956.1	2.34069	0.885208	1.73922	0	0.989831	1.74674	2.10831	2.67615	0	4.81849	0
ENSG00000226747	AC007966.1	22.2366	14.1633	12.1745	22.7949	17.817	20.9609	17.9206	14.2728	10.7936	9.63698	19.3145
ENSG00000173357	AC007967.1	0	0	0	0	0	0	0	0	0	1.20462	0
ENSG00000228207	AC007967.2	0	0	0	0	0	0	0	0	0	0	0
ENSG00000230025	AC007967.3	2.34069	0	0	0	0	0	0	0	0	2.40924	1.20716
ENSG00000273731	AC007967.4	0	0	0	0	0	0	0	0	0	0	0
ENSG00000233762	AC007969.1	792.325	381.525	420.89	342.835	222.712	434.938	439.582	391.61	332.804	852.873	818.451
ENSG00000234061	AC007969.2	0	0	0	0.911795	0	0	0	0	0	0	3.62147
ENSG00000253790	AC007991.1	0	0	0	0	0	0	0	0	0	0	0
ENSG00000253838	AC007991.2	0	0	0	0	0	0	0	0	0	0	0
ENSG00000253939	AC007991.3	0	0	0	0	0	0	0	0	0	0	0
ENSG00000254287	AC007991.4	0	0	0	0	0	0	0	0	0	4.81849	0
ENSG00000183663	AC007992.1	1.17035	0	0	0	0	0	0	0	0	2.40924	2.41431
ENSG00000271349	AC007992.2	0	0	0	0	0	0	0	0	0	0	1.20716
ENSG00000267166	AC007993.1	0	0	0	0	0	0	0	0	0	3.61387	0
ENSG00000267420	AC007993.2	26.918	0	0	0	0	0	0	0	0	9.63698	25.3503
ENSG00000282199	AC007993.3	0	0	0	0	0	0	0	0	0	2.40924	0
ENSG00000277534	AC007996.1	7.02208	36.2935	28.6971	14.5887	16.8271	27.9478	29.5163	19.6251	19.7883	6.02311	3.62147
ENSG00000239683	AC007998.1	2.34069	0	0	0	0	0	0	0	0	0	0
ENSG00000267140	AC007998.2	0	0	0	0	0	0	0	0	0	0	0
ENSG00000267583	AC007998.3	1.17035	7.08166	5.21765	4.55898	0	3.49348	3.16246	0.892051	0.89947	8.43236	6.03578
ENSG00000275512	AC007998.4	2.34069	0	0	0	0	0	1.05415	0	0.89947	0	0
ENSG00000279074	AC007998.5	3.51104	0	0	1.82359	0	0.873369	2.10831	0.892051	1.79894	0	0
ENSG00000256378	AC008011.1	0	0	0	0	0	0	0	0	0	0	0
ENSG00000257042	AC008011.2	8.19243	5.31125	10.4353	19.1477	19.7966	2.62011	8.43323	13.3808	11.6931	6.02311	14.4859
ENSG00000226472	AC008013.1	4.68139	4.42604	2.60882	3.64718	9.89831	0.873369	3.16246	3.5682	3.59788	0	1.20716
ENSG00000256984	AC008013.2	1.17035	0	0.869608	0	0	0	0	0	0	2.40924	0
ENSG00000270926	AC008013.3	0	2.65562	1.73922	3.64718	0.989831	2.62011	1.05415	2.67615	0.89947	4.81849	1.20716
ENSG00000257261	AC008014.1	50.3249	15.9337	31.3059	42.8544	50.4814	27.0744	34.7871	53.523	45.873	48.1849	72.4293
ENSG00000258578	AC008015.1	0	0	0	0	0	0	0	0	0	0	0
ENSG00000239246	AC008026.1	58.5173	47.8012	73.9167	41.0308	32.6644	73.363	32.6788	64.2277	39.5767	57.8219	41.0433
ENSG00000239809	AC008026.2	0	0	0.869608	0	0	0	0	0	0	1.20462	0
ENSG00000264546	AC008026.3	3.51104	0	0.869608	1.82359	0	0.873369	0	0	0	2.40924	4.82862
ENSG00000256075	AC008033.1	1.17035	2.65562	0	0	0	0	0	0	0.89947	0	0
ENSG00000256917	AC008033.2	0	0.885208	0	0	0	0	0	0	0	0	0
ENSG00000273824	AC008033.3	0	0.885208	0	0	1.97966	0	1.05415	0	0.89947	0	2.41431
ENSG00000272369	AC008035.1	2.34069	0	2.60882	0.911795	0.989831	1.74674	2.10831	5.3523	0.89947	4.81849	6.03578
ENSG00000283041	AC008038.1	2142.9	2636.15	2916.67	4481.47	4688.83	2837.58	3032.8	4138.22	3961.27	2320.1	2369.65
ENSG00000239219	AC008040.1	12.8738	4.42604	8.69608	7.29436	1.97966	6.11358	2.10831	2.67615	5.39682	15.6601	25.3503
ENSG00000242583	AC008040.2	0	0	0	0	0	0	0	0	0	0	0
ENSG00000244039	AC008040.3	0	0	0	0	0	0	0	0	0	0	2.41431
ENSG00000244193	AC008040.4	0	0	0	0	0	0	0	0	0	0	0
ENSG00000268220	AC008040.5	173.211	106.225	99.1353	126.74	164.312	112.665	114.903	127.563	173.598	178.284	197.973
ENSG00000259124	AC008050.1	12.8738	0	0	0	0	0	0	0	0	27.7063	32.5932
ENSG00000257580	AC008055.1	0	0	0	0	0	0	0	0	0	0	0
ENSG00000258637	AC008056.1	0	0	0	0	0	0	0	0	0	0	1.20716
ENSG00000259106	AC008056.2	0	0	0	0	0	0	0	0	0	0	0
ENSG00000218672	AC008060.1	0	0	0	0	0	0	0	0	0	0	0
ENSG00000227365	AC008060.2	0	0	0	0	0	0	0	0	0	0	0
ENSG00000236544	AC008060.3	0	0	0	0	0	0	0	0	0	0	0
ENSG00000260426	AC008060.4	0	0	0	0	0	0	0	0	0	0	0
ENSG00000230918	AC008063.1	0	0	0	0	0	0	0	0	0	0	0
ENSG00000233397	AC008063.2	0	0	0	0	0	0	0	0	0	0	0
ENSG00000224553	AC008065.1	0	0	0	0.911795	0	0	1.05415	0	0.89947	4.81849	1.20716
ENSG00000253793	AC008066.1	0	0	0	0	0	0	0	0	0	0	0
ENSG00000237031	AC008067.1	1.17035	0	0	0	0	0	0	0	0	0	0
ENSG00000224604	AC008069.1	0	0	0	0	0.989831	0	0	0	0	0	0
ENSG00000228681	AC008072.1	0	0	0	0	0	0	0	0	0	0	0
ENSG00000223754	AC008073.1	0	0	0	0	0	0	0	0	0.89947	0	0
ENSG00000232642	AC008073.2	0	0	0	0	0	0	1.05415	0	0.89947	0	0
ENSG00000276087	AC008073.3	0	0	0.869608	0	0.989831	0	0	0	0	0	0
ENSG00000223935	AC008074.1	4.68139	2.65562	1.73922	0	0	0	3.16246	0	0	2.40924	4.82862
ENSG00000237217	AC008074.2	0	0	0	0	0	0	0	0	0	0	0
ENSG00000260101	AC008074.3	32.7697	1.77042	7.82647	0.911795	2.96949	13.9739	2.10831	5.3523	4.49735	32.5248	57.9435
ENSG00000187979	AC008079.1	0	0	0	0	0	0	0	0	0	0	0
ENSG00000280007	AC008079.2	179.063	49.5716	27.8275	38.2954	41.5729	33.188	41.112	29.4377	34.1799	173.466	160.552
ENSG00000173862	AC008080.1	0	0	0	0	0.989831	0	0	0	0	0	0
ENSG00000227481	AC008080.2	0	0	0	0	0	0.873369	0	0	0	0	0
ENSG00000233219	AC008080.3	0	0	0	0	0	0	0	0	0	0	0
ENSG00000236494	AC008080.4	0	1.77042	1.73922	0	0	1.74674	1.05415	0	0	0	0
ENSG00000257925	AC008083.1	2.34069	1.77042	0	0	0.989831	0	2.10831	0.892051	2.69841	6.02311	1.20716
ENSG00000258181	AC008083.2	1.17035	0.885208	0	0	0	0.873369	0	0	1.79894	3.61387	8.45009
ENSG00000276454	AC008083.3	0	0	0	0	0	0	0	0	0	0	0
ENSG00000266839	AC008088.1	0	0	0	0	0	0	0	0	0	0	0
ENSG00000279987	AC008103.1	0	0	0	0	0	0	0	0	0	0	0
ENSG00000233175	AC008105.1	311.312	434.637	440.891	694.788	618.644	401.75	321.517	695.8	801.428	266.222	283.682
ENSG00000233483	AC008105.2	81.9243	90.2912	93.9177	161.388	181.139	96.944	80.1157	156.109	196.084	92.7559	71.2222
ENSG00000267121	AC008105.3	92.4574	97.3729	100.875	228.861	195.987	83.8434	60.0868	209.632	223.069	69.8681	54.322
ENSG00000266602	AC008109.1	0	0.885208	0	0.911795	0	0	0	0	0	1.20462	0
ENSG00000255649	AC008114.1	0	0	0	0	0	0	0	0	0	0	0
ENSG00000256658	AC008115.1	0	0	0	0	0	0	0	0.892051	0	1.20462	1.20716
ENSG00000257004	AC008115.2	1.17035	0.885208	0	0	0	0	0	0	0	2.40924	1.20716
ENSG00000275560	AC008115.3	23.4069	2.65562	1.73922	9.11795	3.95932	0.873369	6.32493	1.7841	1.79894	14.4555	9.65724
ENSG00000275963	AC008115.4	1.17035	0.885208	0	0	0.989831	0	0	1.7841	0.89947	0	0
ENSG00000271596	AC008121.1	0	0	0	0	0	0	0	0	0	2.40924	0
ENSG00000274156	AC008121.2	1.17035	3.54083	2.60882	1.82359	0.989831	3.49348	7.37908	1.7841	5.39682	2.40924	0
ENSG00000274797	AC008121.3	2.34069	0	1.73922	0.911795	4.94915	0	1.05415	0	0	0	0
ENSG00000273015	AC008124.1	757.214	249.629	236.533	341.011	341.492	254.15	216.102	325.599	313.016	767.344	788.272
ENSG00000257958	AC008125.1	2.34069	0	0	0	0	0	1.05415	0	0	0	0
ENSG00000258204	AC008126.1	2.34069	0	0	1.82359	0	0.873369	0	0.892051	1.79894	2.40924	2.41431
ENSG00000257319	AC008127.1	0	0	0	0	0	0	0	0	0	4.81849	0
ENSG00000257572	AC008127.2	0	0	0	0	0	0	0	0	0	0	1.20716
ENSG00000161103	AC008132.1	0	1.77042	1.73922	1.82359	3.95932	1.74674	6.32493	2.67615	1.79894	3.61387	2.41431
ENSG00000239989	AC008132.2	0	0	0	0	0	0	0	0	0	0	0
ENSG00000266535	AC008133.1	0	0	0	0	0	0	0	0	0	0	0
ENSG00000280349	AC008133.2	0	0	0	0	0	0	0	0.892051	0	0	0
ENSG00000234594	AC008134.1	0	0	0	0	0	0	0	0	0	0	0
ENSG00000257256	AC008147.1	1.17035	0	0	0	0	0	0	0	0	1.20462	0
ENSG00000257298	AC008147.2	5.85173	0	2.60882	0.911795	0.989831	1.74674	2.10831	3.5682	2.69841	9.63698	8.45009
ENSG00000257531	AC008147.3	2.34069	0.885208	0	0.911795	0	0.873369	0	0	0	1.20462	4.82862
ENSG00000278842	AC008147.4	0	0	0	0.911795	0	0	0	0	0.89947	2.40924	3.62147
ENSG00000258177	AC008149.1	59.6877	82.3243	62.6118	78.4144	64.339	89.0837	76.9533	62.4436	69.2592	83.1189	88.1223
ENSG00000229177	AC008154.1	0	0	0	0	0	0	0	0	0	0	0
ENSG00000231098	AC008154.2	0	0	0	0	0	0	0	0	0	0	0
ENSG00000213237	AC008155.1	1.17035	0.885208	0	0	0	0	0	0	0	1.20462	2.41431
ENSG00000213238	AC008155.2	0	0	0	0	0	0	0	0	0	0	0
ENSG00000271346	AC008162.1	0	0	0	0	0	0	0	0	0	0	0
ENSG00000278646	AC008162.2	0	0	0	0	0	0	0	0	0	0	0
ENSG00000233491	AC008163.1	1.17035	0	0	0.911795	0.989831	0.873369	1.05415	0.892051	0	0	0
ENSG00000223536	AC008164.1	0	0	0	0	0	0	0	0	0	2.40924	0
ENSG00000223890	AC008171.1	2.34069	0	0.869608	0	0.989831	0	0	0	0	0	1.20716
ENSG00000235059	AC008175.1	0	0	0	0	0	0	0	0	0	0	0
ENSG00000273589	AC008175.2	0	0	0	0	0	0	0	0	0	0	0
ENSG00000251175	AC008243.1	0	1.77042	0.869608	0.911795	2.96949	0.873369	0	0	4.49735	0	0
ENSG00000257022	AC008250.1	0	0	0	0	0	0	0	0	0	0	0
ENSG00000275567	AC008250.2	0	0	0	0	0	0	0	0	0	0	1.20716
ENSG00000224545	AC008264.1	0	0	0	0	0.989831	0	0	0.892051	0	0	1.20716
ENSG00000273489	AC008264.2	231.729	213.335	206.097	288.127	290.02	223.583	187.639	300.621	296.825	210.809	235.395
ENSG00000179342	AC008267.1	4.68139	0.885208	0	0	0.989831	0.873369	1.05415	0	0	7.22773	13.2787
ENSG00000230189	AC008267.2	17.5552	8.85208	14.7833	19.1477	10.8881	8.73369	4.21662	6.24436	8.9947	13.2508	7.24293
ENSG00000234500	AC008267.3	16.3849	5.31125	1.73922	10.9415	6.92882	7.86032	2.10831	5.3523	2.69841	8.43236	15.693
ENSG00000236928	AC008267.4	1.17035	0	0.869608	0	0	0	0	0	0	0	1.20716
ENSG00000237310	AC008267.5	10.5331	28.3266	20.001	18.2359	14.8475	20.0875	20.0289	21.4092	16.1905	13.2508	21.7288
ENSG00000244510	AC008267.6	0	0	0	0	0	0	0	0	0	0	0
ENSG00000244657	AC008267.7	0	0	0	0	0	0	0	0	0	1.20462	0
ENSG00000279785	AC008267.8	1.17035	0	0	0	0	0	0	0.892051	0	3.61387	4.82862
ENSG00000235584	AC008268.1	0	0	0	0	0	0	0	0	0	0	1.20716
ENSG00000229321	AC008269.1	0	0	0	0	0	0	0	0	0.89947	1.20462	0
ENSG00000260171	AC008269.2	0	0	0	0	0	0	0	0	0	0	0
ENSG00000223642	AC008277.1	105.331	40.7196	33.0451	60.1785	55.4305	43.6685	49.5453	53.523	67.4602	99.9837	92.951
ENSG00000270893	AC008277.2	0	0	0	0	0	0	0	0	0	0	0
ENSG00000224194	AC008278.1	0	0	0	0	0	0	0	0	0.89947	2.40924	0
ENSG00000234022	AC008278.2	0	0	0	0.911795	0	1.74674	3.16246	0	0	0	0
ENSG00000235937	AC008280.1	0	0	0	0	0.989831	0	0	0	0	1.20462	0
ENSG00000241114	AC008280.2	1.17035	1.77042	3.47843	5.47077	6.92882	1.74674	2.10831	2.67615	1.79894	1.20462	4.82862
ENSG00000272156	AC008280.3	1.17035	2.65562	0	2.73539	3.95932	0.873369	0	0.892051	1.79894	3.61387	1.20716
ENSG00000253172	AC008378.1	56.1766	25.671	19.1314	17.3241	25.7356	24.4543	31.6246	21.4092	13.492	39.7525	50.7005
ENSG00000241187	AC008379.1	0	0	0	0	0	0	0	0	0	0	0
ENSG00000270904	AC008385.1	0	0	0	0	0	0	0	0	0	0	0
ENSG00000268186	AC008392.1	7.02208	0	0	2.73539	0	0.873369	0	0.892051	0	6.02311	6.03578
ENSG00000245317	AC008393.1	9.36277	2.65562	1.73922	8.20616	6.92882	3.49348	6.32493	5.3523	6.29629	13.2508	9.65724
ENSG00000268051	AC008395.1	5.85173	5.31125	0	0	0	0	0	0	1.79894	2.40924	0
ENSG00000268465	AC008403.1	0	0	0	0	0	0	0	0	0	0	0
ENSG00000268530	AC008403.2	177.893	114.192	161.747	152.27	196.976	137.119	121.228	154.325	144.815	172.261	202.802
ENSG00000269814	AC008403.3	9.36277	0	2.60882	0.911795	0	0.873369	2.10831	0.892051	0.89947	1.20462	7.24293
ENSG00000248482	AC008406.1	0	0	0	0.911795	0	0	0	0	0	0	0
ENSG00000248753	AC008406.2	0	0	0	0	0	0	0	0	0	1.20462	0
ENSG00000277619	AC008406.3	2.34069	8.85208	13.0441	4.55898	1.97966	6.11358	5.27077	2.67615	9.89417	1.20462	7.24293
ENSG00000253261	AC008410.1	0	0	0	0	0	0	0	0	0	0	1.20716
ENSG00000248293	AC008413.1	0	0	0	0	0	0	0	0	0	0	0
ENSG00000249403	AC008413.2	0	0	0	0	0	0	0	0	0	0	0
ENSG00000253693	AC008415.1	0	0	0	0	0	0	0	0	0	1.20462	0
ENSG00000249068	AC008417.1	1.17035	0	0	0	0	0	2.10831	0	0	1.20462	0
ENSG00000251583	AC008427.1	1.17035	0	0.869608	6.38257	0	0	2.10831	0	0	2.40924	0
ENSG00000204758	AC008429.1	55.0063	13.2781	6.08726	2.73539	8.90848	6.98695	7.37908	4.46025	0.89947	55.4126	67.6007
ENSG00000253785	AC008429.2	9.36277	65.5054	70.4383	71.12	48.5017	66.3761	65.3576	57.9833	46.7724	10.8416	13.2787
ENSG00000254295	AC008429.3	17.5552	1.77042	0.869608	0.911795	1.97966	1.74674	2.10831	0.892051	1.79894	27.7063	14.4859
ENSG00000254328	AC008429.4	1.17035	0.885208	0	0	0	0	0	0	0	0	2.41431
ENSG00000273569	AC008432.1	0	0	0	0	0	0	0	0	0	0	0
ENSG00000249655	AC008434.1	0	0.885208	0.869608	2.73539	3.95932	3.49348	3.16246	4.46025	1.79894	0	1.20716
[truncated: 56,051 more rows]

## Sheet: summary
Ens	Gene Name	htseq-count on B2011	htseq-count on B2012	Average 20mer sg 1	htseq-count on B1511	htseq-count on B1512	Amerage 15mer sg 1	htseq-count on BC1	htseq-count on BC2	Average Control	FC Control-20mer	FC Control-15mer	FC 20mer - 15mer	htseq-count on B1521	htseq-count on B1522	Average 15mer sg 2	htseq-count on B2021	htseq-count on B2022	Average 20mer sgRNA 2
ENSG00000000005	TNMD	0	0.989831	0.494915	0	0	0	0	0	0	#DIV/0!	#DIV/0!	0	0	0	0	0	0	0
ENSG00000000419	DPM1	692.964	780.977	736.97	689.555	569.364	629.46	813.12	797.93	805.525	0.914895	0.781428	0.854118	956.339	1045.72	1001.03	804.654	901.784	853.219
ENSG00000000457	SCYL3	241.626	241.519	241.572	242.638	212.275	227.456	86.7328	79.6723	83.2025	2.90342	2.73377	0.941567	200.002	249.835	224.918	208.909	218.272	213.59
ENSG00000000460	C1orf112	274.45	337.532	305.991	291.701	274.338	283.019	130.099	111.058	120.579	2.53769	2.34718	0.924926	363.322	399.524	381.423	376.213	363.496	369.855
ENSG00000000938	FGR	3.64718	6.92882	5.288	8.02846	6.29629	7.16237	16.8647	15.693	16.2789	0.324838	0.43998	1.35446	11.3538	12.6499	12.0018	6.19645	10.4353	8.31588
ENSG00000000971	CFH	2333.28	2680.46	2506.87	2155.19	2096.66	2125.93	904.671	910.195	907.433	2.7626	2.34279	0.84804	1600.01	1928.05	1764.03	1595.14	1476.59	1535.87
ENSG00000001036	FUCA2	2135.42	2358.77	2247.1	2222.99	2151.53	2187.26	3357.28	2938.22	3147.75	0.713874	0.694865	0.973372	2452.42	2757.67	2605.04	2393.6	2370.55	2382.08
ENSG00000001084	GCLC	1129.71	1086.83	1108.27	1185.54	1289.84	1237.69	1110.66	1045.4	1078.03	1.02806	1.1481	1.11677	1037.56	945.576	991.569	1149	1040.05	1094.53
ENSG00000001167	NFYA	1050.39	1147.21	1098.8	1123.09	1191.8	1157.44	1881.62	1859.02	1870.32	0.587494	0.618849	1.05337	1559.84	1399.92	1479.88	1679.24	1515.73	1597.48
ENSG00000001460	STPG1	341.011	314.766	327.889	357.712	379.576	368.644	278.268	299.375	288.821	1.13527	1.27638	1.1243	226.203	216.102	221.152	207.139	221.75	214.444
ENSG00000001461	NIPAL3	748.584	779.987	764.285	792.141	911.163	851.652	621.585	612.028	616.806	1.2391	1.38074	1.11431	546.729	540.781	543.755	601.941	583.507	592.724
ENSG00000001497	LAS1L	724.877	759.2	742.039	829.607	861.692	845.65	692.658	655.485	674.072	1.10083	1.25454	1.13963	1025.34	918.168	971.752	1093.23	1025.27	1059.25
ENSG00000001561	ENPP4	69.2964	90.0746	79.6855	53.523	45.873	49.698	18.0693	7.24293	12.6561	6.2962	3.92679	0.623677	58.5157	68.52	63.5179	70.8166	43.4804	57.1485
ENSG00000001617	SEMA3F	17.3241	15.8373	16.5807	29.4377	26.0846	27.7612	28.9109	20.5216	24.7163	0.670841	1.12319	1.6743	52.4022	52.7077	52.5549	34.5231	50.4373	42.4802
ENSG00000001626	CFTR	0	0	0	0	0	0	2.40924	0	1.20462	0	0	#DIV/0!	1.74674	0	0.873369	0	2.60882	1.30441
ENSG00000001629	ANKIB1	627.315	618.644	622.98	665.47	713.28	689.375	825.166	711.015	768.09	0.811076	0.897518	1.10658	539.742	548.16	543.951	600.171	512.199	556.185
ENSG00000001630	CYP51A1	124.004	61.3695	92.6868	129.347	104.339	116.843	144.555	150.894	147.725	0.62743	0.790951	1.26062	137.992	143.365	140.679	122.159	133.92	128.039
ENSG00000001631	KRIT1	628.227	569.153	598.69	612.839	571.163	592.001	416.799	411.64	414.22	1.44534	1.4292	0.988828	516.161	578.731	547.446	489.52	493.937	491.729
ENSG00000002016	RAD52	163.211	127.688	145.45	144.512	133.122	138.817	97.5744	119.508	108.541	1.34004	1.27893	0.954397	126.639	143.365	135.002	142.518	140.877	141.697
ENSG00000002079	MYH16	6.38257	3.95932	5.17095	2.67615	0.89947	1.78781	16.8647	3.62147	10.2431	0.504823	0.174538	0.345742	1.74674	3.16246	2.4546	4.42604	4.34804	4.38704
ENSG00000002330	BAD	307.275	272.204	289.739	309.542	292.328	300.935	1174.51	1420.82	1297.66	0.223278	0.231905	1.03864	386.903	450.124	418.513	352.313	388.715	370.514
ENSG00000002549	LAP3	1630.29	1736.16	1683.23	1716.31	1724.28	1720.29	1117.89	1055.05	1086.47	1.54926	1.58338	1.02202	1576.43	1550.66	1563.55	1761.56	1573.99	1667.78
ENSG00000002586	CD99	0.911795	0.989831	0.950813	0	0.89947	0.449735	1.20462	0	0.602311	1.57861	0.746682	0.473	0	0	0	0	0.869608	0.434804
ENSG00000002587	HS3ST1	0	0	0	0	0	0	6.02311	3.62147	4.82229	0	0	#DIV/0!	0	0	0	0	0	0
ENSG00000002726	AOC1	15.5005	12.8678	14.1842	16.0569	14.3915	15.2242	18.0693	28.9717	23.5205	0.603054	0.647273	1.07333	23.581	23.1914	23.3862	15.0485	19.1314	17.09
ENSG00000002745	WNT16	2.73539	0	1.36769	0.892051	0.89947	0.89576	4.81849	10.8644	7.84144	0.174418	0.114234	0.654943	2.62011	1.05415	1.83713	0.885208	0.869608	0.877408
ENSG00000002746	HECW1	0	0	0	0	0	0	4.81849	10.8644	7.84144	0	0	#DIV/0!	2.62011	0	1.31005	0	0	0
ENSG00000002822	MAD1L1	794.174	753.261	773.717	818.903	914.761	866.832	437.278	486.484	461.881	1.67515	1.87674	1.12035	763.325	672.55	717.938	760.393	825.258	792.826
ENSG00000002834	LASP1	2229.34	2110.32	2169.83	2440.65	2678.62	2559.64	5995.41	6040.61	6018.01	0.360556	0.42533	1.17965	2472.51	2170.5	2321.51	2992.89	2944.49	2968.69
ENSG00000002919	SNX11	234.331	266.265	250.298	227.473	219.471	223.472	683.021	733.95	708.486	0.353286	0.315422	0.892823	280.352	325.734	303.043	299.2	290.449	294.825
ENSG00000002933	TMEM176A	1.82359	0	0.911795	0.892051	0.89947	0.89576	0	0	0	#DIV/0!	#DIV/0!	0.982414	0	3.16246	1.58123	3.54083	2.60882	3.07483
ENSG00000003056	M6PR	1548.23	1503.55	1525.89	1640.48	1588.46	1614.47	3976.46	3465.74	3721.1	0.410064	0.43387	1.05805	2183.42	2129.39	2156.41	2174.96	2094.02	2134.49
ENSG00000003096	KLHL13	0.911795	8.90848	4.91014	2.67615	5.39682	4.03649	2.40924	6.03578	4.22251	1.16285	0.955944	0.822072	7.86032	5.27077	6.56555	6.19645	0.869608	3.53303
ENSG00000003137	CYP26B1	1.82359	2.96949	2.39654	0.892051	2.69841	1.79523	25.2971	21.7288	23.5129	0.101924	0.0763508	0.749092	5.24022	6.32493	5.78257	8.85208	8.69608	8.77408
ENSG00000003147	ICA1	592.667	579.051	585.859	586.077	653.915	619.996	97.5744	119.508	108.541	5.39756	5.71207	1.05827	311.793	302.542	307.168	290.348	289.579	289.964
ENSG00000003249	DBNDD1	20.0595	24.7458	22.4026	29.4377	36.8783	33.158	69.8681	103.815	86.8417	0.257971	0.381821	1.48009	66.3761	65.3576	65.8668	52.2273	71.3079	61.7676
ENSG00000003393	ALS2	521.547	520.651	521.099	536.123	561.269	548.696	667.361	604.785	636.073	0.819244	0.862631	1.05296	481.226	457.503	469.365	578.041	528.722	553.381
ENSG00000003400	CASP10	674.728	657.248	665.988	701.152	628.729	664.941	625.199	558.913	592.056	1.12487	1.1231	0.998427	542.362	524.969	533.666	573.615	512.199	542.907
ENSG00000003402	CFLAR	1515.4	1531.27	1523.34	1646.73	1655.92	1651.32	1817.78	2032.85	1925.31	0.791215	0.857692	1.08402	1172.06	1235.47	1203.77	1171.13	1147.88	1159.51
ENSG00000003436	TFPI	1357.66	1508.5	1433.08	1321.13	1119.84	1220.48	4043.92	3561.11	3802.51	0.376878	0.320968	0.851649	888.216	1040.45	964.333	884.323	857.434	870.878
ENSG00000003509	NDUFAF7	677.464	762.17	719.817	698.476	724.973	711.724	632.427	595.128	613.777	1.17277	1.15958	0.988757	683.848	842.269	763.059	643.546	678.294	660.92
ENSG00000003756	RBM5	1125.16	1234.32	1179.74	1109.71	1188.2	1148.96	1645.51	1609.14	1627.33	0.724954	0.706039	0.973908	750.224	751.612	750.918	826.784	800.909	813.847
ENSG00000003987	MTMR7	14.5887	18.8068	16.6978	20.5172	10.7936	15.6554	33.7294	36.2147	34.972	0.47746	0.447655	0.937575	13.9739	24.2455	19.1097	17.7042	15.6529	16.6786
ENSG00000003989	SLC7A2	0	0	0	0	0	0	4.81849	1.20716	3.01282	0	0	#DIV/0!	0	0	0	0	0	0
ENSG00000004059	ARF5	1078.65	1086.83	1082.74	1088.3	1046.98	1067.64	958.879	950.031	954.455	1.13441	1.11859	0.986052	1216.6	1384.1	1300.35	1100.31	1245.28	1172.8
ENSG00000004139	SARM1	137.681	170.251	153.966	143.62	168.201	155.911	180.693	176.245	178.469	0.862704	0.8736	1.01263	223.583	197.127	210.355	231.924	207.836	219.88
ENSG00000004142	POLDIP2	1909.3	1769.82	1839.56	1958.05	2001.32	1979.69	1278.1	1282	1280.05	1.4371	1.54657	1.07617	1746.74	1729.87	1738.3	1933.29	1967.92	1950.61
ENSG00000004399	PLXND1	1354.93	1185.82	1270.37	1481.7	1771.96	1626.83	205.99	216.081	211.036	6.01971	7.70877	1.28059	1485.6	1318.75	1402.17	1503.97	1555.73	1529.85
ENSG00000004455	AK2	3799.45	3723.74	3761.6	3984.79	3605.08	3794.93	3884.91	3818.23	3851.57	0.97664	0.985295	1.00886	5218.38	5568.04	5393.21	4915.56	5092.43	5003.99
ENSG00000004468	CD38	102.121	98.9831	100.552	100.802	127.725	114.263	21.6832	8.45009	15.0666	6.67382	7.58385	1.13636	62.0092	71.6825	66.8459	62.8497	61.7422	62.296
ENSG00000004478	FKBP4	3310.73	3263.47	3287.1	3582.48	3808.36	3695.42	3203.09	3433.15	3318.12	0.990651	1.11371	1.12422	5101.35	4861.76	4981.55	5243.97	5291.57	5267.77
ENSG00000004487	KDM1A	2624.15	2830.92	2727.53	2871.51	3170.63	3021.07	2249.03	2324.98	2287.01	1.19262	1.32097	1.10762	3252.43	2977.99	3115.21	3598.37	3316.69	3457.53
ENSG00000004534	RBM6	946.443	888.868	917.656	950.926	1134.23	1042.58	1093.8	1028.5	1061.15	0.864777	0.982502	1.13613	1074.24	883.381	978.813	1141.03	965.265	1053.15
ENSG00000004660	CAMKK1	65.6493	85.1255	75.3874	81.1766	90.8465	86.0115	201.172	254.71	227.941	0.330732	0.377341	1.14093	182.534	151.798	167.166	184.123	190.444	187.284
ENSG00000004700	RECQL	795.085	881.939	838.512	721.669	795.131	758.4	2010.51	1780.55	1895.53	0.442362	0.400098	0.904459	728.39	791.67	760.03	745.345	722.644	733.995
ENSG00000004766	VPS50	574.431	603.797	589.114	574.481	563.068	568.774	354.159	364.561	359.36	1.63934	1.58274	0.965474	510.048	501.777	505.913	478.897	509.59	494.244
ENSG00000004776	HSPB6	48.3251	42.5627	45.4439	41.0343	41.3756	41.205	34.934	42.2504	38.5922	1.17754	1.0677	0.906721	17.4674	8.43323	12.9503	16.8189	21.7402	19.2796
ENSG00000004777	ARHGAP33	1586.52	1432.29	1509.4	1480.8	1454.44	1467.62	250.561	282.474	266.518	5.66343	5.50666	0.97232	1161.58	1103.7	1132.64	1210.08	1272.24	1241.16
ENSG00000004779	NDUFAB1	1350.37	1265.99	1308.18	1389.82	1139.63	1264.72	2471.89	2589.35	2530.62	0.516942	0.499768	0.966779	2437.57	3011.72	2724.65	2191.77	2667.96	2429.87
ENSG00000004799	PDK4	145.887	188.068	166.978	147.188	136.719	141.954	224.06	164.173	194.116	0.860193	0.731282	0.850138	38.4282	44.2745	41.3514	38.0639	40.002	39.033
ENSG00000004809	SLC22A16	0	0	0	0	0.89947	0.449735	4.81849	4.82862	4.82356	0	0.0932372	#DIV/0!	0	0	0	0	0	0
ENSG00000004838	ZMYND10	57.4431	59.3899	58.4165	41.0343	35.0793	38.0568	72.2773	84.5009	78.3891	0.745212	0.485486	0.651474	32.3147	50.5994	41.457	54.8829	52.1765	53.5297
ENSG00000004846	ABCB5	0.911795	2.96949	1.94064	0.892051	1.79894	1.3455	0	4.82862	2.41431	0.803809	0.5573	0.693324	4.36685	1.05415	2.7105	1.77042	0	0.885208
ENSG00000004848	ARX	0.911795	0	0.455898	0	0	0	1.20462	0	0.602311	0.756914	0	0	0.873369	0	0.436685	0	0	0
ENSG00000004864	SLC25A13	712.112	765.139	738.626	856.369	842.803	849.586	333.68	282.474	308.077	2.39753	2.7577	1.15023	1298.7	1163.79	1231.24	1352.6	1290.5	1321.55
ENSG00000004866	ST7	725.789	817.6	771.695	825.147	870.687	847.917	1046.82	859.495	953.156	0.809621	0.889589	1.09877	766.818	774.803	770.811	816.162	746.124	781.143
ENSG00000004897	CDC27	2802.86	3080.35	2941.61	2943.77	2678.62	2811.19	1821.39	1700.88	1761.14	1.67029	1.59624	0.955666	2926.66	3279.47	3103.07	3002.62	2974.06	2988.34
ENSG00000004939	SLC4A1	388.425	345.451	366.938	428.184	416.455	422.319	337.294	324.725	331.01	1.10854	1.27585	1.15093	122.272	93.8197	108.046	138.092	134.789	136.441
ENSG00000004948	CALCR	0	0	0	0	0	0	0	1.20716	0.603578	0	0	#DIV/0!	0	0	0	0	0.869608	0.434804
ENSG00000004961	HCCS	364.718	414.739	389.729	396.963	323.809	360.386	1226.31	1240.96	1233.63	0.31592	0.292134	0.92471	595.638	633.547	614.592	587.778	607.856	597.817
ENSG00000004975	DVL2	644.639	558.265	601.452	669.038	723.174	696.106	754.094	829.316	791.705	0.759692	0.87925	1.15738	652.407	547.106	599.756	670.987	666.12	668.554
ENSG00000005001	PRSS22	1.82359	0	0.911795	0.892051	0.89947	0.89576	3.61387	3.62147	3.61767	0.25204	0.247607	0.982414	1.74674	1.05415	1.40045	0	0	0
ENSG00000005007	UPF1	3170.31	2843.78	3007.05	3238.14	4055.71	3646.93	5591.86	5700.19	5646.02	0.532596	0.645929	1.21279	3391.29	2943.2	3167.25	3821.44	3845.41	3833.42
ENSG00000005020	SKAP2	955.561	1023.49	989.523	1001.77	956.136	978.955	787.823	737.572	762.697	1.2974	1.28354	0.98932	779.919	795.886	787.903	735.608	744.385	739.996
ENSG00000005022	SLC25A5	11967.3	12423.4	12195.3	11458.4	10084	10771.2	6788.05	6712.99	6750.52	1.80658	1.59561	0.88322	13311.9	16188.6	14750.3	11884.8	14369.4	13127.1
ENSG00000005059	MCUB	141.328	152.434	146.881	134.7	132.222	133.461	124.076	120.716	122.396	1.20005	1.0904	0.908632	184.281	173.935	179.108	152.256	184.357	168.306
ENSG00000005073	HOXA11	187.83	175.2	181.515	154.325	166.402	160.363	173.466	216.081	194.773	0.93193	0.823334	0.883472	197.381	172.881	185.131	168.189	160.008	164.099
ENSG00000005075	POLR2J	475.045	486.007	480.526	513.821	452.433	483.127	1334.72	1564.47	1449.6	0.331489	0.333284	1.00541	708.302	676.767	692.535	562.992	640.032	601.512
ENSG00000005100	DHX33	819.704	811.661	815.683	916.136	1007.41	961.771	511.964	484.069	498.017	1.63786	1.9312	1.1791	1183.42	967.714	1075.56	1325.16	1124.4	1224.78
ENSG00000005102	MEOX1	0	0	0	0.892051	0	0.446025	0	1.20716	0.603578	0	0.738969	#DIV/0!	0.873369	0	0.436685	0	0	0
ENSG00000005108	THSD7A	1.82359	2.96949	2.39654	1.7841	0.89947	1.34179	3.61387	1.20716	2.41051	0.994205	0.556639	0.559884	0.873369	4.21662	2.54499	1.77042	1.73922	1.75482
ENSG00000005156	LIG3	847.97	876	861.985	917.92	1028.99	973.457	356.568	387.497	372.033	2.31696	2.61659	1.12932	717.909	670.442	694.176	837.407	753.95	795.678
ENSG00000005175	RPAP3	2589.5	2809.14	2699.32	2668.12	2717.3	2692.71	4318.57	3808.58	4063.57	0.664272	0.662646	0.997552	2671.64	2404.53	2538.08	2668.02	2509.69	2588.85
ENSG00000005187	ACSM3	5088.73	5426.25	5257.49	4883.09	4824.76	4853.92	1048.02	950.031	999.026	5.26262	4.85865	0.923239	1766.83	1671.89	1719.36	1780.15	1648.78	1714.46
ENSG00000005189	REXO5	1523.61	1605.51	1564.56	1399.63	1357.3	1378.46	3276.57	3142.23	3209.4	0.487492	0.429508	0.881057	868.129	971.93	920.03	958.68	931.35	945.015
ENSG00000005194	CIAPIN1	1076.83	1204.62	1140.73	1211.4	1049.68	1130.54	1251.6	1228.88	1240.24	0.919761	0.911549	0.991072	1699.58	1921.72	1810.65	1620.82	1840.96	1730.89
ENSG00000005206	SPPL2B	627.315	674.075	650.695	614.623	620.634	617.629	358.977	381.461	370.219	1.75759	1.66828	0.949183	516.161	479.64	497.901	462.964	500.894	481.929
ENSG00000005238	FAM214B	307.275	260.326	283.8	330.951	345.396	338.174	539.671	574.606	557.138	0.509389	0.606983	1.19159	298.692	285.676	292.184	316.904	328.712	322.808
ENSG00000005243	COPZ2	3.64718	7.91865	5.78291	7.13641	10.7936	8.96502	13.2508	10.8644	12.0576	0.479607	0.743515	1.55026	0.873369	5.27077	3.07207	0.885208	2.60882	1.74702
ENSG00000005249	PRKAR2B	1472.55	1523.35	1497.95	1666.35	1724.28	1695.32	279.472	278.853	279.163	5.36587	6.07287	1.13176	1118.79	908.681	1013.73	1249.91	979.179	1114.55
ENSG00000005302	MSL3	420.338	443.444	431.891	386.258	350.793	368.526	558.945	548.049	553.497	0.780295	0.665814	0.853284	380.789	438.528	409.659	397.458	413.064	405.261
ENSG00000005339	CREBBP	1596.55	1401.6	1499.08	1727.01	2095.76	1911.39	3397.03	3720.45	3558.74	0.421238	0.537096	1.27504	1647.17	1367.24	1507.21	1939.49	1819.22	1879.36
ENSG00000005379	TSPOAP1	53.7959	48.5017	51.1488	44.6025	35.9788	40.2907	63.845	68.8079	66.3264	0.771168	0.60746	0.787715	84.7168	122.282	103.499	132.781	127.832	130.307
ENSG00000005381	MPO	1.82359	7.91865	4.87112	2.67615	5.39682	4.03649	3.61387	2.41431	3.01409	1.61612	1.33921	0.828657	8.73369	12.6499	10.6918	11.5077	6.95686	9.23228
ENSG00000005421	PON1	0	0	0	0	0	0	0	0	0	#DIV/0!	#DIV/0!	#DIV/0!	0	0	0	0	0	0
ENSG00000005436	GCFC2	553.46	640.421	596.94	642.277	545.079	593.678	252.971	230.567	241.769	2.46905	2.45556	0.994535	641.053	752.666	696.86	598.4	633.944	616.172
ENSG00000005448	WDR54	99.3857	124.719	112.052	90.9892	98.9417	94.9654	68.6635	71.2222	69.9428	1.60205	1.35776	0.847511	119.652	145.473	132.562	101.799	118.267	110.033
ENSG00000005469	CROT	68.3846	75.2272	71.8059	71.3641	66.5608	68.9624	49.3895	56.7363	53.0629	1.35322	1.29964	0.9604	97.8174	92.7656	95.2915	99.1433	84.352	91.7476
ENSG00000005471	ABCB4	2.73539	2.96949	2.85244	2.67615	9.89417	6.28516	14.4555	20.5216	17.4886	0.163103	0.359387	2.20343	15.7206	22.1372	18.9289	19.4746	12.1745	15.8245
ENSG00000005483	KMT2E	802.38	837.397	819.888	828.715	946.242	887.479	1519.03	1563.27	1541.15	0.531999	0.575856	1.08244	749.351	632.493	690.922	806.424	762.646	784.535
ENSG00000005486	RHBDD2	554.371	619.634	587.003	567.344	545.079	556.212	1182.94	1211.98	1197.46	0.490206	0.464492	0.947545	449.785	493.344	471.565	437.293	482.632	459.963
ENSG00000005513	SOX8	113.063	107.892	110.477	112.398	149.312	130.855	550.512	662.728	606.62	0.182119	0.215712	1.18446	136.246	101.199	118.722	140.748	128.702	134.725
ENSG00000005700	IBTK	2400.76	2585.44	2493.1	2542.34	2529.31	2535.83	2245.42	1950.76	2098.09	1.18827	1.20864	1.01714	1953.73	2035.57	1994.65	2155.48	1931.4	2043.44
ENSG00000005801	ZNF195	548.901	596.868	572.884	479.031	433.544	456.288	427.641	403.19	415.415	1.37906	1.09839	0.796475	508.301	595.597	551.949	439.948	503.503	471.726
ENSG00000005810	MYCBP2	2272.19	1883.65	2077.92	2528.96	3228.2	2878.58	1054.04	1041.78	1047.91	1.98292	2.74697	1.38532	2914.43	2566.87	2740.65	3303.6	2801.88	3052.74
ENSG00000005812	FBXL3	2006.86	2167.73	2087.3	1787.67	1609.15	1698.41	3921.05	3897.9	3909.48	0.533907	0.434434	0.81369	1889.97	2115.69	2002.83	1902.31	2054.88	1978.6
ENSG00000005844	ITGAL	76.5908	98.9831	87.7869	55.3071	88.148	71.7276	101.188	84.5009	92.8446	0.945526	0.772556	0.817065	59.3891	49.5453	54.4672	59.3089	52.1765	55.7427
ENSG00000005882	PDK2	381.13	407.81	394.47	433.537	492.01	462.773	527.625	499.762	513.693	0.76791	0.900875	1.17315	551.096	491.236	521.166	561.222	545.244	553.233
ENSG00000005884	ITGA3	19.1477	14.8475	16.9976	28.5456	18.8889	23.7172	145.759	164.173	154.966	0.109686	0.153048	1.39533	50.6554	40.0579	45.3566	35.4083	39.1324	37.2703
ENSG00000005889	ZFX	560.754	509.763	535.258	536.123	494.708	515.415	1197.39	1097.3	1147.35	0.466517	0.449223	0.962928	548.476	547.106	547.791	587.778	556.549	572.164
ENSG00000005893	LAMP2	4444.09	5109.51	4776.8	4176.58	3628.46	3902.52	4607.68	4062.08	4334.88	1.10195	0.900261	0.816974	2888.23	3759.11	3323.67	2753	2892.32	2822.66
ENSG00000005961	ITGA2B	16078.6	15457.2	15767.9	15171.1	15806.4	15488.7	2817.61	2869.41	2843.51	5.54522	5.44705	0.982296	8566.01	8880.2	8723.1	8274.04	8186.49	8230.26
ENSG00000005981	ASB4	0.911795	0	0.455898	0	0	0	0	0	0	#DIV/0!	#DIV/0!	0	0	0	0	0	0	0
ENSG00000006007	GDE1	1585.61	1569.87	1577.74	1361.27	1331.22	1346.24	3122.38	2763.18	2942.78	0.53614	0.457473	0.853272	1878.62	2093.55	1986.08	1699.6	1806.18	1752.89
ENSG00000006015	REX1BD	705.729	614.685	660.207	621.759	641.322	631.541	528.829	639.792	584.311	1.12989	1.08083	0.956579	897.824	830.674	864.249	748.886	840.911	794.898
ENSG00000006016	CRLF1	256.214	264.285	260.25	248.882	239.259	244.071	1127.53	1134.73	1131.13	0.23008	0.215777	0.937832	355.461	391.091	373.276	335.494	364.366	349.93
ENSG00000006025	OSBPL7	222.478	200.936	211.707	177.518	214.074	195.796	121.667	204.009	162.838	1.30011	1.2024	0.924845	191.268	207.668	199.468	177.042	216.532	196.787
ENSG00000006042	TMEM98	151.358	153.424	152.391	157.001	149.312	153.156	63.845	74.8436	69.3443	2.1976	2.20864	1.00502	303.932	327.842	315.887	304.511	326.103	315.307
ENSG00000006047	YBX2	203.33	156.393	179.862	157.001	161.905	159.453	55.4126	45.8719	50.6423	3.55161	3.14861	0.886529	88.2103	95.928	92.0692	81.4391	77.3951	79.4171
ENSG00000006059	KRT33A	0	0	0	0	0	0	0	0	0	#DIV/0!	#DIV/0!	#DIV/0!	0	0	0	0	0	0
ENSG00000006062	MAP3K14	105.768	85.1255	95.4469	92.7733	94.4443	93.6088	48.1849	50.7005	49.4427	1.93045	1.89328	0.980743	89.0837	93.8197	91.4517	92.0616	93.0481	92.5548
ENSG00000006071	ABCC8	0	0	0	0	0	0	8.43236	6.03578	7.23407	0	0	#DIV/0!	0	1.05415	0.527077	0.885208	0.869608	0.877408
ENSG00000006116	CACNG3	0	0	0	0	0	0	0	1.20716	0.603578	0	0	#DIV/0!	0	0	0	0.885208	0	0.442604
ENSG00000006118	TMEM132A	298.157	219.742	258.95	296.161	271.64	283.9	140.941	158.137	149.539	1.73165	1.8985	1.09635	299.566	336.275	317.92	264.677	315.668	290.172
ENSG00000006125	AP2B1	5323.97	5430.21	5377.09	5733.21	6338.56	6035.89	2986.26	2822.33	2904.29	1.85143	2.07826	1.12252	5476.02	4921.85	5198.94	6139.8	5768.11	5953.96
ENSG00000006128	TAC1	0	0	0	0	0	0	0	0	0	#DIV/0!	#DIV/0!	#DIV/0!	0	0	0	0	0	0
ENSG00000006194	ZNF263	418.514	434.536	426.525	437.105	467.724	452.415	2963.37	3038.41	3000.89	0.142133	0.15076	1.0607	500.441	515.481	507.961	541.747	573.941	557.844
ENSG00000006210	CX3CL1	0.911795	0	0.455898	0	0	0	1.20462	3.62147	2.41304	0.18893	0	0	0.873369	0	0.436685	0.885208	0	0.442604
ENSG00000006282	SPATA20	740.378	736.434	738.406	758.243	776.243	767.243	352.954	370.597	361.776	2.04106	2.12077	1.03905	574.677	550.269	562.473	548.829	571.333	560.081
ENSG00000006283	CACNA1G	9.11795	2.96949	6.04372	1.7841	8.9947	5.3894	45.7756	30.1789	37.9773	0.159141	0.141911	0.891735	13.9739	6.32493	10.1494	11.5077	8.69608	10.1019
ENSG00000006327	TNFRSF12A	110.327	113.831	112.079	132.916	107.936	120.426	1186.55	1243.37	1214.96	0.0922489	0.0991192	1.07448	181.661	150.744	166.202	189.434	193.923	191.679
ENSG00000006377	DLX6	0	0	0	0	0	0	3.61387	0	1.80693	0	0	#DIV/0!	0	0	0	0	0	0
ENSG00000006432	MAP3K9	43.7662	31.6746	37.7204	32.1138	39.5767	35.8453	233.697	259.538	246.618	0.152951	0.145348	0.950289	44.5418	37.9496	41.2457	52.2273	55.6549	53.9411
ENSG00000006451	RALA	1286.54	1469.9	1378.22	1267.6	1185.5	1226.55	2720.04	2807.84	2763.94	0.498644	0.44377	0.889954	1103.07	1151.14	1127.1	1033.04	980.918	1006.98
ENSG00000006453	BAIAP2L1	17.3241	18.8068	18.0654	14.2728	16.1905	15.2316	50.5941	55.5291	53.0616	0.340462	0.287055	0.843136	16.594	9.48739	13.0407	15.9337	16.5226	16.2281
ENSG00000006459	KDM7A	953.738	1015.57	984.652	1025.86	1086.56	1056.21	568.582	554.084	561.333	1.75413	1.88161	1.07267	727.517	644.088	685.802	767.475	738.297	752.886
ENSG00000006468	ETV1	99.3857	108.881	104.134	117.751	128.624	123.187	56.6172	56.7363	56.6768	1.83732	2.17351	1.18298	65.5027	82.224	73.8634	83.2095	66.0902	74.6499
ENSG00000006530	AGK	272.627	318.726	295.676	308.65	296.825	302.737	66.2542	80.8794	73.5668	4.01915	4.11513	1.02388	335.374	239.293	287.333	292.119	324.364	308.241
ENSG00000006534	ALDH3B1	238.89	221.722	230.306	236.393	259.947	248.17	151.782	167.795	159.789	1.44132	1.55312	1.07757	53.2755	47.4369	50.3562	66.3906	78.2647	72.3277
ENSG00000006555	TTC22	0	0	0	0	0.89947	0.449735	3.61387	3.62147	3.61767	0	0.124316	#DIV/0!	0	0	0	0.885208	0	0.442604
ENSG00000006576	PHTF2	367.453	365.248	366.351	334.519	287.83	311.175	625.199	538.391	581.795	0.62969	0.534853	0.849391	321.4	394.254	357.827	334.609	323.494	329.051
ENSG00000006606	CCL26	0	0	0	0	0.89947	0.449735	6.02311	7.24293	6.63302	0	0.0678024	#DIV/0!	1.74674	0	0.873369	0.885208	0	0.442604
ENSG00000006607	FARP2	403.925	397.912	400.919	445.133	509.1	477.117	510.76	534.77	522.765	0.76692	0.912679	1.19006	628.826	609.301	619.063	709.937	636.553	673.245
ENSG00000006611	USH1C	97.5621	105.912	101.737	122.211	104.339	113.275	50.5941	59.1506	54.8724	1.85407	2.06433	1.11341	86.4636	71.6825	79.073	90.2912	89.5696	89.9304
ENSG00000006625	GGCT	320.04	263.295	291.668	323.814	362.486	343.15	114.439	113.473	113.956	2.55948	3.01126	1.17651	410.484	363.683	387.083	325.756	367.844	346.8
ENSG00000006634	DBF4	891.736	1084.85	988.295	923.273	842.803	883.038	855.282	845.009	850.145	1.1625	1.03869	0.893496	1310.93	1624.45	1467.69	1188.83	1313.11	1250.97
ENSG00000006638	TBXA2R	181.447	146.495	163.971	157.001	196.984	176.992	80.7097	85.708	83.2089	1.9706	2.12709	1.07941	132.752	105.415	119.084	138.978	147.833	143.405
ENSG00000006652	IFRD1	1620.26	1807.43	1713.85	1533.44	1497.62	1515.53	3292.23	3603.36	3447.8	0.497084	0.439564	0.884284	1064.64	1262.88	1163.76	999.4	1058.31	1028.86
ENSG00000006659	LGALS14	0	0	0	0	0	0	0	0	0	#DIV/0!	#DIV/0!	#DIV/0!	0	0	0	0	0	0
ENSG00000006695	COX10	393.896	445.424	419.66	442.457	447.037	444.747	378.251	379.047	378.649	1.10831	1.17456	1.05978	481.226	429.041	455.134	478.012	464.371	471.191
ENSG00000006704	GTF2IRD1	362.894	328.624	345.759	385.366	410.158	397.762	280.677	302.996	291.837	1.18477	1.36296	1.1504	301.312	218.21	259.761	320.445	291.319	305.882
ENSG00000006712	PAF1	868.029	967.065	917.547	873.318	954.338	913.828	2259.87	2283.94	2271.9	0.403867	0.40223	0.995946	1223.59	1088.94	1156.27	1251.68	1210.49	1231.09
ENSG00000006715	VPS41	633.698	702.78	668.239	715.425	787.036	751.23	717.955	660.314	689.134	0.969678	1.09011	1.12419	772.932	742.125	757.528	799.343	785.256	792.299
ENSG00000006740	ARHGAP44	16.4123	7.91865	12.1655	16.0569	9.89417	12.9755	20.4786	14.4859	17.4822	0.695877	0.742214	1.06659	12.2272	16.8665	14.5468	16.8189	15.6529	16.2359
ENSG00000006744	ELAC2	1479.84	1563.93	1521.89	1508.46	1655.92	1582.19	1160.05	1179.39	1169.72	1.30107	1.35262	1.03962	2359.84	2223.21	2291.53	2380.32	2344.46	2362.39
ENSG00000006747	SCIN	0.911795	6.92882	3.92031	0.892051	1.79894	1.3455	28.9109	7.24293	18.0769	0.216868	0.0744316	0.343212	0	0	0	1.77042	2.60882	2.18962
ENSG00000006756	ARSD	235.243	235.58	235.411	269.399	283.333	276.366	113.234	97.7796	105.507	2.23124	2.61941	1.17397	217.469	188.694	203.081	197.401	181.748	189.575
ENSG00000006757	PNPLA4	29.1774	42.5627	35.8701	19.6251	23.3862	21.5057	4.81849	9.65724	7.23787	4.95589	2.97127	0.599543	26.2011	26.3539	26.2775	16.8189	28.6971	22.758
ENSG00000006788	MYH13	0	0	0	0	0	0	4.81849	0	2.40924	0	0	#DIV/0!	0	0	0	0	0	0
ENSG00000006831	ADIPOR2	2157.31	2271.66	2214.48	2267.59	2265.76	2266.68	4530.58	4320.41	4425.5	0.500392	0.512186	1.02357	2248.93	2124.12	2186.52	2249.31	2085.32	2167.32
ENSG00000006837	CDKL3	6.38257	3.95932	5.17095	5.3523	3.59788	4.47509	49.3895	44.6647	47.0271	0.109957	0.0951598	0.86543	7.86032	7.37908	7.6197	3.54083	19.1314	11.3361
ENSG00000007001	UPP2	1.82359	3.95932	2.89146	0.892051	3.59788	2.24497	6.02311	7.24293	6.63302	0.435919	0.338453	0.776413	1.74674	0	0.873369	0.885208	0	0.442604
ENSG00000007038	PRSS21	1310.25	1351.12	1330.68	1247.98	1117.14	1182.56	660.133	644.621	652.377	2.03975	1.81269	0.888686	1018.35	1081.56	1049.96	933.894	1029.62	981.755
ENSG00000007047	MARK4	1274.69	1158.1	1216.4	1255.12	1438.25	1346.68	1734.66	1873.51	1804.08	0.674247	0.746465	1.10711	1089.96	941.36	1015.66	1090.58	1098.32	1094.45
ENSG00000007062	PROM1	0.911795	0.989831	0.950813	0.892051	0	0.446025	2.40924	1.20716	1.8082	0.525834	0.246668	0.469099	0.873369	1.05415	0.963762	0	0.869608	0.434804
ENSG00000007080	CCDC124	931.855	984.882	958.368	998.205	1105.45	1051.83	2633.3	2805.43	2719.37	0.352423	0.386791	1.09752	1442.81	1179.6	1311.2	1327.81	1495.73	1411.77
ENSG00000007129	CEACAM21	0	0	0	0	0	0	0	0	0	#DIV/0!	#DIV/0!	#DIV/0!	0	0	0	0	0	0
ENSG00000007168	PAFAH1B1	1395.96	1418.43	1407.19	1361.27	1515.61	1438.44	2228.55	2294.8	2261.68	0.62219	0.636005	1.0222	1753.73	1656.08	1704.9	1916.47	1854.87	1885.67
ENSG00000007171	NOS2	3.64718	2.96949	3.30834	0	4.49735	2.24867	4.81849	1.20716	3.01282	1.09809	0.746368	0.679699	0.873369	1.05415	0.963762	0	1.73922	0.869608
ENSG00000007174	DNAH9	0	0.989831	0.494915	0	1.79894	0.89947	8.43236	6.03578	7.23407	0.0684146	0.124338	1.81742	0	2.10831	1.05415	0	0	0
ENSG00000007202	KIAA0100	2952.39	2966.52	2959.46	3447.78	3857.83	3652.8	2222.53	2081.14	2151.83	1.37532	1.69753	1.23428	4278.64	3787.58	4033.11	4731.44	4079.33	4405.38
ENSG00000007216	SLC13A2	0	0	0	0	0	0	0	0	0	#DIV/0!	#DIV/0!	#DIV/0!	0	0	0	0	0	0
ENSG00000007237	GAS7	0	0	0	0.892051	0	0.446025	2.40924	1.20716	1.8082	0	0.246668	#DIV/0!	0	0	0	0	0	0
ENSG00000007255	TRAPPC6A	713.024	756.231	734.627	707.396	660.211	683.804	444.506	488.898	466.702	1.57408	1.46518	0.930817	396.51	393.2	394.855	334.609	356.539	345.574
ENSG00000007264	MATK	1968.57	1960.86	1964.71	1926.83	2093.97	2010.4	173.466	142.444	157.955	12.4384	12.7277	1.02325	2249.8	2079.85	2164.82	2088.21	2254.89	2171.55
ENSG00000007306	CEACAM7	0	0	0	0	0	0	1.20462	0	0.602311	0	0	#DIV/0!	0	0	0	0	0	0
ENSG00000007312	CD79B	129.475	173.22	151.348	147.188	81.8518	114.52	292.723	247.467	270.095	0.56035	0.423999	0.756669	182.534	223.481	203.007	154.911	159.138	157.025
ENSG00000007314	SCN4A	235.243	210.834	223.039	269.399	340.899	305.149	34.934	30.1789	32.5565	6.85082	9.37292	1.36815	25.3277	25.2997	25.3137	42.49	33.0451	37.7675
ENSG00000007341	ST7L	306.363	284.081	295.222	314.894	269.841	292.367	530.034	545.634	537.834	0.54891	0.543602	0.99033	289.085	324.68	306.882	267.333	245.229	256.281
ENSG00000007350	TKTL1	0.911795	6.92882	3.92031	5.3523	4.49735	4.92483	9.63698	15.693	12.665	0.309539	0.388853	1.25624	0.873369	5.27077	3.07207	0.885208	1.73922	1.31221
ENSG00000007372	PAX6	496.928	553.316	525.122	465.65	472.222	468.936	190.33	175.038	182.684	2.87448	2.56693	0.893004	303.932	269.863	286.898	310.708	303.493	307.101
ENSG00000007376	RPUSD1	480.516	466.21	473.363	510.253	599.047	554.65	418.004	516.663	467.333	1.0129	1.18684	1.17172	769.438	712.608	741.023	771.901	862.651	817.276
ENSG00000007384	RHBDF1	64.7375	63.3492	64.0433	67.7959	58.4655	63.1307	124.076	154.516	139.296	0.459764	0.453213	0.98575	73.363	47.4369	60.4	64.6202	64.351	64.4856
ENSG00000007392	LUC7L	462.28	400.882	431.581	363.957	374.179	369.068	583.037	676.007	629.522	0.685569	0.586267	0.855154	498.694	533.402	516.048	505.454	509.59	507.522
ENSG00000007402	CACNA2D2	27.3539	27.7153	27.5346	27.6536	44.074	35.8638	44.571	56.7363	50.6537	0.543585	0.70802	1.3025	56.769	52.7077	54.7384	61.9645	53.0461	57.5053
ENSG00000007516	BAIAP3	202.419	169.261	185.84	181.086	202.381	191.734	231.287	242.638	236.963	0.784257	0.809129	1.03171	179.041	165.502	172.271	208.024	185.227	196.625
ENSG00000007520	TSR3	438.573	404.841	421.707	469.219	526.19	497.704	432.459	499.762	466.111	0.904736	1.06778	1.18021	475.113	401.633	438.373	500.142	571.333	535.737
ENSG00000007541	PIGQ	391.16	340.502	365.831	397.855	438.042	417.948	143.35	152.102	147.726	2.47642	2.82922	1.14246	344.107	296.217	320.162	349.657	324.364	337.01
ENSG00000007545	CRAMP1	227.037	217.763	222.4	272.075	294.127	283.101	221.651	255.917	238.784	0.931386	1.1856	1.27294	216.596	198.181	207.388	270.874	233.055	251.964
ENSG00000007866	TEAD3	258.038	245.478	251.758	266.723	290.529	278.626	438.483	575.813	507.148	0.496419	0.549398	1.10672	255.897	273.026	264.462	344.346	317.407	330.876
ENSG00000007908	SELE	0	0.989831	0.494915	1.7841	0	0.892051	6.02311	0	3.01156	0.164339	0.296209	1.80243	0	0	0	0	0	0
ENSG00000007923	DNAJC11	1634.85	1540.18	1587.51	1753.77	1968.94	1861.36	1023.93	1102.13	1063.03	1.49338	1.75099	1.1725	2399.15	2011.33	2205.24	2579.5	2430.55	2505.02
ENSG00000007933	FMO3	0	0	0	0	0	0	2.40924	0	1.20462	0	0	#DIV/0!	0	0	0	0	0	0
ENSG00000007944	MYLIP	570.784	581.031	575.907	507.577	503.703	505.64	1573.24	1593.45	1583.34	0.363729	0.31935	0.877989	604.371	536.565	570.468	547.944	526.983	537.463
ENSG00000007952	NOX1	10.0297	8.90848	9.46911	9.81256	7.19576	8.50416	2.40924	6.03578	4.22251	2.24253	2.01401	0.898095	8.73369	8.43323	8.58346	14.1633	7.82647	10.9949
ENSG00000007968	E2F2	448.603	369.207	408.905	475.463	479.417	477.44	50.5941	47.0791	48.8366	8.37292	9.77628	1.16761	445.418	452.232	448.825	517.847	522.634	520.24
ENSG00000008018	PSMB1	2914.1	3154.59	3034.34	3146.26	2739.79	2943.02	4755.85	4808.1	4781.97	0.634538	0.615441	0.969904	4870.78	5386.73	5128.75	4522.53	4838.5	4680.51
ENSG00000008056	SYN1	36.4718	21.7763	29.124	24.9774	53.9682	39.4728	159.01	131.58	145.295	0.200448	0.271673	1.35533	72.4896	76.9533	74.7215	98.2581	104.353	101.306
ENSG00000008083	JARID2	2060.66	1978.67	2019.66	2409.43	2782.06	2595.74	1261.24	1221.64	1241.44	1.62687	2.09091	1.28524	1879.49	1592.83	1736.16	2118.3	2018.36	2068.33
ENSG00000008086	CDKL5	5.47077	2.96949	4.22013	4.46025	0.89947	2.67986	13.2508	16.9002	15.0755	0.279933	0.177763	0.635018	4.36685	4.21662	4.29173	2.65562	0	1.32781
ENSG00000008118	CAMK1G	0	0	0	0.892051	0	0.446025	0	0	0	#DIV/0!	#DIV/0!	#DIV/0!	0	0	0	0.885208	0	0.442604
ENSG00000008128	CDK11A	10.0297	9.89831	9.96403	16.949	26.0846	21.5168	109.621	131.58	120.6	0.0826203	0.178414	2.15945	25.3277	15.8123	20.57	25.671	25.2186	25.4448
ENSG00000008130	NADK	1814.47	1785.66	1800.06	1879.55	1941.06	1910.3	821.552	873.98	847.766	2.1233	2.25334	1.06124	1710.06	1620.24	1665.15	1728.81	1801.83	1765.32
ENSG00000008196	TFAP2B	0	0	0	1.7841	0	0.892051	4.81849	6.03578	5.42713	0	0.164369	#DIV/0!	0	0	0	0	0	0
ENSG00000008197	TFAP2D	0	0	0	0	0	0	3.61387	0	1.80693	0	0	#DIV/0!	0	0	0	0	0	0
ENSG00000008226	DLEC1	110.327	119.77	115.048	131.131	117.831	124.481	222.855	247.467	235.161	0.489232	0.529344	1.08199	181.661	152.852	167.257	165.534	186.096	175.815
ENSG00000008256	CYTH3	303.628	324.665	314.146	302.405	288.73	295.568	510.76	517.87	514.315	0.610805	0.574682	0.94086	260.264	200.289	230.277	252.284	246.099	249.192
ENSG00000008277	ADAM22	292.686	266.265	279.475	276.536	290.529	283.532	45.7756	48.2862	47.0309	5.94237	6.02863	1.01452	179.041	187.639	183.34	173.501	193.923	183.712
ENSG00000008282	SYPL1	1925.71	1936.11	1930.91	1744.85	1574.97	1659.91	1323.88	1172.15	1248.01	1.54719	1.33004	0.859652	1716.17	1942.81	1829.49	1722.61	1569.64	1646.13
ENSG00000008283	CYB561	849.793	800.773	825.283	746.646	797.83	772.238	995.018	1081.61	1038.31	0.79483	0.743742	0.935725	559.83	554.485	557.157	578.926	519.156	549.041
ENSG00000008294	SPAG9	864.382	881.939	873.161	906.324	1028.99	967.659	1372.06	1359.26	1365.66	0.639369	0.708564	1.10823	835.814	731.583	783.699	884.323	837.433	860.878
ENSG00000008300	CELSR3	277.186	258.346	267.766	317.57	402.063	359.817	150.578	142.444	146.511	1.82761	2.4559	1.34377	393.89	402.687	398.288	426.67	367.844	397.257
ENSG00000008311	AASS	1.82359	0.989831	1.40671	5.3523	6.29629	5.8243	4.81849	2.41431	3.6164	0.388981	1.61052	4.14037	6.11358	5.27077	5.69218	5.31125	9.56569	7.43847
ENSG00000008323	PLEKHG6	4.55898	0.989831	2.7744	0.892051	0.89947	0.89576	3.61387	3.62147	3.61767	0.766904	0.247607	0.322866	1.74674	2.10831	1.92752	3.54083	1.73922	2.64002
ENSG00000008324	SS18L2	309.099	359.309	334.204	300.621	271.64	286.131	1056.45	1065.92	1061.19	0.314934	0.269633	0.856156	522.275	608.247	565.261	431.981	533.939	482.96
ENSG00000008382	MPND	123.092	97.9933	110.543	107.938	140.317	124.128	132.508	146.066	139.287	0.793633	0.891164	1.12289	137.119	109.632	123.376	127.47	138.268	132.869
ENSG00000008394	MGST1	1001.15	1028.43	1014.79	1016.94	890.475	953.707	451.733	502.177	476.955	2.12765	1.99957	0.939804	1095.2	1267.09	1181.15	1080.84	1072.23	1076.53
ENSG00000008405	CRY1	315.481	299.919	307.7	326.491	286.931	306.711	1169.69	1199.91	1184.8	0.259706	0.258871	0.996785	243.67	260.376	252.023	290.348	261.752	276.05
ENSG00000008438	PGLYRP1	10.0297	5.93899	7.98437	6.24436	1.79894	4.02165	10.8416	9.65724	10.2494	0.779007	0.392378	0.50369	2.62011	6.32493	4.47252	1.77042	3.47843	2.62442
ENSG00000008441	NFIX	1436.99	1284.8	1360.89	1258.68	1428.36	1343.52	521.601	486.484	504.043	2.69996	2.66549	0.987233	925.771	882.327	904.049	1081.72	1146.14	1113.93
ENSG00000008513	ST3GAL1	1331.22	1274.9	1303.06	1429.07	1581.27	1505.17	1582.87	1423.24	1503.05	0.866942	1.0014	1.1551	578.17	532.348	555.259	594.86	519.156	557.008
ENSG00000008516	MMP25	73.8554	74.2373	74.0464	58.8754	59.365	59.1202	50.5941	53.1148	51.8545	1.42796	1.14012	0.798421	65.5027	59.0326	62.2677	43.3752	55.6549	49.515
ENSG00000008517	IL32	21.8831	19.7966	20.8399	11.5967	25.1852	18.3909	187.921	236.602	212.262	0.09818	0.0866426	0.882487	6.98695	20.0289	13.5079	10.6225	11.3049	10.9637
ENSG00000008710	PKD1	1692.29	1389.72	1541.01	1474.56	1592.06	1533.31	442.096	453.89	447.993	3.4398	3.42262	0.995006	817.474	869.677	843.575	863.078	960.917	911.997
ENSG00000008735	MAPK8IP2	10.0297	8.90848	9.46911	7.13641	13.492	10.3142	113.234	167.795	140.515	0.0673888	0.0734033	1.08925	62.0092	42.1662	52.0877	38.9491	50.4373	44.6932
ENSG00000008838	MED24	1245.51	1178.89	1212.2	1319.34	1493.12	1406.23	809.506	855.873	832.69	1.45576	1.68878	1.16007	1482.98	1369.35	1426.16	1642.06	1748.78	1695.42
ENSG00000008853	RHOBTB2	248.008	211.824	229.916	274.752	266.243	270.497	268.631	242.638	255.635	0.899394	1.05814	1.1765	374.675	316.246	345.461	362.05	350.452	356.251
ENSG00000008869	HEATR5B	907.236	856.204	881.72	933.085	983.121	958.103	605.925	567.363	586.644	1.50299	1.63319	1.08663	738.87	658.846	698.858	768.36	737.428	752.894
ENSG00000008952	SEC62	2393.46	2793.3	2593.38	2411.21	2271.16	2341.19	5843.62	5479.28	5661.45	0.458077	0.413531	0.902754	2613.99	2803	2708.5	2676.87	2518.39	2597.63
ENSG00000008988	RPS20	35695.9	33248.4	34472.1	32765.9	24311.8	28538.8	18491	19586.1	19038.5	1.81065	1.49901	0.827881	34867.5	46068.6	40468.1	26196.8	32610.3	29403.6
ENSG00000009307	CSDE1	9422.49	9771.61	9597.05	9885.71	10309.7	10097.7	7587.92	7187.4	7387.66	1.29907	1.36684	1.05217	9597.45	8769.51	9183.48	10528.7	9598.73	10063.7
ENSG00000009335	UBE3C	1616.61	1594.62	1605.62	1652.97	1651.43	1652.2	1126.32	1099.72	1113.02	1.44258	1.48443	1.02901	1942.37	1871.12	1906.75	2072.27	2025.32	2048.79
ENSG00000009413	REV3L	774.114	678.034	726.074	876.886	914.761	895.823	344.522	313.86	329.191	2.20563	2.72129	1.23379	621.839	592.435	607.137	674.528	640.032	657.28
ENSG00000009694	TENM1	0.911795	0	0.455898	0	0	0	2.40924	1.20716	1.8082	0.252128	0	0	1.74674	0	0.873369	0	0	0
ENSG00000009709	PAX7	0	0	0	0	0	0	1.20462	1.20716	1.20589	0	0	#DIV/0!	0	0	0	0	0	0
ENSG00000009724	MASP2	61.0903	58.4	59.7452	53.523	55.7671	54.6451	37.3433	33.8004	35.5718	1.67956	1.53619	0.914636	48.0353	44.2745	46.1549	38.9491	27.8275	33.3883
ENSG00000009765	IYD	0	0	0	0	0.89947	0.449735	0	1.20716	0.603578	0	0.745115	#DIV/0!	0	1.05415	0.527077	1.77042	0	0.885208
ENSG00000009780	FAM76A	149.534	147.485	148.51	157.001	134.021	145.511	87.9374	71.2222	79.5798	1.86617	1.82849	0.979808	188.648	158.123	173.385	163.763	165.226	164.494
ENSG00000009790	TRAF3IP3	86.6205	103.932	95.2764	83.8528	73.7565	78.8047	20.4786	22.936	21.7073	4.38915	3.63034	0.827116	98.6907	90.6573	94.674	115.962	133.92	124.941
ENSG00000009830	POMT2	272.627	274.183	273.405	290.809	321.111	305.96	258.994	282.474	270.734	1.00987	1.13011	1.11907	415.724	392.145	403.935	440.833	411.325	426.079
ENSG00000009844	VTA1	1075.92	1332.31	1204.12	1146.29	1035.29	1090.79	1849.1	1638.11	1743.6	0.690591	0.625594	0.905883	1566.82	1609.69	1588.26	1565.05	1561.82	1563.43
ENSG00000009950	MLXIPL	288.127	291.01	289.569	296.161	322.91	309.535	74.6866	90.5367	82.6116	3.50518	3.74687	1.06895	20.9609	25.2997	23.1303	36.2935	22.6098	29.4517
ENSG00000009954	BAZ1B	2216.57	2091.51	2154.04	2481.69	2821.64	2651.66	1922.58	1836.08	1879.33	1.14618	1.41096	1.23102	2651.55	2178.94	2415.24	2960.13	2554.91	2757.52
ENSG00000010017	RANBP9	1870.09	1975.7	1922.9	2087.4	2215.39	2151.4	2913.98	2694.37	2804.18	0.685726	0.767212	1.11883	1791.28	1695.08	1743.18	2037.75	1881.83	1959.79
ENSG00000010030	ETV7	0.911795	0.989831	0.950813	1.7841	4.49735	3.14073	27.7063	30.1789	28.9426	0.0328517	0.108516	3.3032	2.62011	3.16246	2.89129	7.96687	5.21765	6.59226
ENSG00000010072	SPRTN	532.488	587.96	560.224	554.856	534.285	544.57	911.899	930.717	921.308	0.608075	0.591084	0.972058	759.831	710.5	735.166	737.378	686.121	711.749
ENSG00000010165	METTL13	655.581	782.956	719.269	851.908	921.057	886.483	955.266	899.331	927.298	0.77566	0.955985	1.23248	1193.9	1080.51	1137.2	1295.94	1152.23	1224.09
ENSG00000010219	DYRK4	216.095	197.966	207.031	190.899	189.788	190.344	149.373	166.587	157.98	1.31049	1.20486	0.919397	199.128	203.452	201.29	168.189	184.357	176.273
ENSG00000010244	ZNF207	2635.09	2883.38	2759.23	2568.21	2367.4	2467.81	4802.83	4885.36	4844.09	0.569608	0.509447	0.894382	3038.45	3173	3105.73	3143.37	3206.25	3174.81
ENSG00000010256	UQCRC1	3250.55	3665.34	3457.95	3374.63	3279.47	3327.05	3763.24	3796.5	3779.87	0.914832	0.880201	0.962145	4634.97	4643.55	4639.26	4440.2	4585.44	4512.82
ENSG00000010270	STARD3NL	930.031	952.217	941.124	865.289	728.571	796.93	1286.54	1204.74	1245.64	0.755535	0.639776	0.846785	1174.68	1477.92	1326.3	994.088	1104.4	1049.25
ENSG00000010278	CD9	24.6185	23.7559	24.1872	33.0059	21.5873	27.2966	296.337	293.339	294.838	0.0820356	0.0925816	1.12855	38.4282	40.0579	39.2431	33.6379	41.7412	37.6895
ENSG00000010282	HHATL	0	0	0	0	0	0	2.40924	1.20716	1.8082	0	0	#DIV/0!	0	0	0	0.885208	0	0.442604
ENSG00000010292	NCAPD2	3332.61	3360.48	3346.54	3595.86	4160.95	3878.4	1198.6	1150.42	1174.51	2.84931	3.30215	1.15893	3426.23	3252.07	3339.15	3835.61	3659.31	3747.46
ENSG00000010295	IFFO1	3.64718	10.8881	7.26766	6.24436	8.09523	7.16979	21.6832	27.7646	24.7239	0.293953	0.289995	0.986534	7.86032	6.32493	7.09262	5.31125	18.2618	11.7865
ENSG00000010310	GIPR	113.063	125.709	119.386	112.398	125.026	118.712	103.598	158.137	130.867	0.912263	0.907119	0.994361	89.957	108.578	99.2675	87.6356	69.5686	78.6021
ENSG00000010318	PHF7	369.277	407.81	388.544	436.213	408.359	422.286	48.1849	44.6647	46.4248	8.36931	9.09613	1.08684	177.294	152.852	165.073	185.008	180.009	182.509
ENSG00000010319	SEMA3G	83.8852	77.2068	80.546	93.6653	76.4549	85.0601	87.9374	62.7721	75.3548	1.06889	1.1288	1.05604	86.4636	76.9533	81.7084	79.6687	73.9167	76.7927
ENSG00000010322	NISCH	1199.92	1147.21	1173.57	1123.09	1246.67	1184.88	1180.53	1371.33	1275.93	0.919775	0.92864	1.00964	1039.31	1003.55	1021.43	1057.82	1027.01	1042.42
ENSG00000010327	STAB1	3148.43	2852.69	3000.56	2629.77	2818.94	2724.35	975.744	1132.31	1054.03	2.84676	2.58471	0.907948	2403.51	2535.24	2469.38	2301.54	2407.94	2354.74
ENSG00000010361	FUZ	822.439	826.509	824.474	887.591	957.036	922.313	544.489	533.563	539.026	1.52956	1.71107	1.11867	813.107	715.771	764.439	822.358	837.433	829.895
ENSG00000010379	SLC6A13	5.47077	10.8881	8.17946	8.02846	6.29629	7.16237	15.6601	25.3503	20.5052	0.398897	0.349296	0.875654	4.36685	4.21662	4.29173	7.96687	5.21765	6.59226
ENSG00000010404	IDS	762.261	757.221	759.741	747.539	800.528	774.033	2076.77	2100.45	2088.61	0.363754	0.370597	1.01881	892.583	850.702	871.643	1030.38	906.132	968.257
ENSG00000010438	PRSS3	0	0	0	0	0	0	0	0	0	#DIV/0!	#DIV/0!	#DIV/0!	0	1.05415	0.527077	0	0	0
ENSG00000010539	ZNF200	213.36	241.519	227.439	193.575	195.185	194.38	696.272	849.837	773.055	0.294209	0.251444	0.854645	295.199	295.163	295.181	313.364	320.885	317.124
ENSG00000010610	CD4	3274.26	3405.02	3339.64	3479	3632.06	3555.53	884.193	912.609	898.401	3.71731	3.95762	1.06465	2418.36	2256.94	2337.65	2542.32	2314.03	2428.17
ENSG00000010626	LRRC23	44.678	44.5424	44.6102	41.0343	27.8836	34.459	189.126	185.902	187.514	0.237903	0.183768	0.772446	27.9478	18.9748	23.4613	29.2119	28.6971	28.9545
ENSG00000010671	BTK	4238.02	4583.91	4410.97	4034.75	3811.95	3923.35	2135.8	2078.72	2107.26	2.09322	1.86183	0.889454	3006.14	2964.28	2985.21	2951.28	2770.57	2860.93
ENSG00000010704	HFE	38.2954	51.4712	44.8833	33.8979	28.783	31.3405	98.779	82.0866	90.4328	0.496317	0.346561	0.698266	57.6424	71.6825	64.6624	55.7681	65.2206	60.4943
ENSG00000010803	SCMH1	429.456	340.502	384.979	371.985	402.063	387.024	62.6404	83.2937	72.967	5.27606	5.30409	1.00531	281.225	283.567	282.396	328.412	323.494	325.953
ENSG00000010810	FYN	867.117	887.878	877.498	886.698	983.121	934.91	422.822	471.998	447.41	1.96128	2.0896	1.06543	629.699	529.185	579.442	670.102	628.727	649.414
ENSG00000010818	HIVEP2	516.076	434.536	475.306	507.577	585.555	546.566	975.744	1010.39	993.067	0.478624	0.550382	1.14992	411.357	372.116	391.737	530.239	417.412	473.826
ENSG00000010932	FMO1	0	0	0	0	0	0	0	0	0	#DIV/0!	#DIV/0!	#DIV/0!	0	1.05415	0.527077	0	0	0
ENSG00000011007	ELOA	1219.07	1268.96	1244.02	1355.03	1491.32	1423.17	3528.34	3482.64	3505.49	0.354877	0.405984	1.14401	2229.71	2049.28	2139.49	2421.04	2141.84	2281.44
ENSG00000011009	LYPLA2	815.145	761.18	788.162	851.908	939.047	895.478	2223.73	2332.22	2277.98	0.345992	0.393102	1.13616	1383.42	1171.17	1277.29	1305.68	1345.28	1325.48
ENSG00000011021	CLCN6	738.554	673.085	705.82	785.005	735.766	760.386	851.668	936.753	894.21	0.789322	0.850343	1.07731	566.817	580.839	573.828	578.926	554.81	566.868
ENSG00000011028	MRC2	94.8267	87.1051	90.9659	100.802	93.5449	97.1733	55.4126	43.4576	49.4351	1.84011	1.96567	1.06824	26.2011	30.5705	28.3858	53.9977	46.0892	50.0435
ENSG00000011052	NME1-NME2	0	0	0	0	0	0	0	0	0	#DIV/0!	#DIV/0!	#DIV/0!	0	0	0	0	0	0
ENSG00000011083	SLC6A7	0	0	0	0	0	0	0	1.20716	0.603578	0	0	#DIV/0!	0	0	0	0	0.869608	0.434804
ENSG00000011105	TSPAN9	547.989	474.129	511.059	525.418	549.576	537.497	703.499	631.342	667.421	0.765722	0.805334	1.05173	551.969	557.648	554.808	573.615	514.808	544.211
ENSG00000011114	BTBD7	14.5887	6.92882	10.7588	1.7841	1.79894	1.79152	34.934	19.3145	27.1243	0.396647	0.0660486	0.166517	2.62011	5.27077	3.94544	7.96687	5.21765	6.59226
ENSG00000011132	APBA3	342.835	369.207	356.021	355.036	387.672	371.354	651.701	790.687	721.194	0.493655	0.514916	1.04307	367.688	352.088	359.888	377.984	428.717	403.35
ENSG00000011143	MKS1	343.747	340.502	342.124	417.48	399.365	408.422	151.782	109.851	130.817	2.61529	3.12209	1.19378	226.203	205.56	215.881	235.465	246.969	241.217
ENSG00000011198	ABHD5	496.017	523.621	509.819	496.872	497.407	497.14	1840.66	1842.12	1841.39	0.276866	0.26998	0.97513	640.18	704.175	672.177	683.38	672.207	677.794
ENSG00000011201	ANOS1	364.718	403.851	384.285	375.553	345.396	360.475	33.7294	27.7646	30.747	12.4983	11.7239	0.938042	203.495	259.322	231.408	302.741	246.969	274.855
ENSG00000011243	AKAP8L	997.504	1008.64	1003.07	1066	1051.48	1058.74	2852.55	2770.42	2811.48	0.356776	0.376577	1.0555	942.365	811.699	877.032	961.336	917.437	939.386
ENSG00000011258	MBTD1	897.206	998.739	947.973	911.676	977.724	944.7	573.4	561.327	567.364	1.67084	1.66507	0.996547	638.433	618.789	628.611	729.411	658.293	693.852
ENSG00000011260	UTP18	976.533	1082.88	1029.7	1043.7	984.92	1014.31	1211.85	1026.08	1118.97	0.920228	0.90647	0.98505	1310.05	1254.44	1282.25	1331.35	1234.84	1283.1
ENSG00000011275	RNF216	1210.86	1149.19	1180.03	1214.97	1352.8	1283.89	1984.01	2105.28	2044.65	0.577131	0.627927	1.08801	1181.67	1160.62	1171.15	1335.78	1209.62	1272.7
ENSG00000011295	TTC19	1738.79	1826.24	1782.52	1628.88	1664.02	1646.45	670.975	688.079	679.527	2.62317	2.42294	0.923668	1202.63	1360.91	1281.77	1226.01	1257.45	1241.73
ENSG00000011304	PTBP1	6841.2	6742.73	6791.96	7679.66	8407.35	8043.51	10427.2	11095	10761.1	0.63116	0.747462	1.18427	10519.7	8906.55	9713.14	11425.4	11648.4	11536.9
ENSG00000011332	DPF1	624.58	639.431	632.005	714.533	759.153	736.843	705.909	787.065	746.487	0.846639	0.98708	1.16588	774.678	655.684	715.181	764.819	861.782	813.301
ENSG00000011347	SYT7	22.7949	27.7153	25.2551	24.0854	19.7883	21.9369	2.40924	2.41431	2.41178	10.4716	9.09572	0.868612	55.0223	40.0579	47.5401	53.1125	61.7422	57.4273
ENSG00000011376	LARS2	618.197	612.705	615.451	653.873	681.798	667.836	640.859	615.649	628.254	0.979621	1.063	1.08512	948.479	867.569	908.024	1006.48	985.266	995.874
ENSG00000011405	PIK3C2A	1031.24	1051.2	1041.22	990.176	1038.89	1014.53	1915.35	1725.03	1820.19	0.57204	0.557378	0.974368	1165.95	1127.95	1146.95	1307.45	1128.75	1218.1
ENSG00000011422	PLAUR	184.183	209.844	197.013	173.058	191.587	182.322	975.744	1017.63	996.688	0.197668	0.182928	0.925432	204.368	186.585	195.477	163.763	199.14	181.452
ENSG00000011426	ANLN	1061.33	1160.08	1110.71	1060.65	1065.87	1063.26	256.585	282.474	269.529	4.12091	3.94488	0.957283	1532.76	1454.73	1493.75	1581.87	1361.81	1471.84
ENSG00000011451	WIZ	671.993	590.929	631.461	710.072	828.412	769.242	1044.41	1098.51	1071.46	0.589347	0.717939	1.21819	772.932	755.829	764.38	886.093	923.524	904.808
ENSG00000011454	RABGAP1	590.843	600.827	595.835	579.833	628.729	604.281	973.335	883.638	928.486	0.641728	0.650824	1.01417	558.083	519.698	538.89	508.109	523.504	515.807
ENSG00000011465	DCN	0.911795	0.989831	0.950813	0	0.89947	0.449735	10.8416	10.8644	10.853	0.0876083	0.0414388	0.473	0	0	0	0	0.869608	0.434804
ENSG00000011478	QPCTL	770.467	751.282	760.874	735.942	753.756	744.849	886.602	930.717	908.659	0.837359	0.819723	0.978938	897.824	879.165	888.494	775.442	806.996	791.219
ENSG00000011485	PPP5C	1855.5	1978.67	1917.09	2003.55	1990.53	1997.04	1240.76	1145.59	1193.18	1.60671	1.67372	1.0417	2685.61	2563.7	2624.66	2587.46	2610.56	2599.01
ENSG00000011523	CEP68	790.526	849.275	819.901	881.346	1006.51	943.926	245.743	269.196	257.469	3.18446	3.66617	1.15127	530.135	526.023	528.079	630.268	595.682	612.975
ENSG00000011566	MAP4K3	321.864	367.227	344.545	331.843	259.947	295.895	234.901	232.981	233.941	1.47279	1.26483	0.858798	305.679	335.221	320.45	268.218	261.752	264.985
ENSG00000011590	ZBTB32	48.3251	32.6644	40.4948	30.3297	45.873	38.1013	42.1618	37.4218	39.7918	1.01767	0.957518	0.940895	31.4413	27.408	29.4247	33.6379	33.9147	33.7763
ENSG00000011600	TYROBP	383.866	410.78	397.323	430.861	349.894	390.377	1235.94	1323.04	1279.49	0.310532	0.305103	0.982519	351.094	402.687	376.891	337.264	353.93	345.597
ENSG00000011638	TMEM159	546.165	614.685	580.425	477.247	464.126	470.687	850.463	881.223	865.843	0.670358	0.543617	0.810935	434.064	416.391	425.228	377.984	447.848	412.916
ENSG00000011677	GABRA3	50.1487	63.3492	56.749	60.6595	69.2592	64.9593	175.875	159.345	167.61	0.338578	0.387563	1.14468	94.3239	70.6283	82.4761	88.5208	76.5255	82.5231
ENSG00000012048	BRCA1	726.701	680.014	703.357	829.607	850.899	840.253	161.419	171.416	166.418	4.22646	5.04906	1.19463	643.673	507.048	575.361	650.628	575.681	613.154
ENSG00000012061	ERCC1	1736.97	1774.77	1755.87	1656.54	1806.14	1731.34	1443.14	1605.52	1524.33	1.1519	1.1358	0.986029	1813.99	1746.73	1780.36	1770.42	1884.44	1827.43
ENSG00000012124	CD22	225.213	211.824	218.519	247.098	250.053	248.575	125.281	98.9867	112.134	1.94873	2.21678	1.13755	206.988	203.452	205.22	211.565	185.227	198.396
ENSG00000012171	SEMA3B	31.001	28.7051	29.8531	24.9774	26.9841	25.9808	67.4588	101.401	84.43	0.353584	0.30772	0.870288	19.2141	13.704	16.4591	18.5894	13.9137	16.2515
ENSG00000012174	MBTPS2	530.665	526.59	528.627	509.361	475.82	492.59	161.419	129.166	145.293	3.63837	3.39034	0.931829	324.02	396.362	360.191	392.147	343.495	367.821
ENSG00000012211	PRICKLE3	357.424	378.115	367.77	383.582	439.841	411.711	625.199	691.7	658.45	0.558539	0.625274	1.11948	428.824	388.983	408.904	452.341	453.935	453.138
ENSG00000012223	LTF	104.856	110.861	107.859	104.37	89.0475	96.7087	62.6404	54.322	58.4812	1.84433	1.65367	0.896624	34.0614	27.408	30.7347	27.4414	26.9579	27.1996
ENSG00000012232	EXTL3	1305.69	1179.88	1242.78	1235.49	1381.59	1308.54	1350.38	1273.55	1311.97	0.947269	0.997388	1.05291	1273.37	1102.65	1188.01	1436.69	1233.97	1335.33
ENSG00000012504	NR1H4	0	0	0	0	0	0	193.944	166.587	180.266	0	0	#DIV/0!	1.74674	0	0.873369	1.77042	0	0.885208
ENSG00000012660	ELOVL5	3142.96	3115.99	3129.47	3226.55	3020.42	3123.48	1564.8	1477.56	1521.18	2.05726	2.05333	0.998086	2200.02	2403.47	2301.74	2409.54	2153.15	2281.34
ENSG00000012779	ALOX5	2.73539	0.989831	1.86261	0	13.492	6.74602	1.20462	0	0.602311	3.09244	11.2002	3.62182	0	5.27077	2.63539	2.65562	0.869608	1.76262
ENSG00000012817	KDM5D	1664.94	1832.18	1748.56	1728.79	1915.87	1822.33	1549.14	1446.17	1497.66	1.16753	1.21679	1.04219	1590.41	1490.57	1540.49	1758.91	1590.51	1674.71
ENSG00000012822	CALCOCO1	465.927	446.414	456.171	428.184	487.513	457.849	1079.34	1080.4	1079.87	0.42243	0.423984	1.00368	281.225	205.56	243.392	224.843	254.795	239.819
ENSG00000012963	UBR7	5.47077	8.90848	7.18962	12.4887	2.69841	7.59356	3.61387	6.03578	4.82482	1.49013	1.57385	1.05618	3.49348	3.16246	3.32797	5.31125	9.56569	7.43847
ENSG00000012983	MAP4K5	1156.16	1294.7	1225.43	1297.93	1380.69	1339.31	496.304	473.205	484.755	2.52793	2.76286	1.09293	1205.25	1063.64	1134.45	1289.75	1199.19	1244.47
ENSG00000013016	EHD3	0	0	0	0	0	0	0	1.20716	0.603578	0	0	#DIV/0!	0	0	0	0	0	0
ENSG00000013275	PSMC4	2210.19	2443.89	2327.04	2230.13	2225.29	2227.71	5489.46	5718.3	5603.88	0.415256	0.39753	0.957313	3614	3740.14	3677.07	3534.63	3814.1	3674.37
ENSG00000013288	MAN2B2	443.132	393.953	418.543	423.724	402.063	412.894	292.723	264.367	278.545	1.5026	1.48232	0.986503	233.19	271.972	252.581	273.529	255.665	264.597
ENSG00000013293	SLC7A14	0	0	0	0	0	0	6.02311	3.62147	4.82229	0	0	#DIV/0!	0.873369	0	0.436685	0	0	0
ENSG00000013297	CLDN11	1.82359	0.989831	1.40671	0.892051	1.79894	1.3455	20.4786	13.2787	16.8786	0.0833426	0.0797158	0.956483	1.74674	3.16246	2.4546	2.65562	0	1.32781
ENSG00000013306	SLC25A39	3287.93	3352.56	3320.25	3485.24	3409.89	3447.57	6096.59	6615.21	6355.9	0.522388	0.54242	1.03835	3683.87	3567.26	3625.56	3620.5	3786.27	3703.39
ENSG00000013364	MVP	184.183	201.926	193.054	192.683	219.471	206.077	452.938	461.133	457.036	0.422405	0.450899	1.06746	213.102	186.585	199.844	232.81	214.793	223.801
ENSG00000013374	NUB1	384.778	409.79	397.284	371.093	403.862	387.478	413.185	405.604	409.395	0.970417	0.946464	0.975317	303.059	366.846	334.952	330.182	376.54	353.361
ENSG00000013375	PGM3	2169.16	2341.94	2255.55	1992.84	1810.63	1901.74	6507.37	6243.41	6375.39	0.35379	0.298294	0.843137	1358.09	1586.5	1472.3	1385.35	1389.63	1387.49
ENSG00000013392	RWDD2A	172.329	198.956	185.643	165.921	117.831	141.876	361.387	299.375	330.381	0.561905	0.429432	0.764242	97.8174	139.148	118.483	81.4391	106.962	94.2005
ENSG00000013441	CLK1	897.206	953.207	925.207	583.401	562.169	572.785	3631.94	3252.08	3442.01	0.268799	0.16641	0.619089	692.582	730.529	711.555	547.944	563.506	555.725
ENSG00000013503	POLR3B	550.724	611.716	581.22	653.873	662.909	658.391	455.347	357.318	406.333	1.4304	1.62033	1.13277	655.027	633.547	644.287	708.166	670.468	689.317
ENSG00000013523	ANGEL1	907.236	932.421	919.828	936.653	971.427	954.04	597.493	567.363	582.428	1.5793	1.63804	1.03719	834.068	884.435	859.252	909.108	809.605	859.357
ENSG00000013561	RNF14	1268.31	1397.64	1332.97	1266.71	1038.89	1152.8	1425.07	1222.85	1323.96	1.00681	0.870722	0.864833	1183.42	1411.51	1297.46	1048.97	1257.45	1153.21
ENSG00000013563	DNASE1L1	807.851	981.912	894.881	877.778	829.311	853.545	683.021	689.286	686.153	1.3042	1.24396	0.953807	487.34	479.64	483.49	457.652	508.721	483.187
ENSG00000013573	DDX11	774.114	741.383	757.749	777.868	787.936	782.902	201.172	213.667	207.419	3.65322	3.77449	1.03319	914.418	836.998	875.708	980.81	928.741	954.776
ENSG00000013583	HEBP1	602.697	634.482	618.589	623.543	652.116	637.83	287.905	304.203	296.054	2.08945	2.15444	1.0311	430.571	382.658	406.615	385.951	412.194	399.072
ENSG00000013588	GPRC5A	0.911795	0	0.455898	0	0	0	173.466	148.48	160.973	0.00283214	0	0	1.74674	2.10831	1.92752	0.885208	3.47843	2.18182
ENSG00000013619	MAMLD1	25.5303	26.7254	26.1279	26.7615	26.9841	26.8728	14.4555	15.693	15.0742	1.73328	1.7827	1.02851	31.4413	33.7329	32.5871	42.49	29.5667	36.0283
ENSG00000013725	CD6	4.55898	5.93899	5.24898	0	4.49735	2.24867	9.63698	4.82862	7.2328	0.725719	0.3109	0.428402	6.98695	5.27077	6.12886	4.42604	9.56569	6.99586
ENSG00000013810	TACC3	1652.17	1568.88	1610.53	1799.27	1893.38	1846.33	767.344	771.372	769.358	2.09334	2.39982	1.14641	2401.77	2018.71	2210.24	2449.37	2343.59	2396.48
ENSG00000014123	UFL1	1462.52	1658.96	1560.74	1526.3	1414.87	1470.58	925.15	761.715	843.432	1.85046	1.74357	0.942235	882.976	1046.78	964.876	872.815	825.258	849.036
ENSG00000014138	POLA2	315.481	343.471	329.476	332.735	336.402	334.568	93.9605	65.1864	79.5735	4.14053	4.20452	1.01546	433.191	460.665	446.928	478.012	463.501	470.757
ENSG00000014164	ZC3H3	291.774	294.97	293.372	280.104	311.217	295.66	331.271	375.425	353.348	0.830263	0.836739	1.0078	266.378	210.831	238.604	270.874	318.277	294.575
ENSG00000014216	CAPN1	2502.88	2522.09	2512.48	2635.12	2757.77	2696.45	2856.16	2990.12	2923.14	0.859515	0.922448	1.07322	2800.9	2625.9	2713.4	3154.88	3243.64	3199.26
ENSG00000014257	ACPP	1485.31	1681.72	1583.52	1882.23	1591.16	1736.69	44.571	32.5932	38.5821	41.0428	45.013	1.09673	898.697	1007.77	953.234	937.435	998.31	967.873
ENSG00000014641	MDH1	2294.08	2397.37	2345.72	2396.05	1958.15	2177.1	1904.51	1798.66	1851.58	1.26687	1.1758	0.928113	3578.19	4734.21	4156.2	3261.11	4052.37	3656.74
ENSG00000014824	SLC30A9	1237.31	1400.61	1318.96	1351.46	1198.09	1274.78	250.561	236.602	243.582	5.41484	5.23346	0.966502	1025.34	1114.24	1069.79	1017.1	986.136	1001.62
ENSG00000014914	MTMR11	27.3539	19.7966	23.5752	22.3013	28.783	25.5422	67.4588	73.6365	70.5477	0.334175	0.362055	1.08343	23.581	21.0831	22.332	27.4414	26.0882	26.7648
ENSG00000014919	COX15	1560.08	1577.79	1568.94	1560.2	1507.51	1533.85	1586.49	1476.35	1531.42	1.0245	1.00159	0.97764	1054.16	1063.64	1058.9	1159.62	1062.66	1111.14
ENSG00000015133	CCDC88C	1688.64	1434.27	1561.45	1625.32	1977.93	1801.63	597.493	558.913	578.203	2.70053	3.11591	1.15381	1396.52	1376.73	1386.62	1542.92	1535.73	1539.32
ENSG00000015153	YAF2	627.315	623.594	625.454	535.23	527.089	531.16	1413.02	1536.71	1474.87	0.424076	0.360141	0.849239	706.556	983.526	845.041	659.48	810.475	734.977
ENSG00000015171	ZMYND11	1544.58	1518.4	1531.49	1582.5	1641.53	1612.02	931.173	915.024	923.098	1.65908	1.74631	1.05258	1345.86	1338.78	1342.32	1503.97	1532.25	1518.11
ENSG00000015285	WAS	1334.87	1248.18	1291.52	1441.55	1530.9	1486.23	827.576	831.73	829.653	1.5567	1.79138	1.15075	1782.55	1451.57	1617.06	1837.69	1854.87	1846.28
ENSG00000015413	DPEP1	2.73539	0	1.36769	2.67615	0.89947	1.78781	3.61387	16.9002	10.257	0.133342	0.174301	1.30717	0	0	0	0	0	0
ENSG00000015475	BID	908.148	1070.01	989.078	915.244	936.348	925.796	1187.76	1205.95	1196.85	0.826399	0.773525	0.93602	1447.17	1514.82	1481	1282.67	1428.77	1355.72
ENSG00000015479	MATR3	28.2657	30.6848	29.4752	12.4887	24.2857	18.3872	66.2542	63.9792	65.1167	0.452652	0.282373	0.623819	12.2272	25.2997	18.7634	22.1302	8.69608	15.4131
ENSG00000015520	NPC1L1	4.55898	6.92882	5.7439	5.3523	4.49735	4.92483	69.8681	72.4293	71.1487	0.0807309	0.0692188	0.857402	4.36685	0	2.18342	2.65562	0	1.32781
ENSG00000015532	XYLT2	325.511	297.939	311.725	309.542	296.825	303.183	378.251	401.983	390.117	0.799055	0.77716	0.972599	378.169	364.737	371.453	378.869	379.149	379.009
ENSG00000015568	RGPD5	69.2964	13.8576	41.577	16.949	16.1905	16.5697	34.934	77.2579	56.096	0.741176	0.295381	0.39853	10.4804	10.5415	10.511	16.8189	34.7843	25.8016
ENSG00000015592	STMN4	0	0	0	0	0	0	3.61387	3.62147	3.61767	0	0	#DIV/0!	0.873369	0	0.436685	0	0	0
ENSG00000015676	NUDCD3	995.68	1005.67	1000.67	1069.57	1149.52	1109.55	425.232	430.954	428.093	2.33752	2.59183	1.1088	887.343	886.544	886.943	975.499	979.179	977.339
ENSG00000016082	ISL1	0	0	0	0	0	0	0	0	0	#DIV/0!	#DIV/0!	#DIV/0!	0	0	0	0	0	0
ENSG00000016391	CHDH	0.911795	0	0.455898	0	0	0	7.22773	10.8644	9.04607	0.0503973	0	0	0	0	0	1.77042	0	0.885208
ENSG00000016402	IL20RA	0	0	0	0	0	0	6.02311	2.41431	4.21871	0	0	#DIV/0!	0	0	0	0	0	0
ENSG00000016490	CLCA1	1143.39	1313.51	1228.45	1380.89	1211.59	1296.24	431.255	354.904	393.079	3.12519	3.29766	1.05518	430.571	435.366	432.968	414.277	496.546	455.412
ENSG00000016602	CLCA4	0	0.989831	0.494915	0	0.89947	0.449735	3.61387	0	1.80693	0.273898	0.248894	0.908711	0	0	0	0	0.869608	0.434804
ENSG00000016864	GLT8D1	551.636	568.163	559.9	568.236	516.296	542.266	301.156	298.167	299.661	1.86844	1.8096	0.968506	510.048	481.748	495.898	478.012	493.937	485.975
ENSG00000017260	ATP2C1	2478.26	2469.63	2473.94	2422.81	2334.12	2378.47	2415.27	2221.17	2318.22	1.06718	1.02599	0.961407	2266.39	2481.48	2373.94	2366.16	2187.06	2276.61
ENSG00000017427	IGF1	0	0	0	0	0	0	0	0	0	#DIV/0!	#DIV/0!	#DIV/0!	0	0	0	0	0	0
ENSG00000017483	SLC38A5	0.911795	1.97966	1.44573	0.892051	0.89947	0.89576	2.40924	0	1.20462	1.20015	0.743603	0.619591	4.36685	3.16246	3.76465	3.54083	2.60882	3.07483
ENSG00000017797	RALBP1	2223.87	2106.36	2165.11	2350.55	2727.19	2538.87	1905.71	1824.01	1864.86	1.16101	1.36143	1.17263	1788.66	1613.91	1701.29	2109.45	1846.18	1977.81
ENSG00000018189	RUFY3	283.568	212.814	248.191	284.564	252.751	268.658	204.786	207.631	206.208	1.20359	1.30285	1.08246	197.381	202.398	199.89	181.468	176.53	178.999
ENSG00000018236	CNTN1	0.911795	0.989831	0.950813	0.892051	0.89947	0.89576	2.40924	2.41431	2.41178	0.394237	0.371411	0.942099	0	3.16246	1.58123	0	0.869608	0.434804
ENSG00000018280	SLC11A1	82.0616	97.0034	89.5325	103.478	72.8571	88.1675	43.3664	42.2504	42.8084	2.09147	2.05958	0.984754	34.0614	42.1662	38.1138	33.6379	28.6971	31.1675
ENSG00000018408	WWTR1	361.983	384.054	373.019	368.417	413.756	391.087	379.456	382.668	381.062	0.978892	1.02631	1.04844	292.579	339.438	316.008	354.083	345.234	349.659
ENSG00000018510	AGPS	2344.23	2459.73	2401.98	2535.21	2544.6	2539.9	1878.01	1768.48	1823.24	1.31742	1.39307	1.05742	2655.04	2610.09	2632.56	2936.23	2660.13	2798.18
ENSG00000018607	ZNF806	0	0	0	0	0	0	0	0	0	#DIV/0!	#DIV/0!	#DIV/0!	0	0	0	0	0	0
ENSG00000018610	CXorf56	259.862	278.143	269.002	307.758	321.111	314.434	666.156	659.107	662.631	0.40596	0.474523	1.16889	392.143	394.254	393.198	381.525	372.192	376.858
ENSG00000018625	ATP1A2	0.911795	0	0.455898	1.7841	2.69841	2.24126	2.40924	6.03578	4.22251	0.107968	0.530787	4.91614	0.873369	2.10831	1.49084	0.885208	0.869608	0.877408
ENSG00000018699	TTC27	679.287	718.617	698.952	731.482	703.385	717.434	351.75	397.154	374.452	1.8666	1.91596	1.02644	951.972	937.143	944.558	1041	984.396	1012.7
ENSG00000018869	ZNF582	108.504	75.2272	91.8654	78.5005	57.5661	68.0333	127.69	98.9867	113.338	0.810541	0.600267	0.740576	114.411	111.74	113.076	79.6687	100.005	89.8368
ENSG00000019102	VSIG2	18.2359	18.8068	18.5213	19.6251	24.2857	21.9554	19.274	37.4218	28.3479	0.653359	0.774499	1.18541	43.6685	32.6788	38.1736	27.4414	41.7412	34.5913
ENSG00000019144	PHLDB1	463.192	449.383	456.288	493.304	545.079	519.191	419.209	511.834	465.521	0.980165	1.11529	1.13786	632.319	526.023	579.171	661.25	666.989	664.12
ENSG00000019169	MARCO	0	0	0	0	0	0	0	0	0	#DIV/0!	#DIV/0!	#DIV/0!	0	0	0	0	0	0
ENSG00000019186	CYP24A1	0	0	0	0.892051	0	0.446025	2.40924	1.20716	1.8082	0	0.246668	#DIV/0!	0	0	0	0	0	0
ENSG00000019485	PRDM11	134.946	122.739	128.842	109.722	145.714	127.718	77.0958	107.437	92.2663	1.39642	1.38423	0.991275	184.281	161.286	172.783	162.878	195.662	179.27
ENSG00000019505	SYT13	0	0	0	0	0	0	0	0	0	#DIV/0!	#DIV/0!	#DIV/0!	0.873369	0	0.436685	0	0.869608	0.434804
ENSG00000019549	SNAI2	0.911795	0.989831	0.950813	0	0	0	2.40924	0	1.20462	0.789304	0	0	0	1.05415	0.527077	1.77042	0.869608	1.32001
ENSG00000019582	CD74	1253.72	1214.52	1234.12	1211.4	1234.07	1222.74	484.258	456.305	470.281	2.62422	2.60001	0.990777	346.728	320.463	333.595	350.542	354.8	352.671
ENSG00000019991	HGF	33.7364	35.6339	34.6852	28.5456	31.4814	30.0135	9.63698	14.4859	12.0614	2.87571	2.48839	0.865313	28.8212	44.2745	36.5478	39.8343	40.002	39.9182
ENSG00000019995	ZRANB1	1352.19	1498.6	1425.4	1446.01	1579.47	1512.74	1908.12	1988.18	1948.15	0.731666	0.7765	1.06128	1219.22	1159.57	1189.4	1295.94	1130.49	1213.22
ENSG00000020129	NCDN	492.369	394.943	443.656	459.406	523.491	491.449	516.783	517.87	517.326	0.857594	0.949978	1.10772	691.708	641.98	666.844	747.115	760.907	754.011
ENSG00000020181	ADGRA2	158.652	180.149	169.401	161.461	176.296	168.879	626.404	544.427	585.415	0.289369	0.288477	0.996918	256.771	250.889	253.83	223.958	235.664	229.811
ENSG00000020219	CCT8L1P	0	0	0	0	0	0	0	1.20716	0.603578	0	0	#DIV/0!	0	0	0	0	0	0
ENSG00000020256	ZFP64	210.625	219.742	215.184	249.774	255.449	252.612	107.211	103.815	105.513	2.0394	2.39412	1.17394	213.975	215.047	214.511	236.35	255.665	246.008
ENSG00000020426	MNAT1	339.188	362.278	350.733	314.894	303.121	309.008	336.09	330.761	333.425	1.05191	0.926768	0.881034	437.558	452.232	444.895	334.609	377.41	356.009
ENSG00000020577	SAMD4A	20.9713	19.7966	20.384	28.5456	17.0899	22.8178	68.6635	84.5009	76.5822	0.266171	0.297952	1.1194	14.8473	23.1914	19.0193	13.2781	14.7833	14.0307
ENSG00000020633	RUNX3	333.717	325.654	329.686	337.195	371.481	354.338	208.4	218.495	213.447	1.54458	1.66007	1.07478	432.318	405.849	419.084	485.979	459.153	472.566
ENSG00000020922	MRE11	1095.07	1240.26	1167.66	1206.94	1220.58	1213.76	485.463	449.062	467.262	2.49894	2.5976	1.03948	995.641	1064.7	1030.17	1111.82	1032.22	1072.02
ENSG00000021300	PLEKHB1	38.2954	44.5424	41.4189	41.9264	44.9735	43.4499	74.6866	82.0866	78.3866	0.528393	0.554303	1.04904	55.8956	60.0868	57.9912	53.9977	49.5677	51.7827
ENSG00000021355	SERPINB1	5282.03	5974.62	5628.32	4987.46	4567.51	4777.48	1033.57	994.696	1014.13	5.5499	4.71091	0.848828	4079.51	4747.91	4413.71	3888.72	4262.82	4075.77
ENSG00000021461	CYP3A43	0	0	0	0	0	0	4.81849	3.62147	4.21998	0	0	#DIV/0!	0	0	0	0	0	0
ENSG00000021488	SLC7A9	0.911795	0	0.455898	0.892051	0.89947	0.89576	15.6601	13.2787	14.4694	0.0315077	0.0619072	1.96483	2.62011	1.05415	1.83713	0	0.869608	0.434804
ENSG00000021574	SPAST	1085.95	1232.34	1159.14	1073.14	1028.99	1051.07	532.443	520.284	526.364	2.20217	1.99684	0.90676	1172.93	1397.81	1285.37	1170.24	1180.93	1175.59
ENSG00000021645	NRXN3	2.73539	6.92882	4.8321	7.13641	1.79894	4.46767	48.1849	42.2504	45.2177	0.106863	0.0988037	0.924582	5.24022	1.05415	3.14718	1.77042	0	0.885208
ENSG00000021762	OSBPL5	154.093	136.597	145.345	166.813	170	168.407	62.6404	49.4934	56.0669	2.59235	3.00368	1.15867	204.368	185.531	194.95	208.024	205.228	206.626
ENSG00000021776	AQR	1414.19	1429.32	1421.76	1649.4	1741.37	1695.39	1119.09	1045.4	1082.25	1.31371	1.56655	1.19246	1572.06	1435.76	1503.91	1837.69	1664.43	1751.06
ENSG00000021826	CPS1	245.273	264.285	254.779	241.746	268.941	255.344	33.7294	53.1148	43.4221	5.86749	5.8805	1.00222	170.307	178.152	174.23	187.664	153.921	170.792
ENSG00000021852	C8B	0	0	0	0	0.89947	0.449735	4.81849	0	2.40924	0	0.186671	#DIV/0!	0	0	0	0	0	0
ENSG00000022267	FHL1	162.3	193.017	177.658	164.137	172.698	168.418	50.5941	56.7363	53.6652	3.31049	3.1383	0.947987	153.713	115.957	134.835	155.797	147.833	151.815
ENSG00000022277	RTF2	607.256	596.868	602.062	681.527	688.994	685.26	1464.82	1540.33	1502.58	0.400687	0.456057	1.13819	817.474	718.933	768.203	836.521	760.037	798.279
ENSG00000022355	GABRA1	0	0	0	0	0	0	0	1.20716	0.603578	0	0	#DIV/0!	0	0	0	0	0	0
ENSG00000022556	NLRP2	0	0	0	0	0	0	0	0	0	#DIV/0!	#DIV/0!	#DIV/0!	0	0	0	0	0	0
ENSG00000022567	SLC45A4	440.397	402.861	421.629	459.406	510.899	485.153	304.769	294.546	299.658	1.40704	1.61902	1.15066	493.454	430.095	461.774	474.471	406.107	440.289
ENSG00000022840	RNF10	2740.86	2680.46	2710.66	2738.6	3033.91	2886.25	6943.44	7197.06	7070.25	0.383389	0.408225	1.06478	2558.97	2234.81	2396.89	2730.87	2710.57	2720.72
ENSG00000022976	ZNF839	326.423	345.451	335.937	350.576	332.804	341.69	138.532	100.194	119.363	2.81442	2.86262	1.01713	248.037	235.076	241.557	195.631	239.142	217.387
ENSG00000023041	ZDHHC6	682.935	681.004	681.969	647.629	572.063	609.846	921.536	929.51	925.523	0.736847	0.65892	0.894243	1275.99	1489.52	1382.76	1279.13	1291.37	1285.25
ENSG00000023171	GRAMD1B	0.911795	3.95932	2.43556	0	0	0	10.8416	4.82862	7.83511	0.310852	0	0	0	0	0	0	0	0
ENSG00000023191	RNH1	19.1477	20.7865	19.9671	16.0569	471.322	243.69	15.6601	21.7288	18.6944	1.06808	13.0354	12.2046	35.8081	13.704	24.7561	17.7042	202.619	110.161
ENSG00000023228	NDUFS1	2160.04	2384.5	2272.27	2441.54	2412.38	2426.96	1121.5	964.517	1043.01	2.17857	2.32688	1.06808	2723.17	2906.3	2814.73	2652.08	2761.01	2706.54
ENSG00000023287	RB1CC1	2398.93	2734.9	2566.92	2324.68	2306.24	2315.46	4570.34	4234.7	4402.52	0.583057	0.52594	0.90204	1985.17	2015.54	2000.36	2012.08	1805.31	1908.69
ENSG00000023318	ERP44	908.148	963.106	935.627	891.159	771.745	831.452	3878.88	3429.53	3654.21	0.256041	0.227533	0.888658	793.893	893.923	843.908	840.062	769.603	804.833
ENSG00000023330	ALAS1	1100.54	1153.15	1126.84	1168.59	1223.28	1195.93	2670.65	2667.81	2669.23	0.422161	0.448044	1.06131	1133.63	1195.41	1164.52	1310.11	1246.15	1278.13
ENSG00000023445	BIRC3	320.04	376.136	348.088	303.297	276.137	289.717	609.539	577.02	593.28	0.586718	0.488332	0.832311	184.281	183.423	183.852	200.942	204.358	202.65
ENSG00000023516	AKAP11	637.345	619.634	628.49	648.521	682.698	665.609	303.565	234.188	268.876	2.33747	2.47552	1.05906	509.174	542.889	526.032	615.219	492.198	553.709
ENSG00000023572	GLRX2	186.006	176.19	181.098	163.245	116.032	139.638	368.614	334.382	351.498	0.515218	0.397266	0.771065	209.609	267.755	238.682	211.565	241.751	226.658
ENSG00000023608	SNAPC1	182.359	214.793	198.576	198.927	161.005	179.966	1386.52	1127.48	1257	0.157976	0.143171	0.906283	139.739	156.015	147.877	92.9468	127.832	110.39
ENSG00000023697	DERA	704.818	749.302	727.06	760.027	649.417	704.722	437.278	481.655	459.466	1.5824	1.53378	0.969277	700.442	874.948	787.695	671.873	700.904	686.388
ENSG00000023734	STRAP	2959.69	3131.83	3045.76	3003.53	2836.03	2919.78	6127.91	5896.95	6012.43	0.506576	0.485624	0.958639	4118.81	4643.55	4381.18	4145.43	4475	4310.22
ENSG00000023839	ABCC2	20.0595	17.817	18.9382	19.6251	7.19576	13.4104	108.416	106.23	107.323	0.17646	0.124954	0.708115	16.594	16.8665	16.7302	30.9823	15.6529	23.3176
ENSG00000023892	DEF6	1155.24	1230.36	1192.8	1189.1	1419.36	1304.23	261.403	266.781	264.092	4.51661	4.93855	1.09342	812.233	725.258	768.746	802.883	889.609	846.246
ENSG00000023902	PLEKHO1	196.948	206.875	201.911	201.603	241.058	221.331	1844.28	2015.95	1930.11	0.104611	0.114672	1.09618	346.728	307.813	327.27	308.052	341.756	324.904
ENSG00000023909	GCLM	1218.16	1218.48	1218.32	1239.06	1257.46	1248.26	1767.18	1751.58	1759.38	0.692471	0.709487	1.02457	1157.21	1147.97	1152.59	1372.96	1196.58	1284.77
ENSG00000024048	UBR2	1330.31	1337.26	1333.79	1273.85	1324.02	1298.93	1506.98	1315.8	1411.39	0.945015	0.920322	0.97387	1174.68	1122.67	1148.68	1318.96	1144.4	1231.68
ENSG00000024422	EHD2	2232.07	1915.32	2073.7	2311.3	2731.69	2521.5	1222.69	1255.44	1239.07	1.6736	2.035	1.21594	2776.44	2400.31	2588.37	2947.74	3063.63	3005.69
ENSG00000024526	DEPDC1	3284.29	3689.1	3486.69	3162.32	2734.39	2948.35	350.545	312.653	331.599	10.5148	8.89132	0.845602	3127.54	3833.96	3480.75	2690.15	2968.84	2829.49
ENSG00000024862	CCDC28A	429.456	483.038	456.247	404.991	402.063	403.527	1101.02	1103.34	1102.18	0.413948	0.366116	0.88445	346.728	396.362	371.545	337.264	343.495	340.38
ENSG00000025039	RRAGD	716.671	708.719	712.695	746.646	839.205	792.926	1023.93	1141.97	1082.95	0.658106	0.732191	1.11257	600.005	561.864	580.934	655.054	625.248	640.151
ENSG00000025156	HSF2	597.226	644.38	620.803	615.515	575.661	595.588	1151.62	1023.67	1087.64	0.570778	0.547595	0.959383	591.271	605.085	598.178	613.449	572.202	592.826
ENSG00000025293	PHF20	1081.39	1103.66	1092.53	1172.15	1325.82	1248.99	619.176	574.606	596.891	1.83036	2.09249	1.14321	1013.98	868.623	941.302	1079.07	994.832	1036.95
ENSG00000025423	HSD17B6	69.2964	79.1865	74.2415	94.5574	56.6666	75.612	40.9572	45.8719	43.4145	1.71006	1.74163	1.01846	48.0353	68.52	58.2777	59.3089	61.7422	60.5255
ENSG00000025434	NR1H3	221.566	212.814	217.19	199.819	182.592	191.206	197.558	210.045	203.802	1.06569	0.938196	0.880362	259.391	277.243	268.317	221.302	256.534	238.918
ENSG00000025708	TYMP	28.2657	17.817	23.0413	24.9774	26.9841	25.9808	26.5017	24.1431	25.3224	0.909918	1.026	1.12757	18.3408	23.1914	20.7661	22.1302	27.8275	24.9788
ENSG00000025770	NCAPH2	622.756	520.651	571.704	563.776	545.079	554.427	474.621	476.826	475.724	1.20176	1.16544	0.969781	752.844	683.092	717.968	717.903	713.079	715.491
ENSG00000025772	TOMM34	1056.77	1000.72	1028.74	1091.87	1214.28	1153.08	2586.32	2594.18	2590.25	0.39716	0.445161	1.12086	1011.36	881.273	946.317	999.4	1085.27	1042.34
ENSG00000025796	SEC63	2974.28	2950.69	2962.48	3076.68	3497.14	3286.91	4389.64	3810.99	4100.32	0.722501	0.801624	1.10951	2070.76	1879.56	1975.16	2088.21	1791.39	1939.8
ENSG00000025800	KPNA6	1098.71	1037.34	1068.03	1181.08	1332.11	1256.6	1775.61	1767.28	1771.44	0.602914	0.709362	1.17656	1156.34	1076.29	1116.32	1289.75	1180.93	1235.34
ENSG00000026025	VIM	18267.8	19051.3	18659.5	16942.7	19082.3	18012.5	5163.01	5115.92	5139.47	3.63064	3.50474	0.965323	9069.07	8373.15	8721.11	9725.78	9525.69	9625.73
ENSG00000026036	RTEL1-TNFRSF6B	31.001	30.6848	30.8429	21.4092	22.4867	21.948	30.1156	27.7646	28.9401	1.06575	0.758394	0.711606	55.0223	56.9243	55.9733	42.49	41.7412	42.1156
ENSG00000026103	FAS	187.83	183.119	185.474	156.109	153.809	154.959	71.0727	54.322	62.6974	2.95825	2.47154	0.835475	112.665	151.798	132.231	102.684	112.179	107.432
ENSG00000026297	RNASET2	729.436	667.146	698.291	709.18	769.047	739.114	311.997	278.853	295.425	2.36368	2.50186	1.05846	483.847	398.47	441.158	382.41	447.848	415.129
ENSG00000026508	CD44	3042.66	3066.5	3054.58	3120.39	3062.69	3091.54	1998.47	1763.65	1881.06	1.62386	1.64351	1.0121	2925.79	2944.25	2935.02	2936.23	2587.08	2761.66
ENSG00000026559	KCNG1	6.38257	2.96949	4.67603	4.46025	6.29629	5.37827	2.40924	0	1.20462	3.88174	4.4647	1.15018	3.49348	1.05415	2.27382	7.08166	2.60882	4.84524
ENSG00000026652	AGPAT4	1033.98	1033.38	1033.68	1058.86	969.629	1014.25	132.508	138.823	135.666	7.61932	7.47607	0.9812	928.391	968.768	948.58	917.96	857.434	887.697
ENSG00000026751	SLAMF7	10.0297	8.90848	9.46911	5.3523	12.5926	8.97244	1034.77	976.589	1005.68	0.00941564	0.00892177	0.947548	74.2364	72.7366	73.4865	53.9977	78.2647	66.1312
ENSG00000026950	BTN3A1	413.043	507.783	460.413	396.963	348.095	372.529	361.387	347.661	354.524	1.29868	1.05079	0.809118	228.823	215.047	221.935	208.024	253.056	230.54
ENSG00000027001	MIPEP	170.506	160.353	165.429	173.95	195.185	184.567	36.1387	27.7646	31.9516	5.17749	5.77647	1.11569	158.953	209.777	184.365	181.468	164.356	172.912
ENSG00000027075	PRKCH	0	0	0	0	1.79894	0.89947	51.7988	62.7721	57.2854	0	0.0157016	#DIV/0!	4.36685	1.05415	2.7105	2.65562	1.73922	2.19742
ENSG00000027644	INSRR	15.5005	8.90848	12.2045	4.46025	17.0899	10.7751	14.4555	24.1431	19.2993	0.632381	0.558315	0.882879	10.4804	11.5957	11.0381	7.96687	18.2618	13.1143
ENSG00000027697	IFNGR1	1024.86	1145.23	1085.05	1041.92	859.893	950.904	1637.08	1359.26	1498.17	0.724248	0.634711	0.876372	969.44	1288.18	1128.81	906.453	994.832	950.642
ENSG00000027847	B4GALT7	293.598	286.061	289.83	269.399	257.248	263.324	298.746	280.06	289.403	1.00147	0.909886	0.908547	324.02	351.033	337.527	309.823	340.886	325.355
ENSG00000027869	SH2D2A	112.151	89.0848	100.618	134.7	134.92	134.81	838.417	845.009	841.713	0.119539	0.160162	1.33982	346.728	321.517	334.122	390.377	416.542	403.459
ENSG00000028116	VRK2	995.68	1078.92	1037.3	955.386	952.539	953.962	438.483	458.719	448.601	2.3123	2.12653	0.919661	940.619	994.067	967.343	924.157	894.827	909.492
ENSG00000028137	TNFRSF1B	723.965	672.095	698.03	839.42	868.888	854.154	222.855	196.766	209.811	3.32695	4.07107	1.22366	895.203	848.594	871.899	1006.48	930.481	968.481
ENSG00000028203	VEZT	736.731	742.373	739.552	760.919	733.068	746.994	344.522	391.118	367.82	2.01063	2.03087	1.01006	831.447	857.027	844.237	786.064	778.299	782.182
ENSG00000028277	POU2F2	578.99	492.936	535.963	591.43	724.073	657.751	709.523	700.15	704.836	0.760408	0.933197	1.22723	476.86	423.77	450.315	623.186	603.508	613.347
ENSG00000028310	BRD9	897.206	950.238	923.722	1008.02	1064.97	1036.49	1015.5	1080.4	1047.95	0.881456	0.989069	1.12209	1075.12	1037.29	1056.2	1131.3	1040.05	1085.67
ENSG00000028528	SNX1	2056.1	2050.93	2053.51	2028.52	2050.79	2039.66	2823.63	2747.49	2785.56	0.7372	0.732225	0.993252	2193.9	2231.64	2212.77	2192.66	2187.93	2190.3
ENSG00000028839	TBPL1	1508.11	1633.22	1570.67	1423.71	1216.08	1319.9	1341.95	1237.33	1289.64	1.21791	1.02346	0.840343	1400.88	1560.15	1480.52	1262.31	1439.2	1350.75
ENSG00000029153	ARNTL2	290.863	278.143	284.503	280.996	232.963	256.979	71.0727	77.2579	74.1653	3.83606	3.46495	0.903258	250.657	284.622	267.639	240.777	246.099	243.438
ENSG00000029363	BCLAF1	2699.83	3013.05	2856.44	3085.6	3323.54	3204.57	2468.27	2439.66	2453.97	1.16401	1.30587	1.12188	4659.42	4209.24	4434.33	5274.07	4481.96	4878.01
ENSG00000029364	SLC39A9	1943.04	1992.53	1967.78	1834.95	1617.25	1726.1	2402.02	2543.48	2472.75	0.795788	0.698049	0.877179	2255.04	2571.08	2413.06	1997.91	2255.76	2126.84
ENSG00000029534	ANK1	4972.02	4380	4676.01	5795.65	6961	6378.33	640.859	591.506	616.183	7.58868	10.3514	1.36405	4111.82	3551.45	3831.63	4803.14	4820.24	4811.69
ENSG00000029559	IBSP	0	0	0	0	0	0	0	0	0	#DIV/0!	#DIV/0!	#DIV/0!	0	0	0	0	0	0
ENSG00000029639	TFB1M	299.069	343.471	321.27	301.513	265.344	283.428	140.941	114.68	127.81	2.51365	2.21757	0.882212	217.469	261.43	239.45	190.32	227.837	209.078
ENSG00000029725	RABEP1	1703.23	1811.39	1757.31	1866.17	2013.01	1939.59	1174.51	1077.99	1126.25	1.56032	1.72217	1.10373	1828.84	1581.23	1705.03	1853.63	1803.57	1828.6
ENSG00000029993	HMGB3	1914.77	1772.79	1843.78	2256.89	2474.44	2365.67	442.096	436.99	439.543	4.19476	5.3821	1.28305	2707.44	2308.6	2508.02	2776.01	2500.99	2638.5
ENSG00000030066	NUP160	1752.47	1821.29	1786.88	1938.43	1858.3	1898.37	797.46	739.986	768.723	2.32448	2.4695	1.06239	1773.81	1739.35	1756.58	1936.83	1783.57	1860.2
ENSG00000030110	BAK1	748.584	791.865	770.224	764.488	688.994	726.741	1812.96	1790.21	1801.58	0.427526	0.40339	0.943544	1227.96	1332.45	1280.2	1215.39	1293.98	1254.68
ENSG00000030304	MUSK	0	0	0	0	0	0	4.81849	7.24293	6.03071	0	0	#DIV/0!	0.873369	0	0.436685	0	0	0
ENSG00000030419	IKZF2	87.5323	86.1153	86.8238	96.3415	80.9523	88.6469	68.6635	53.1148	60.8892	1.42593	1.45587	1.021	68.1228	73.7908	70.9568	92.9468	73.9167	83.4318
ENSG00000030582	GRN	2576.73	2434.98	2505.86	2513.8	2571.58	2542.69	6400.16	6184.26	6292.21	0.398248	0.404102	1.0147	1750.23	1772.03	1761.13	1742.09	1733.13	1737.61
ENSG00000031003	FAM13B	297.245	295.959	296.602	317.57	294.127	305.848	515.578	555.291	535.435	0.553947	0.571215	1.03117	416.597	372.116	394.357	431.981	434.804	433.393
ENSG00000031081	ARHGAP31	245.273	221.722	233.498	215.876	269.841	242.859	669.77	651.864	660.817	0.353347	0.367513	1.04009	335.374	261.43	298.402	352.313	345.234	348.774
ENSG00000031691	CENPQ	341.923	368.217	355.07	314.002	249.153	281.578	205.99	197.973	201.982	1.75793	1.39407	0.793019	302.186	391.091	346.638	299.2	342.626	320.913
ENSG00000031698	SARS	6994.38	7333.66	7164.02	6419.2	6140.68	6279.94	3793.36	3876.18	3834.77	1.86818	1.63763	0.876594	2654.17	2847.27	2750.72	2476.81	2662.74	2569.78
ENSG00000031823	RANBP3	754.055	696.841	725.448	740.402	880.581	810.492	1456.39	1591.03	1523.71	0.476106	0.53192	1.11723	901.317	744.233	822.775	956.91	966.135	961.522
ENSG00000032219	ARID4A	406.661	427.607	417.134	430.861	485.714	458.287	454.143	493.727	473.935	0.880151	0.966984	1.09866	229.696	230.86	230.278	262.021	221.75	241.886
ENSG00000032389	EIPR1	939.149	937.37	938.259	958.063	978.623	968.343	479.44	452.683	466.061	2.01317	2.07771	1.03206	1070.75	1029.91	1050.33	969.302	1056.57	1012.94
ENSG00000032444	PNPLA6	1710.53	1747.05	1728.79	1891.15	2034.6	1962.87	1305.81	1413.58	1359.69	1.27145	1.44361	1.1354	1484.73	1358.8	1421.77	1602.23	1637.47	1619.85
ENSG00000032742	IFT88	106.68	121.749	114.215	122.211	129.524	125.867	16.8647	35.0075	25.9361	4.40369	4.85298	1.10202	133.625	168.665	151.145	113.307	105.223	109.265
ENSG00000033011	ALG1	279.009	292	285.505	332.735	336.402	334.568	285.495	284.889	285.192	1.0011	1.17313	1.17185	448.912	473.315	461.114	465.619	414.803	440.211
ENSG00000033030	ZCCHC8	485.075	495.905	490.49	483.492	463.227	473.359	321.634	336.796	329.215	1.48988	1.43784	0.965074	303.932	283.567	293.75	311.593	336.538	324.066
ENSG00000033050	ABCF2	589.931	621.614	605.773	640.492	584.655	612.574	587.856	602.371	595.113	1.01791	1.02934	1.01123	674.241	664.117	669.179	777.212	820.91	799.061
ENSG00000033100	CHPF2	552.548	522.631	537.589	482.599	505.502	494.051	880.579	888.466	884.523	0.607773	0.558551	0.919012	494.327	516.536	505.431	505.454	475.676	490.565
ENSG00000033122	LRRC7	215.184	182.129	198.656	257.803	242.857	250.33	32.5248	39.8361	36.1805	5.49071	6.91892	1.26012	151.966	151.798	151.882	159.337	128.702	144.02
ENSG00000033170	FUT8	1062.24	1218.48	1140.36	1107.93	1066.77	1087.35	283.086	255.917	269.502	4.23137	4.03467	0.953513	1066.38	1233.36	1149.87	1109.17	1073.97	1091.57
ENSG00000033178	UBA6	2212.93	2549.8	2381.37	2143.6	2161.43	2152.51	1010.68	935.545	973.112	2.44717	2.21199	0.903898	1751.98	2013.43	1882.71	1753.6	1774	1763.8
ENSG00000033327	GAB2	2261.25	1974.71	2117.98	2241.72	2464.55	2353.14	1373.27	1314.59	1343.93	1.57596	1.75094	1.11103	852.408	734.746	793.577	1001.17	940.046	970.608
ENSG00000033627	ATP6V0A1	1048.56	946.278	997.421	1082.06	1129.73	1105.9	2444.18	2329.81	2386.99	0.417857	0.463301	1.10875	1081.23	1052.05	1066.64	1182.64	1083.53	1133.08
ENSG00000033800	PIAS1	1097.8	1108.61	1103.21	1041.02	1091.06	1066.04	2034.61	1889.2	1961.9	0.562314	0.543371	0.966311	1227.08	1117.4	1172.24	1272.93	1166.14	1219.54
ENSG00000033867	SLC4A7	594.49	624.583	609.537	619.083	581.957	600.52	102.393	103.815	103.104	5.91186	5.8244	0.985207	367.688	427.987	397.838	454.997	362.627	408.812
ENSG00000034053	APBA2	373.836	377.126	375.481	100.802	116.931	108.866	34.934	9.65724	22.2956	16.841	4.88286	0.289939	84.7168	216.102	150.409	199.172	219.141	209.156
ENSG00000034152	MAP2K3	448.603	478.088	463.346	506.685	525.29	515.988	1822.59	2048.54	1935.57	0.239385	0.266582	1.11361	656.774	604.03	630.402	730.296	729.601	729.949
ENSG00000034239	EFCAB1	0	0	0	0	0	0	3.61387	0	1.80693	0	0	#DIV/0!	0	0	0	0	0	0
ENSG00000034510	TMSB10	5526.39	5209.48	5367.94	5495.92	4816.66	5156.29	11404.2	12145.2	11774.7	0.455888	0.437914	0.960573	7434.12	8368.93	7901.52	5843.26	7385.58	6614.42
ENSG00000034533	ASTE1	220.654	186.088	203.371	170.382	159.206	164.794	337.294	288.51	312.902	0.649952	0.526663	0.810311	161.573	219.264	190.419	163.763	178.27	171.017
ENSG00000034677	RNF19A	529.753	570.143	549.948	549.503	501.005	525.254	643.268	598.749	621.009	0.885572	0.845808	0.955098	430.571	489.128	459.849	449.686	432.195	440.94
ENSG00000034693	PEX3	314.569	382.075	348.322	341.655	315.714	328.685	383.07	352.489	367.78	0.947094	0.8937	0.943623	593.891	696.796	645.344	497.487	624.379	560.933
ENSG00000034713	GABARAPL2	1113.3	1141.28	1127.29	1007.13	882.38	944.753	3954.78	3807.37	3881.07	0.290458	0.243426	0.838075	1073.37	1427.32	1250.35	974.614	1136.58	1055.6
ENSG00000034971	MYOC	0.911795	0	0.455898	0	0	0	1.20462	0	0.602311	0.756914	0	0	0	1.05415	0.527077	0	2.60882	1.30441
ENSG00000035115	SH3YL1	297.245	331.593	314.419	258.695	266.243	262.469	213.218	243.845	228.532	1.37582	1.1485	0.834774	211.355	225.589	218.472	200.942	194.792	197.867
ENSG00000035141	FAM136A	940.973	996.76	968.866	921.488	963.332	942.41	727.592	729.122	728.357	1.33021	1.29389	0.972694	1288.22	1256.55	1272.39	1218.05	1270.5	1244.27
ENSG00000035403	VCL	2868.51	2958.6	2913.56	3148.05	3472.85	3310.45	2741.72	2329.81	2535.77	1.14899	1.3055	1.13622	4108.33	3639.99	3874.16	4311.85	3885.41	4098.63
ENSG00000035499	DEPDC1B	1023.95	1148.2	1086.07	1023.18	932.75	977.966	109.621	100.194	104.907	10.3527	9.3222	0.900459	1154.59	1555.93	1355.26	1033.92	1221.8	1127.86
ENSG00000035664	DAPK2	85.7087	60.3797	73.0442	89.2051	107.936	98.5707	80.7097	96.5724	88.6411	0.824045	1.11202	1.34947	48.0353	54.816	51.4257	75.2427	50.4373	62.84
ENSG00000035681	NSMAF	1719.65	1738.14	1728.89	1700.25	1650.53	1675.39	607.13	514.248	560.689	3.08352	2.98809	0.969052	1607.87	1600.21	1604.04	1638.52	1612.25	1625.39
ENSG00000035687	ADSS	1517.23	1639.16	1578.19	1754.66	1755.77	1755.21	478.235	490.105	484.17	3.25959	3.6252	1.11217	1597.39	1471.6	1534.5	1597.8	1535.73	1566.76
ENSG00000035720	STAP1	439.485	497.885	468.685	421.048	413.756	417.402	263.812	247.467	255.64	1.83338	1.63278	0.890581	352.841	382.658	367.75	284.152	358.279	321.215
ENSG00000035862	TIMP2	5.47077	13.8576	9.6642	13.3808	9.89417	11.6375	44.571	28.9717	36.7714	0.262819	0.316482	1.20418	30.5679	24.2455	27.4067	37.1787	15.6529	26.4158
ENSG00000035928	RFC1	1298.4	1322.41	1310.41	1439.77	1645.13	1542.45	1222.69	1113	1167.84	1.12207	1.32077	1.17708	1115.29	962.443	1038.87	1166.7	969.613	1068.16
ENSG00000036054	TBC1D23	1272.87	1392.69	1332.78	1256.9	1118.94	1187.92	1042	1000.73	1021.37	1.3049	1.16307	0.89131	1230.58	1376.73	1303.65	1111.82	1284.41	1198.12
ENSG00000036257	CUL3	1464.34	1486.73	1475.53	1607.48	1748.57	1678.02	3384.99	3122.91	3253.95	0.45346	0.515688	1.13723	1672.5	1369.35	1520.92	1835.04	1674	1754.52
ENSG00000036448	MYOM2	10.0297	8.90848	9.46911	6.24436	8.09523	7.16979	13.2508	3.62147	8.43616	1.12244	0.849889	0.757177	5.24022	5.27077	5.25549	7.08166	6.95686	7.01926
ENSG00000036473	OTC	0	0	0	0	0	0	1.20462	0	0.602311	0	0	#DIV/0!	0	0	0	0	0	0
ENSG00000036530	CYP46A1	0.911795	0	0.455898	0	0	0	13.2508	1.20716	7.229	0.0630651	0	0	1.74674	2.10831	1.92752	0.885208	1.73922	1.31221
ENSG00000036549	AC118549.1	1214.51	1301.63	1258.07	1188.21	1130.63	1159.42	1726.22	1486.01	1606.12	0.783299	0.72188	0.921589	1303.07	1330.34	1316.7	1288.86	1280.06	1284.46
ENSG00000036565	SLC18A1	0.911795	0	0.455898	0	1.79894	0.89947	0	2.41431	1.20716	0.377663	0.745115	1.97296	1.74674	1.05415	1.40045	0.885208	2.60882	1.74702
ENSG00000036672	USP2	101.209	103.932	102.571	84.7448	111.534	98.1395	72.2773	65.1864	68.7319	1.49233	1.42786	0.956798	172.927	182.369	177.648	172.616	194.792	183.704
ENSG00000036828	CASR	0	0	0	0	0	0	0	0	0	#DIV/0!	#DIV/0!	#DIV/0!	0	0	0	0	0	0
ENSG00000037042	TUBG2	155.917	133.627	144.772	163.245	139.418	151.332	193.944	197.973	195.959	0.738788	0.772262	1.04531	108.298	107.524	107.911	102.684	134.789	118.737
ENSG00000037241	RPL26L1	313.658	280.122	296.89	334.519	250.053	292.286	497.509	519.077	508.293	0.584092	0.575034	0.984492	515.288	586.11	550.699	401.884	500.894	451.389
ENSG00000037280	FLT4	72.0318	68.2983	70.1651	74.0402	75.5555	74.7978	44.571	86.9152	65.7431	1.06726	1.13773	1.06603	74.2364	66.4117	70.3241	78.7835	66.0902	72.4369
ENSG00000037474	NSUN2	2048.8	2152.88	2100.84	2252.43	2321.53	2286.98	2486.34	2496.4	2491.37	0.843248	0.917961	1.0886	2851.55	2490.97	2671.26	3040.69	2761.88	2901.28
ENSG00000037637	FBXO42	637.345	626.563	631.954	631.572	694.391	662.981	892.625	968.139	930.382	0.679241	0.712591	1.0491	657.647	623.005	640.326	701.97	652.206	677.088
ENSG00000037749	MFAP3	337.364	367.227	352.296	329.167	285.132	307.149	343.317	284.889	314.103	1.12159	0.977862	0.871851	288.212	352.088	320.15	345.231	320.016	332.623
ENSG00000037757	MRI1	413.955	441.465	427.71	420.156	391.269	405.713	163.829	191.938	177.883	2.40444	2.28078	0.94857	497.82	450.124	473.972	453.226	522.634	487.93
ENSG00000037897	METTL1	180.535	163.322	171.929	184.655	196.084	190.369	118.053	100.194	109.123	1.57554	1.74453	1.10726	193.888	259.322	226.605	177.927	204.358	191.142
ENSG00000037965	HOXC8	0	0	0	0	0	0	0	0	0	#DIV/0!	#DIV/0!	#DIV/0!	0.873369	0	0.436685	0	0	0
ENSG00000038002	AGA	155.917	139.566	147.742	145.404	113.333	129.369	20.4786	12.0716	16.2751	9.07779	7.94889	0.875642	75.1098	101.199	88.1543	87.6356	82.6128	85.1242
ENSG00000038210	PI4K2B	489.634	499.865	494.749	534.338	554.073	544.206	62.6404	60.3578	61.4991	8.04483	8.84901	1.09996	342.361	354.196	348.278	424.015	417.412	420.713
ENSG00000038219	BOD1L1	764.084	620.624	692.354	809.09	921.057	865.074	1226.31	1213.19	1219.75	0.567621	0.709223	1.24947	675.114	573.46	624.287	762.164	653.076	707.62
ENSG00000038274	MAT2B	1811.74	1917.3	1864.52	1685.08	1445.45	1565.27	2047.86	1819.18	1933.52	0.964313	0.809542	0.839501	1894.34	2265.38	2079.86	1731.47	1903.57	1817.52
ENSG00000038295	TLL1	0	0	0	0	0	0	1.20462	0	0.602311	0	0	#DIV/0!	0	0	0	0	0	0
ENSG00000038358	EDC4	903.589	835.417	869.503	926.841	1125.24	1026.04	1203.42	1215.61	1209.51	0.718888	0.848308	1.18003	945.859	936.089	940.974	1093.23	1177.45	1135.34
ENSG00000038382	TRIO	1393.22	1235.31	1314.27	1405.87	1672.11	1538.99	1168.48	1297.69	1233.09	1.06583	1.24808	1.17099	1306.56	1281.85	1294.21	1395.97	1287.89	1341.93
ENSG00000038427	VCAN	5.47077	4.94915	5.20996	7.13641	7.19576	7.16608	7.22773	9.65724	8.44249	0.617112	0.848812	1.37546	34.9348	37.9496	36.4422	25.671	37.3931	31.5321
ENSG00000038532	CLEC16A	461.368	403.851	432.61	509.361	585.555	547.458	562.559	562.534	562.547	0.76902	0.973178	1.26548	478.606	443.799	461.203	557.681	556.549	557.115
ENSG00000038945	MSR1	12.7651	14.8475	13.8063	10.7046	8.9947	9.84965	9.63698	1.20716	5.42207	2.54632	1.81659	0.713417	4.36685	4.21662	4.29173	5.31125	9.56569	7.43847
ENSG00000039068	CDH1	3.64718	4.94915	4.29817	8.92051	4.49735	6.70893	9.63698	7.24293	8.43996	0.509264	0.794901	1.56088	2.62011	0	1.31005	0.885208	4.34804	2.61662
ENSG00000039123	MTREX	1775.27	1748.04	1761.65	1807.29	1909.57	1858.43	1257.63	1172.15	1214.89	1.45006	1.52972	1.05494	1828.84	1754.11	1791.47	1929.75	1829.66	1879.7
ENSG00000039139	DNAH5	0.911795	2.96949	1.94064	3.5682	1.79894	2.68357	18.0693	3.62147	10.8454	0.178937	0.247439	1.38283	6.11358	4.21662	5.1651	7.08166	4.34804	5.71485
ENSG00000039319	ZFYVE16	715.759	695.851	705.805	646.737	606.243	626.49	702.295	554.084	628.19	1.12355	0.997294	0.887624	724.023	758.991	741.507	709.937	684.382	697.159
ENSG00000039523	RIPOR1	31.9128	27.7153	29.814	41.9264	40.4761	41.2013	216.832	212.459	214.646	0.138899	0.19195	1.38194	45.4152	46.3828	45.899	51.342	46.9588	49.1504
ENSG00000039537	C6	0	0	0	0	0	0	3.61387	0	1.80693	0	0	#DIV/0!	0	0	0	0	0	0
ENSG00000039560	RAI14	989.298	975.973	982.636	1017.83	1015.5	1016.67	1120.3	1162.49	1141.39	0.860908	0.890722	1.03463	1528.4	1398.86	1463.63	1565.05	1407.03	1486.04
ENSG00000039600	SOX30	0.911795	2.96949	1.94064	1.7841	4.49735	3.14073	9.63698	10.8644	10.2507	0.189318	0.306392	1.61839	0.873369	3.16246	2.01792	0.885208	0	0.442604
ENSG00000039650	PNKP	1008.45	977.953	993.199	1051.73	993.015	1022.37	1463.62	1692.43	1578.02	0.629394	0.647881	1.02937	1262.02	1076.29	1169.15	1198.57	1187.88	1193.23
ENSG00000039987	BEST2	2.73539	2.96949	2.85244	0.892051	2.69841	1.79523	42.1618	41.0433	41.6025	0.0685641	0.0431519	0.629367	2.62011	1.05415	1.83713	1.77042	6.08726	3.92884
ENSG00000040199	PHLPP2	175.065	182.129	178.597	198.035	187.09	192.563	201.172	167.795	184.483	0.968092	1.04379	1.0782	198.255	202.398	200.326	234.58	200.879	217.73
ENSG00000040275	SPDL1	644.639	673.085	658.862	666.362	642.222	654.292	285.495	255.917	270.706	2.43386	2.41698	0.993063	846.295	911.843	879.069	871.93	858.303	865.116
ENSG00000040341	STAU2	889.912	938.36	914.136	846.556	837.406	841.981	452.938	405.604	429.271	2.12951	1.96142	0.921068	896.077	917.114	906.596	972.843	933.089	952.966
ENSG00000040487	PQLC2	308.187	323.675	315.931	317.57	313.915	315.743	383.07	467.169	425.12	0.743157	0.742715	0.999404	432.318	385.82	409.069	426.67	403.498	415.084
ENSG00000040531	CTNS	206.978	223.702	215.34	219.444	197.883	208.664	361.387	487.691	424.539	0.507232	0.491507	0.968999	248.91	218.21	233.56	293.004	263.491	278.248
ENSG00000040608	RTN4R	6.38257	1.97966	4.18111	5.3523	8.09523	6.72377	10.8416	19.3145	15.078	0.277298	0.445931	1.60813	27.0744	13.704	20.3892	20.3598	17.3922	18.876
ENSG00000040633	PHF23	485.987	501.844	493.916	578.941	562.169	570.555	2024.97	1977.32	2001.15	0.246816	0.285114	1.15517	889.09	863.352	876.221	916.19	945.264	930.727
ENSG00000040731	CDH10	0.911795	0	0.455898	0	1.79894	0.89947	2.40924	2.41431	2.41178	0.18903	0.372949	1.97296	0	0	0	0	0	0
ENSG00000040933	INPP4A	920.913	894.807	907.86	961.631	1061.37	1011.5	498.714	496.141	497.427	1.82511	2.03347	1.11416	884.723	834.89	859.807	886.978	905.262	896.12
ENSG00000041353	RAB27B	84.797	89.0848	86.9409	77.6084	83.6507	80.6296	48.1849	26.5574	37.3712	2.32642	2.15753	0.927407	79.4766	84.3323	81.9045	91.1764	100.875	96.0255
ENSG00000041357	PSMA4	5927.58	6158.73	6043.15	5804.57	4880.52	5342.55	6020.7	5648.28	5834.49	1.03576	0.915684	0.884066	7664.69	9220.69	8442.69	6544.34	7403.84	6974.09
ENSG00000041515	MYO16	619.109	580.041	599.575	611.947	708.782	660.365	77.0958	60.3578	68.7268	8.72403	9.60855	1.10139	368.562	322.571	345.567	391.262	357.409	374.335
ENSG00000041802	LSG1	1292.93	1338.25	1315.59	1410.33	1488.62	1449.48	2374.31	2265.83	2320.07	0.567047	0.624756	1.10177	1873.38	1713	1793.19	2095.29	1870.53	1982.91
ENSG00000041880	PARP3	379.307	380.095	379.701	411.235	423.65	417.443	330.067	319.896	324.981	1.16838	1.28451	1.0994	351.094	238.239	294.667	289.463	285.231	287.347
ENSG00000041982	TNC	0	0	0	0	0	0	2.40924	1.20716	1.8082	0	0	#DIV/0!	0	0	0	0	0	0
ENSG00000041988	THAP3	903.589	962.116	932.852	958.063	1013.7	985.883	1037.18	1052.64	1044.91	0.892759	0.94351	1.05685	1110.05	1073.13	1091.59	1161.39	1153.1	1157.25
ENSG00000042062	RIPOR3	2484.64	2387.47	2436.06	2089.18	2165.92	2127.55	286.7	299.375	293.037	8.31313	7.26035	0.873359	1685.6	1742.52	1714.06	1745.63	1712.26	1728.94
ENSG00000042088	TDP1	777.761	977.953	877.857	1009.8	1065.87	1037.84	328.862	278.853	303.857	2.88904	3.41554	1.18224	882.103	806.428	844.265	943.631	916.567	930.099
ENSG00000042286	AIFM2	12.7651	15.8373	14.3012	12.4887	17.0899	14.7893	131.304	129.166	130.235	0.109811	0.113559	1.03413	6.98695	14.7582	10.8726	17.7042	24.349	21.0266
ENSG00000042304	C2orf83	0	0	0	0	0	0	4.81849	0	2.40924	0	0	#DIV/0!	0	0	0	0	0	0
ENSG00000042317	SPATA7	51.9723	48.5017	50.237	36.5741	46.7724	41.6733	12.0462	9.65724	10.8517	4.6294	3.84024	0.829533	19.2141	21.0831	20.1486	7.96687	11.3049	9.63589
ENSG00000042429	MED17	352.865	342.482	347.673	354.144	360.687	357.416	1087.77	1011.6	1049.69	0.331217	0.340498	1.02802	396.51	395.308	395.909	431.096	408.716	419.906
ENSG00000042445	RETSAT	672.905	789.885	731.395	694.015	715.978	704.997	892.625	872.773	882.699	0.828589	0.798683	0.963907	676.861	598.76	637.81	646.202	602.638	624.42
ENSG00000042493	CAPG	277.186	276.163	276.674	316.678	346.296	331.487	346.931	386.29	366.61	0.754682	0.904194	1.19811	475.986	405.849	440.918	428.441	459.153	443.797
ENSG00000042753	AP2S1	2436.32	2507.24	2471.78	2532.53	2480.74	2506.64	6780.82	7291.22	7036.02	0.351304	0.356258	1.0141	3683	4049.01	3866	3410.71	3771.49	3591.1
ENSG00000042781	USH2A	1.82359	0.989831	1.40671	1.7841	2.69841	2.24126	3.61387	2.41431	3.01409	0.466712	0.743593	1.59326	0	1.05415	0.527077	1.77042	0.869608	1.32001
ENSG00000042813	ZPBP	0.911795	0	0.455898	0	0	0	1.20462	1.20716	1.20589	0.378059	0	0	0	0	0	0	0	0
ENSG00000042832	TG	2.73539	2.96949	2.85244	3.5682	3.59788	3.58304	21.6832	22.936	22.3096	0.127857	0.160606	1.25613	4.36685	6.32493	5.34589	5.31125	6.95686	6.13406
ENSG00000042980	ADAM28	454.986	450.373	452.679	424.616	414.656	419.636	127.69	123.13	125.41	3.6096	3.34611	0.927005	502.187	619.843	561.015	470.931	482.632	476.782
ENSG00000043039	BARX2	0	0	0	0	0	0	0	1.20716	0.603578	0	0	#DIV/0!	0	0	0	0	0	0
ENSG00000043093	DCUN1D1	2493.76	2903.17	2698.47	2536.99	2335.02	2436.01	1526.26	1377.36	1451.81	1.85869	1.67791	0.902738	2512.68	3019.1	2765.89	2678.64	2641.87	2660.25
ENSG00000043143	JADE2	540.695	484.027	512.361	529.878	671.904	600.891	661.338	586.678	624.008	0.821081	0.962955	1.17279	779.919	727.366	753.643	846.259	844.389	845.324
ENSG00000043355	ZIC2	335.541	246.468	291.004	296.161	301.322	298.742	45.7756	41.0433	43.4095	6.70371	6.88195	1.02659	279.478	225.589	252.534	305.397	288.71	297.053
ENSG00000043462	LCP2	2024.19	1998.47	2011.33	2247.97	2353.01	2300.49	578.219	520.284	549.251	3.66194	4.18841	1.14377	1972.94	1792.06	1882.5	2250.2	2142.71	2196.46
ENSG00000043514	TRIT1	512.429	523.621	518.025	509.361	466.825	488.093	292.723	288.51	290.617	1.7825	1.67951	0.942219	507.428	608.247	557.837	495.716	520.895	508.306
ENSG00000043591	ADRB1	13.6769	10.8881	12.2825	9.81256	11.6931	10.7528	7.22773	6.03578	6.63176	1.85208	1.62142	0.875457	1.74674	3.16246	2.4546	6.19645	5.21765	5.70705
ENSG00000044012	GUCA2B	0	0	0	0	0	0	0	1.20716	0.603578	0	0	#DIV/0!	0	0	0	0	0	0
ENSG00000044090	CUL7	1637.58	1650.05	1643.82	1692.22	1868.2	1780.21	2045.45	2169.26	2107.35	0.780038	0.844761	1.08297	1164.2	1044.67	1104.43	1202.11	1244.41	1223.26
ENSG00000044115	CTNNA1	2677.94	2757.67	2717.81	3008.89	3282.17	3145.53	3328.37	3262.94	3295.66	0.824663	0.954446	1.15738	2535.39	2197.91	2366.65	2800.8	2547.08	2673.94
ENSG00000044446	PHKA2	652.845	650.319	651.582	565.56	573.862	569.711	108.416	111.058	109.737	5.93766	5.1916	0.87435	563.323	517.59	540.456	577.155	552.201	564.678
ENSG00000044459	CNTLN	378.395	383.065	380.73	398.747	401.164	399.955	77.0958	73.6365	75.3662	5.05173	5.30683	1.0505	263.757	231.914	247.836	280.611	236.533	258.572
ENSG00000044524	EPHA3	2.73539	0.989831	1.86261	6.24436	3.59788	4.92112	13.2508	6.03578	9.64331	0.19315	0.510314	2.64206	2.62011	7.37908	4.99959	5.31125	6.95686	6.13406
ENSG00000044574	HSPA5	12261.8	13491.4	12876.6	11968.6	12066.4	12017.5	95300.1	85248.1	90274.1	0.142639	0.133123	0.933283	10499.6	11028.6	10764.1	11111.1	10156.2	10633.6
ENSG00000046604	DSG2	0	0.989831	0.494915	0	0	0	1.20462	1.20716	1.20589	0.410416	0	0	0	0	0	0	0	0
ENSG00000046647	GEMIN8	111.239	108.881	110.06	113.29	110.635	111.963	38.5479	30.1789	34.3634	3.20283	3.25819	1.01729	72.4896	78.0074	75.2485	82.3243	80.0039	81.1641
ENSG00000046651	OFD1	279.009	288.041	283.525	273.86	249.153	261.506	192.74	175.038	183.889	1.54183	1.42209	0.922339	158.08	159.177	158.629	154.911	158.269	156.59
ENSG00000046653	GPM6B	8.20616	3.95932	6.08274	3.5682	4.49735	4.03278	3.61387	3.62147	3.61767	1.6814	1.11475	0.662987	3.49348	5.27077	4.38212	5.31125	3.47843	4.39484
ENSG00000046774	MAGEC2	274.45	270.224	272.337	255.127	204.18	229.653	249.357	213.667	231.512	1.17634	0.991972	0.843268	252.404	321.517	286.96	234.58	253.056	243.818
ENSG00000046889	PREX2	0	0	0	0	0	0	3.61387	1.20716	2.41051	0	0	#DIV/0!	0	0	0	0	0	0
ENSG00000047056	WDR37	819.704	810.672	815.188	850.124	897.671	873.898	2371.9	2551.93	2461.91	0.33112	0.354967	1.07202	986.907	852.811	919.859	1093.23	1040.05	1066.64
ENSG00000047188	YTHDC2	591.755	602.807	597.281	557.532	613.438	585.485	243.334	225.738	234.536	2.54665	2.49636	0.980251	560.703	618.789	589.746	749.771	598.29	674.031
ENSG00000047230	CTPS2	544.342	600.827	572.585	557.532	597.248	577.39	65.0496	44.6647	54.8572	10.4377	10.5253	1.00839	381.662	414.283	397.972	404.54	391.324	397.932
ENSG00000047249	ATP6V1H	814.233	932.421	873.327	858.153	834.708	846.43	2127.36	2155.98	2141.67	0.407778	0.39522	0.969202	836.688	796.941	816.814	802.883	778.299	790.591
ENSG00000047315	POLR2B	2172.81	2431.02	2301.92	2420.13	2289.15	2354.64	5342.5	5117.13	5229.82	0.440152	0.450234	1.02291	3334.52	3281.58	3308.05	3503.65	3015.8	3259.73
ENSG00000047346	FAM214A	527.018	597.858	562.438	566.452	592.751	579.601	1317.86	1244.58	1281.22	0.438987	0.452384	1.03052	381.662	383.712	382.687	370.902	374.801	372.852
ENSG00000047365	ARAP2	134.946	112.841	123.893	120.427	154.709	137.568	108.416	79.6723	94.0441	1.31739	1.4628	1.11037	103.058	94.8739	98.9657	120.388	101.744	111.066
ENSG00000047410	TPR	2729	2593.36	2661.18	3060.63	3498.04	3279.33	1743.09	1534.29	1638.69	1.62397	2.00119	1.23228	3023.6	2535.24	2779.42	3369.99	2797.53	3083.76
ENSG00000047457	CP	82.9734	102.942	92.9579	83.8528	81.8518	82.8523	91.5513	71.2222	81.3867	1.14218	1.01801	0.891288	66.3761	70.6283	68.5022	64.6202	66.9598	65.79
ENSG00000047578	KIAA0556	180.535	145.505	163.02	165.921	195.185	180.553	191.535	220.909	206.222	0.790508	0.875528	1.10755	140.612	139.148	139.88	168.189	173.922	171.056
ENSG00000047579	DTNBP1	294.51	361.288	327.899	335.411	377.777	356.594	287.905	327.139	307.522	1.06626	1.15957	1.08751	435.811	284.622	360.216	340.805	360.018	350.411
ENSG00000047597	XK	2108.07	2221.18	2164.63	2176.6	2092.17	2134.39	315.611	284.889	300.25	7.20941	7.1087	0.98603	1534.51	1450.52	1492.51	1526.98	1433.11	1480.05
ENSG00000047617	ANO2	0	0	0	0	0	0	0	0	0	#DIV/0!	#DIV/0!	#DIV/0!	0	0	0	0	0	0
ENSG00000047621	C12orf4	289.951	368.217	329.084	318.462	303.121	310.792	232.492	191.938	212.215	1.55071	1.46451	0.944415	408.737	416.391	412.564	365.591	421.76	393.675
ENSG00000047634	SCML1	10.9415	6.92882	8.93518	14.2728	7.19576	10.7343	140.941	131.58	136.26	0.0655743	0.0787777	1.20135	12.2272	9.48739	10.8573	16.8189	10.4353	13.6271
ENSG00000047644	WWC3	613.638	569.153	591.395	663.686	802.327	733.006	150.578	150.894	150.736	3.92338	4.86285	1.23945	267.251	236.131	251.691	300.085	256.534	278.31
ENSG00000047648	ARHGAP6	68.3846	69.2882	68.8364	67.7959	95.3438	81.5698	169.852	156.93	163.391	0.421299	0.499231	1.18498	100.437	90.6573	95.5474	104.455	86.0912	95.2729
ENSG00000047662	FAM184B	102.121	106.902	104.511	79.3925	86.3491	82.8708	93.9605	107.437	100.699	1.03786	0.822958	0.792936	67.2494	93.8197	80.5346	82.3243	66.0902	74.2073
ENSG00000047849	MAP4	2494.67	2417.17	2455.92	2807.28	3374.81	3091.05	1827.41	1778.14	1802.78	1.3623	1.7146	1.25861	2580.81	2282.24	2431.52	2885.78	2748.83	2817.3
ENSG00000047932	GOPC	806.027	801.763	803.895	899.187	984.92	942.053	566.172	515.455	540.814	1.48645	1.74192	1.17186	740.617	672.55	706.584	897.601	786.995	842.298
ENSG00000047936	ROS1	0	0	0	0	0	0	8.43236	1.20716	4.81976	0	0	#DIV/0!	0	0	0	0	0	0
ENSG00000048028	USP28	870.764	911.634	891.199	864.397	861.692	863.045	505.941	520.284	513.113	1.73685	1.68198	0.968408	709.176	662.009	685.592	781.638	693.078	737.358
ENSG00000048052	HDAC9	4.55898	7.91865	6.23881	9.81256	8.9947	9.40363	10.8416	16.9002	13.8709	0.449777	0.67794	1.50728	1.74674	7.37908	4.56291	0.885208	4.34804	2.61662
ENSG00000048140	TSPAN17	191.477	221.722	206.6	214.984	187.989	201.487	421.618	485.276	453.447	0.45562	0.444344	0.975252	396.51	314.138	355.324	352.313	399.15	375.731
ENSG00000048162	NOP16	1109.65	1210.56	1160.11	1135.58	1145.92	1140.75	1651.54	1694.85	1673.19	0.693351	0.681782	0.983315	1586.04	1666.62	1626.33	1595.14	1679.21	1637.18
ENSG00000048342	CC2D2A	11.8533	17.817	14.8351	18.7331	16.1905	17.4618	15.6601	3.62147	9.64078	1.53879	1.81124	1.17705	11.3538	16.8665	14.1101	22.1302	10.4353	16.2827
ENSG00000048392	RRM2B	971.062	1049.22	1010.14	1071.35	920.158	995.755	786.618	715.843	751.231	1.34465	1.3255	0.985758	940.619	925.547	933.083	900.256	871.347	885.802
ENSG00000048405	ZNF800	754.966	784.936	769.951	822.471	834.708	828.589	814.325	776.201	795.263	0.968172	1.04191	1.07616	721.403	683.092	702.247	819.702	838.302	829.002
ENSG00000048462	TNFRSF17	0.911795	0	0.455898	1.7841	0	0.892051	2.40924	2.41431	2.41178	0.18903	0.369873	1.95669	0.873369	0	0.436685	0.885208	0	0.442604
ENSG00000048471	SNX29	136.769	124.719	130.744	135.592	148.413	142.002	156.601	178.659	167.63	0.779956	0.847117	1.08611	137.119	132.823	134.971	158.452	153.051	155.752
ENSG00000048540	LMO3	19.1477	43.5526	31.3501	29.4377	35.0793	32.2585	3.61387	3.62147	3.61767	8.66584	8.91694	1.02897	6.98695	3.16246	5.07471	3.54083	2.60882	3.07483
ENSG00000048544	MRPS10	1479.84	1587.69	1533.77	1371.08	1138.73	1254.91	1351.59	1444.96	1398.28	1.0969	0.897466	0.818186	1399.14	1742.52	1570.83	1318.96	1487.9	1403.43
ENSG00000048545	GUCA1A	0	0	0	0	0	0	1.20462	6.03578	3.6202	0	0	#DIV/0!	0	0	0	0	0	0
ENSG00000048649	RSF1	2014.16	2007.38	2010.77	2198.01	2556.29	2377.15	2999.51	2854.92	2927.22	0.686921	0.812087	1.18221	1857.66	1548.55	1703.1	1947.46	1699.21	1823.34
ENSG00000048707	VPS13D	2313.22	1955.91	2134.57	2554.83	3083.38	2819.11	549.308	548.049	548.678	3.89038	5.138	1.32069	1267.26	1199.63	1233.44	1553.54	1320.93	1437.24
ENSG00000048740	CELF2	1167.1	1048.23	1107.66	1216.76	1398.68	1307.72	634.836	549.256	592.046	1.87091	2.20881	1.18061	1725.78	1610.75	1668.26	1756.25	1658.34	1707.3
ENSG00000048828	FAM120A	3166.66	3115.99	3141.33	3302.37	3667.14	3484.76	1464.82	1489.63	1477.23	2.1265	2.35899	1.10933	3065.53	2864.14	2964.83	3505.42	3332.34	3418.88
ENSG00000048991	R3HDM1	1426.96	1383.78	1405.37	1577.15	1603.75	1590.45	434.869	420.09	427.479	3.28758	3.72053	1.13169	1745.87	1538.01	1641.94	2013.85	1838.35	1926.1
ENSG00000049089	COL9A2	601.785	550.346	576.065	581.617	615.237	598.427	181.898	176.245	179.071	3.21696	3.34184	1.03882	244.543	204.506	224.525	220.417	232.185	226.301
ENSG00000049130	KITLG	0	0	0	0	0	0	2.40924	0	1.20462	0	0	#DIV/0!	0	0	0	0	0.869608	0.434804
ENSG00000049167	ERCC8	218.831	200.936	209.883	225.689	205.979	215.834	113.234	140.03	126.632	1.65742	1.70441	1.02835	221.836	281.459	251.647	218.646	222.62	220.633
ENSG00000049192	ADAMTS6	3.64718	4.94915	4.29817	5.3523	7.19576	6.27403	7.22773	6.03578	6.63176	0.648119	0.946059	1.4597	3.49348	8.43323	5.96336	1.77042	1.73922	1.75482
ENSG00000049239	H6PD	1072.27	896.787	984.529	1080.27	1122.54	1101.41	144.555	120.716	132.635	7.42284	8.30403	1.11871	344.107	323.625	333.866	370.017	357.409	363.713
ENSG00000049245	VAMP3	1654	1666.88	1660.44	1781.43	1760.26	1770.84	1152.82	1155.25	1154.04	1.43881	1.53448	1.06649	1599.14	1566.47	1582.81	1577.44	1475.72	1526.58
ENSG00000049246	PER3	1498.08	1381.8	1439.94	1578.93	1650.53	1614.73	1316.65	1267.51	1292.08	1.11443	1.24971	1.12138	1291.71	1096.32	1194.02	1378.27	1256.58	1317.43
ENSG00000049247	UTS2	344.659	352.38	348.519	312.218	332.804	322.511	274.654	255.917	265.285	1.31375	1.21571	0.925375	263.757	234.022	248.89	311.593	266.1	288.847
ENSG00000049249	TNFRSF9	576.255	659.227	617.741	677.067	616.137	646.602	266.222	283.682	274.952	2.24673	2.35169	1.04672	313.54	385.82	349.68	351.427	323.494	337.461
ENSG00000049283	EPN3	10.0297	5.93899	7.98437	7.13641	3.59788	5.36714	4.81849	3.62147	4.21998	1.89204	1.27184	0.672206	1.74674	2.10831	1.92752	8.85208	3.47843	6.16525
ENSG00000049323	LTBP1	123.092	111.851	117.472	141.836	140.317	141.077	112.03	115.887	113.958	1.03083	1.23797	1.20094	206.988	199.235	203.112	192.975	200.879	196.927
ENSG00000049449	RCN1	3849.6	4123.64	3986.62	3768.91	3892.01	3830.46	1681.65	1537.92	1609.78	2.47649	2.37949	0.96083	2331.9	2567.92	2449.91	2205.05	2059.23	2132.14
ENSG00000049540	ELN	0	0.989831	0.494915	0	0.89947	0.449735	13.2508	6.03578	9.64331	0.0513222	0.046637	0.908711	0.873369	1.05415	0.963762	0.885208	0	0.442604
ENSG00000049541	RFC2	827.91	787.905	807.908	806.414	761.851	784.132	326.453	318.689	322.571	2.50459	2.43088	0.970572	993.894	996.176	995.035	976.384	1027.01	1001.7
ENSG00000049618	ARID1B	1747.91	1692.61	1720.26	2045.47	2327.83	2186.65	1400.98	1394.26	1397.62	1.23085	1.56455	1.27112	1864.64	1611.8	1738.22	2049.26	1934.01	1991.63
ENSG00000049656	CLPTM1L	463.192	503.824	483.508	662.794	545.978	604.386	958.879	1063.5	1011.19	0.478157	0.597697	1.25	607.865	781.128	694.497	618.76	642.64	630.7
ENSG00000049759	NEDD4L	991.121	997.75	994.435	1046.38	1222.38	1134.38	1337.13	1360.46	1348.8	0.737276	0.841029	1.14073	792.146	656.738	724.442	851.57	720.905	786.237
ENSG00000049768	FOXP3	13.6769	18.8068	16.2419	12.4887	19.7883	16.1385	25.2971	14.4859	19.8915	0.816524	0.811329	0.993638	13.9739	18.9748	16.4743	8.85208	13.0441	10.9481
ENSG00000049769	PPP1R3F	32.8246	27.7153	30.2699	18.7331	31.4814	25.1073	102.393	130.373	116.383	0.260089	0.21573	0.829445	29.6946	30.5705	30.1325	26.5562	34.7843	30.6703
ENSG00000049860	HEXB	1772.53	1913.34	1842.94	1677.06	1575.87	1626.46	2176.75	2084.76	2130.75	0.864922	0.763327	0.882539	1470.75	1681.38	1576.06	1297.71	1335.72	1316.72
ENSG00000049883	PTCD2	291.774	348.421	320.097	279.212	294.127	286.669	67.4588	86.9152	77.187	4.14704	3.71396	0.895569	280.352	322.571	301.461	269.988	307.841	288.915
ENSG00000050030	NEXMIF	0	0	0	0	0	0	1.20462	3.62147	2.41304	0	0	#DIV/0!	0	0	0	0	0	0
ENSG00000050130	JKAMP	410.308	399.892	405.1	398.747	323.809	361.278	350.545	371.804	361.174	1.12162	1.00029	0.891825	523.148	673.605	598.376	478.897	566.115	522.506
ENSG00000050165	DKK3	0	2.96949	1.48475	1.7841	0.89947	1.34179	12.0462	9.65724	10.8517	0.136821	0.123647	0.903714	3.49348	5.27077	4.38212	4.42604	1.73922	3.08263
ENSG00000050327	ARHGEF5	0	0	0	0.892051	0	0.446025	0	0	0	#DIV/0!	#DIV/0!	#DIV/0!	0	0	0	0	0	0
ENSG00000050344	NFE2L3	1169.83	1263.02	1216.43	1180.18	1261.96	1221.07	156.601	175.038	165.819	7.33587	7.36386	1.00382	730.137	710.5	720.318	788.72	710.47	749.595
ENSG00000050393	MCUR1	1369.52	1336.27	1352.89	1343.43	1368.99	1356.21	946.833	931.924	939.379	1.4402	1.44373	1.00245	1740.62	1761.49	1751.06	1886.38	1790.52	1838.45
ENSG00000050405	LIMA1	537.959	584	560.98	562.884	538.782	550.833	483.054	461.133	472.093	1.18828	1.16679	0.981913	965.946	892.869	929.407	941.861	862.651	902.256
ENSG00000050426	LETMD1	2407.14	2545.85	2476.49	2216.75	2174.92	2195.83	440.892	471.998	456.445	5.42561	4.81073	0.88667	947.606	979.309	963.457	1036.58	902.653	969.616
ENSG00000050438	SLC4A8	214.272	202.915	208.594	214.984	192.487	203.735	190.33	184.695	187.513	1.11242	1.08652	0.97671	167.687	159.177	163.432	156.682	153.921	155.301
ENSG00000050555	LAMC3	1987.71	1792.58	1890.15	1925.94	2068.78	1997.36	114.439	124.337	119.388	15.832	16.73	1.05672	1209.62	1198.57	1204.09	1105.62	1056.57	1081.1
ENSG00000050628	PTGER3	1959.45	1980.65	1970.05	1812.65	1855.61	1834.13	508.351	598.749	553.55	3.55894	3.31339	0.931005	1953.73	2000.78	1977.26	2331.64	2055.75	2193.7
ENSG00000050730	TNIP3	1.82359	0.989831	1.40671	0.892051	0.89947	0.89576	1.20462	1.20716	1.20589	1.16653	0.742822	0.636777	0.873369	2.10831	1.49084	0	0	0
ENSG00000050748	MAPK9	907.236	1011.61	959.422	923.273	907.565	915.419	327.657	331.968	329.813	2.90899	2.77557	0.954136	910.924	903.41	907.167	938.32	920.045	929.183
ENSG00000050767	COL23A1	1258.28	1186.81	1222.54	1288.12	1250.26	1269.19	162.624	138.823	150.723	8.11116	8.42067	1.03816	631.446	575.568	603.507	662.135	578.289	620.212
ENSG00000050820	BCAR1	512.429	456.312	484.37	535.23	591.851	563.541	2586.32	2885.1	2735.71	0.177055	0.205994	1.16345	666.381	554.485	610.433	642.661	673.946	658.304
ENSG00000051009	FAM160A2	296.333	276.163	286.248	280.104	313.016	296.56	369.819	333.175	351.497	0.814369	0.843705	1.03602	213.102	232.968	223.035	204.483	236.533	220.508
ENSG00000051108	HERPUD1	1522.7	1624.31	1573.51	1335.4	1214.28	1274.84	4549.86	4497.86	4523.86	0.347824	0.281804	0.810192	518.781	567.135	542.958	527.584	521.765	524.674
ENSG00000051128	HOMER3	75.679	76.217	75.948	93.6653	89.0475	91.3564	410.776	503.384	457.08	0.166159	0.19987	1.20288	82.9701	73.7908	78.3804	80.5539	79.1343	79.8441
ENSG00000051180	RAD51	617.285	608.746	613.016	610.163	586.454	598.309	81.9143	102.608	92.2613	6.64435	6.48494	0.976009	631.446	614.572	623.009	598.4	653.076	625.738
ENSG00000051341	POLQ	410.308	399.892	405.1	397.855	414.656	406.255	60.2311	67.6007	63.9159	6.33801	6.35609	1.00285	390.396	394.254	392.325	399.229	329.581	364.405
ENSG00000051382	PIK3CB	2667	2565.64	2616.32	2882.22	3063.59	2972.91	962.493	877.602	920.048	2.84368	3.23125	1.13629	2736.27	2538.4	2637.33	3025.64	2693.18	2859.41
ENSG00000051523	CYBA	3806.74	3733.64	3770.19	3325.57	3145.45	3235.51	3094.67	3406.59	3250.63	1.15983	0.995346	0.85818	4729.29	5382.51	5055.9	4056.91	4761.97	4409.44
ENSG00000051596	THOC3	888.089	877.98	883.034	997.313	858.994	928.153	704.704	767.751	736.227	1.1994	1.26069	1.0511	924.898	918.168	921.533	928.583	844.389	886.486
ENSG00000051620	HEBP2	840.675	778.007	809.341	850.124	747.459	798.792	1699.72	1854.19	1776.96	0.455465	0.449528	0.986966	925.771	1062.59	994.179	855.111	929.611	892.361
ENSG00000051825	MPHOSPH9	465.927	536.488	501.208	499.548	455.132	477.34	144.555	136.409	140.482	3.56778	3.39788	0.952379	336.247	361.575	348.911	358.509	356.539	357.524
ENSG00000052126	PLEKHA5	47.4133	53.4509	50.4321	57.9833	62.0634	60.0234	21.6832	18.1073	19.8953	2.53488	3.01697	1.19018	83.8434	74.845	79.3442	97.3729	68.699	83.0359
ENSG00000052344	PRSS8	20.9713	19.7966	20.384	29.4377	16.1905	22.8141	9.63698	2.41431	6.02564	3.38287	3.78616	1.11922	8.73369	13.704	11.2188	7.08166	8.69608	7.88887
ENSG00000052723	SIKE1	820.616	900.746	860.681	837.636	770.846	804.241	521.601	533.563	527.582	1.63137	1.52439	0.934424	777.299	891.815	834.557	757.738	803.518	780.628
ENSG00000052749	RRP12	1156.16	1025.46	1090.81	1324.7	1629.84	1477.27	1863.55	2134.25	1998.9	0.545705	0.73904	1.35428	1544.99	1399.92	1472.45	1848.31	1965.31	1906.81
ENSG00000052795	FNIP2	448.603	419.688	434.146	485.276	510.899	498.087	1296.17	1288.03	1292.1	0.335999	0.385485	1.14728	477.733	505.994	491.863	579.811	549.592	564.702
ENSG00000052802	MSMO1	1003.89	1095.74	1049.81	1037.46	853.597	945.526	1617.81	1455.83	1536.82	0.683109	0.615249	0.90066	1383.42	1760.44	1571.93	1150.77	1248.76	1199.76
ENSG00000052841	TTC17	1505.37	1600.56	1552.97	1476.34	1467.93	1472.14	980.563	890.881	935.722	1.65964	1.57327	0.947954	794.766	775.858	785.312	773.672	670.468	722.07
ENSG00000052850	ALX4	3.64718	3.95932	3.80325	3.5682	1.79894	2.68357	4.81849	9.65724	7.23787	0.525466	0.370768	0.705599	1.74674	1.05415	1.40045	2.65562	0	1.32781
ENSG00000053108	FSTL4	0	0	0	0	0	0	2.40924	1.20716	1.8082	0	0	#DIV/0!	1.74674	0	0.873369	0	1.73922	0.869608
ENSG00000053254	FOXN3	1314.81	1286.78	1300.79	1469.21	1759.36	1614.29	787.823	744.815	766.319	1.69746	2.10655	1.241	1179.92	1005.66	1092.79	1347.29	1203.54	1275.41
ENSG00000053328	METTL24	0.911795	0	0.455898	0	0	0	0	1.20716	0.603578	0.755325	0	0	0	1.05415	0.527077	0	0.869608	0.434804
ENSG00000053371	AKR7A2	1179.86	1317.47	1248.66	1225.68	1268.25	1246.97	937.196	1051.43	994.314	1.2558	1.2541	0.998639	1110.93	1087.89	1099.41	1223.36	1239.19	1231.27
ENSG00000053372	MRTO4	1556.43	1682.71	1619.57	1617.29	1650.53	1633.91	1537.1	1426.86	1481.98	1.09285	1.10252	1.00885	3207.01	3138.22	3172.61	2919.42	3262.77	3091.09
ENSG00000053438	NNAT	3.64718	3.95932	3.80325	2.67615	3.59788	3.13702	48.1849	28.9717	38.5783	0.0985852	0.0813155	0.824825	5.24022	8.43323	6.83672	7.96687	5.21765	6.59226
ENSG00000053501	USE1	810.586	722.577	766.581	740.402	723.174	731.788	904.671	953.653	929.162	0.825024	0.787578	0.954612	668.127	650.413	659.27	561.222	635.684	598.453
ENSG00000053524	MCF2L2	505.135	502.834	503.984	485.276	496.507	490.891	155.396	142.444	148.92	3.38426	3.29634	0.974021	302.186	322.571	312.378	332.838	280.883	306.861
ENSG00000053702	NRIP2	31.9128	29.6949	30.8039	27.6536	32.3809	30.0172	21.6832	28.9717	25.3275	1.21622	1.18517	0.974463	24.4543	25.2997	24.877	20.3598	28.6971	24.5284
ENSG00000053747	LAMA3	105.768	95.0238	100.396	98.1256	129.524	113.825	26.5017	7.24293	16.8723	5.95034	6.74624	1.13376	55.0223	59.0326	57.0274	47.8012	53.9157	50.8585
ENSG00000053770	AP5M1	785.056	874.021	829.538	829.607	742.063	785.835	783.005	799.137	791.071	1.04863	0.993381	0.947316	965.073	1056.26	1010.67	1030.38	966.135	998.258
ENSG00000053900	ANAPC4	322.775	324.665	323.72	348.792	331.005	339.898	154.192	126.751	140.471	2.30452	2.4197	1.04998	304.806	359.467	332.136	340.805	326.103	333.454
ENSG00000053918	KCNQ1	10.0297	10.8881	10.4589	6.24436	16.1905	11.2174	7.22773	6.03578	6.63176	1.5771	1.69147	1.07252	7.86032	6.32493	7.09262	3.54083	4.34804	3.94444
ENSG00000054116	TRAPPC3	678.376	699.811	689.093	710.964	629.629	670.297	1480.48	1598.27	1539.38	0.447644	0.435434	0.972723	876.863	963.497	920.18	802.883	875.695	839.289
ENSG00000054118	THRAP3	1868.27	1941.06	1904.66	2403.18	2775.76	2589.47	2665.83	2421.55	2543.69	0.748779	1.018	1.35954	2824.48	2380.28	2602.38	3209.76	3083.63	3146.7
ENSG00000054148	PHPT1	691.141	666.156	678.649	662.794	640.423	651.608	367.41	502.177	434.793	1.56085	1.49866	0.960156	706.556	754.774	730.665	559.451	746.993	653.222
ENSG00000054179	ENTPD2	0	0.989831	0.494915	0.892051	2.69841	1.79523	2.40924	3.62147	3.01536	0.164132	0.595363	3.62735	0	1.05415	0.527077	3.54083	0	1.77042
ENSG00000054219	LY75	111.239	120.759	115.999	107.046	107.037	107.042	28.9109	13.2787	21.0948	5.49894	5.0743	0.922778	60.2625	63.2493	61.7559	61.9645	60.8726	61.4186
ENSG00000054267	ARID4B	1157.07	1254.12	1205.59	1209.62	1309.63	1259.62	3857.2	3526.1	3691.65	0.326573	0.341209	1.04482	1160.71	952.955	1056.83	1172.02	1103.53	1137.77
ENSG00000054277	OPN3	244.361	290.02	267.191	260.479	266.243	263.361	114.439	132.787	123.613	2.16151	2.13053	0.985666	292.579	297.272	294.925	280.611	266.1	273.355
ENSG00000054282	SDCCAG8	96.6503	37.6136	67.1319	127.563	45.873	86.7181	66.2542	39.8361	53.0452	1.26556	1.6348	1.29176	94.3239	81.1699	87.7469	222.187	41.7412	131.964
ENSG00000054356	PTPRN	0.911795	2.96949	1.94064	1.7841	5.39682	3.59046	4.81849	10.8644	7.84144	0.247486	0.457883	1.85014	6.98695	6.32493	6.65594	13.2781	6.08726	9.68269
ENSG00000054392	HHAT	4.55898	0	2.27949	2.67615	2.69841	2.68728	60.2311	67.6007	63.9159	0.0356639	0.042044	1.1789	6.11358	11.5957	8.85464	6.19645	6.95686	6.57666
ENSG00000054523	KIF1B	1231.84	1154.14	1192.99	1444.23	1656.82	1550.53	1315.45	1231.3	1273.37	0.936873	1.21765	1.2997	1481.23	1279.74	1380.49	1733.24	1496.6	1614.92
ENSG00000054598	FOXC1	340.1	329.614	334.857	341.655	372.381	357.018	179.489	178.659	179.074	1.86994	1.99369	1.06618	254.15	192.91	223.53	285.922	300.015	292.968
ENSG00000054611	TBC1D22A	348.306	355.349	351.828	378.23	410.158	394.194	415.595	388.704	402.149	0.874868	0.980218	1.12042	365.942	365.792	365.867	399.229	362.627	380.928
ENSG00000054654	SYNE2	73.8554	46.5221	60.1887	99.0176	128.624	113.821	53.0034	57.9435	55.4734	1.085	2.05181	1.89107	139.739	125.444	132.592	184.123	127.832	155.978
ENSG00000054690	PLEKHH1	355.6	374.156	364.878	454.054	457.83	455.942	93.9605	78.4651	86.2128	4.2323	5.28856	1.24957	199.128	216.102	207.615	204.483	202.619	203.551
ENSG00000054793	ATP9A	160.476	159.363	159.919	205.172	226.666	215.919	199.967	191.938	195.953	0.816113	1.10189	1.35017	213.102	210.831	211.966	197.401	200.879	199.14
ENSG00000054796	SPO11	0	0	0	0	0	0	0	2.41431	1.20716	0	0	#DIV/0!	0	0	0	0	0	0
ENSG00000054803	CBLN4	0	0	0	0	0	0	13.2508	0	6.62542	0	0	#DIV/0!	0	0	0	0	0	0
ENSG00000054938	CHRDL2	0	0	0	0	0	0	3.61387	7.24293	5.4284	0	0	#DIV/0!	0	0	0	0	0	0
ENSG00000054965	FAM168A	535.224	440.475	487.849	548.611	498.306	523.459	648.087	654.278	651.183	0.749174	0.803859	1.07299	522.275	497.561	509.918	587.778	560.897	574.338
ENSG00000054967	RELT	646.463	597.858	622.16	662.794	648.518	655.656	1378.09	1617.59	1497.84	0.415372	0.437735	1.05384	726.643	701.013	713.828	705.511	721.775	713.643
ENSG00000054983	GALC	1467.08	1540.18	1503.63	1442.45	1389.68	1416.06	391.502	281.267	336.385	4.46996	4.20965	0.941765	772.932	896.031	834.481	846.259	753.081	799.67
ENSG00000055044	NOP58	2129.95	2359.76	2244.86	2266.7	2174.02	2220.36	2310.47	2141.49	2225.98	1.00848	0.997475	0.989088	3168.58	3117.13	3142.86	2925.61	3029.71	2977.66
ENSG00000055070	SZRD1	2756.36	2749.75	2753.05	3043.68	3146.35	3095.01	8261.3	8646.85	8454.08	0.325648	0.366097	1.12421	4189.55	3764.38	3976.97	4153.39	4196.73	4175.06
ENSG00000055118	KCNH2	2522.03	2356.79	2439.41	2591.41	2756.88	2674.14	564.968	589.092	577.03	4.22752	4.63432	1.09623	1606.13	1380.94	1493.53	1812.02	1865.31	1838.66
ENSG00000055130	CUL1	809.674	963.106	886.39	926.841	895.872	911.356	903.467	822.073	862.77	1.02738	1.05631	1.02817	1067.26	977.201	1022.23	1065.79	1060.92	1063.36
ENSG00000055147	FAM114A2	461.368	466.21	463.789	464.758	442.539	453.649	392.707	388.704	390.705	1.18706	1.1611	0.978135	349.348	418.499	383.923	323.101	344.365	333.733
ENSG00000055163	CYFIP2	249.832	232.61	241.221	217.66	248.254	232.957	204.786	207.631	206.208	1.16979	1.12972	0.965741	299.566	260.376	279.971	299.2	287.84	293.52
ENSG00000055208	TAB2	3111.96	3376.31	3244.14	3197.11	3172.43	3184.77	3325.96	3089.11	3207.54	1.01141	0.992902	0.981701	2523.16	2401.36	2462.26	2442.29	2287.94	2365.11
ENSG00000055211	GINM1	894.471	993.79	944.131	930.409	876.983	903.696	643.268	637.378	640.323	1.47446	1.41131	0.957173	602.625	712.608	657.617	583.352	557.419	570.385
ENSG00000055332	EIF2AK2	2105.34	2216.23	2160.78	2195.34	2326.93	2261.13	1506.98	1516.19	1511.58	1.42948	1.49587	1.04644	2282.99	2106.2	2194.59	2552.94	2466.21	2509.57
ENSG00000055483	USP36	944.62	859.173	901.897	1085.63	1143.23	1114.43	1632.26	1815.56	1723.91	0.523168	0.646452	1.23565	1023.59	976.147	999.868	1178.21	1088.75	1133.48
ENSG00000055609	KMT2C	393.896	311.797	352.846	405.883	517.195	461.539	437.278	474.412	455.845	0.774049	1.01249	1.30805	427.078	442.745	434.911	494.831	407.846	451.339
ENSG00000055732	MCOLN3	0	0	0	0	0	0	3.61387	8.45009	6.03198	0	0	#DIV/0!	0	1.05415	0.527077	0	0	0
ENSG00000055813	CCDC85A	0	0	0	0	0	0	0	0	0	#DIV/0!	#DIV/0!	#DIV/0!	0	0	0	0	0	0
ENSG00000055917	PUM2	3618	3783.13	3700.57	3701.12	3745.39	3723.26	3775.29	3507.99	3641.64	1.01618	1.02241	1.00613	3022.73	2813.54	2918.13	3222.16	2950.58	3086.37
ENSG00000055950	MRPL43	1261.92	1292.72	1277.32	1159.67	1079.36	1119.51	2397.2	2638.84	2518.02	0.507272	0.444601	0.876455	1421.85	1653.97	1537.91	1265.85	1498.33	1382.09
ENSG00000055955	ITIH4	0.911795	0.989831	0.950813	1.7841	0.89947	1.34179	1.20462	4.82862	3.01662	0.315191	0.444797	1.4112	0.873369	0	0.436685	0	0.869608	0.434804
ENSG00000055957	ITIH1	0	0	0	0.892051	0	0.446025	12.0462	2.41431	7.23027	0	0.0616886	#DIV/0!	0	0	0	1.77042	0	0.885208
ENSG00000056050	HPF1	356.512	412.76	384.636	375.553	336.402	355.978	257.789	246.26	252.024	1.52618	1.41247	0.925493	332.754	381.604	357.179	307.167	334.799	320.983
ENSG00000056097	ZFR	3032.63	3279.31	3155.97	3179.27	3346.03	3262.65	3334.39	2944.25	3139.32	1.0053	1.03928	1.0338	3165.09	2883.11	3024.1	3469.13	3145.37	3307.25
ENSG00000056277	ZNF280C	142.24	163.322	152.781	140.944	158.307	149.625	311.997	269.196	290.596	0.52575	0.514891	0.979345	94.3239	94.8739	94.5989	134.552	111.31	122.931
ENSG00000056291	NPFFR2	0	0	0	1.7841	0	0.892051	0	3.62147	1.81073	0	0.492646	#DIV/0!	0	0	0	0	0	0
ENSG00000056487	PHF21B	0	0	0	0	0	0	3.61387	7.24293	5.4284	0	0	#DIV/0!	0.873369	1.05415	0.963762	0	0	0
ENSG00000056558	TRAF1	21.8831	13.8576	17.8704	22.3013	17.9894	20.1453	43.3664	35.0075	39.187	0.456028	0.514083	1.1273	6.98695	13.704	10.3455	7.96687	8.69608	8.33148
ENSG00000056586	RC3H2	1302.04	1316.48	1309.26	1314.88	1358.2	1336.54	1226.31	1116.62	1171.46	1.11763	1.14092	1.02084	1345.86	1264.99	1305.42	1487.15	1260.06	1373.61
ENSG00000056736	IL17RB	43.7662	35.6339	39.7	40.1423	37.7777	38.96	20.4786	15.693	18.0858	2.19509	2.15418	0.981359	30.5679	31.6246	31.0963	49.5716	35.6539	42.6128
ENSG00000056972	TRAF3IP2	23.7067	17.817	20.7618	14.2728	22.4867	18.3798	34.934	15.693	25.3135	0.820186	0.726085	0.885268	7.86032	17.9206	12.8905	8.85208	7.82647	8.33928
ENSG00000056998	GYG2	103.945	74.2373	89.091	99.0176	102.54	100.779	18.0693	10.8644	14.4669	6.15828	6.96617	1.13119	120.525	81.1699	100.847	116.847	90.4392	103.643
ENSG00000057019	DCBLD2	134.034	103.932	118.983	140.052	158.307	149.179	130.099	113.473	121.786	0.976986	1.22493	1.25379	237.556	235.076	236.316	245.203	241.751	243.477
ENSG00000057149	SERPINB3	0	0	0	0	0	0	0	0	0	#DIV/0!	#DIV/0!	#DIV/0!	0	0	0	0	0	0
ENSG00000057252	SOAT1	651.934	703.77	677.852	649.413	575.661	612.537	372.228	301.789	337.009	2.01138	1.81757	0.903644	679.481	771.641	725.561	666.561	661.772	664.167
ENSG00000057294	PKP2	1.82359	0.989831	1.40671	2.67615	3.59788	3.13702	4.81849	7.24293	6.03071	0.233258	0.520173	2.23004	0.873369	2.10831	1.49084	0	3.47843	1.73922
ENSG00000057468	MSH4	16.4123	8.90848	12.6604	6.24436	10.7936	8.519	6.02311	3.62147	4.82229	2.62539	1.76659	0.672886	5.24022	10.5415	7.89088	4.42604	4.34804	4.38704
ENSG00000057593	F7	0	0	0	0	0	0	7.22773	4.82862	6.02818	0	0	#DIV/0!	0	1.05415	0.527077	0	0	0
ENSG00000057608	GDI2	15336.4	16549	15942.7	14678.7	13385	14031.9	8551.61	8305.23	8428.42	1.89154	1.66483	0.880143	13669.1	14751.8	14210.5	13323.3	14028.5	13675.9
ENSG00000057657	PRDM1	30.0892	30.6848	30.387	34.79	22.4867	28.6384	81.9143	88.1223	85.0183	0.357417	0.336849	0.942454	56.769	35.8412	46.3051	53.9977	46.0892	50.0435
ENSG00000057663	ATG5	518.811	473.139	495.975	490.628	422.751	456.689	872.147	738.779	805.463	0.615764	0.56699	0.920791	865.509	927.656	896.582	778.983	850.477	814.73
ENSG00000057704	TMCC3	434.926	425.627	430.277	453.162	446.137	449.649	149.373	131.58	140.477	3.06298	3.20089	1.04502	361.575	362.629	362.102	395.688	345.234	370.461
ENSG00000057757	PITHD1	1684.09	1848.01	1766.05	1783.21	1848.41	1815.81	4146.31	4186.41	4166.36	0.423883	0.435826	1.02818	1630.58	1561.2	1595.89	1746.51	1669.65	1708.08
ENSG00000057935	MTA3	794.174	864.122	829.148	799.277	797.83	798.554	1357.61	1233.71	1295.66	0.639942	0.616329	0.963101	937.125	879.165	908.145	830.325	821.78	826.052
ENSG00000058056	USP13	902.677	914.604	908.641	1054.4	1069.47	1061.94	228.878	241.431	235.155	3.86401	4.51591	1.16871	844.548	781.128	812.838	933.009	832.215	882.612
ENSG00000058063	ATP11B	4171.46	4550.25	4360.86	4325.55	4548.62	4437.09	2180.37	2134.25	2157.31	2.02143	2.05677	1.01748	2890.85	2680.71	2785.78	3192.06	2857.53	3024.8
ENSG00000058085	LAMC2	0	0	0	0	0	0	2.40924	0	1.20462	0	0	#DIV/0!	0	0	0	0	0	0
ENSG00000058091	CDK14	3.64718	1.97966	2.81342	0	1.79894	0.89947	2.40924	6.03578	4.22251	0.666291	0.213018	0.319707	0	2.10831	1.05415	0	2.60882	1.30441
ENSG00000058262	SEC61A1	4468.71	4075.13	4271.92	4323.77	4598.99	4461.38	10092.3	9869.7	9981.01	0.428005	0.446987	1.04435	5294.36	5084.19	5189.28	5709.59	5334.18	5521.88
ENSG00000058272	PPP1R12A	1122.42	1163.05	1142.74	1192.67	1267.35	1230.01	2534.53	2253.76	2394.14	0.477305	0.513759	1.07638	1090.84	874.948	982.893	1095.89	938.307	1017.1
ENSG00000058335	RASGRF1	0	0.989831	0.494915	1.7841	0.89947	1.34179	20.4786	10.8644	15.6715	0.0315806	0.0856195	2.71114	6.98695	1.05415	4.02055	1.77042	6.08726	3.92884
ENSG00000058404	CAMK2B	0.911795	0.989831	0.950813	0	0	0	9.63698	9.65724	9.64711	0.0985594	0	0	0	2.10831	1.05415	0	0.869608	0.434804
ENSG00000058453	CROCC	760.437	660.217	710.327	719.885	939.946	829.916	284.291	365.768	325.029	2.18542	2.55335	1.16836	965.073	954.01	959.541	1029.5	1083.53	1056.51
ENSG00000058600	POLR3E	1224.54	1194.73	1209.63	1292.58	1332.11	1312.35	570.991	666.35	618.67	1.95521	2.12124	1.08491	1174.68	1063.64	1119.16	1169.36	1273.98	1221.67
ENSG00000058668	ATP2B4	2303.19	2185.55	2244.37	2741.27	2967.35	2854.31	237.311	194.352	215.831	10.3987	13.2247	1.27176	1800.89	1653.97	1727.43	2045.72	1784.44	1915.08
ENSG00000058673	ZC3H11A	2824.74	2633.94	2729.34	2740.38	2978.14	2859.26	3807.81	3708.38	3758.1	0.726256	0.760827	1.0476	2400.02	2305.44	2352.73	2543.2	2436.64	2489.92
ENSG00000058729	RIOK2	572.607	789.885	681.246	634.248	610.74	622.494	1869.57	1542.74	1706.16	0.399286	0.364851	0.913758	739.744	833.836	786.79	746.23	790.474	768.352
ENSG00000058799	YIPF1	588.108	633.492	610.8	640.492	561.269	600.881	1049.23	1058.68	1053.95	0.579534	0.570122	0.983761	582.537	644.088	613.313	581.581	550.462	566.022
ENSG00000058804	NDC1	2955.13	3081.34	3018.24	3234.58	2977.25	3105.91	663.747	579.435	621.591	4.85566	4.99671	1.02905	4172.96	4409.53	4291.24	4295.91	3778.45	4037.18
ENSG00000058866	DGKG	144.064	181.139	162.601	178.41	155.608	167.009	204.786	166.587	185.687	0.875676	0.899414	1.02711	423.584	432.203	427.894	433.752	426.108	429.93
ENSG00000059122	FLYWCH1	1095.98	1066.05	1081.01	1057.97	1150.42	1104.2	963.698	1115.41	1039.55	1.03988	1.06218	1.02145	669.001	619.843	644.422	689.577	735.688	712.633
ENSG00000059145	UNKL	501.487	487.987	494.737	467.435	533.386	500.41	560.149	633.757	596.953	0.82877	0.838274	1.01147	521.401	503.886	512.644	574.5	565.245	569.873
ENSG00000059377	TBXAS1	331.893	337.532	334.713	291.701	335.502	313.601	192.74	195.559	194.149	1.724	1.61526	0.936927	412.23	463.828	438.029	377.098	366.975	372.037
ENSG00000059378	PARP12	947.355	964.095	955.725	991.96	1044.28	1018.12	444.506	416.469	430.487	2.2201	2.36505	1.06529	818.347	742.125	780.236	816.162	806.996	811.579
ENSG00000059573	ALDH18A1	3287.93	3313.95	3300.94	3546.79	3645.55	3596.17	4455.9	4011.38	4233.64	0.779694	0.849429	1.08944	3420.11	3313.21	3366.66	3547.03	3383.65	3465.34
ENSG00000059588	TARBP1	2054.27	2023.21	2038.74	1906.31	2109.26	2007.78	183.103	202.802	192.952	10.5661	10.4056	0.984814	1330.14	1303.99	1317.07	1519.02	1315.72	1417.37
ENSG00000059691	GATB	199.683	236.57	218.126	221.229	197.883	209.556	145.759	127.958	136.859	1.5938	1.53118	0.960709	253.277	290.947	272.112	199.172	249.578	224.375
ENSG00000059728	MXD1	369.277	379.105	374.191	346.116	367.883	356.999	1005.86	1044.19	1025.02	0.365056	0.348284	0.954056	248.91	235.076	241.993	273.529	233.925	253.727
ENSG00000059758	CDK17	554.371	671.105	612.738	685.095	627.83	656.462	1009.47	998.318	1003.9	0.610361	0.653915	1.07136	559.83	535.51	547.67	624.071	566.984	595.528
ENSG00000059769	DNAJC25	144.975	171.241	158.108	147.188	157.407	152.298	307.179	334.382	320.78	0.492886	0.474773	0.963251	134.499	160.231	147.365	118.618	115.658	117.138
ENSG00000059804	SLC2A3	810.586	847.295	828.941	889.375	876.084	882.729	10028.5	9326.48	9677.48	0.0856566	0.0912148	1.06489	820.094	802.211	811.153	841.833	740.906	791.369
ENSG00000059915	PSD	291.774	305.858	298.816	279.212	282.434	280.823	278.268	299.375	288.821	1.03461	0.972307	0.939784	317.906	329.95	323.928	302.741	359.148	330.945
ENSG00000060069	CTDP1	125.828	107.892	116.86	130.239	131.323	130.781	316.816	346.454	331.635	0.352375	0.394353	1.11913	151.966	105.415	128.691	150.485	144.355	147.42
ENSG00000060138	YBX3	7050.91	7207.95	7129.43	7229.18	7779.52	7504.35	3484.97	3669.75	3577.36	1.99293	2.09773	1.05259	5486.51	5316.1	5401.3	6091.11	6042.91	6067.01
ENSG00000060140	STYK1	308.187	304.868	306.527	247.098	284.232	265.665	71.0727	67.6007	69.3367	4.42085	3.83152	0.866694	265.504	300.434	282.969	270.874	233.925	252.399
ENSG00000060237	WNK1	3640.8	2997.21	3319	3954.46	4750.1	4352.28	4223.41	4211.77	4217.59	0.786944	1.03194	1.31132	3927.54	3413.35	3670.45	4648.23	4253.25	4450.74
ENSG00000060303	RPS17P5	0	0	0	0	0	0	0	0	0	#DIV/0!	#DIV/0!	#DIV/0!	0	0	0	0	0	0
ENSG00000060339	CCAR1	2102.6	2120.22	2111.41	1991.95	2080.47	2036.21	1833.44	1755.2	1794.32	1.17672	1.13481	0.964385	2314.43	2214.78	2264.6	2386.52	2147.93	2267.23
ENSG00000060491	OGFR	604.52	605.777	605.148	671.714	735.766	703.74	1315.45	1455.83	1385.64	0.436729	0.507882	1.16292	775.552	638.817	707.185	844.488	866.999	855.744
ENSG00000060558	GNA15	971.974	1061.1	1016.54	1025.86	1079.36	1052.61	1048.02	1209.57	1128.8	0.900549	0.932508	1.03549	840.181	689.417	764.799	827.669	908.74	868.205
ENSG00000060566	CREB3L3	6.38257	2.96949	4.67603	9.81256	7.19576	8.50416	172.261	172.623	172.442	0.0271165	0.049316	1.81867	7.86032	0	3.93016	2.65562	8.69608	5.67585
ENSG00000060642	PIGV	213.36	210.834	212.097	214.092	189.788	201.94	79.5051	53.1148	66.31	3.19857	3.0454	0.952112	172.927	161.286	167.106	168.189	179.139	173.664
ENSG00000060656	PTPRU	211.536	203.905	207.721	231.933	254.55	243.242	156.601	147.273	151.937	1.36715	1.60094	1.171	213.102	178.152	195.627	213.335	189.575	201.455
ENSG00000060688	SNRNP40	1674.97	1739.13	1707.05	1619.96	1607.35	1613.66	2411.65	2345.5	2378.58	0.717677	0.678413	0.94529	2641.94	2844.11	2743.03	2398.03	2403.6	2400.81
ENSG00000060709	RIMBP2	0	0	0	0	0	0	10.8416	1.20716	6.02438	0	0	#DIV/0!	0	1.05415	0.527077	0.885208	0	0.442604
ENSG00000060718	COL11A1	13.6769	11.878	12.7774	8.02846	14.3915	11.21	18.0693	6.03578	12.0526	1.06014	0.930092	0.877326	9.60706	6.32493	7.96599	5.31125	10.4353	7.87327
ENSG00000060749	QSER1	801.468	802.753	802.11	884.914	944.443	914.679	414.39	369.39	391.89	2.04678	2.33402	1.14034	995.641	1011.99	1003.81	1231.32	1072.23	1151.78
ENSG00000060762	MPC1	705.729	729.505	717.617	647.629	559.47	603.55	497.509	433.369	465.439	1.54181	1.29673	0.841046	951.099	1287.12	1119.11	828.554	960.047	894.301
ENSG00000060971	ACAA1	429.456	378.115	403.785	451.378	437.142	444.26	709.523	802.758	756.14	0.534009	0.587536	1.10024	582.537	581.893	582.215	574.5	595.682	585.091
ENSG00000060982	BCAT1	4827.96	4844.23	4836.09	5239.01	5613.59	5426.3	1539.51	1336.32	1437.91	3.36327	3.77373	1.12204	2313.56	2280.14	2296.85	2759.19	2400.99	2580.09
ENSG00000061273	HDAC7	9963.19	9381.62	9672.4	10701	11663.4	11182.2	3274.16	3686.65	3480.41	2.7791	3.21291	1.1561	8213.16	7312.67	7762.92	8923.78	9046.53	8985.16
ENSG00000061337	LZTS1	0	0	0	0	0	0	9.63698	1.20716	5.42207	0	0	#DIV/0!	0	0	0	0	0	0
ENSG00000061455	PRDM6	297.245	290.02	293.633	269.399	303.121	286.26	80.7097	101.401	91.0554	3.22477	3.14381	0.974892	203.495	202.398	202.946	239.006	243.49	241.248
ENSG00000061492	WNT8A	0	0	0	0	0.89947	0.449735	6.02311	2.41431	4.21871	0	0.106605	#DIV/0!	3.49348	0	1.74674	0	0.869608	0.434804
ENSG00000061656	SPAG4	49.2369	61.3695	55.3032	49.0628	42.2751	45.6689	89.1421	82.0866	85.6143	0.645958	0.533426	0.825792	43.6685	44.2745	43.9715	29.2119	33.0451	31.1285
ENSG00000061676	NCKAP1	3895.19	4132.54	4013.87	4107.89	4220.31	4164.1	4620.93	4462.85	4541.89	0.883743	0.916821	1.03743	2843.69	2814.59	2829.14	3128.32	2712.31	2920.32
ENSG00000061794	MRPS35	1747.91	2055.88	1901.9	1877.77	1713.49	1795.63	1479.28	1368.91	1424.1	1.33551	1.26089	0.944126	1654.16	1703.51	1678.84	1645.6	1674.87	1660.23
ENSG00000061918	GUCY1B1	0	0	0	0	0	0	1.20462	0	0.602311	0	0	#DIV/0!	0	0	0	0	0	0
ENSG00000061936	SFSWAP	322.775	327.634	325.205	321.138	357.989	339.564	411.981	461.133	436.557	0.744931	0.777822	1.04415	431.444	327.842	379.643	416.933	433.065	424.999
ENSG00000061938	TNK2	2987.04	2666.6	2826.82	2892.92	3167.93	3030.43	1261.24	1460.66	1360.95	2.0771	2.2267	1.07203	2006.13	1880.61	1943.37	2073.16	2346.2	2209.68
ENSG00000061987	MON2	576.255	582.021	579.138	606.595	620.634	613.614	443.301	412.847	428.074	1.35289	1.43343	1.05953	436.685	452.232	444.458	551.484	478.284	514.884
ENSG00000062038	CDH3	2.73539	0.989831	1.86261	2.67615	2.69841	2.68728	7.22773	6.03578	6.63176	0.280862	0.405214	1.44275	0.873369	4.21662	2.54499	1.77042	0	0.885208
ENSG00000062096	ARSF	0	0	0	0	0	0	2.40924	0	1.20462	0	0	#DIV/0!	0	0	0	0	0	0
ENSG00000062194	GPBP1	1591.08	1733.19	1662.14	1564.66	1567.78	1566.22	3064.56	2865.79	2965.17	0.560554	0.528204	0.94229	1593.9	1506.39	1550.14	1606.65	1524.42	1565.54
ENSG00000062282	DGAT2	382.954	396.922	389.938	392.502	413.756	403.129	56.6172	82.0866	69.3519	5.6226	5.81281	1.03383	410.484	449.07	429.777	444.374	442.631	443.502
ENSG00000062370	ZNF112	31.9128	43.5526	37.7327	33.0059	31.4814	32.2437	26.5017	25.3503	25.926	1.4554	1.24368	0.854528	35.8081	34.7871	35.2976	38.0639	36.5235	37.2937
ENSG00000062485	CS	4459.59	4333.48	4396.54	4954.45	5410.31	5182.38	1846.69	1722.61	1784.65	2.46353	2.90387	1.17874	4595.67	4115.42	4355.54	4914.67	4811.54	4863.11
ENSG00000062524	LTK	94.8267	95.0238	94.9252	112.398	110.635	111.517	84.3236	103.815	94.0695	1.0091	1.18547	1.17478	126.639	131.769	129.204	106.225	98.2657	102.245
ENSG00000062582	MRPS24	0	0.989831	0.494915	4.46025	0	2.23013	37.3433	25.3503	31.3468	0.0157884	0.0711437	4.50608	1.74674	2.10831	1.92752	1.77042	0.869608	1.32001
ENSG00000062598	ELMO2	339.188	358.319	348.753	402.315	400.264	401.289	252.971	313.86	283.416	1.23054	1.41591	1.15064	420.964	361.575	391.269	439.063	426.978	433.02
ENSG00000062650	WAPL	1992.27	1937.1	1964.69	2091.86	2499.63	2295.74	3547.61	3474.19	3510.9	0.559596	0.65389	1.1685	2042.81	1796.28	1919.54	2327.21	2084.45	2205.83
ENSG00000062716	VMP1	1169.83	1269.95	1219.89	1059.76	854.496	957.126	2263.49	2133.04	2198.26	0.554935	0.435401	0.784598	1533.64	1824.74	1679.19	1349.94	1603.56	1476.75
ENSG00000062725	APPBP2	591.755	622.604	607.179	565.56	539.682	552.621	1563.6	1446.17	1504.89	0.403472	0.367218	0.910145	593.891	604.03	598.961	601.941	579.159	590.55
ENSG00000062822	POLD1	1708.7	1577.79	1643.25	1827.81	1987.83	1907.82	522.806	529.941	526.374	3.12183	3.62446	1.16101	2228.84	1911.18	2070.01	2219.22	2451.43	2335.32
ENSG00000063015	SEZ6	0.911795	0	0.455898	3.5682	0	1.7841	15.6601	33.8004	24.7302	0.0184348	0.0721426	3.91338	0.873369	2.10831	1.49084	3.54083	6.08726	4.81404
ENSG00000063046	EIF4B	24708.7	26518.6	25613.6	26279.8	28207.4	27243.6	11765.5	11382.3	11573.9	2.21305	2.35388	1.06364	16326.8	14509.4	15418.1	17187.2	16285.2	16736.2
ENSG00000063127	SLC6A16	15.5005	17.817	16.6587	20.5172	15.291	17.9041	71.0727	62.7721	66.9224	0.248926	0.267535	1.07476	6.98695	12.6499	9.8184	8.85208	13.9137	11.3829
ENSG00000063169	BICRA	258.95	237.559	248.255	263.155	283.333	273.244	615.562	784.651	700.107	0.354596	0.390289	1.10066	284.718	228.751	256.735	308.052	328.712	318.382
ENSG00000063176	SPHK2	377.483	392.963	385.223	462.974	439.841	451.408	604.72	672.386	638.553	0.603275	0.706923	1.17181	675.988	591.381	633.684	631.153	707.861	669.507
ENSG00000063177	RPL18	27250.8	28713	27981.9	24745.5	21450.6	23098	29448.2	32863.6	31155.9	0.898126	0.741369	0.825462	21537.3	24577.6	23057.4	18634.5	22040.2	20337.4
ENSG00000063180	CA11	77.5026	78.1966	77.8496	91.8812	89.947	90.9141	463.78	468.376	466.078	0.167031	0.195062	1.16782	118.778	114.903	116.841	114.192	107.831	111.012
ENSG00000063241	ISOC2	1644.88	1784.67	1714.77	1743.07	1626.24	1684.65	943.219	1137.14	1040.18	1.64853	1.61958	0.982436	2370.32	2551.05	2460.69	2204.17	2414.9	2309.53
ENSG00000063244	U2AF2	3323.49	3343.65	3333.57	3549.47	3730.1	3639.79	8204.68	9228.7	8716.69	0.382435	0.417565	1.09186	5838.47	4976.66	5407.57	5833.52	5903.77	5868.64
ENSG00000063245	EPN1	2548.47	2445.87	2497.17	2720.75	3125.66	2923.21	4643.82	5589.13	5116.47	0.488065	0.571332	1.17061	2858.54	2539.46	2699	3017.67	3292.34	3155
ENSG00000063322	MED29	639.168	735.444	687.306	648.521	626.031	637.276	792.641	924.681	858.661	0.80044	0.742174	0.927208	696.949	726.312	711.63	683.38	773.951	728.666
ENSG00000063438	AHRR	41.9426	58.4	50.1713	43.7105	48.5714	46.1409	44.571	80.8794	62.7252	0.799859	0.735604	0.919668	62.0092	62.1951	62.1022	54.8829	62.6118	58.7473
ENSG00000063515	GSC2	0	0	0	0	0	0	0	1.20716	0.603578	0	0	#DIV/0!	0	0	0	0	0	0
ENSG00000063587	ZNF275	702.994	599.838	651.416	709.18	772.645	740.912	1262.44	1180.6	1221.52	0.533283	0.606549	1.13739	611.358	555.539	583.449	729.411	726.123	727.767
ENSG00000063601	MTMR1	677.464	648.339	662.902	727.913	804.126	766.02	462.575	440.612	451.593	1.46792	1.69626	1.15556	769.438	634.601	702.02	816.162	738.297	777.229
ENSG00000063660	GPC1	7.29436	4.94915	6.12176	9.81256	9.89417	9.85336	2.40924	8.45009	5.42967	1.12746	1.81473	1.60956	8.73369	9.48739	9.11054	11.5077	18.2618	14.8847
ENSG00000063761	ADCK1	125.828	140.556	133.192	132.916	126.825	129.87	67.4588	43.4576	55.4582	2.40166	2.34177	0.975063	96.944	126.499	111.721	110.651	107.831	109.241
ENSG00000063854	HAGH	637.345	600.827	619.086	562.884	609.841	586.362	327.657	321.103	324.38	1.90852	1.80764	0.947142	393.016	392.145	392.581	371.787	402.629	387.208
ENSG00000063978	RNF4	772.291	735.444	753.867	846.556	868.888	857.722	2296.01	2289.97	2292.99	0.32877	0.374062	1.13776	947.606	834.89	891.248	1020.64	955.699	988.172
ENSG00000064012	CASP8	599.961	623.594	611.777	653.873	664.708	659.291	611.948	517.87	564.909	1.08297	1.16707	1.07766	734.503	780.074	757.289	800.228	727.862	764.045
ENSG00000064042	LIMCH1	7.29436	7.91865	7.6065	4.46025	12.5926	8.52642	18.0693	14.4859	16.2776	0.467299	0.523813	1.12094	13.1005	14.7582	13.9293	11.5077	14.7833	13.1455
ENSG00000064102	INTS13	1210.86	1365.97	1288.42	1118.63	1141.43	1130.03	484.258	397.154	440.706	2.92352	2.56413	0.877069	917.911	1034.13	976.018	891.404	940.916	916.16
ENSG00000064115	TM7SF3	1168.01	1193.74	1180.87	1206.94	1039.79	1123.37	963.698	794.308	879.003	1.34342	1.278	0.951301	1191.28	1219.66	1205.47	1098.54	1174.84	1136.69
ENSG00000064195	DLX3	0.911795	0	0.455898	0.892051	0.89947	0.89576	4.81849	4.82862	4.82356	0.0945148	0.185705	1.96483	6.11358	0	3.05679	5.31125	5.21765	5.26445
ENSG00000064199	SPA17	127.651	126.698	127.175	132.024	131.323	131.673	62.6404	45.8719	54.2561	2.34397	2.42688	1.03537	124.892	125.444	125.168	101.799	111.31	106.554
ENSG00000064201	TSPAN32	824.263	704.76	764.511	619.975	592.751	606.363	118.053	143.651	130.852	5.84255	4.63395	0.793138	393.89	417.445	405.667	373.558	410.455	392.006
ENSG00000064205	WISP2	6.38257	6.92882	6.65569	9.81256	4.49735	7.15495	1.20462	9.65724	5.43093	1.22552	1.31744	1.07501	2.62011	4.21662	3.41836	0.885208	2.60882	1.74702
ENSG00000064218	DMRT3	0	0	0	0	0	0	0	0	0	#DIV/0!	#DIV/0!	#DIV/0!	0	0	0	0	0	0
ENSG00000064225	ST3GAL6	4.55898	3.95932	4.25915	4.46025	7.19576	5.82801	15.6601	16.9002	16.2801	0.261616	0.357983	1.36835	8.73369	14.7582	11.7459	15.0485	5.21765	10.1331
ENSG00000064270	ATP2C2	0.911795	1.97966	1.44573	0	2.69841	1.3492	6.02311	8.45009	7.2366	0.19978	0.186442	0.933235	0.873369	2.10831	1.49084	1.77042	0	0.885208
ENSG00000064300	NGFR	18.2359	25.7356	21.9858	17.841	9.89417	13.8676	57.8219	39.8361	48.829	0.45026	0.284003	0.630754	23.581	25.2997	24.4403	24.7858	18.2618	21.5238
ENSG00000064309	CDON	41.9426	31.6746	36.8086	42.8184	49.4708	46.1446	32.5248	22.936	27.7304	1.32737	1.66405	1.25364	68.1228	79.0616	73.5922	89.406	58.2637	73.8349
ENSG00000064313	TAF2	1199.01	1422.39	1310.7	1418.36	1414.87	1416.61	1132.34	1127.48	1129.91	1.16	1.25374	1.08081	1849.8	1801.55	1825.67	1999.68	1795.74	1897.71
ENSG00000064393	HIPK2	1467.99	1189.78	1328.88	1751.1	2231.58	1991.34	568.582	621.685	595.133	2.23292	3.34604	1.49851	2379.93	2135.72	2257.82	2739.72	2457.51	2598.62
ENSG00000064419	TNPO3	2284.96	2247.91	2266.43	2452.25	2853.12	2652.68	1963.53	1949.56	1956.55	1.15838	1.3558	1.17042	2371.2	1923.83	2147.51	2663.59	2424.47	2544.03
ENSG00000064489	BORCS8-MEF2B	0.911795	0	0.455898	0	0	0	0	1.20716	0.603578	0.755325	0	0	0	0	0	0	0	0
ENSG00000064490	RFXANK	1753.38	1686.67	1720.03	1803.73	1674.81	1739.27	1044.41	1023.67	1034.04	1.66341	1.68202	1.01119	1889.97	1921.72	1905.85	1764.22	1793.13	1778.68
ENSG00000064545	TMEM161A	1172.57	1336.27	1254.42	1357.7	1306.03	1331.87	440.892	436.99	438.941	2.85783	3.03427	1.06174	1144.11	1234.41	1189.26	1081.72	1124.4	1103.06
ENSG00000064547	LPAR2	138.593	153.424	146.008	132.024	138.518	135.271	461.37	653.071	557.221	0.26203	0.24276	0.92646	113.538	99.0905	106.314	92.9468	103.483	98.2151
ENSG00000064601	CTSA	897.206	895.797	896.502	921.488	1002.91	962.199	2841.7	2899.59	2870.65	0.3123	0.335185	1.07328	928.391	885.49	906.941	965.762	909.61	937.686
ENSG00000064607	SUGP2	3210.43	3057.59	3134.01	2893.81	3145.45	3019.63	2073.16	2212.72	2142.94	1.46248	1.40911	0.963504	2265.52	2300.16	2282.84	2296.23	2232.28	2264.26
ENSG00000064651	SLC12A2	165.035	162.332	163.684	182.87	198.783	190.827	226.469	212.459	219.464	0.745833	0.869512	1.16583	264.631	221.372	243.002	276.185	249.578	262.881
ENSG00000064652	SNX24	299.981	328.624	314.302	270.291	232.963	251.627	190.33	195.559	192.945	1.62898	1.30414	0.800589	195.635	231.914	213.774	177.927	187.835	182.881
ENSG00000064655	EYA2	0	0	0	0	0	0	1.20462	2.41431	1.80947	0	0	#DIV/0!	0	0	0	0	0	0
ENSG00000064666	CNN2	2034.22	2116.26	2075.24	2355.91	2451.95	2403.93	3948.75	3955.85	3952.3	0.525071	0.608236	1.15839	2408.75	2156.8	2282.78	2575.07	2655.78	2615.43
ENSG00000064687	ABCA7	1184.42	1019.53	1101.97	1025.86	1064.97	1045.42	374.638	453.89	414.264	2.66008	2.52355	0.948675	779.919	769.533	774.726	740.034	734.819	737.426
ENSG00000064692	SNCAIP	0.911795	0	0.455898	0.892051	0	0.446025	2.40924	4.82862	3.61893	0.125976	0.123248	0.978346	0.873369	0	0.436685	1.77042	1.73922	1.75482
ENSG00000064703	DDX20	403.925	492.936	448.431	453.162	470.423	461.792	492.691	445.44	469.065	0.956009	0.984494	1.0298	552.843	636.709	594.776	629.383	623.509	626.446
ENSG00000064726	BTBD1	5481.71	5950.86	5716.29	5362.12	5168.35	5265.24	3737.94	3704.76	3721.35	1.53608	1.41487	0.921093	5877.77	6196.32	6037.05	5927.35	5571.58	5749.47
ENSG00000064763	FAR2	984.739	1104.65	1044.7	971.443	1035.29	1003.37	365.001	290.924	327.963	3.18541	3.05939	0.96044	1168.57	1259.71	1214.14	1158.74	1225.28	1192.01
ENSG00000064787	BCAS1	2.73539	1.97966	2.35752	2.67615	5.39682	4.03649	6.02311	1.20716	3.61513	0.652126	1.11655	1.71217	4.36685	2.10831	3.23758	1.77042	3.47843	2.62442
ENSG00000064835	POU1F1	0	0	0	0	0.89947	0.449735	0	3.62147	1.81073	0	0.248372	#DIV/0!	0	0	0	3.54083	0	1.77042
ENSG00000064886	CHI3L2	0	0	0	0.892051	0	0.446025	12.0462	1.20716	6.62669	0	0.0673074	#DIV/0!	0	0	0	0.885208	0	0.442604
ENSG00000064932	SBNO2	34.6482	70.278	52.4631	29.4377	61.164	45.3008	185.512	54.322	119.917	0.437495	0.377768	0.863479	39.3016	121.228	80.2647	38.0639	44.35	41.207
ENSG00000064933	PMS1	964.679	1081.89	1023.28	939.329	934.549	936.939	280.677	330.761	305.719	3.34714	3.06471	0.915622	912.671	1062.59	987.629	884.323	834.824	859.573
ENSG00000064961	HMG20B	1286.54	1199.68	1243.11	1259.58	1392.38	1325.98	892.625	1140.76	1016.69	1.2227	1.30421	1.06666	1181.67	1100.54	1141.1	1112.71	1174.84	1143.77
ENSG00000064989	CALCRL	516.988	680.014	598.501	516.497	426.349	471.423	503.532	398.361	450.947	1.32721	1.04541	0.787673	565.943	730.529	648.236	555.91	572.202	564.056
ENSG00000064995	TAF11	707.553	681.994	694.773	640.492	528.888	584.69	1603.35	1583.79	1593.57	0.435985	0.366906	0.841556	1142.37	1204.9	1173.63	985.236	1045.27	1015.25
ENSG00000064999	ANKS1A	582.637	519.661	551.149	596.782	747.459	672.121	593.879	581.849	587.864	0.937546	1.14333	1.21949	741.49	655.684	698.587	776.327	758.298	767.313
ENSG00000065000	AP3D1	2633.26	2500.31	2566.79	2801.04	3547.51	3174.27	1945.47	2174.09	2059.78	1.24615	1.54108	1.23667	2804.39	2537.35	2670.87	3039.8	3075.8	3057.8
ENSG00000065029	ZNF76	561.666	533.519	547.592	492.412	501.904	497.158	392.707	456.305	424.506	1.28995	1.17115	0.907898	536.249	483.857	510.053	578.926	542.635	560.781
ENSG00000065054	SLC9A3R2	302.716	305.858	304.287	324.706	393.968	359.337	255.38	321.103	288.242	1.05567	1.24665	1.18092	496.947	417.445	457.196	478.897	484.372	481.635
ENSG00000065057	NTHL1	386.601	341.492	364.046	342.547	318.412	330.48	62.6404	79.6723	71.1563	5.11615	4.64442	0.907796	406.117	361.575	383.846	356.739	375.671	366.205
ENSG00000065060	UHRF1BP1	2912.27	2653.74	2783.01	3262.23	3649.15	3455.69	1233.53	1143.18	1188.35	2.3419	2.90796	1.24171	2071.63	1882.72	1977.18	2180.27	2028.8	2104.53
ENSG00000065135	GNAI3	1792.59	2039.05	1915.82	1811.76	1666.72	1739.24	4021.03	3704.76	3862.89	0.495955	0.450242	0.907828	2275.13	2439.31	2357.22	2384.75	2339.25	2362
ENSG00000065150	IPO5	5737.93	6463.6	6100.76	5847.39	5424.7	5636.05	1407	1366.5	1386.75	4.39933	4.06422	0.923827	5441.96	6114.09	5778.03	5512.19	5661.15	5586.67
ENSG00000065154	OAT	6667.05	7655.35	7161.2	7415.62	6808.99	7112.3	5682.2	5571.02	5626.61	1.27274	1.26405	0.993172	7968.62	8766.35	8367.48	8094.34	8357.8	8226.07
ENSG00000065183	WDR3	1109.65	1243.23	1176.44	1268.5	1456.24	1362.37	810.711	736.365	773.538	1.52086	1.76122	1.15804	1710.06	1533.79	1621.93	1816.45	1648.78	1732.61
ENSG00000065243	PKN2	803.292	801.763	802.527	801.954	739.364	770.659	655.315	561.327	608.321	1.31925	1.26686	0.96029	812.233	989.851	901.042	781.638	728.732	755.185
ENSG00000065268	WDR18	1324.84	1287.77	1306.3	1317.56	1337.51	1327.54	365.001	482.862	423.931	3.08141	3.13149	1.01625	1233.2	1095.27	1164.23	1241.95	1342.67	1292.31
ENSG00000065308	TRAM2	971.974	939.35	955.662	902.755	977.724	940.24	622.79	615.649	619.219	1.54333	1.51843	0.983862	1046.3	897.085	971.691	1109.17	1049.62	1079.39
ENSG00000065320	NTN1	944.62	792.855	868.737	985.716	1138.73	1062.22	79.5051	82.0866	80.7958	10.7523	13.147	1.22272	1169.44	1039.4	1104.42	1173.79	1124.4	1149.09
ENSG00000065325	GLP2R	0	0	0	0	0	0	0	3.62147	1.81073	0	0	#DIV/0!	0	0	0	0.885208	0	0.442604
ENSG00000065328	MCM10	1026.68	1114.55	1070.62	1210.51	1273.65	1242.08	190.33	140.03	165.18	6.4815	7.51955	1.16016	1838.44	1672.94	1755.69	1806.71	1699.21	1752.96
ENSG00000065357	DGKA	153.182	139.566	146.374	173.95	212.275	193.112	127.69	136.409	132.049	1.10848	1.46243	1.31931	151.093	128.607	139.85	132.781	117.397	125.089
ENSG00000065361	ERBB3	17.3241	21.7763	19.5502	29.4377	28.783	29.1104	68.6635	37.4218	53.0426	0.368575	0.54881	1.48901	6.98695	4.21662	5.60179	16.8189	17.3922	17.1056
ENSG00000065371	ROPN1	0	0.989831	0.494915	0	0	0	0	2.41431	1.20716	0.409985	0	0	0	0	0	0	0	0
ENSG00000065413	ANKRD44	6.38257	1.97966	4.18111	3.5682	2.69841	3.13331	6.02311	2.41431	4.21871	0.991088	0.742716	0.749395	4.36685	0	2.18342	0.885208	5.21765	3.05143
ENSG00000065427	KARS	3822.25	4217.67	4019.96	3792.11	4018.83	3905.47	6588.08	6686.43	6637.26	0.605666	0.588416	0.97152	3763.35	3714.84	3739.09	3907.31	3878.45	3892.88
ENSG00000065457	ADAT1	78.4144	78.1966	78.3055	112.398	136.719	124.559	38.5479	38.629	38.5884	2.02925	3.22788	1.59068	90.8304	110.686	100.758	109.766	99.1353	104.451
ENSG00000065485	PDIA5	771.379	810.672	791.025	745.754	754.655	750.205	1057.66	979.003	1018.33	0.776786	0.736701	0.948396	509.174	444.853	477.014	520.502	487.85	504.176
ENSG00000065491	TBC1D22B	607.256	581.031	594.143	623.543	680.899	652.221	756.503	855.873	806.188	0.736978	0.809019	1.09775	502.187	432.203	467.195	487.749	445.239	466.494
ENSG00000065518	NDUFB4	964.679	928.461	946.57	1106.14	861.692	983.918	1952.69	2084.76	2018.73	0.468895	0.487396	1.03946	1217.48	1257.61	1237.54	1073.76	1153.1	1113.43
ENSG00000065526	SPEN	2301.37	1817.33	2059.35	2432.62	2923.28	2677.95	2946.51	2953.91	2950.21	0.698036	0.907716	1.30039	2794.78	2541.57	2668.17	3021.21	2776.66	2898.94
ENSG00000065534	MYLK	69.2964	48.5017	58.8991	60.6595	70.1587	65.4091	702.295	688.079	695.187	0.0847241	0.0940885	1.11053	140.612	177.098	158.855	146.059	133.92	139.989
ENSG00000065548	ZC3H15	3520.44	3810.85	3665.65	3512.9	3166.13	3339.51	6925.37	6487.25	6706.31	0.546596	0.497966	0.911031	3855.93	4010	3932.96	3528.44	3532.35	3530.39
ENSG00000065559	MAP2K4	578.078	596.868	587.473	524.526	514.497	519.511	411.981	391.118	401.55	1.46302	1.29377	0.884315	652.407	649.359	650.883	656.824	630.466	643.645
ENSG00000065600	TMEM206	478.692	567.173	522.933	464.758	442.539	453.649	309.588	259.538	284.563	1.83767	1.59419	0.867509	497.82	630.384	564.102	436.407	453.066	444.737
ENSG00000065609	SNAP91	17.3241	15.8373	16.5807	14.2728	16.1905	15.2316	3.61387	1.20716	2.41051	6.8785	6.31884	0.918636	9.60706	7.37908	8.49307	6.19645	14.7833	10.4899
ENSG00000065613	SLK	2120.84	1956.9	2038.87	2246.18	2693.01	2469.6	2411.65	2306.87	2359.26	0.864196	1.04677	1.21126	1999.14	1555.93	1777.54	2195.32	1923.57	2059.44
ENSG00000065615	CYB5R4	464.104	511.743	487.923	457.622	386.772	422.197	305.974	300.582	303.278	1.60883	1.39211	0.865294	732.757	976.147	854.452	667.447	698.295	682.871
ENSG00000065618	COL17A1	0	0.989831	0.494915	0.892051	0	0.446025	15.6601	9.65724	12.6587	0.039097	0.0352348	0.901215	4.36685	4.21662	4.29173	2.65562	3.47843	3.06703
ENSG00000065621	GSTO2	93.0031	99.9729	96.488	81.1766	86.3491	83.7629	40.9572	41.0433	41.0002	2.35335	2.04299	0.868117	29.6946	42.1662	35.9304	38.9491	33.9147	36.4319
ENSG00000065665	SEC61A2	614.55	649.329	631.94	641.384	548.677	595.031	7290.37	8651.68	7971.03	0.0792795	0.0746492	0.941594	841.928	981.418	911.673	810.85	876.565	843.708
ENSG00000065675	PRKCQ	1217.25	1290.74	1253.99	1273.85	1372.59	1323.22	345.727	284.889	315.308	3.97705	4.1966	1.0552	1075.12	1057.32	1066.22	1236.64	1098.32	1167.48
ENSG00000065717	TLE2	55.6195	57.4102	56.5149	51.7389	71.9576	61.8483	69.8681	91.7438	80.806	0.69939	0.765392	1.09437	62.8826	49.5453	56.2139	58.4237	39.1324	48.778
ENSG00000065802	ASB1	724.877	746.333	735.605	729.698	662.909	696.303	198.763	219.702	209.232	3.51573	3.32789	0.946573	544.982	522.861	533.921	613.449	551.332	582.39
ENSG00000065809	FAM107B	3034.45	3279.31	3156.88	3148.05	3127.46	3137.75	2945.3	2992.54	2968.92	1.06331	1.05687	0.99394	1600.89	1555.93	1578.41	1494.23	1457.46	1475.85
ENSG00000065833	ME1	2124.48	2418.16	2271.32	2215.85	2118.25	2167.05	2612.83	2423.97	2518.4	0.901891	0.860489	0.954094	2524.91	2756.61	2640.76	2562.68	2532.3	2547.49
ENSG00000065882	TBC1D1	861.646	811.661	836.654	927.733	1049.68	988.707	205.99	212.459	209.225	3.99883	4.72557	1.18174	732.757	658.846	695.802	813.506	755.689	784.598
ENSG00000065883	CDK13	808.762	779.987	794.375	836.744	912.962	874.853	1366.04	1517.39	1441.72	0.550992	0.606813	1.10131	865.509	780.074	822.792	956.024	913.089	934.556
ENSG00000065911	MTHFD2	12758.7	13919	13338.9	12578.8	11390	11984.4	3015.17	2880.27	2947.72	4.52515	4.06565	0.898456	4805.28	5332.97	5069.12	4625.21	4617.62	4621.41
ENSG00000065923	SLC9A7	280.833	305.858	293.345	295.269	340.899	318.084	320.43	334.382	327.406	0.895969	0.971528	1.08433	200.002	210.831	205.416	227.498	193.053	210.276
ENSG00000065970	FOXJ2	419.426	427.607	423.516	441.565	528.888	485.227	769.754	701.357	735.555	0.575778	0.659674	1.14571	419.217	354.196	386.707	456.767	408.716	432.742
ENSG00000065978	YBX1	36311.3	37943.2	37127.3	39877.3	39321.2	39599.3	83165.9	86689.4	84927.7	0.437163	0.466271	1.06658	49968.9	46536.7	48252.8	52021	51734.7	51877.9
ENSG00000065989	PDE4A	485.075	455.322	470.199	542.367	595.449	568.908	433.664	515.455	474.56	0.99081	1.19881	1.20993	579.044	563.973	571.508	721.444	711.339	716.392
ENSG00000066027	PPP2R5A	782.32	801.763	792.042	816.226	855.396	835.811	555.331	532.356	543.843	1.45638	1.53686	1.05526	746.731	729.475	738.103	850.685	766.125	808.405
ENSG00000066032	CTNNA2	0	0	0	1.7841	0	0.892051	4.81849	6.03578	5.42713	0	0.164369	#DIV/0!	0	0	0	1.77042	0.869608	1.32001
ENSG00000066044	ELAVL1	1801.71	1773.78	1787.74	1870.63	2016.61	1943.62	1603.35	1715.37	1659.36	1.07737	1.17131	1.08719	2532.77	2271.7	2402.24	2661.82	2623.61	2642.71
ENSG00000066056	TIE1	9819.12	10030	9924.54	9846.46	10161.3	10003.9	10377.8	9623.44	10000.6	0.992391	1.00033	1.00799	8719.72	8714.69	8717.21	8367.87	8200.4	8284.14
ENSG00000066084	DIP2B	1601.11	1523.35	1562.23	1852.79	2000.42	1926.61	1480.48	1403.92	1442.2	1.08323	1.33588	1.23324	2372.07	2086.17	2229.12	2541.43	2360.12	2450.77
ENSG00000066117	SMARCD1	2074.33	2135.07	2104.7	2352.34	2486.13	2419.24	2653.78	2636.43	2645.11	0.795696	0.914609	1.14944	2835.83	2444.58	2640.21	3084.06	2917.54	3000.8
ENSG00000066135	KDM4A	5309.38	5195.62	5252.5	5435.27	6268.41	5851.84	3221.16	3102.39	3161.77	1.66125	1.85081	1.1141	4111.82	3412.3	3762.06	4086.12	3850.62	3968.37
ENSG00000066136	NFYC	650.11	695.851	672.981	687.771	762.75	725.261	744.457	766.544	755.5	0.890775	0.959974	1.07768	831.447	751.612	791.53	903.797	770.473	837.135
ENSG00000066185	ZMYND12	14.5887	19.7966	17.1927	8.02846	7.19576	7.61211	13.2508	12.0716	12.6612	1.3579	0.601215	0.442753	6.11358	13.704	9.90879	10.6225	6.95686	8.78968
ENSG00000066230	SLC9A3	303.628	305.858	304.743	232.825	227.566	230.196	520.397	618.064	569.23	0.535359	0.404398	0.755377	150.22	187.639	168.929	153.141	143.485	148.313
ENSG00000066248	NGEF	27.3539	22.7661	25.06	34.79	36.8783	35.8341	54.208	37.4218	45.8149	0.546983	0.78215	1.42993	51.5288	35.8412	43.685	78.7835	69.5686	74.1761
ENSG00000066279	ASPM	1618.44	1674.79	1646.62	1603.02	1810.63	1706.82	190.33	171.416	180.873	9.1037	9.43658	1.03657	1889.97	1959.67	1924.82	2165.22	1813.13	1989.18
ENSG00000066294	CD84	1263.75	1294.7	1279.22	1348.78	1319.52	1334.15	333.68	290.924	312.302	4.09611	4.27199	1.04294	1360.71	1424.16	1392.44	1401.28	1179.19	1290.24
ENSG00000066322	ELOVL1	3252.37	3470.35	3361.36	3146.26	2982.64	3064.45	2897.12	2875.44	2886.28	1.1646	1.06173	0.91167	4545.01	4645.66	4595.34	4548.2	4580.23	4564.21
ENSG00000066336	SPI1	1033.06	973.004	1003.03	1162.34	1185.5	1173.92	564.968	579.435	572.201	1.75294	2.05159	1.17037	1275.99	1052.05	1164.02	1317.19	1327.89	1322.54
ENSG00000066379	ZNRD1	0	0.989831	0.494915	1.7841	0.89947	1.34179	6.02311	1.20716	3.61513	0.136901	0.371158	2.71114	0	5.27077	2.63539	0	0.869608	0.434804
ENSG00000066382	MPPED2	3.64718	6.92882	5.288	4.46025	3.59788	4.02907	4.81849	4.82862	4.82356	1.09629	0.83529	0.761927	20.9609	7.37908	14.17	13.2781	13.9137	13.5959
ENSG00000066405	CLDN18	0	0	0	0	0	0	1.20462	1.20716	1.20589	0	0	#DIV/0!	0	0	0	0	0	0
ENSG00000066422	ZBTB11	1237.31	1334.29	1285.8	1294.37	1395.08	1344.72	1103.43	968.139	1035.79	1.24137	1.29826	1.04583	1130.14	1099.48	1114.81	1142.8	1176.58	1159.69
ENSG00000066427	ATXN3	774.114	786.916	780.515	783.221	703.385	743.303	855.282	828.109	841.695	0.927313	0.883102	0.952324	510.921	509.157	510.039	483.323	482.632	482.978
ENSG00000066455	GOLGA5	964.679	1129.4	1047.04	1047.27	1026.3	1036.78	2128.57	2018.36	2073.47	0.50497	0.500023	0.990204	672.494	737.908	705.201	673.643	733.08	703.361
ENSG00000066468	FGFR2	0	1.97966	0.989831	0	0	0	6.02311	1.20716	3.61513	0.273802	0	0	0	0	0	0	0	0
ENSG00000066557	LRRC40	1523.61	1638.17	1580.89	1443.34	1243.97	1343.65	776.981	638.585	707.783	2.23358	1.8984	0.849934	1387.78	1890.1	1638.94	1365.88	1415.72	1390.8
ENSG00000066583	ISOC1	980.18	1022.5	1001.34	1047.27	1032.59	1039.93	943.219	857.08	900.15	1.11241	1.15528	1.03854	1524.03	1527.47	1525.75	1601.34	1495.73	1548.53
ENSG00000066629	EML1	27.3539	20.7865	24.0702	30.3297	31.4814	30.9056	15.6601	14.4859	15.073	1.59691	2.0504	1.28398	11.3538	22.1372	16.7455	13.2781	13.9137	13.5959
ENSG00000066651	TRMT11	442.221	499.865	471.043	399.639	402.063	400.851	275.859	217.288	246.573	1.91036	1.62569	0.850986	301.312	298.326	299.819	298.315	304.363	301.339
ENSG00000066654	THUMPD1	1111.48	1153.15	1132.32	1049.05	1083.86	1066.46	1945.47	1891.61	1918.54	0.590197	0.555869	0.941837	1428.83	1418.89	1423.86	1603.11	1499.2	1551.16
ENSG00000066697	MSANTD3	258.95	237.559	248.255	248.882	213.174	231.028	421.618	440.612	431.115	0.575843	0.535886	0.93061	323.147	294.109	308.628	284.152	280.883	282.518
ENSG00000066735	KIF26A	6.38257	4.94915	5.66586	7.13641	5.39682	6.26661	1.20462	2.41431	1.80947	3.13123	3.46324	1.10603	6.11358	5.27077	5.69218	11.5077	7.82647	9.66709
ENSG00000066739	ATG2B	972.885	882.929	927.907	990.176	1011.9	1001.04	897.444	962.103	929.773	0.997993	1.07665	1.07881	830.574	776.912	803.743	841.833	762.646	802.239
ENSG00000066777	ARFGEF1	1641.23	1746.06	1693.65	1727.9	1855.61	1791.75	861.305	702.564	781.935	2.16597	2.29144	1.05793	1453.29	1441.03	1447.16	1600.46	1399.2	1499.83
ENSG00000066813	ACSM2B	0	0	0	0	0	0	1.20462	3.62147	2.41304	0	0	#DIV/0!	0.873369	0	0.436685	0.885208	0	0.442604
ENSG00000066827	ZFAT	227.037	226.671	226.854	254.234	297.725	275.98	345.727	354.904	350.315	0.647572	0.787804	1.21655	293.452	273.026	283.239	342.575	342.626	342.6
ENSG00000066855	MTFR1	1038.53	1236.3	1137.42	1029.43	978.623	1004.02	1013.09	1033.33	1023.21	1.11162	0.981254	0.882724	1499.57	1553.82	1526.7	1272.04	1400.07	1336.06
ENSG00000066923	STAG3	54.7077	56.4204	55.564	59.7674	64.7618	62.2646	90.3467	131.58	110.963	0.500742	0.561128	1.12059	68.9962	66.4117	67.7039	69.9314	66.9598	68.4456
ENSG00000066926	FECH	1789.85	1850.98	1820.42	1998.19	2037.3	2017.75	652.905	649.45	651.177	2.79558	3.09861	1.1084	2114.43	2003.95	2059.19	2034.21	1991.4	2012.8
ENSG00000066933	MYO9A	844.322	818.59	831.456	972.335	1079.36	1025.85	199.967	176.245	188.106	4.42015	5.45357	1.2338	674.241	653.576	663.908	803.769	645.249	724.509
ENSG00000067048	DDX3Y	4070.25	4472.06	4271.16	4519.13	4674.55	4596.84	10977.7	10200.5	10589.1	0.403354	0.434111	1.07625	4316.19	3767.55	4041.87	4613.7	4127.16	4370.43
ENSG00000067057	PFKP	2749.97	2731.93	2740.95	3252.42	3489.94	3371.18	517.988	498.555	508.271	5.3927	6.63264	1.22993	3643.7	3157.19	3400.44	3608.11	3587.13	3597.62
ENSG00000067064	IDI1	3347.2	3609.91	3478.56	3450.45	3056.4	3253.43	8861.2	8679.45	8770.32	0.396628	0.370958	0.93528	5414.02	6417.69	5915.85	4650.88	5170.69	4910.79
ENSG00000067066	SP100	882.618	922.522	902.57	866.181	753.756	809.969	1244.37	1189.05	1216.71	0.741811	0.665703	0.897402	614.852	679.93	647.391	682.495	681.773	682.134
ENSG00000067082	KLF6	268.98	270.224	269.602	252.45	243.756	248.103	1121.5	1132.31	1126.91	0.23924	0.220163	0.920259	333.627	323.625	328.626	296.545	271.318	283.931
ENSG00000067113	PLPP1	227.949	235.58	231.764	237.286	225.767	231.526	287.905	301.789	294.847	0.78605	0.785242	0.998973	233.19	243.51	238.35	252.284	265.23	258.757
ENSG00000067141	NEO1	2439.96	2249.89	2344.92	2691.32	2840.53	2765.92	985.381	866.738	926.059	2.53215	2.98676	1.17954	1753.73	1660.29	1707.01	2046.6	1784.44	1915.52
ENSG00000067167	TRAM1	3743.83	4070.19	3907.01	3459.37	3113.07	3286.22	18597	17051.1	17824	0.219199	0.18437	0.841109	4424.49	5129.51	4777	4387.09	4263.69	4325.39
ENSG00000067177	PHKA1	823.351	741.383	782.367	851.016	918.359	884.688	139.736	177.452	158.594	4.93314	5.57832	1.13078	662.014	507.048	584.531	586.893	554.81	570.851
ENSG00000067182	TNFRSF1A	1901.09	1983.62	1942.36	2012.47	2013.01	2012.74	845.645	778.615	812.13	2.39168	2.47835	1.03624	1489.97	1451.57	1470.77	1511.05	1426.16	1468.6
ENSG00000067191	CACNB1	41.9426	33.6543	37.7984	39.2502	44.9735	42.1119	140.941	172.623	156.782	0.241089	0.268601	1.11412	62.0092	82.224	72.1166	61.0793	66.9598	64.0196
ENSG00000067208	EVI5	215.184	173.22	194.202	182.87	172.698	177.784	320.43	298.167	309.298	0.627879	0.574799	0.915461	155.46	165.502	160.481	161.108	152.181	156.645
ENSG00000067221	STOML1	170.506	187.078	178.792	164.137	183.492	173.815	142.145	155.723	148.934	1.20048	1.16706	0.972162	121.398	115.957	118.678	119.503	100.005	109.754
ENSG00000067225	PKM	10832.1	11487	11159.6	12364.7	12899.3	12632	22110.8	21649.1	21880	0.510035	0.577332	1.13195	25119.8	23556.1	24338	26198.6	26621.3	26410
ENSG00000067248	DHX29	598.138	599.838	598.988	603.918	639.523	621.721	937.196	863.116	900.156	0.665426	0.690681	1.03795	722.276	667.28	694.778	747.115	720.036	733.575
ENSG00000067334	DNTTIP2	870.764	891.838	881.301	875.102	801.428	838.265	3372.94	3091.52	3232.23	0.27266	0.259345	0.951167	1559.84	1639.21	1599.52	1477.41	1440.07	1458.74
ENSG00000067365	METTL22	246.185	255.376	250.781	243.53	261.746	252.638	174.67	223.324	198.997	1.26022	1.26956	1.00741	275.111	271.972	273.542	285.922	275.666	280.794
ENSG00000067369	TP53BP1	1036.71	1036.35	1036.53	1139.15	1207.09	1173.12	1117.89	1203.53	1160.71	0.893014	1.01069	1.13177	1290.84	1131.11	1210.97	1487.15	1265.28	1376.21
ENSG00000067445	TRO	0	1.97966	0.989831	2.67615	1.79894	2.23755	0	3.62147	1.81073	0.546647	1.23571	2.26053	2.62011	4.21662	3.41836	4.42604	0.869608	2.64782
ENSG00000067533	RRP15	274.45	330.604	302.527	338.979	306.719	322.849	493.895	449.062	471.478	0.641656	0.684759	1.06718	539.742	513.373	526.558	521.387	503.503	512.445
ENSG00000067560	RHOA	10150.1	10662.5	10406.3	10159.6	9491.21	9825.39	15882.9	15835.5	15859.2	0.656167	0.619538	0.944178	9546.8	10330.7	9938.76	9832.89	9992.67	9912.78
ENSG00000067596	DHX8	844.322	859.173	851.748	884.914	949.84	917.377	1680.45	1562.06	1621.25	0.525364	0.565844	1.07705	1020.1	894.977	957.536	1146.34	1121.79	1134.07
ENSG00000067601	PMS2P4	70.2082	103.932	87.0702	80.2846	68.3597	74.3221	92.7559	108.644	100.7	0.86465	0.738055	0.853588	51.5288	66.4117	58.9703	49.5716	64.351	56.9613
ENSG00000067606	PRKCZ	390.248	385.044	387.646	373.769	412.857	393.313	414.39	423.712	419.051	0.925058	0.938581	1.01462	460.266	378.441	419.353	462.078	446.109	454.094
ENSG00000067646	ZFY	1628.47	1770.81	1699.64	1410.33	1356.4	1383.37	1865.96	1722.61	1794.29	0.94725	0.770985	0.813919	1572.06	1716.16	1644.11	1612.85	1489.64	1551.24
ENSG00000067704	IARS2	2331.46	2505.26	2418.36	2446.9	2521.21	2484.05	784.209	694.114	739.162	3.27176	3.36064	1.02716	2225.34	2346.55	2285.95	2328.1	2181.85	2254.97
ENSG00000067715	SYT1	0	0	0	0	0	0	3.61387	1.20716	2.41051	0	0	#DIV/0!	0	1.05415	0.527077	0	0	0
ENSG00000067798	NAV3	0	0	0	0	0	0	1.20462	1.20716	1.20589	0	0	#DIV/0!	0	1.05415	0.527077	2.65562	0.869608	1.76262
ENSG00000067829	IDH3G	1872.83	2044.99	1958.91	1853.68	1834.92	1844.3	1111.87	1292.86	1202.36	1.62921	1.53389	0.941493	1774.69	1613.91	1694.3	1690.75	1865.31	1778.03
ENSG00000067836	ROGDI	299.981	324.665	312.323	317.57	339.1	328.335	104.802	121.923	113.362	2.75508	2.89633	1.05127	249.784	193.964	221.874	217.761	219.141	218.451
ENSG00000067840	PDZD4	625.491	533.519	579.505	571.805	639.523	605.664	298.746	330.761	314.753	1.84114	1.92425	1.04514	545.856	500.723	523.29	528.469	538.287	533.378
ENSG00000067842	ATP2B3	5.47077	1.97966	3.72522	7.13641	1.79894	4.46767	3.61387	1.20716	2.41051	1.54541	1.85341	1.19931	0.873369	3.16246	2.01792	1.77042	4.34804	3.05923
ENSG00000067900	ROCK1	1247.34	1253.13	1250.23	1347	1578.57	1462.78	1488.91	1324.25	1406.58	0.888844	1.03996	1.17001	1186.04	1057.32	1121.68	1482.72	1260.93	1371.83
ENSG00000067955	CBFB	1961.27	2086.56	2023.92	2088.29	2179.42	2133.85	1956.31	1737.1	1846.7	1.09596	1.15549	1.05432	2397.4	2294.89	2346.15	2530.81	2402.73	2466.77
ENSG00000067992	PDK3	164.123	129.668	146.895	161.461	168.201	164.831	262.608	248.674	255.641	0.574617	0.644776	1.1221	213.975	184.477	199.226	211.565	210.445	211.005
ENSG00000068001	HYAL2	262.597	265.275	263.936	294.377	258.148	276.262	103.598	89.3295	96.4635	2.73612	2.8639	1.0467	311.793	353.142	332.467	283.266	293.928	288.597
ENSG00000068024	HDAC4	236.155	224.692	230.423	247.098	338.201	292.649	56.6172	71.2222	63.9197	3.60489	4.57839	1.27005	213.102	174.99	194.046	226.613	240.881	233.747
ENSG00000068028	RASSF1	1568.29	1506.52	1537.41	1363.05	1350.1	1356.58	2074.36	2218.75	2146.56	0.71622	0.631979	0.882382	1064.64	983.526	1024.08	955.139	1013.96	984.551
ENSG00000068078	FGFR3	607.256	609.736	608.496	690.447	727.671	709.059	90.3467	98.9867	94.6667	6.42777	7.49006	1.16527	316.16	299.38	307.77	358.509	328.712	343.61
ENSG00000068079	IFI35	324.599	342.482	333.54	330.951	261.746	296.348	79.5051	105.023	92.2638	3.61507	3.21197	0.888493	210.482	224.535	217.508	214.22	239.142	226.681
ENSG00000068097	HEATR6	587.196	659.227	623.212	645.845	662.909	654.377	130.099	140.03	135.065	4.61417	4.84492	1.05001	367.688	358.412	363.05	465.619	427.847	446.733
ENSG00000068120	COASY	1656.73	1647.08	1651.91	1769.83	1810.63	1790.23	1917.76	1980.94	1949.35	0.847413	0.918373	1.08374	1573.81	1513.77	1543.79	1629.67	1694.87	1662.27
ENSG00000068137	PLEKHH3	434.926	361.288	398.107	428.184	468.624	448.404	148.169	165.38	156.774	2.53936	2.86019	1.12634	196.508	158.123	177.316	170.845	223.489	197.167
ENSG00000068305	MEF2A	1019.39	995.77	1007.58	965.199	1027.19	996.197	940.81	945.203	943.006	1.06847	1.05641	0.988704	845.421	751.612	798.517	855.111	781.778	818.444
ENSG00000068308	OTUD5	1318.46	1264.01	1291.24	1344.32	1553.38	1448.85	2071.95	2219.96	2145.95	0.601707	0.675155	1.12207	1162.45	1063.64	1113.05	1191.49	1193.1	1192.3
ENSG00000068323	TFE3	598.138	597.858	597.998	692.231	724.073	708.152	995.018	1006.77	1000.89	0.597464	0.707521	1.18421	595.638	530.24	562.939	620.531	678.294	649.412
ENSG00000068354	TBC1D25	217.007	237.559	227.283	247.098	260.846	253.972	256.585	242.638	249.611	0.910549	1.01747	1.11743	224.456	213.993	219.225	277.955	267.839	272.897
ENSG00000068366	ACSL4	2745.42	3109.06	2927.24	2909.87	2786.56	2848.21	2886.28	2710.06	2798.17	1.04613	1.01788	0.973004	2977.32	2986.42	2981.87	3077.87	2905.36	2991.61
ENSG00000068383	INPP5A	348.306	365.248	356.777	343.44	396.666	370.053	274.654	325.932	300.293	1.1881	1.23231	1.03721	456.772	383.712	420.242	424.015	457.414	440.714
ENSG00000068394	GPKOW	289.039	284.081	286.56	302.405	355.291	328.848	773.368	806.38	789.874	0.362793	0.41633	1.14757	297.819	230.86	264.339	302.741	274.796	288.769
ENSG00000068400	GRIPAP1	482.34	430.576	456.458	545.935	645.819	595.877	373.433	386.29	379.861	1.20164	1.56867	1.30544	478.606	420.608	449.607	517.847	529.591	523.719
ENSG00000068438	FTSJ1	531.577	547.377	539.477	519.174	540.581	529.877	697.476	702.564	700.02	0.770658	0.756946	0.982207	697.822	694.688	696.255	755.967	701.774	728.871
ENSG00000068489	PRR11	1307.51	1283.81	1295.66	1351.46	1431.06	1391.26	185.512	194.352	189.932	6.82172	7.32503	1.07378	1081.23	1011.99	1046.61	1128.64	1077.44	1103.04
ENSG00000068615	REEP1	15.5005	14.8475	15.174	16.0569	10.7936	13.4253	13.2508	7.24293	10.2469	1.48084	1.31018	0.884756	15.7206	18.9748	17.3477	13.2781	16.5226	14.9003
ENSG00000068650	ATP11A	1572.85	1473.86	1523.35	1533.44	1811.53	1672.48	745.661	727.915	736.788	2.06756	2.26997	1.0979	1718.79	1569.64	1644.21	1973.13	1766.17	1869.65
ENSG00000068654	POLR1A	1304.78	1041.3	1173.04	1579.82	1807.93	1693.88	601.107	630.135	615.621	1.90546	2.7515	1.44401	2532.77	2203.18	2367.98	2972.53	2720.13	2846.33
ENSG00000068697	LAPTM4A	4035.61	4335.46	4185.53	3927.7	3196.72	3562.21	9782.74	8756.71	9269.72	0.451527	0.384284	0.851076	3179.06	3967.84	3573.45	2830.01	2993.19	2911.6
ENSG00000068724	TTC7A	302.716	272.204	287.46	311.326	328.307	319.816	365.001	397.154	381.077	0.754334	0.839242	1.11256	295.199	265.647	280.423	340.805	333.06	336.932
ENSG00000068745	IP6K2	967.415	1051.2	1009.31	1053.51	964.232	1008.87	2447.79	2328.6	2388.2	0.422623	0.422441	0.999568	1197.39	1084.72	1141.06	1149.88	1142.67	1146.27
ENSG00000068781	STON1-GTF2A1L	0	0	0	0	0	0	0	0	0	#DIV/0!	#DIV/0!	#DIV/0!	0	0	0	0	0	0
ENSG00000068784	SRBD1	885.353	881.939	883.646	892.051	953.438	922.744	603.516	561.327	582.422	1.51719	1.58432	1.04425	621.839	592.435	607.137	631.153	577.42	604.286
ENSG00000068796	KIF2A	2009.6	2272.65	2141.12	2086.51	2165.92	2126.22	866.123	931.924	899.024	2.38161	2.36503	0.993037	1784.29	1607.59	1695.94	1777.5	1682.69	1730.09
ENSG00000068831	RASGRP2	1268.31	1273.91	1271.11	1220.33	1227.78	1224.05	297.542	327.139	312.34	4.06963	3.91896	0.962978	1294.33	1309.26	1301.8	1127.75	1196.58	1162.17
ENSG00000068878	PSME4	1708.7	1639.16	1673.93	1918.8	1976.14	1947.47	2670.65	2560.38	2615.51	0.640002	0.744584	1.16341	2472.51	2385.55	2429.03	2937.12	2577.52	2757.32
ENSG00000068885	IFT80	309.099	297.939	303.519	274.752	266.243	270.497	171.056	202.802	186.929	1.62371	1.44706	0.891204	288.212	271.972	280.092	261.136	261.752	261.444
ENSG00000068903	SIRT2	829.734	836.407	833.07	776.976	816.719	796.847	1781.64	1851.78	1816.71	0.458561	0.438622	0.956519	812.233	811.699	811.966	817.047	892.218	854.632
ENSG00000068912	ERLEC1	1178.95	1246.2	1212.57	1173.94	980.422	1077.18	1947.87	1763.65	1855.76	0.65341	0.580451	0.888342	863.762	975.093	919.427	752.427	770.473	761.45
ENSG00000068971	PPP2R5B	187.83	153.424	170.627	171.274	187.09	179.182	292.723	330.761	311.742	0.547334	0.574776	1.05014	203.495	165.502	184.499	206.253	201.749	204.001
ENSG00000068976	PYGM	7.29436	5.93899	6.61667	2.67615	8.9947	5.83543	83.1189	120.716	101.917	0.064922	0.0572565	0.881927	9.60706	9.48739	9.54722	5.31125	18.2618	11.7865
ENSG00000068985	PAGE1	5.47077	16.8271	11.1489	21.4092	26.9841	24.1967	7.22773	8.45009	7.83891	1.42226	3.08674	2.17031	5.24022	4.21662	4.72842	10.6225	11.3049	10.9637
ENSG00000069011	PITX1	1586.52	1403.58	1495.05	1552.17	1656.82	1604.5	250.561	307.825	279.193	5.3549	5.74691	1.0732	1593.9	1424.16	1509.03	1664.19	1831.39	1747.79
ENSG00000069018	TRPC7	0.911795	0	0.455898	0	0	0	0	1.20716	0.603578	0.755325	0	0	0	0	0	0	0	0
ENSG00000069020	MAST4	280.833	210.834	245.833	285.456	348.095	316.776	318.02	370.597	344.308	0.713992	0.920034	1.28858	220.089	185.531	202.81	216.876	190.444	203.66
ENSG00000069122	ADGRF5	0	0	0	0	0	0	4.81849	6.03578	5.42713	0	0	#DIV/0!	0	0	0	0	0	0
ENSG00000069188	SDK2	0	0	0	0	0	0	10.8416	12.0716	11.4566	0	0	#DIV/0!	0	0	0	0	0	0
ENSG00000069206	ADAM7	0	0	0	0	0	0	1.20462	2.41431	1.80947	0	0	#DIV/0!	0	0	0	0	0	0
ENSG00000069248	NUP133	1082.3	1183.84	1133.07	1186.43	1225.98	1206.2	695.067	650.657	672.862	1.68396	1.79264	1.06454	1193.9	1235.47	1214.68	1388.01	1250.5	1319.25
ENSG00000069275	NUCKS1	5915.73	5982.54	5949.13	6758.18	7934.22	7346.2	2934.46	2723.34	2828.9	2.10298	2.59684	1.23484	7767.75	6763.45	7265.6	8860.04	7802.99	8331.52
ENSG00000069329	VPS35	2665.18	2906.14	2785.66	2723.43	2647.14	2685.29	2276.74	2225.99	2251.37	1.23732	1.19274	0.963967	2739.76	2859.92	2799.84	2791.95	2735.79	2763.87
ENSG00000069345	DNAJA2	1891.97	2049.94	1970.96	1776.97	1628.04	1702.5	3124.79	2953.91	3039.35	0.64848	0.560154	0.863795	2359.84	2604.82	2482.33	2134.24	2495.78	2315.01
ENSG00000069399	BCL3	551.636	522.631	537.133	544.151	501.005	522.578	348.136	404.397	376.266	1.42753	1.38885	0.972901	435.811	403.741	419.776	467.39	509.59	488.49
ENSG00000069424	KCNAB2	145.887	145.505	145.696	173.95	191.587	182.768	279.472	275.231	277.352	0.525312	0.658977	1.25445	248.037	239.293	243.665	262.907	273.057	267.982
ENSG00000069431	ABCC9	0	0	0	0	0	0	2.40924	1.20716	1.8082	0	0	#DIV/0!	0	0	0	0	0	0
ENSG00000069482	GAL	0	0	0	0	0	0	2.40924	0	1.20462	0	0	#DIV/0!	0	0	0	0.885208	0.869608	0.877408
ENSG00000069493	CLEC2D	109.415	97.9933	103.704	99.9097	83.6507	91.7802	30.1156	12.0716	21.0936	4.9164	4.3511	0.885018	45.4152	35.8412	40.6282	35.4083	33.0451	34.2267
ENSG00000069509	FUNDC1	205.154	245.478	225.316	199.819	179.894	189.857	496.304	422.504	459.404	0.490452	0.413267	0.842624	288.212	351.033	319.623	246.973	289.579	268.276
ENSG00000069535	MAOB	0	0.989831	0.494915	0	0	0	1.20462	0	0.602311	0.821694	0	0	0	0	0	1.77042	0	0.885208
ENSG00000069667	RORA	233.42	296.949	265.184	227.473	200.582	214.027	216.832	222.117	219.474	1.20827	0.975182	0.807089	176.421	218.21	197.315	194.746	169.574	182.16
ENSG00000069696	DRD4	0	0	0	0	0	0	0	1.20716	0.603578	0	0	#DIV/0!	1.74674	0	0.873369	0	0	0
ENSG00000069702	TGFBR3	138.593	145.505	142.049	109.722	110.635	110.179	99.9837	97.7796	98.8816	1.43656	1.11425	0.775637	125.765	128.607	127.186	123.044	109.571	116.307
ENSG00000069712		0	0	0	0	0	0	0	0	0	#DIV/0!	#DIV/0!	#DIV/0!	0	0	0	0	0	0
ENSG00000069764	PLA2G10	0	0	0	0	0	0	1.20462	0	0.602311	0	0	#DIV/0!	0	0	0	0	0	0
ENSG00000069812	HES2	31.9128	28.7051	30.309	34.79	23.3862	29.0881	38.5479	41.0433	39.7956	0.761616	0.730938	0.959719	24.4543	14.7582	19.6062	15.9337	20.001	17.9674
ENSG00000069849	ATP1B3	2132.69	2233.06	2182.87	2209.61	2040	2124.8	5837.6	5587.92	5712.76	0.382105	0.37194	0.973397	2456.79	2748.18	2602.48	2490.09	2449.69	2469.89
ENSG00000069869	NEDD4	1341.25	1521.37	1431.31	1450.47	1368.09	1409.28	418.004	395.947	406.975	3.51695	3.46282	0.984611	1083.85	1110.02	1096.94	1095	1045.27	1070.14
ENSG00000069943	PIGB	593.579	737.424	665.501	619.975	590.052	605.014	546.899	535.977	541.438	1.22914	1.11742	0.90911	474.239	556.593	515.416	452.341	476.545	464.443
ENSG00000069956	MAPK6	2152.75	2412.22	2282.48	2286.33	2073.28	2179.8	3368.12	3074.62	3221.37	0.708543	0.676668	0.955013	2876	2944.25	2910.13	3032.72	3056.67	3044.7
ENSG00000069966	GNB5	578.078	605.777	591.927	624.436	613.438	618.937	245.743	189.523	217.633	2.71984	2.84395	1.04563	675.988	663.063	669.525	715.248	666.12	690.684
ENSG00000069974	RAB27A	2472.79	2587.42	2530.1	2619.95	2717.3	2668.63	480.644	479.241	479.942	5.27168	5.5603	1.05475	714.416	691.525	702.971	747.115	629.596	688.356
ENSG00000069998	HDHD5	520.635	530.549	525.592	574.481	575.661	575.071	251.766	235.395	243.581	2.15777	2.3609	1.09414	565.07	588.218	576.644	632.038	613.074	622.556
ENSG00000070010	UFD1	594.49	686.943	640.717	579.833	522.592	551.213	1818.98	1804.7	1811.84	0.353628	0.304228	0.860306	1315.29	1566.47	1440.88	1223.36	1424.42	1323.89
ENSG00000070018	LRP6	595.402	500.854	548.128	638.708	659.311	649.01	409.572	447.855	428.713	1.27854	1.51386	1.18405	599.131	597.705	598.418	678.069	535.679	606.874
ENSG00000070019	GUCY2C	0	0	0	0.892051	0	0.446025	6.02311	0	3.01156	0	0.148105	#DIV/0!	0.873369	0	0.436685	0.885208	0	0.442604
ENSG00000070031	SCT	0	0	0	0	0	0	0	0	0	#DIV/0!	#DIV/0!	#DIV/0!	0	0	0	0	0	0
ENSG00000070047	PHRF1	3.64718	36.6237	20.1355	0	42.2751	21.1375	104.802	7.24293	56.0225	0.359417	0.377304	1.04977	3.49348	152.852	78.1729	0.885208	28.6971	14.7911
ENSG00000070061	ELP1	734.907	778.007	756.457	846.556	860.793	853.674	454.143	467.169	460.656	1.64213	1.85317	1.12852	921.405	803.266	862.335	986.121	875.695	930.908
ENSG00000070081	NUCB2	2610.47	2728.96	2669.72	2315.76	2110.16	2212.96	3646.39	3163.95	3405.17	0.784018	0.649882	0.828912	1340.62	1491.63	1416.13	1271.16	1173.1	1222.13
ENSG00000070087	PFN2	53.7959	50.4814	52.1386	65.1197	54.8677	59.9937	13.2508	18.1073	15.6791	3.32536	3.82635	1.15066	135.372	142.311	138.842	136.322	120.006	128.164
ENSG00000070159	PTPN3	0	0	0	0	0	0	6.02311	2.41431	4.21871	0	0	#DIV/0!	0	0	0	0	0.869608	0.434804
ENSG00000070182	SPTB	640.08	503.824	571.952	652.981	808.623	730.802	157.806	140.03	148.918	3.84072	4.90742	1.27773	475.986	379.496	427.741	538.206	503.503	520.855
ENSG00000070190	DAPP1	18.2359	10.8881	14.562	19.6251	8.09523	13.8602	30.1156	39.8361	34.9758	0.416345	0.396278	0.951803	17.4674	14.7582	16.1128	13.2781	11.3049	12.2915
ENSG00000070193	FGF10	0	0	0	0	0	0	0	0	0	#DIV/0!	#DIV/0!	#DIV/0!	0	0	0	0	0	0
ENSG00000070214	SLC44A1	891.736	960.136	925.936	893.835	776.243	835.039	543.285	469.583	506.434	1.82834	1.64886	0.901832	845.421	1030.96	938.192	885.208	842.65	863.929
ENSG00000070269	TMEM260	227.037	249.437	238.237	229.257	234.762	232.009	161.419	103.815	132.617	1.79643	1.74946	0.973859	152.84	182.369	167.604	140.748	137.398	139.073
ENSG00000070366	SMG6	688.405	601.817	645.111	649.413	821.216	735.314	467.393	480.448	473.921	1.36122	1.55156	1.13983	572.057	541.835	556.946	656.824	619.161	637.993
ENSG00000070367	EXOC5	1611.14	1830.2	1720.67	1590.53	1601.96	1596.24	1225.1	1071.95	1148.53	1.49815	1.38982	0.927686	1551.1	1608.64	1579.87	1688.09	1654.86	1671.48
ENSG00000070371	CLTCL1	72.9436	72.2577	72.6006	112.398	94.4443	103.421	14.4555	20.5216	17.4886	4.15132	5.91366	1.42452	51.5288	49.5453	50.537	57.5385	55.6549	56.5967
ENSG00000070388	FGF22	0.911795	1.97966	1.44573	4.46025	0	2.23013	14.4555	7.24293	10.8492	0.133257	0.205557	1.54256	5.24022	2.10831	3.67426	2.65562	5.21765	3.93664
ENSG00000070404	FSTL3	179.624	155.403	167.514	174.842	197.883	186.363	189.126	190.731	189.928	0.881984	0.981227	1.11252	175.547	140.203	157.875	155.797	151.312	153.554
ENSG00000070413	DGCR2	979.268	939.35	959.309	953.602	1094.65	1024.13	385.479	398.361	391.92	2.44771	2.6131	1.06757	902.19	970.876	936.533	1003.83	894.827	949.326
ENSG00000070423	RNF126	1178.95	1144.24	1161.6	1250.66	1382.49	1316.57	792.641	992.282	892.462	1.30157	1.47521	1.13341	1379.05	1289.23	1334.14	1415.45	1508.77	1462.11
ENSG00000070444	MNT	489.634	420.678	455.156	493.304	589.153	541.228	367.41	354.904	361.157	1.26027	1.4986	1.18911	479.48	438.528	459.004	554.14	569.593	561.867
ENSG00000070476	ZXDC	407.572	383.065	395.319	449.594	472.222	460.908	231.287	259.538	245.413	1.61083	1.87809	1.16591	296.946	329.95	313.448	342.575	342.626	342.6
ENSG00000070495	JMJD6	355.6	375.146	365.373	385.366	350.793	368.08	3058.54	3203.79	3131.16	0.116689	0.117554	1.00741	455.025	442.745	448.885	479.783	472.197	475.99
ENSG00000070501	POLB	440.397	446.414	443.405	427.292	330.105	378.699	398.73	409.226	403.978	1.0976	0.937425	0.854069	386.029	490.182	438.105	316.019	409.585	362.802
ENSG00000070526	ST6GALNAC1	1456.14	1444.16	1450.15	1519.16	1517.41	1518.28	75.8912	76.0508	75.971	19.0882	19.985	1.04698	483.847	480.694	482.27	508.994	483.502	496.248
ENSG00000070540	WIPI1	453.162	446.414	449.788	483.492	484.814	484.153	742.047	782.237	762.142	0.590163	0.635253	1.0764	82.9701	117.011	99.9906	80.5539	93.9177	87.2358
ENSG00000070601	FRMPD1	2.73539	1.97966	2.35752	4.46025	2.69841	3.57933	4.81849	2.41431	3.6164	0.651898	0.98975	1.51826	0.873369	1.05415	0.963762	1.77042	3.47843	2.62442
ENSG00000070610	GBA2	1219.07	1333.3	1276.19	1268.5	1295.24	1281.87	1492.53	1493.25	1492.89	0.854843	0.858648	1.00445	1187.78	1178.54	1183.16	1277.35	1220.93	1249.14
ENSG00000070614	NDST1	1261.92	1169.98	1215.95	1406.76	1614.55	1510.66	2088.82	2187.37	2138.09	0.56871	0.706545	1.24236	1620.1	1372.51	1496.3	1750.06	1670.52	1710.29
ENSG00000070669	ASNS	8387.6	9002.51	8695.06	8640.4	8437.93	8539.17	293.928	327.139	310.533	28.0004	27.4984	0.982071	991.274	1129	1060.14	953.369	1033.96	993.666
ENSG00000070718	AP3M2	169.594	190.048	179.821	167.706	183.492	175.599	236.106	204.009	220.058	0.817153	0.797967	0.976521	221.836	225.589	223.712	228.384	221.75	225.067
ENSG00000070729	CNGB1	0.911795	0	0.455898	0	1.79894	0.89947	14.4555	3.62147	9.03847	0.0504397	0.0995158	1.97296	0	0	0	0	0	0
ENSG00000070731	ST6GALNAC2	13.6769	15.8373	14.7571	23.1933	9.89417	16.5437	25.2971	10.8644	18.0807	0.816179	0.914993	1.12107	2.62011	7.37908	4.99959	6.19645	6.95686	6.57666
ENSG00000070748	CHAT	0	0	0	0	0	0	0	1.20716	0.603578	0	0	#DIV/0!	0	0	0	0	0	0
ENSG00000070756	PABPC1	58803.5	58415.9	58609.7	57361.5	62138.1	59749.8	23961.1	24377.3	24169.2	2.42497	2.47214	1.01945	43513.9	39585.6	41549.7	47094.8	45906.6	46500.7
ENSG00000070759	TESK2	465.016	498.875	481.945	469.219	476.719	472.969	392.707	441.819	417.263	1.15502	1.1335	0.981375	198.255	210.831	204.543	197.401	208.706	203.054
ENSG00000070761	CFAP20	597.226	612.705	604.966	587.861	545.978	566.92	1521.44	1566.89	1544.16	0.391776	0.367137	0.937111	769.438	874.948	822.193	692.232	736.558	714.395
ENSG00000070770	CSNK2A2	2230.25	2178.62	2204.43	2296.14	2576.08	2436.11	2402.02	2403.45	2402.73	0.91747	1.01389	1.1051	1877.74	1688.76	1783.25	2112.11	1933.14	2022.62
ENSG00000070778	PTPN21	1.82359	5.93899	3.88129	0.892051	1.79894	1.3455	16.8647	13.2787	15.0717	0.257521	0.0892729	0.346662	3.49348	3.16246	3.32797	2.65562	0	1.32781
ENSG00000070785	EIF2B3	1050.39	1240.26	1145.32	1159.67	1125.24	1142.45	460.166	465.962	463.064	2.47336	2.46716	0.997493	1703.07	1765.71	1734.39	1531.41	1714	1622.7
ENSG00000070808	CAMK2A	1.82359	1.97966	1.90163	2.67615	1.79894	2.23755	10.8416	8.45009	9.64584	0.197145	0.23197	1.17665	0	1.05415	0.527077	0.885208	0	0.442604
ENSG00000070814	TCOF1	1473.46	1361.02	1417.24	1772.5	2089.47	1930.99	1095	1151.63	1123.31	1.26166	1.71901	1.3625	1909.19	1641.32	1775.25	2317.47	2292.29	2304.88
ENSG00000070831	CDC42	7419.28	7629.62	7524.45	7653.8	6493.27	7073.53	13923	13358.4	13640.7	0.551617	0.518561	0.940074	10455.1	12745.8	11600.4	9790.4	11167.5	10479
ENSG00000070882	OSBPL3	317.305	317.736	317.52	384.474	390.37	387.422	149.373	150.894	150.134	2.11492	2.58051	1.22015	403.497	361.575	382.536	407.196	375.671	391.433
ENSG00000070886	EPHA8	3.64718	0	1.82359	4.46025	1.79894	3.1296	7.22773	4.82862	6.02818	0.302511	0.519161	1.71617	3.49348	2.10831	2.80089	4.42604	6.08726	5.25665
ENSG00000070915	SLC12A3	0	0	0	0	0	0	3.61387	3.62147	3.61767	0	0	#DIV/0!	0	0	0	0	0	0
ENSG00000070950	RAD18	327.334	389.993	358.664	307.758	316.613	312.185	322.839	302.996	312.917	1.14619	0.997661	0.870412	501.314	435.366	468.34	449.686	480.024	464.855
ENSG00000070961	ATP2B1	591.755	641.41	616.583	586.969	599.047	593.008	474.621	424.919	449.77	1.37088	1.31847	0.961766	751.971	771.641	761.806	794.031	695.686	744.859
ENSG00000070985	TRPM5	0	1.97966	0.989831	0	0	0	4.81849	8.45009	6.63429	0.149199	0	0	1.74674	0	0.873369	0	0	0
ENSG00000071051	NCK2	142.24	114.82	128.53	106.154	122.328	114.241	31.3202	27.7646	29.5424	4.35071	3.86702	0.888826	117.905	129.661	123.783	131.011	123.484	127.248
ENSG00000071054	MAP4K4	2726.27	2626.02	2676.14	3086.5	3739.1	3412.8	2569.46	2508.47	2538.96	1.05403	1.34417	1.27527	3623.61	3010.66	3317.14	4125.07	3752.36	3938.71
ENSG00000071073	MGAT4A	1041.27	1142.26	1091.77	1018.72	986.718	1002.72	458.961	445.44	452.201	2.41434	2.21742	0.918437	719.656	829.619	774.638	724.985	700.035	712.51
ENSG00000071082	RPL31	22646.3	21609	22127.6	21055.1	16311.9	18683.5	12790.7	12885.2	12837.9	1.72361	1.45533	0.844351	18276.1	21946.4	20111.3	14043.8	17662.6	15853.2
ENSG00000071127	WDR1	4183.32	4286.96	4235.14	4404.05	4515.34	4459.7	7385.54	7671.47	7528.51	0.562547	0.592375	1.05302	5688.25	4926.06	5307.16	5495.37	5522.88	5509.13
ENSG00000071189	SNX13	562.578	600.827	581.703	554.856	489.312	522.084	299.951	302.996	301.473	1.92953	1.73177	0.89751	465.506	527.077	496.291	476.242	428.717	452.479
ENSG00000071203	MS4A12	0	0	0	0	0	0	0	0	0	#DIV/0!	#DIV/0!	#DIV/0!	0	0	0	0	0	0
ENSG00000071205	ARHGAP10	0	0	0	0	1.79894	0.89947	4.81849	1.20716	3.01282	0	0.298547	#DIV/0!	0.873369	1.05415	0.963762	2.65562	0.869608	1.76262
ENSG00000071242	RPS6KA2	1359.49	1197.7	1278.59	1344.32	1657.72	1501.02	126.485	124.337	125.411	10.1952	11.9688	1.17397	198.255	179.206	188.731	254.94	211.315	233.127
ENSG00000071243	ING3	688.405	724.556	706.481	696.692	622.433	659.562	701.09	641	671.045	1.05281	0.982889	0.933589	676.861	774.803	725.832	594.86	626.118	610.489
ENSG00000071246	VASH1	395.719	374.156	384.938	417.48	512.698	465.089	197.558	208.838	203.198	1.8944	2.28885	1.20822	927.518	859.136	893.327	931.239	938.307	934.773
ENSG00000071282	LMCD1	176.888	177.18	177.034	196.251	191.587	193.919	531.238	537.184	534.211	0.331393	0.363001	1.09538	237.556	224.535	231.046	222.187	201.749	211.968
ENSG00000071462	BUD23	1365.87	1401.6	1383.73	1412.12	1466.14	1439.13	2663.42	2787.32	2725.37	0.507724	0.528048	1.04003	1150.23	1103.7	1126.96	1420.76	1387.89	1404.33
ENSG00000071537	SEL1L	3937.13	3991.99	3964.56	3442.42	3561.9	3502.16	3175.38	2763.18	2969.28	1.33519	1.17946	0.883367	1593.03	1897.48	1745.25	1682.78	1554.86	1618.82
ENSG00000071539	TRIP13	984.739	1075.95	1030.34	1147.18	1084.76	1115.97	369.819	406.811	388.315	2.65337	2.87387	1.0831	1441.93	1372.51	1407.22	1437.58	1387.89	1412.74
ENSG00000071553	ATP6AP1	5112.44	4913.52	5012.98	5100.75	4883.22	4991.98	3923.45	3778.4	3850.93	1.30176	1.29631	0.995812	3326.66	3476.6	3401.63	3528.44	3274.07	3401.26
ENSG00000071564	TCF3	1623	1519.39	1571.19	1724.33	1833.12	1778.73	1334.72	1454.62	1394.67	1.12657	1.27537	1.13209	2060.28	1824.74	1942.51	2098.83	2230.54	2164.69
ENSG00000071575	TRIB2	1990.45	1997.48	1993.96	1968.76	2081.37	2025.06	634.836	656.693	645.764	3.08776	3.13592	1.0156	1172.93	1056.26	1114.6	1216.28	1152.23	1184.25
ENSG00000071626	DAZAP1	3597.94	3312.96	3455.45	3669	3883.01	3776.01	2008.11	2432.42	2220.26	1.55633	1.7007	1.09277	4071.65	3476.6	3774.12	4155.17	4154.99	4155.08
ENSG00000071655	MBD3	783.232	816.611	799.921	731.482	921.057	826.269	1110.66	1348.39	1229.53	0.650593	0.672022	1.03294	1027.08	1002.5	1014.79	1067.56	1108.75	1088.16
ENSG00000071677	PRLH	0	0	0	0	0.89947	0.449735	0	0	0	#DIV/0!	#DIV/0!	#DIV/0!	0	0	0	0	0	0
ENSG00000071794	HLTF	4482.39	5039.23	4760.81	4538.75	4548.62	4543.69	810.711	689.286	749.998	6.34776	6.05826	0.954394	2473.38	2590.06	2531.72	2542.32	2293.16	2417.74
ENSG00000071859	FAM50A	1014.83	968.055	991.441	939.329	1071.27	1005.3	1706.95	1948.35	1827.65	0.542468	0.55005	1.01398	951.972	783.237	867.605	930.353	965.265	947.809
ENSG00000071889	FAM3A	1177.13	1177.9	1177.51	1177.51	1111.74	1144.63	737.229	836.559	786.894	1.49641	1.45461	0.972071	879.483	824.349	851.916	764.819	830.476	797.648
ENSG00000071894	CPSF1	3666.33	3433.72	3550.03	3648.49	4265.29	3956.89	1670.81	2049.75	1860.28	1.90833	2.12704	1.11461	3780.82	3441.81	3611.31	4035.66	4218.47	4127.07
ENSG00000071909	MYO3B	152.27	154.414	153.342	177.518	151.111	164.315	69.8681	63.9792	66.9237	2.29129	2.45525	1.07156	160.7	164.448	162.574	163.763	149.573	156.668
ENSG00000071967	CYBRD1	745.848	803.743	774.796	654.765	546.878	600.821	366.205	346.454	356.329	2.17438	1.68614	0.775458	566.817	601.922	584.369	528.469	500.025	514.247
ENSG00000071991	CDH19	0	0	0	0	0	0	2.40924	0	1.20462	0	0	#DIV/0!	0.873369	0	0.436685	0	0	0
ENSG00000071994	PDCD2	2812.89	2667.59	2740.24	2827.8	2514.92	2671.36	951.652	1057.47	1004.56	2.7278	2.65923	0.974863	2703.08	2891.55	2797.31	2783.09	2867.1	2825.1
ENSG00000072041	SLC6A15	0	0	0	0	0.89947	0.449735	0	0	0	#DIV/0!	#DIV/0!	#DIV/0!	0	0	0	0	0	0
ENSG00000072042	RDH11	1385.93	1261.04	1323.49	1427.28	1298.83	1363.06	663.747	624.099	643.923	2.05535	2.1168	1.0299	1630.58	1906.97	1768.77	1511.05	1601.82	1556.43
ENSG00000072062	PRKACA	561.666	590.929	576.297	691.339	713.28	702.309	1593.72	1669.5	1631.61	0.353209	0.430441	1.21866	769.438	616.68	693.059	735.608	770.473	753.04
ENSG00000072071	ADGRL1	617.285	554.305	585.795	566.452	722.274	644.363	558.945	577.02	567.983	1.03136	1.13448	1.09998	888.216	770.587	829.402	867.504	828.737	848.12
ENSG00000072080	SPP2	0	0	0	0	0	0	0	0	0	#DIV/0!	#DIV/0!	#DIV/0!	0	0	0	0	0	0
ENSG00000072110	ACTN1	2968.81	2623.05	2795.93	3008	3616.77	3312.38	3678.92	3609.39	3644.16	0.767236	0.908957	1.18472	3242.82	2758.72	3000.77	3325.73	3369.73	3347.73
ENSG00000072121	ZFYVE26	236.155	211.824	223.989	218.552	247.354	232.953	505.941	508.212	507.077	0.441727	0.459404	1.04002	332.754	236.131	284.442	352.313	340.886	346.6
ENSG00000072133	RPS6KA6	0	0	0	0	0	0	1.20462	0	0.602311	0	0	#DIV/0!	0	0	0	0	0	0
ENSG00000072134	EPN2	418.514	434.536	426.525	427.292	511.798	469.545	391.502	368.182	379.842	1.1229	1.23616	1.10086	313.54	314.138	313.839	348.772	328.712	338.742
ENSG00000072135	PTPN18	1319.37	1298.66	1309.01	1445.12	1469.73	1457.43	212.014	237.81	224.912	5.82012	6.48	1.11338	1191.28	1000.39	1095.83	1128.64	1044.4	1086.52
ENSG00000072163	LIMS2	2.73539	3.95932	3.34735	2.67615	6.29629	4.48622	6.02311	3.62147	4.82229	0.694142	0.930309	1.34023	0	2.10831	1.05415	3.54083	1.73922	2.64002
ENSG00000072182	ASIC4	260.773	230.631	245.702	212.308	180.793	196.551	73.482	100.194	86.8379	2.82943	2.26342	0.799956	224.456	249.835	237.145	246.088	240.012	243.05
ENSG00000072195	SPEG	165.035	125.709	145.372	112.398	115.132	113.765	124.076	167.795	145.935	0.996138	0.779559	0.782582	115.285	114.903	115.094	107.995	111.31	109.653
ENSG00000072201	LNX1	244.361	237.559	240.96	222.121	235.661	228.891	296.337	324.725	310.531	0.775962	0.737095	0.949911	188.648	173.935	181.292	237.236	177.4	207.318
ENSG00000072210	ALDH3A2	631.874	697.831	664.852	599.458	605.343	602.401	438.483	458.719	448.601	1.48206	1.34284	0.906067	645.42	623.005	634.213	632.924	633.944	633.434
ENSG00000072274	TFRC	29769.2	32111.1	30940.2	34513.4	31767.5	33140.5	21744.6	18842.5	20293.6	1.52463	1.63305	1.07111	58152.4	69707	63929.7	58173.2	58706.4	58439.8
ENSG00000072310	SREBF1	3730.15	3646.54	3688.35	4050.8	4335.44	4193.12	1579.26	1756.41	1667.84	2.21146	2.51411	1.13686	3131.9	3201.47	3166.68	3221.27	3272.34	3246.8
ENSG00000072315	TRPC5	0	0	0	0	0	0	0	3.62147	1.81073	0	0	#DIV/0!	0	0	0	0	0	0
ENSG00000072364	AFF4	1001.15	846.305	923.728	1059.76	1123.44	1091.6	3493.4	3655.27	3574.34	0.258434	0.305399	1.18173	1104.81	1042.56	1073.69	1281.78	1140.93	1211.35
ENSG00000072401	UBE2D1	305.451	285.071	295.261	273.86	252.751	263.305	513.169	458.719	485.944	0.607604	0.541843	0.89177	303.932	383.712	343.822	321.33	329.581	325.456
ENSG00000072415	MPP5	678.376	632.502	655.439	685.095	691.692	688.394	815.529	702.564	759.047	0.863502	0.906919	1.05028	621.839	619.843	620.841	740.034	610.465	675.249
ENSG00000072422	RHOBTB1	0.911795	2.96949	1.94064	6.24436	2.69841	4.47138	1.20462	3.62147	2.41304	0.804231	1.853	2.30407	1.74674	1.05415	1.40045	1.77042	0.869608	1.32001
ENSG00000072501	SMC1A	2398.02	2341.94	2369.98	2708.27	3257.88	2983.07	809.506	791.894	800.7	2.95989	3.72558	1.25869	2856.79	2336.01	2596.4	3128.32	2803.62	2965.97
ENSG00000072506	HSD17B10	597.226	622.604	609.915	661.01	590.052	625.531	1115.48	1183.01	1149.25	0.530709	0.544297	1.0256	1028.83	1069.97	1049.4	980.81	1158.32	1069.56
ENSG00000072518	MARK2	596.314	549.356	572.835	631.572	717.777	674.674	1121.5	1191.46	1156.48	0.495325	0.583385	1.17778	626.206	613.518	619.862	701.97	673.946	687.958
ENSG00000072571	HMMR	2398.93	2763.61	2581.27	2227.45	2093.07	2160.26	238.515	217.288	227.902	11.3263	9.47891	0.836897	2424.47	2663.85	2544.16	2175.84	2372.29	2274.07
ENSG00000072609	CHFR	285.392	230.631	258.011	312.218	263.545	287.881	319.225	376.632	347.929	0.741564	0.827414	1.11577	255.024	247.726	251.375	316.904	285.231	301.068
ENSG00000072657	TRHDE	5.47077	1.97966	3.72522	2.67615	4.49735	3.58675	1.20462	4.82862	3.01662	1.2349	1.189	0.96283	10.4804	12.6499	11.5651	9.73729	13.9137	11.8255
ENSG00000072682	P4HA2	53.7959	48.5017	51.1488	43.7105	54.8677	49.2891	383.07	288.51	335.79	0.152324	0.146785	0.963641	58.5157	56.9243	57.72	54.8829	46.0892	50.4861
ENSG00000072694	FCGR2B	37.3836	27.7153	32.5494	25.8695	32.3809	29.1252	84.3236	108.644	96.4838	0.337357	0.301866	0.894799	78.6032	98.0363	88.3198	75.2427	109.571	92.4066
ENSG00000072736	NFATC3	1002.06	809.682	905.872	1194.46	1244.87	1219.66	919.127	820.866	869.996	1.04124	1.40192	1.34639	1250.66	1097.37	1174.02	1515.48	1356.59	1436.03
ENSG00000072756	TRNT1	1046.74	1149.19	1097.97	905.432	823.015	864.223	284.291	338.004	311.147	3.52877	2.77754	0.787112	664.634	786.399	725.517	645.316	660.033	652.674
ENSG00000072778	ACADVL	3845.95	3984.07	3915.01	3759.1	4068.3	3913.7	5425.62	5855.91	5640.76	0.694057	0.693825	0.999666	3438.45	3057.05	3247.75	3331.04	3271.47	3301.25
ENSG00000072786	STK10	1459.78	1295.69	1377.74	1413.9	1698.2	1556.05	967.312	989.867	978.59	1.40788	1.59009	1.12942	1269.01	1108.97	1188.99	1422.53	1447.9	1435.21
ENSG00000072803	FBXW11	674.728	657.248	665.988	744.862	776.243	760.552	1661.17	1618.8	1639.98	0.406094	0.463756	1.14199	750.224	614.572	682.398	782.524	709.6	746.062
ENSG00000072818	ACAP1	2347.87	2447.85	2397.86	2416.57	2621.95	2519.26	419.209	414.054	416.631	5.75536	6.04674	1.05063	1436.69	1301.88	1369.29	1275.58	1319.2	1297.39
ENSG00000072832	CRMP1	0	0	0	0	0	0	3.61387	1.20716	2.41051	0	0	#DIV/0!	0.873369	0	0.436685	0	0	0
ENSG00000072840	EVC	0	1.97966	0.989831	0	0	0	4.81849	1.20716	3.01282	0.328539	0	0	0	0	0	0	0	0
ENSG00000072849	DERL2	366.542	319.715	343.129	372.877	287.83	330.354	1285.33	1249.41	1267.37	0.270741	0.260661	0.96277	469.873	546.052	507.962	432.867	486.111	459.489
ENSG00000072858	SIDT1	6.38257	8.90848	7.64552	7.13641	8.09523	7.61582	27.7063	12.0716	19.8889	0.384411	0.382917	0.996115	8.73369	5.27077	7.00223	11.5077	11.3049	11.4063
ENSG00000072864	NDE1	2.73539	0	1.36769	0	0.89947	0.449735	0	12.0716	6.03578	0.226598	0.0745115	0.328827	1.74674	0	0.873369	0.885208	0	0.442604
ENSG00000072952	MRVI1	4.55898	7.91865	6.23881	7.13641	4.49735	5.81688	38.5479	49.4934	44.0206	0.141725	0.13214	0.932369	10.4804	13.704	12.0922	9.73729	10.4353	10.0863
ENSG00000072954	TMEM38A	25.5303	24.7458	25.138	21.4092	20.6878	21.0485	59.0265	55.5291	57.2778	0.438879	0.367481	0.837318	13.1005	21.0831	17.0918	10.6225	9.56569	10.0941
ENSG00000072958	AP1M1	949.179	908.665	928.922	1005.34	1046.08	1025.71	1039.59	1044.19	1041.89	0.891574	0.984474	1.1042	1248.04	1120.57	1184.31	1364.99	1364.42	1364.7
ENSG00000073008	PVR	799.644	728.516	764.08	776.976	759.153	768.064	827.576	793.101	810.338	0.942915	0.947832	1.00521	791.272	766.37	778.821	786.95	696.556	741.753
ENSG00000073050	XRCC1	626.403	631.512	628.958	696.692	748.359	722.525	467.393	505.798	486.596	1.29257	1.48486	1.14877	540.616	475.424	508.02	517.847	520.026	518.936
ENSG00000073060	SCARB1	1404.16	1437.23	1420.7	1632.45	1612.75	1622.6	283.086	281.267	282.177	5.03479	5.7503	1.14211	2227.96	2104.09	2166.03	2222.76	2093.15	2157.95
ENSG00000073067	CYP2W1	0	0	0	0	0	0	6.02311	4.82862	5.42587	0	0	#DIV/0!	0	1.05415	0.527077	0.885208	0.869608	0.877408
ENSG00000073111	MCM2	1917.51	1882.66	1900.08	2400.51	2745.18	2572.85	695.067	708.6	701.834	2.70731	3.66589	1.35407	2994.78	2492.02	2743.4	3246.06	3074.06	3160.06
ENSG00000073146	MOV10L1	27.3539	36.6237	31.9888	11.5967	10.7936	11.1951	15.6601	3.62147	9.64078	3.31807	1.16123	0.349971	13.1005	4.21662	8.65858	12.3929	10.4353	11.4141
ENSG00000073150	PANX2	182.359	177.18	179.769	166.813	210.476	188.645	1219.08	1420.82	1319.95	0.136194	0.142918	1.04937	143.233	154.961	149.097	167.304	212.184	189.744
ENSG00000073169	SELENOO	401.19	383.065	392.127	396.071	366.084	381.077	311.997	340.418	326.207	1.20208	1.16821	0.971821	506.554	504.94	505.747	593.089	560.897	576.993
ENSG00000073282	TP63	20.9713	15.8373	18.4043	16.0569	17.0899	16.5734	18.0693	14.4859	16.2776	1.13065	1.01817	0.900519	14.8473	23.1914	19.0193	20.3598	10.4353	15.3975
ENSG00000073331	ALPK1	239.802	236.57	238.186	195.359	235.661	215.51	106.007	97.7796	101.893	2.3376	2.11506	0.904798	131.005	115.957	123.481	130.126	111.31	120.718
ENSG00000073350	LLGL2	306.363	310.807	308.585	331.843	299.523	315.683	496.304	574.606	535.455	0.576304	0.58956	1.023	335.374	346.817	341.095	337.264	340.886	339.075
ENSG00000073417	PDE8A	1218.16	1218.48	1218.32	1356.81	1351.9	1354.36	1055.25	1148	1101.63	1.10593	1.22941	1.11166	1039.31	1028.85	1034.08	1203.88	1079.18	1141.53
ENSG00000073464	CLCN4	974.709	933.411	954.06	1026.75	1215.18	1120.97	514.374	505.798	510.086	1.87039	2.1976	1.17494	800.006	763.208	781.607	878.126	757.429	817.777
ENSG00000073536	NLE1	589.02	570.143	579.581	645.845	605.343	625.594	299.951	360.939	330.445	1.75394	1.89319	1.07939	582.537	547.106	564.822	585.122	566.115	575.619
ENSG00000073578	SDHA	3059.98	3235.76	3147.87	3405.85	3901	3653.43	3863.22	3751.84	3807.53	0.826749	0.959526	1.1606	3419.24	2988.53	3203.88	3532.86	3370.6	3451.73
ENSG00000073584	SMARCE1	508.782	572.122	540.452	561.992	509.999	535.996	286.7	253.503	270.101	2.00092	1.98442	0.991754	625.332	569.243	597.288	559.451	614.813	587.132
ENSG00000073598	FNDC8	31.9128	56.4204	44.1666	58.8754	39.5767	49.226	14.4555	44.6647	29.5601	1.49413	1.66529	1.11455	41.0484	29.5163	35.2823	37.1787	33.9147	35.5467
ENSG00000073605	GSDMB	117.622	106.902	112.262	57.9833	58.4655	58.2244	180.693	172.623	176.658	0.635474	0.329588	0.518649	61.1358	67.4659	64.3009	61.9645	46.9588	54.4617
ENSG00000073614	KDM5A	1021.21	1062.09	1041.65	1140.93	1308.73	1224.83	2063.52	1885.58	1974.55	0.527538	0.62031	1.17586	1192.15	1050.99	1121.57	1234.86	1177.45	1206.16
ENSG00000073670	ADAM11	307.275	282.102	294.688	321.138	322.01	321.574	56.6172	59.1506	57.8839	5.09102	5.5555	1.09123	418.344	368.954	393.649	397.458	372.192	384.825
ENSG00000073711	PPP2R3A	20.0595	17.817	18.9382	24.9774	13.492	19.2347	14.4555	22.936	18.6957	1.01297	1.02883	1.01566	23.581	37.9496	30.7653	30.0971	23.4794	26.7882
ENSG00000073712	FERMT2	475.957	495.905	485.931	456.73	438.042	447.386	713.136	679.628	696.382	0.697794	0.642443	0.920677	310.046	274.08	292.063	301.856	253.926	277.891
ENSG00000073734	ABCB11	0.911795	0.989831	0.950813	0.892051	0	0.446025	1.20462	7.24293	4.22378	0.22511	0.105599	0.469099	2.62011	3.16246	2.89129	4.42604	1.73922	3.08263
ENSG00000073737	DHRS9	6.38257	3.95932	5.17095	3.5682	3.59788	3.58304	77.0958	78.4651	77.7805	0.0664813	0.0460661	0.692918	14.8473	15.8123	15.3298	16.8189	11.3049	14.0619
ENSG00000073754	CD5L	0	0	0	0	0	0	0	1.20716	0.603578	0	0	#DIV/0!	0	0	0	0	0	0
ENSG00000073756	PTGS2	27.3539	28.7051	28.0295	33.0059	36.8783	34.9421	708.318	703.772	706.045	0.0396993	0.0494899	1.24662	117.031	114.903	115.967	96.4876	81.7432	89.1154
ENSG00000073792	IGF2BP2	5.47077	6.92882	6.19979	8.92051	4.49735	6.70893	19.274	4.82862	12.0513	0.514451	0.556698	1.08212	9.60706	3.16246	6.38476	1.77042	0.869608	1.32001
ENSG00000073803	MAP3K13	1089.6	1086.83	1088.21	1099.9	923.756	1011.83	1057.66	985.039	1021.35	1.06547	0.990678	0.929805	1075.12	1160.62	1117.87	906.453	945.264	925.858
ENSG00000073849	ST6GAL1	3747.48	3774.23	3760.85	3930.38	4067.4	3998.89	1821.39	1586.2	1703.8	2.20734	2.34705	1.06329	2719.67	2496.24	2607.95	2976.07	2768.83	2872.45
ENSG00000073861	TBX21	0	0	0	0	0	0	10.8416	14.4859	12.6637	0	0	#DIV/0!	0	0	0	0	0	0
ENSG00000073905	VDAC1P1	39.2072	41.5729	40.39	46.3866	43.1746	44.7806	16.8647	16.9002	16.8824	2.39243	2.65249	1.1087	55.8956	39.0037	47.4497	59.3089	50.4373	54.8731
ENSG00000073910	FRY	384.778	351.39	368.084	391.61	489.312	440.461	174.67	156.93	165.8	2.22004	2.65658	1.19663	291.705	275.134	283.42	316.019	269.579	292.799
ENSG00000073921	PICALM	13407.9	13767.6	13587.8	14752.7	15160.6	14956.7	4349.89	3994.48	4172.18	3.25675	3.58485	1.10074	8616.66	7833.42	8225.04	9760.3	8994.36	9377.33
ENSG00000073969	NSF	0	16.8271	8.41356	0.892051	0.89947	0.89576	25.2971	2.41431	13.8557	0.607228	0.0646493	0.106466	2.62011	2.10831	2.36421	3.54083	0.869608	2.20522
ENSG00000074047	GLI2	0.911795	0.989831	0.950813	2.67615	1.79894	2.23755	4.81849	2.41431	3.6164	0.262917	0.618722	2.3533	6.98695	1.05415	4.02055	2.65562	2.60882	2.63222
ENSG00000074054	CLASP1	1446.11	1363	1404.55	1578.93	1741.37	1660.15	1033.57	998.318	1015.94	1.38251	1.6341	1.18198	1543.24	1363.02	1453.13	1704.91	1579.21	1642.06
ENSG00000074071	MRPS34	1570.11	1606.5	1588.3	1656.54	1628.04	1642.29	1516.62	1646.56	1581.59	1.00424	1.03838	1.03399	2423.6	2260.11	2341.85	2352	2434.03	2393.02
ENSG00000074181	NOTCH3	7.29436	2.96949	5.13193	3.5682	5.39682	4.48251	50.5941	36.2147	43.4044	0.118235	0.103273	0.873456	10.4804	6.32493	8.40268	13.2781	13.0441	13.1611
ENSG00000074201	CLNS1A	3105.57	3361.47	3233.52	3411.2	3276.77	3343.99	1038.38	976.589	1007.49	3.20949	3.31914	1.03416	3327.54	3422.84	3375.19	3160.19	3281.03	3220.61
ENSG00000074211	PPP2R2C	2.73539	0	1.36769	0.892051	0	0.446025	1.20462	0	0.602311	2.27074	0.740523	0.326115	1.74674	0	0.873369	0.885208	0	0.442604
ENSG00000074219	TEAD2	23.7067	19.7966	21.7516	17.841	16.1905	17.0157	13.2508	10.8644	12.0576	1.80397	1.4112	0.782273	16.594	14.7582	15.6761	20.3598	14.7833	17.5716
ENSG00000074266	EED	1512.67	1563.93	1538.3	1596.77	1592.96	1594.87	1394.95	1169.73	1282.34	1.1996	1.24371	1.03677	1407	1491.63	1449.31	1455.28	1428.77	1442.02
ENSG00000074276	CDHR2	9.11795	1.97966	5.54881	10.7046	6.29629	8.50045	16.8647	19.3145	18.0896	0.30674	0.469908	1.53194	8.73369	5.27077	7.00223	15.9337	10.4353	13.1845
ENSG00000074317	SNCB	1.82359	0	0.911795	1.7841	4.49735	3.14073	2.40924	1.20716	1.8082	0.504256	1.73693	3.44455	0.873369	1.05415	0.963762	1.77042	1.73922	1.75482
ENSG00000074319	TSG101	964.679	1110.59	1037.63	1003.56	827.512	915.535	1329.9	1190.26	1260.08	0.823468	0.726569	0.882328	785.159	906.573	845.866	638.235	793.952	716.093
ENSG00000074356	NCBP3	888.089	865.112	876.6	900.079	849.1	874.589	1602.15	1601.9	1602.02	0.547184	0.545929	0.997706	1011.36	918.168	964.765	1189.72	1013.09	1101.41
ENSG00000074370	ATP2A3	5691.43	5362.9	5527.16	5703.77	6425.81	6064.79	1062.48	1016.42	1039.45	5.31739	5.83461	1.09727	1297.83	1176.44	1237.13	2475.04	2434.9	2454.97
ENSG00000074410	CA12	3.64718	6.92882	5.288	4.46025	6.29629	5.37827	7.22773	8.45009	7.83891	0.674583	0.686099	1.01707	0.873369	1.05415	0.963762	0.885208	2.60882	1.74702
ENSG00000074416	MGLL	156.829	178.17	167.499	173.058	183.492	178.275	93.9605	133.994	113.977	1.46958	1.56412	1.06433	179.041	165.502	172.271	213.335	193.053	203.194
ENSG00000074527	NTN4	36.4718	39.5932	38.0325	24.0854	27.8836	25.9845	14.4555	8.45009	11.4528	3.32081	2.26884	0.683217	23.581	21.0831	22.332	17.7042	13.9137	15.8089
ENSG00000074582	BCS1L	727.613	747.322	737.467	735.05	722.274	728.662	379.456	435.783	407.62	1.80921	1.7876	0.98806	710.923	714.717	712.82	749.771	762.646	756.209
ENSG00000074590	NUAK1	2.73539	2.96949	2.85244	2.67615	3.59788	3.13702	3.61387	1.20716	2.41051	1.18333	1.30139	1.09977	5.24022	6.32493	5.78257	1.77042	9.56569	5.66805
ENSG00000074603	DPP8	1224.54	1284.8	1254.67	1387.14	1404.97	1396.06	701.09	673.593	687.341	1.8254	2.03109	1.11269	1111.8	1038.34	1075.07	1261.42	1080.92	1171.17
ENSG00000074621	SLC24A1	372.012	405.831	388.922	417.48	453.333	435.406	167.443	130.373	148.908	2.61183	2.924	1.11952	233.19	204.506	218.848	215.105	241.751	228.428
ENSG00000074657	ZNF532	0	0	0	0	0	0	0	0	0	#DIV/0!	#DIV/0!	#DIV/0!	0	0	0	0	0	0
ENSG00000074660	SCARF1	0	0.989831	0.494915	1.7841	0	0.892051	0	1.20716	0.603578	0.81997	1.47794	1.80243	0.873369	0	0.436685	0	0	0
ENSG00000074695	LMAN1	4234.38	4365.15	4299.77	4469.17	4342.64	4405.91	4325.8	3745.8	4035.8	1.06541	1.09171	1.02469	2662.9	2810.38	2736.64	2900.83	2541.86	2721.35
ENSG00000074696	HACD3	2539.35	2824.98	2682.16	2400.51	2129.94	2265.23	1965.94	1883.16	1924.55	1.39366	1.17701	0.844552	3058.54	3491.36	3274.95	2756.54	2937.54	2847.04
ENSG00000074706	IPCEF1	0.911795	1.97966	1.44573	0	1.79894	0.89947	8.43236	1.20716	4.81976	0.299959	0.186621	0.622157	0	1.05415	0.527077	3.54083	1.73922	2.64002
ENSG00000074755	ZZEF1	997.504	866.102	931.803	1000.88	1179.21	1090.04	1374.47	1479.97	1427.22	0.652878	0.763751	1.16982	1076.86	1082.62	1079.74	1231.32	1153.97	1192.65
ENSG00000074771	NOX3	0	0	0	0	0	0	2.40924	0	1.20462	0	0	#DIV/0!	0	0	0	0	0	0
ENSG00000074800	ENO1	28593	32320	30456.5	30805.2	31817.8	31311.5	28859.1	29075.5	28967.3	1.05141	1.08092	1.02807	48264.1	46534.6	47399.4	50699.4	52179.1	51439.2
ENSG00000074803	SLC12A1	5.47077	0	2.73539	0.892051	2.69841	1.79523	2.40924	0	1.20462	2.27074	1.49028	0.656299	0.873369	0	0.436685	0	1.73922	0.869608
ENSG00000074842	MYDGF	1426.05	1457.03	1441.54	1398.74	1415.77	1407.25	7191.6	7401.07	7296.33	0.19757	0.192871	0.976214	1493.46	1396.75	1445.11	1323.39	1467.9	1395.64
ENSG00000074855	ANO8	330.07	299.919	314.994	322.922	297.725	310.323	279.472	282.474	280.973	1.12108	1.10446	0.985172	267.251	218.21	242.73	269.988	322.625	296.306
ENSG00000074935	TUBE1	953.738	1041.3	997.52	917.92	865.29	891.605	102.393	119.508	110.951	8.99066	8.03605	0.893822	278.605	337.329	307.967	331.953	298.276	315.114
ENSG00000074964	ARHGEF10L	1.82359	0.989831	1.40671	0.892051	1.79894	1.3455	7.22773	3.62147	5.4246	0.259321	0.248036	0.956483	2.62011	1.05415	1.83713	0.885208	1.73922	1.31221
ENSG00000074966	TXK	93.9149	83.1458	88.5304	57.9833	76.4549	67.2191	50.5941	54.322	52.4581	1.68764	1.28139	0.759278	74.2364	105.415	89.8259	77.8983	68.699	73.2987
ENSG00000075035	WSCD2	7.29436	8.90848	8.10142	14.2728	5.39682	9.83482	2.40924	1.20716	1.8082	4.48038	5.43901	1.21396	0.873369	3.16246	2.01792	0	0.869608	0.434804
ENSG00000075043	KCNQ2	0	0.989831	0.494915	0.892051	0	0.446025	0	0	0	#DIV/0!	#DIV/0!	0.901215	0	0	0	0	0	0
ENSG00000075073	TACR2	55.6195	75.2272	65.4233	61.5515	41.3756	51.4636	74.6866	80.8794	77.783	0.841101	0.66163	0.786624	51.5288	56.9243	54.2266	64.6202	66.9598	65.79
ENSG00000075089	ACTR6	581.725	568.163	574.944	521.85	527.089	524.47	477.03	446.647	461.839	1.2449	1.13561	0.91221	528.388	610.355	569.372	457.652	511.33	484.491
ENSG00000075131	TIPIN	340.1	420.678	380.389	406.775	393.068	399.922	324.043	293.339	308.691	1.23226	1.29554	1.05135	524.022	628.276	576.149	530.239	524.374	527.307
ENSG00000075142	SRI	1297.48	1337.26	1317.37	1291.69	1134.23	1212.96	493.895	496.141	495.018	2.66126	2.45034	0.920742	1295.21	1523.25	1409.23	1213.62	1391.37	1302.5
ENSG00000075151	EIF4G3	1186.25	1103.66	1144.95	1357.7	1571.37	1464.54	1037.18	1016.42	1026.8	1.11507	1.42631	1.27912	1409.62	1147.97	1278.8	1351.71	1216.58	1284.15
ENSG00000075188	NUP37	840.675	842.346	841.511	789.465	682.698	736.081	804.688	726.708	765.698	1.09901	0.961321	0.874714	1012.23	1375.67	1193.95	877.241	1116.58	996.909
ENSG00000075213	SEMA3A	13.6769	15.8373	14.7571	12.4887	17.0899	14.7893	12.0462	6.03578	9.041	1.63224	1.63581	1.00218	4.36685	5.27077	4.81881	8.85208	6.08726	7.46967
ENSG00000075218	GTSE1	860.735	818.59	839.662	811.766	948.041	879.904	237.311	264.367	250.839	3.34742	3.50785	1.04793	1072.5	984.58	1028.54	1113.59	1027.01	1070.3
ENSG00000075223	SEMA3C	239.802	278.143	258.972	196.251	185.291	190.771	61.4357	59.1506	60.2932	4.29522	3.16406	0.736646	80.35	120.174	100.262	92.0616	81.7432	86.9024
ENSG00000075234	TTC38	880.794	1023.49	952.14	924.165	884.179	904.172	238.515	287.303	262.909	3.62155	3.4391	0.949621	793.893	766.37	780.131	809.965	860.912	835.439
ENSG00000075239	ACAT1	3146.61	3247.64	3197.12	3206.03	3007.83	3106.93	610.744	568.57	589.657	5.422	5.26905	0.97179	2149.36	2267.49	2208.42	2089.09	1971.4	2030.25
ENSG00000075240	GRAMD4	654.669	516.692	585.68	610.163	751.057	680.61	150.578	183.488	167.033	3.50638	4.07471	1.16208	480.353	421.662	451.007	540.862	502.633	521.748
ENSG00000075275	CELSR1	1.82359	1.97966	1.90163	1.7841	1.79894	1.79152	20.4786	21.7288	21.1037	0.0901087	0.0848914	0.942099	2.62011	2.10831	2.36421	4.42604	6.08726	5.25665
ENSG00000075290	WNT8B	0	1.97966	0.989831	0.892051	0.89947	0.89576	4.81849	3.62147	4.21998	0.234558	0.212267	0.904963	0	0	0	0	0.869608	0.434804
ENSG00000075292	ZNF638	1641.23	1760.91	1701.07	1706.49	1816.03	1761.26	1052.84	871.566	962.203	1.76789	1.83045	1.03538	1515.3	1426.27	1470.78	1542.92	1467.03	1504.97
ENSG00000075303	SLC25A40	376.571	461.261	418.916	425.508	381.375	403.442	222.855	213.667	218.261	1.91934	1.84844	0.96306	358.955	353.142	356.048	325.756	337.408	331.582
ENSG00000075336	TIMM21	326.423	366.237	346.33	374.661	316.613	345.637	425.232	459.926	442.579	0.782527	0.780962	0.998	586.031	591.381	588.706	555.025	540.027	547.526
ENSG00000075340	ADD2	601.785	573.112	587.448	702.044	775.343	738.693	85.5282	70.015	77.7716	7.55351	9.49824	1.25746	312.666	243.51	278.088	311.593	348.713	330.153
ENSG00000075388	FGF4	0	0	0	0	0	0	0	0	0	#DIV/0!	#DIV/0!	#DIV/0!	0	0	0	0	0	0
ENSG00000075391	RASAL2	105.768	105.912	105.84	132.024	151.111	141.567	107.211	105.023	106.117	0.997391	1.33407	1.33756	137.119	131.769	134.444	125.699	113.049	119.374
ENSG00000075399	VPS9D1	355.6	373.166	364.383	338.087	399.365	368.726	107.211	115.887	111.549	3.26657	3.3055	1.01192	478.606	430.095	454.351	522.273	546.114	534.193
ENSG00000075407	ZNF37A	592.667	578.061	585.364	617.299	744.761	681.03	356.568	331.968	344.268	1.70032	1.9782	1.16343	631.446	568.189	599.818	718.789	637.423	678.106
ENSG00000075413	MARK3	1934.83	2073.7	2004.26	1945.56	1989.63	1967.6	2859.77	2899.59	2879.68	0.696002	0.683269	0.981705	2261.15	2126.23	2193.69	2074.04	2047.06	2060.55
ENSG00000075415	SLC25A3	12173.4	12693.6	12433.5	12230	11519.5	11874.8	6515.8	6752.83	6634.31	1.87412	1.7899	0.955063	12503.2	13551.2	13027.2	12171.6	12514.5	12343.1
ENSG00000075420	FNDC3B	1054.95	1085.84	1070.4	1113.28	1168.41	1140.85	2777.86	2640.05	2708.95	0.395133	0.421139	1.06582	676.861	684.146	680.504	820.588	693.947	757.267
ENSG00000075426	FOSL2	1064.98	942.319	1003.65	1149.85	1343.81	1246.83	4441.44	4676.52	4558.98	0.220147	0.273489	1.2423	874.243	832.782	853.512	1145.46	1069.62	1107.54
ENSG00000075429	CACNG5	0	0	0	0	0	0	3.61387	2.41431	3.01409	0	0	#DIV/0!	0	0	0	0	0	0
ENSG00000075461	CACNG4	0	0	0	0	0	0	1.20462	0	0.602311	0	0	#DIV/0!	2.62011	1.05415	1.83713	0.885208	0	0.442604
ENSG00000075539	FRYL	918.178	924.502	921.34	985.716	1048.78	1017.25	691.453	647.035	669.244	1.37669	1.52	1.1041	1134.51	1075.24	1104.87	1299.48	1109.62	1204.55
ENSG00000075568	TMEM131	1155.24	1074.96	1115.1	1168.59	1258.36	1213.47	622.79	650.657	636.723	1.75131	1.90581	1.08822	1181.67	1085.78	1133.72	1316.3	1047.01	1181.66
ENSG00000075618	FSCN1	5825.46	5679.65	5752.55	5924.11	6541.84	6232.98	10851.2	12154.8	11503	0.50009	0.541855	1.08351	8041.98	7111.32	7576.65	8151.88	9032.62	8592.25
ENSG00000075624	ACTB	26091	27221.3	26656.2	29807	31766.6	30786.8	58730.2	60536.4	59633.3	0.447002	0.516268	1.15496	56782.1	52345.1	54563.6	63148.9	61396.1	62272.5
ENSG00000075643	MOCOS	175.065	193.017	184.041	178.41	167.301	172.856	15.6601	15.693	15.6766	11.7399	11.0264	0.939225	67.2494	53.7619	60.5056	49.5716	55.6549	52.6133
ENSG00000075651	PLD1	434.015	451.363	442.689	406.775	458.73	432.752	171.056	169.002	170.029	2.60361	2.54517	0.977555	181.661	152.852	167.257	174.386	161.747	168.067
ENSG00000075673	ATP12A	0	0	0	0	0	0	0	2.41431	1.20716	0	0	#DIV/0!	0	0	0	0.885208	0	0.442604
ENSG00000075702	WDR62	1883.77	1848.01	1865.89	2001.76	2183.01	2092.39	838.417	857.08	847.749	2.201	2.46817	1.12139	2462.9	2440.37	2451.63	2768.93	2570.56	2669.75
ENSG00000075711	DLG1	3028.07	3089.26	3058.67	3173.92	3262.38	3218.15	1140.78	992.282	1066.53	2.86787	3.0174	1.05214	2440.19	2333.9	2387.05	2536.12	2375.77	2455.94
ENSG00000075785	RAB7A	3035.37	3347.61	3191.49	3387.12	3457.56	3422.34	12023.3	12300.9	12162.1	0.262412	0.281393	1.07233	3620.99	3141.38	3381.18	3832.95	3620.18	3726.56
ENSG00000075790	BCAP29	858.911	1011.61	935.259	808.198	695.29	751.744	795.051	829.316	812.183	1.15154	0.925584	0.803782	837.561	986.688	912.125	793.146	784.387	788.766
ENSG00000075826	SEC31B	306.363	290.02	298.192	238.178	244.656	241.417	107.211	135.201	121.206	2.4602	1.99178	0.809602	208.735	203.452	206.094	220.417	212.184	216.301
ENSG00000075856	SART3	1281.07	1210.56	1245.82	1443.34	1574.97	1509.15	2497.18	2613.49	2555.34	0.487536	0.590589	1.21138	1329.27	1168	1248.64	1501.31	1490.51	1495.91
ENSG00000075884	ARHGAP15	2307.75	2609.19	2458.47	2169.47	1943.75	2056.61	1140.78	1140.76	1140.77	2.1551	1.80283	0.83654	1978.18	2287.51	2132.85	1731.47	1894.88	1813.17
ENSG00000075886	TUBA3D	12.7651	7.91865	10.3419	9.81256	3.59788	6.70522	4.81849	6.03578	5.42713	1.90559	1.2355	0.648355	5.24022	2.10831	3.67426	9.73729	5.21765	7.47747
ENSG00000075891	PAX2	0	0	0	0	0.89947	0.449735	3.61387	4.82862	4.22124	0	0.106541	#DIV/0!	0.873369	2.10831	1.49084	0.885208	1.73922	1.31221
ENSG00000075914	EXOSC7	443.132	413.749	428.441	520.958	474.021	497.489	231.287	223.324	227.306	1.88487	2.18864	1.16116	514.414	468.044	491.229	485.094	467.849	476.471
ENSG00000075945	KIFAP3	1153.42	1289.75	1221.59	1179.29	1186.4	1182.85	637.245	562.534	599.89	2.03635	1.97177	0.968288	975.553	955.064	965.309	1017.99	958.308	988.149
ENSG00000075975	MKRN2	935.502	979.933	957.717	1000.88	929.152	965.017	891.421	895.709	893.565	1.07179	1.07996	1.00762	682.101	653.576	667.838	693.118	685.251	689.184
ENSG00000076003	MCM6	3172.14	3518.85	3345.49	3740.37	3766.08	3753.22	528.829	434.576	481.703	6.94514	7.79158	1.12188	4055.05	3862.42	3958.74	4255.19	3968.02	4111.61
ENSG00000076043	REXO2	701.17	746.333	723.752	820.687	781.639	801.163	1123.91	1065.92	1094.92	0.661011	0.731712	1.10696	824.461	737.908	781.184	809.08	758.298	783.689
ENSG00000076053	RBM7	751.319	779.987	765.653	661.902	649.417	655.659	1023.93	1004.35	1014.14	0.754977	0.646517	0.85634	781.665	829.619	805.642	795.802	793.952	794.877
ENSG00000076067	RBMS2	185.094	194.997	190.046	169.49	211.375	190.433	302.36	270.403	286.382	0.66361	0.664961	1.00204	178.167	184.477	181.322	232.81	205.228	219.019
ENSG00000076108	BAZ2A	2272.19	1878.7	2075.45	2355.91	2702.01	2528.96	3228.39	3213.45	3220.92	0.644365	0.785167	1.21851	2509.19	2240.08	2374.63	2672.44	2588.82	2630.63
ENSG00000076201	PTPN23	911.795	826.509	869.152	905.432	901.269	903.35	1069.7	1251.82	1160.76	0.748777	0.778239	1.03935	1023.59	933.981	978.785	1153.43	1162.67	1158.05
ENSG00000076242	MLH1	874.412	904.706	889.559	916.136	896.771	906.454	314.406	293.339	303.873	2.92741	2.98301	1.01899	709.176	729.475	719.325	728.526	737.428	732.977
ENSG00000076248	UNG	895.383	892.828	894.105	992.852	1040.69	1016.77	678.202	651.864	665.033	1.34445	1.5289	1.13719	1403.5	1342.99	1373.25	1328.7	1388.76	1358.73
ENSG00000076258	FMO4	0.911795	1.97966	1.44573	0	2.69841	1.3492	4.81849	2.41431	3.6164	0.39977	0.37308	0.933235	2.62011	1.05415	1.83713	0.885208	3.47843	2.18182
ENSG00000076321	KLHL20	230.684	303.878	267.281	264.047	269.841	266.944	278.268	253.503	265.885	1.00525	1.00398	0.998739	219.216	201.343	210.28	209.794	179.139	194.467
ENSG00000076344	RGS11	1.82359	3.95932	2.89146	0.892051	4.49735	2.6947	6.02311	4.82862	5.42587	0.532902	0.49664	0.931952	1.74674	1.05415	1.40045	1.77042	0	0.885208
ENSG00000076351	SLC46A1	237.979	206.875	222.427	247.99	211.375	229.683	215.627	212.459	214.043	1.03917	1.07307	1.03262	301.312	267.755	284.534	296.545	261.752	279.148
ENSG00000076356	PLXNA2	76.5908	74.2373	75.4141	103.478	129.524	116.501	134.918	183.488	159.203	0.473698	0.731777	1.54482	90.8304	89.6031	90.2168	128.355	109.571	118.963
ENSG00000076382	SPAG5	807.851	796.814	802.332	849.232	941.745	895.489	350.545	360.939	355.742	2.25537	2.51724	1.11611	912.671	828.565	870.618	1071.99	1022.66	1047.32
ENSG00000076513	ANKRD13A	1203.57	1209.57	1206.57	1258.68	1340.21	1299.45	791.437	811.208	801.323	1.50573	1.62163	1.07697	917.038	828.565	872.801	983.466	902.653	943.06
ENSG00000076554	TPD52	2396.2	2615.13	2505.67	2456.71	2363.81	2410.26	1394.95	1356.84	1375.9	1.82111	1.75177	0.961923	2180.8	2122.01	2151.41	2227.18	2066.19	2146.69
ENSG00000076555	ACACB	504.223	493.926	499.074	622.651	688.094	655.373	65.0496	56.7363	60.893	8.19593	10.7627	1.31318	427.078	384.766	405.922	481.553	427.847	454.7
ENSG00000076604	TRAF4	499.664	500.854	500.259	467.435	438.941	453.188	1163.67	1243.37	1203.52	0.415664	0.376553	0.905906	825.334	764.262	794.798	769.246	839.172	804.209
ENSG00000076641	PAG1	629.139	533.519	581.329	562.884	584.655	573.77	210.809	255.917	233.363	2.49109	2.4587	0.986997	456.772	416.391	436.582	469.16	396.541	432.851
ENSG00000076650	GPATCH1	371.101	371.187	371.144	355.036	430.846	392.941	389.093	417.676	403.384	0.920074	0.974111	1.05873	347.601	305.705	326.653	419.588	384.367	401.978
ENSG00000076662	ICAM3	5501.77	5340.14	5420.96	5216.71	4972.27	5094.49	3262.12	3352.27	3307.19	1.63914	1.54043	0.939777	3758.98	4111.2	3935.09	3488.6	3741.05	3614.83
ENSG00000076685	NT5C2	1987.71	2010.35	1999.03	1915.23	1813.33	1864.28	1438.32	1320.63	1379.47	1.44913	1.35144	0.932593	1576.43	1601.26	1588.85	1517.25	1506.16	1511.7
ENSG00000076706	MCAM	0	0	0	0	0	0	12.0462	2.41431	7.23027	0	0	#DIV/0!	5.24022	5.27077	5.25549	2.65562	5.21765	3.93664
ENSG00000076716	GPC4	1220.89	1254.12	1237.5	1320.24	1352.8	1336.52	202.377	156.93	179.653	6.88829	7.43943	1.08001	708.302	767.424	737.863	779.868	699.165	739.516
ENSG00000076770	MBNL3	440.397	454.332	447.365	514.713	585.555	550.134	28.9109	47.0791	37.995	11.7743	14.4791	1.22972	451.532	443.799	447.665	554.14	496.546	525.343
ENSG00000076826	CAMSAP3	128.563	95.0238	111.793	113.29	116.032	114.661	313.202	323.518	318.36	0.351154	0.360162	1.02565	70.7429	63.2493	66.9961	86.7504	92.1785	89.4644
ENSG00000076864	RAP1GAP	1013.92	1036.35	1025.13	1138.26	1123.44	1130.85	1007.06	959.689	983.376	1.04246	1.14996	1.10312	719.656	606.139	662.897	850.685	872.217	861.451
ENSG00000076924	XAB2	962.856	912.624	937.74	1056.19	1137.83	1097.01	1873.19	2089.59	1981.39	0.473275	0.553657	1.16984	995.641	955.064	975.352	1087.92	1114.84	1101.38
ENSG00000076928	ARHGEF1	2353.34	2211.28	2282.31	2480.79	2852.22	2666.51	2283.96	2599.01	2441.48	0.934805	1.09217	1.16834	2556.35	2342.33	2449.34	2617.56	2672.31	2644.93
ENSG00000076944	STXBP2	856.176	837.397	846.786	877.778	983.121	930.449	1216.67	1271.13	1243.9	0.68075	0.748009	1.0988	577.297	523.915	550.606	588.663	615.683	602.173
ENSG00000076984	MAP2K7	1000.24	906.685	953.462	979.472	1103.65	1041.56	1410.61	1671.91	1541.26	0.618625	0.675785	1.0924	930.138	814.861	872.5	879.011	988.744	933.878
ENSG00000077009	NMRK2	0	0	0	0	0.89947	0.449735	22.8878	30.1789	26.5334	0	0.0169498	#DIV/0!	0	1.05415	0.527077	0.885208	0	0.442604
ENSG00000077044	DGKD	652.845	604.787	628.816	718.101	812.221	765.161	177.079	171.416	174.248	3.60875	4.39122	1.21683	640.18	553.431	596.805	644.431	645.249	644.84
ENSG00000077063	CTTNBP2	11.8533	16.8271	14.3402	9.81256	7.19576	8.50416	14.4555	8.45009	11.4528	1.25212	0.742541	0.593028	39.3016	50.5994	44.9505	56.6533	57.3941	57.0237
ENSG00000077080	ACTL6B	8.20616	0.989831	4.59799	1.7841	4.49735	3.14073	4.81849	4.82862	4.82356	0.953237	0.651123	0.683064	6.11358	3.16246	4.63802	2.65562	2.60882	2.63222
ENSG00000077092	RARB	13.6769	15.8373	14.7571	19.6251	15.291	17.4581	13.2508	25.3503	19.3006	0.764595	0.904536	1.18303	13.9739	23.1914	18.5827	11.5077	22.6098	17.0588
ENSG00000077097	TOP2B	5434.3	5344.1	5389.2	6045.43	6999.67	6522.55	2768.22	2662.98	2715.6	1.98453	2.40188	1.2103	5131.04	4240.86	4685.95	5783.95	5068.08	5426.01
ENSG00000077147	TM9SF3	4934.64	5357.96	5146.3	5305.92	5586.61	5446.26	6214.65	5315.11	5764.88	0.892698	0.944732	1.05829	4848.95	4929.23	4889.09	5614.87	4821.11	5217.99
ENSG00000077150	NFKB2	3343.55	3426.79	3385.17	3563.74	3826.34	3695.04	2347.81	2329.81	2338.81	1.44739	1.57988	1.09154	1820.1	1577.01	1698.56	1943.03	1974.88	1958.96
ENSG00000077152	UBE2T	606.344	647.349	626.847	584.293	439.841	512.067	193.944	149.687	171.816	3.64837	2.98033	0.816894	659.394	937.143	798.268	539.092	713.948	626.52
ENSG00000077157	PPP1R12B	183.271	178.17	180.72	186.439	192.487	189.463	126.485	95.3653	110.925	1.62921	1.70802	1.04838	164.193	169.719	166.956	168.189	167.834	168.012
ENSG00000077232	DNAJC10	3074.57	3413.93	3244.25	2875.97	2845.02	2860.5	1167.28	1012.8	1090.04	2.97626	2.62421	0.881713	2092.59	2125.17	2108.88	2007.65	1965.31	1986.48
ENSG00000077235	GTF3C1	1541.85	1415.46	1478.65	1729.69	1836.72	1783.2	1726.22	1751.58	1738.9	0.850336	1.02548	1.20596	2062.02	2014.49	2038.26	2316.59	2103.58	2210.09
ENSG00000077238	IL4R	509.694	510.753	510.223	574.481	615.237	594.859	183.103	236.602	209.853	2.43134	2.83465	1.16588	524.895	503.886	514.39	534.665	531.331	532.998
ENSG00000077254	USP33	2752.71	3138.75	2945.73	2627.98	2405.18	2516.58	1258.83	1145.59	1202.21	2.45026	2.0933	0.854315	2345	2568.97	2456.99	2243.12	2208.8	2225.96
ENSG00000077264	PAK3	0	0	0	0	0	0	0	0	0	#DIV/0!	#DIV/0!	#DIV/0!	0	0	0	0	0	0
ENSG00000077274	CAPN6	0	0	0	0	0	0	0	0	0	#DIV/0!	#DIV/0!	#DIV/0!	0	0	0	0	0	0
ENSG00000077279	DCX	0	0	0	0	0	0	2.40924	0	1.20462	0	0	#DIV/0!	0	0	0	0	0	0
ENSG00000077312	SNRPA	2105.34	2119.23	2112.28	2460.28	2507.72	2484	1160.05	1173.36	1166.7	1.81047	2.12908	1.17598	2122.29	1855.31	1988.8	2053.68	2136.63	2095.15
ENSG00000077327	SPAG6	62.0021	48.5017	55.2519	64.2277	61.164	62.6958	19.274	13.2787	16.2763	3.39462	3.85196	1.13473	51.5288	50.5994	51.0641	29.2119	50.4373	39.8246
ENSG00000077348	EXOSC5	649.198	630.522	639.86	592.322	588.253	590.288	367.41	386.29	376.85	1.69792	1.56637	0.922526	598.258	453.286	525.772	452.341	553.94	503.141
ENSG00000077380	DYNC1I2	2055.19	2285.52	2170.35	2072.23	2048.99	2060.61	2327.33	2075.1	2201.22	0.985979	0.936125	0.949437	2114.43	2239.02	2176.73	2093.52	2168.8	2131.16
ENSG00000077420	APBB1IP	985.651	1002.7	994.175	1195.35	1258.36	1226.85	238.515	208.838	223.677	4.4447	5.48494	1.23404	1193.02	946.631	1069.83	1234.86	1241.8	1238.33
ENSG00000077454	LRCH4	252.567	219.742	236.155	232.825	250.053	241.439	192.74	199.181	195.96	1.20512	1.23208	1.02238	243.67	207.668	225.669	230.154	294.797	262.476
ENSG00000077458	FAM76B	688.405	671.105	679.755	563.776	528.888	546.332	361.387	385.083	373.235	1.82125	1.46378	0.803719	517.908	554.485	536.197	496.602	469.588	483.095
ENSG00000077463	SIRT6	263.509	250.427	256.968	273.86	259.947	266.903	676.998	691.7	684.349	0.375493	0.39001	1.03866	264.631	245.618	255.124	252.284	259.143	255.714
ENSG00000077498	TYR	0	0	0	0	0	0	1.20462	0	0.602311	0	0	#DIV/0!	0	0	0	0	0	0
ENSG00000077514	POLD3	424.897	422.658	423.777	434.429	420.952	427.69	242.129	226.945	234.537	1.80687	1.82355	1.00923	476.86	501.777	489.319	514.306	483.502	498.904
ENSG00000077522	ACTN2	0.911795	0	0.455898	0	0.89947	0.449735	68.6635	74.8436	71.7536	0.00635366	0.00626777	0.986482	1.74674	0	0.873369	0.885208	0	0.442604
ENSG00000077549	CAPZB	3654.48	3741.56	3698.02	4024.93	4178.94	4101.94	8337.19	8747.05	8542.12	0.432916	0.480201	1.10923	5372.09	4870.19	5121.14	5452.88	5434.18	5443.53
ENSG00000077585	GPR137B	171.417	185.098	178.258	138.268	157.407	147.838	143.35	143.651	143.501	1.24221	1.03022	0.829346	131.005	128.607	129.806	135.437	108.701	122.069
ENSG00000077616	NAALAD2	10.0297	27.7153	18.8725	18.7331	15.291	17.012	51.7988	36.2147	44.0067	0.428855	0.386578	0.901418	9.60706	17.9206	13.7638	17.7042	14.7833	16.2437
ENSG00000077684	JADE1	1509.02	1693.6	1601.31	1640.48	1673.91	1657.2	663.747	651.864	657.805	2.43432	2.51928	1.0349	1852.42	1659.24	1755.83	1858.94	1674.87	1766.9
ENSG00000077713	SLC25A43	513.341	511.743	512.542	502.225	501.904	502.064	113.234	169.002	141.118	3.632	3.55776	0.979558	418.344	437.474	427.909	479.783	440.022	459.902
ENSG00000077721	UBE2A	983.827	1052.19	1018.01	1046.38	961.533	1003.95	3339.21	3341.41	3340.31	0.304765	0.300557	0.986194	986.034	913.952	949.993	1005.6	1040.05	1022.82
ENSG00000077782	FGFR1	103.945	101.953	102.949	107.938	120.529	114.234	49.3895	28.9717	39.1806	2.62754	2.91556	1.10962	200.002	185.531	192.766	232.81	195.662	214.236
ENSG00000077800	FKBP6	1.82359	2.96949	2.39654	0	0	0	6.02311	2.41431	4.21871	0.568074	0	0	0.873369	0	0.436685	0	0	0
ENSG00000077935	SMC1B	17.3241	21.7763	19.5502	16.0569	11.6931	13.875	10.8416	9.65724	10.2494	1.90744	1.35374	0.709712	8.73369	3.16246	5.94808	9.73729	6.95686	8.34707
ENSG00000077942	FBLN1	22.7949	17.817	20.3059	22.3013	30.582	26.4416	16.8647	7.24293	12.0538	1.6846	2.19363	1.30216	35.8081	35.8412	35.8247	31.8675	35.6539	33.7607
ENSG00000077943	ITGA8	10.9415	13.8576	12.3996	15.1649	15.291	15.2279	15.6601	16.9002	16.2801	0.761639	0.935369	1.2281	75.9831	82.224	79.1036	69.0462	60.8726	64.9594
ENSG00000077984	CST7	174.153	155.403	164.778	151.649	152.01	151.83	85.5282	92.951	89.2396	1.84647	1.70137	0.921418	56.769	36.8954	46.8322	52.2273	46.9588	49.593
ENSG00000078018	MAP2	0	0	0	0	1.79894	0.89947	4.81849	9.65724	7.23787	0	0.124273	#DIV/0!	0.873369	0	0.436685	0	1.73922	0.869608
ENSG00000078043	PIAS2	612.726	718.617	665.672	681.527	682.698	682.112	616.767	677.214	646.99	1.02887	1.05428	1.0247	799.133	902.356	850.744	829.44	852.216	840.828
ENSG00000078053	AMPH	12.7651	11.878	12.3216	10.7046	9.89417	10.2994	2.40924	2.41431	2.41178	5.10891	4.27046	0.835884	5.24022	6.32493	5.78257	7.08166	7.82647	7.45407
ENSG00000078061	ARAF	796.909	748.312	772.611	795.709	801.428	798.568	842.031	925.888	883.96	0.874034	0.903399	1.0336	809.613	704.175	756.894	822.358	898.305	860.332
ENSG00000078070	MCCC1	1261.92	1383.78	1322.85	1372.87	1254.76	1313.81	373.433	392.326	382.879	3.45502	3.4314	0.993166	1416.6	1337.72	1377.16	1329.58	1367.02	1348.3
ENSG00000078081	LAMP3	115.798	131.648	123.723	110.614	95.3438	102.979	13.2508	14.4859	13.8684	8.92123	7.42547	0.832337	49.782	49.5453	49.6636	50.4568	42.6108	46.5338
ENSG00000078098	FAP	0	0	0	0	0.89947	0.449735	2.40924	3.62147	3.01536	0	0.149148	#DIV/0!	0.873369	0	0.436685	0	0	0
ENSG00000078114	NEBL	0.911795	0.989831	0.950813	0	1.79894	0.89947	3.61387	0	1.80693	0.526203	0.497788	0.946001	0	0	0	0	0	0
ENSG00000078124	ACER3	1007.53	1085.84	1046.69	1066	1007.41	1036.7	845.645	825.694	835.67	1.25252	1.24057	0.99046	1390.4	1385.16	1387.78	1297.71	1274.85	1286.28
ENSG00000078140	UBE2K	1813.56	1982.63	1898.1	2082.05	2015.71	2048.88	2795.93	2809.05	2802.49	0.677289	0.731093	1.07944	2707.44	2660.69	2684.06	2975.18	2724.48	2849.83
ENSG00000078142	PIK3C3	633.698	592.909	613.303	663.686	625.132	644.409	643.268	508.212	575.74	1.06524	1.11927	1.05072	480.353	533.402	506.878	495.716	500.894	498.305
ENSG00000078177	N4BP2	304.54	356.339	330.439	278.32	315.714	297.017	157.806	164.173	160.989	2.05255	1.84495	0.898854	280.352	314.138	297.245	283.266	275.666	279.466
ENSG00000078237	TIGAR	0.911795	0	0.455898	3.5682	0	1.7841	101.188	117.094	109.141	0.00417714	0.0163467	3.91338	18.3408	8.43323	13.387	14.1633	20.001	17.0822
ENSG00000078246	TULP3	196.948	211.824	204.386	247.098	216.772	231.935	825.166	729.122	777.144	0.262996	0.298446	1.13479	248.037	205.56	226.798	239.891	233.055	236.473
ENSG00000078269	SYNJ2	1131.54	1038.33	1084.94	1197.13	1412.17	1304.65	1451.57	1502.91	1477.24	0.734434	0.883168	1.20251	1440.19	1353.53	1396.86	1503.08	1441.81	1472.45
ENSG00000078295	ADCY2	0	0	0	0	0	0	1.20462	12.0716	6.63809	0	0	#DIV/0!	0	0	0	0	0	0
ENSG00000078304	PPP2R5C	3408.29	3634.66	3521.47	3366.6	3230.9	3298.75	1596.12	1571.72	1583.92	2.22327	2.08265	0.936752	2489.98	2689.15	2589.56	2438.75	2546.21	2492.48
ENSG00000078319	PMS2P1	565.313	554.305	559.809	545.043	472.222	508.632	199.967	199.181	199.574	2.80502	2.54859	0.908582	363.322	514.427	438.874	361.165	421.76	391.462
ENSG00000078328	RBFOX1	0	0	0	0	0	0	3.61387	1.20716	2.41051	0	0	#DIV/0!	0	0	0	0	0	0
ENSG00000078369	GNB1	8738.64	8370.01	8554.33	9155.12	9725.97	9440.54	9271.98	9856.42	9564.2	0.894411	0.987071	1.1036	8802.69	7716.41	8259.55	9586.8	9088.27	9337.54
ENSG00000078399	HOXA9	4.55898	12.8678	8.71339	2.67615	3.59788	3.13702	2.40924	6.03578	4.22251	2.06356	0.742927	0.360022	3.49348	7.37908	5.43628	9.73729	6.08726	7.91227
ENSG00000078401	EDN1	0	0	0	0	0	0	2.40924	1.20716	1.8082	0	0	#DIV/0!	0	0	0	0	0	0
ENSG00000078403	MLLT10	1096.89	1258.08	1177.48	1115.96	1175.61	1145.78	544.489	551.67	548.08	2.14838	2.09054	0.973077	874.243	882.327	878.285	870.159	839.172	854.666
ENSG00000078487	ZCWPW1	67.4728	64.339	65.9059	74.0402	85.4496	79.7449	208.4	214.874	211.637	0.311411	0.376801	1.20998	96.944	70.6283	83.7862	124.814	109.571	117.192
ENSG00000078549	ADCYAP1R1	2.73539	0	1.36769	2.67615	1.79894	2.23755	4.81849	1.20716	3.01282	0.453957	0.742674	1.636	0.873369	0	0.436685	2.65562	0	1.32781
ENSG00000078579	FGF20	0	0	0	0	0	0	0	0	0	#DIV/0!	#DIV/0!	#DIV/0!	0	0	0	0	0	0
ENSG00000078589	P2RY10	1.82359	2.96949	2.39654	2.67615	0.89947	1.78781	6.02311	4.82862	5.42587	0.441688	0.329498	0.745996	1.74674	0	0.873369	4.42604	0.869608	2.64782
ENSG00000078596	ITM2A	1899.27	2084.58	1991.93	1918.8	1460.74	1689.77	1902.1	1656.22	1779.16	1.11959	0.949758	0.848309	2090.85	2803	2446.92	1848.31	2241.85	2045.08
ENSG00000078618	NRDC	5707.84	5673.71	5690.77	5720.72	5943.7	5832.21	4866.67	4928.82	4897.74	1.16192	1.19079	1.02485	5538.03	5188.55	5363.29	5891.06	5472.44	5681.75
ENSG00000078668	VDAC3	1857.33	2053.9	1955.61	1830.49	1636.14	1733.31	1076.93	1174.56	1125.75	1.73717	1.5397	0.886327	2992.16	3989.97	3491.07	2938.89	3213.2	3076.05
ENSG00000078674	PCM1	1603.85	1592.64	1598.24	1640.48	1751.27	1695.87	716.75	636.171	676.461	2.36265	2.50698	1.06109	1138.87	1020.42	1079.65	1231.32	1016.57	1123.95
ENSG00000078687	TNRC6C	396.631	322.685	359.658	406.775	462.328	434.551	314.406	313.86	314.133	1.14492	1.38333	1.20824	306.553	249.835	278.194	310.708	284.362	297.535
ENSG00000078699	CBFA2T2	500.576	563.214	531.895	526.31	581.957	554.133	956.47	946.41	951.44	0.559042	0.582416	1.04181	406.99	411.12	409.055	446.145	434.804	440.474
ENSG00000078725	BRINP1	0	0	0	0	0	0	0	0	0	#DIV/0!	#DIV/0!	#DIV/0!	0	0	0	0	0	0
ENSG00000078747	ITCH	610.903	607.756	609.329	642.277	625.132	633.704	638.45	633.757	636.103	0.95791	0.996228	1.04	556.336	544.998	550.667	574.5	516.547	545.524
ENSG00000078795	PKD2L2	69.2964	81.1661	75.2313	62.4436	56.6666	59.5551	84.3236	95.3653	89.8444	0.837351	0.662869	0.791626	81.2233	83.2782	82.2508	81.4391	75.6559	78.5475
ENSG00000078804	TP53INP2	107.592	101.953	104.772	132.916	125.926	129.421	2291.19	2332.22	2311.71	0.0453224	0.0559849	1.23526	169.434	143.365	156.399	188.549	166.965	177.757
ENSG00000078808	SDF4	3052.69	2872.49	2962.59	3091.85	3088.78	3090.31	5485.85	5563.78	5524.81	0.536233	0.559352	1.04311	2789.54	2668.06	2728.8	2726.44	2846.23	2786.33
ENSG00000078814	MYH7B	40.119	23.7559	31.9375	20.5172	20.6878	20.6025	49.3895	66.3935	57.8915	0.551678	0.355881	0.645088	24.4543	32.6788	28.5666	22.1302	16.5226	19.3264
ENSG00000078898	BPIFB2	0.911795	0	0.455898	0	0	0	2.40924	0	1.20462	0.378457	0	0	0	0	0	0	0	0
ENSG00000078900	TP73	32.8246	37.6136	35.2191	30.3297	42.2751	36.3024	33.7294	28.9717	31.3506	1.1234	1.15795	1.03076	21.8342	26.3539	24.094	30.0971	11.3049	20.701
ENSG00000078902	TOLLIP	599.961	602.807	601.384	520.958	572.962	546.96	1478.07	1712.95	1595.51	0.376922	0.342811	0.909502	603.498	543.944	573.721	676.299	693.078	684.688
ENSG00000078967	UBE2D4	399.366	398.902	399.134	424.616	360.687	392.652	249.357	257.124	253.24	1.57611	1.55051	0.983759	455.025	472.261	463.643	404.54	457.414	430.977
ENSG00000079101	CLUL1	2.73539	2.96949	2.85244	3.5682	4.49735	4.03278	2.40924	0	1.20462	2.36791	3.34775	1.4138	1.74674	4.21662	2.98168	0	4.34804	2.17402
ENSG00000079102	RUNX1T1	8.20616	7.91865	8.0624	10.7046	5.39682	8.05071	10.8416	6.03578	8.43869	0.955409	0.954024	0.99855	23.581	21.0831	22.332	16.8189	20.001	18.41
ENSG00000079112	CDH17	0	0	0	0	0	0	1.20462	1.20716	1.20589	0	0	#DIV/0!	0	0	0	0	0	0
ENSG00000079134	THOC1	517.9	552.326	535.113	512.037	501.904	506.971	320.43	340.418	330.424	1.61947	1.5343	0.947409	682.975	685.2	684.087	640.89	667.859	654.375
ENSG00000079150	FKBP7	168.682	124.719	146.7	175.734	136.719	156.227	356.568	344.039	350.304	0.418781	0.445975	1.06494	137.119	158.123	147.621	119.503	141.746	130.625
ENSG00000079156	OSBPL6	1228.19	1284.8	1256.49	1344.32	1319.52	1331.92	2430.93	2205.47	2318.2	0.542013	0.57455	1.06003	1177.3	1122.67	1149.99	1261.42	1174.84	1218.13
ENSG00000079215	SLC1A3	7.29436	12.8678	10.0811	12.4887	12.5926	12.5406	15.6601	13.2787	14.4694	0.696717	0.866701	1.24398	39.3016	15.8123	27.557	38.0639	44.35	41.207
ENSG00000079246	XRCC5	5771.66	6781.33	6276.5	6203.32	6328.67	6266	6135.14	5654.32	5894.73	1.06476	1.06298	0.998327	8066.44	8161.26	8113.85	8159.84	8080.4	8120.12
ENSG00000079257	LXN	1276.51	1249.17	1262.84	1256.01	1004.71	1130.36	248.152	269.196	258.674	4.88198	4.36982	0.895092	1601.76	1910.13	1755.94	1333.12	1586.17	1459.64
ENSG00000079263	SP140	4.55898	0	2.27949	1.7841	4.49735	3.14073	20.4786	32.5932	26.5359	0.0859021	0.118358	1.37782	0.873369	2.10831	1.49084	3.54083	4.34804	3.94444
ENSG00000079277	MKNK1	1213.6	1228.38	1220.99	1223	1330.32	1276.66	1249.19	1384.61	1316.9	0.92717	0.969442	1.04559	1226.21	1101.59	1163.9	1195.92	1164.41	1180.16
ENSG00000079308	TNS1	318.217	247.458	282.837	395.178	435.343	415.261	291.519	286.096	288.807	0.979328	1.43785	1.4682	417.47	377.387	397.429	463.849	472.197	468.023
ENSG00000079313	REXO1	671.081	580.041	625.561	675.282	758.253	716.768	1082.96	1337.53	1210.24	0.516889	0.592252	1.1458	732.757	673.605	703.181	855.111	914.828	884.969
ENSG00000079332	SAR1A	2014.16	2195.45	2104.8	2149.84	2001.32	2075.58	5777.37	5423.75	5600.56	0.37582	0.370603	0.986118	2568.58	2998.01	2783.3	2482.12	2611.43	2546.78
ENSG00000079335	CDC14A	533.4	607.756	570.578	529.878	456.031	492.955	343.317	310.239	326.778	1.74607	1.50853	0.863956	378.169	384.766	381.468	427.555	373.931	400.743
ENSG00000079337	RAPGEF3	291.774	248.448	270.111	218.552	224.867	221.71	427.641	508.212	467.927	0.577251	0.473813	0.82081	220.089	213.993	217.041	218.646	201.749	210.198
ENSG00000079385	CEACAM1	22.7949	24.7458	23.7703	34.79	34.1799	34.4849	66.2542	48.2862	57.2702	0.415056	0.602144	1.45075	45.4152	62.1951	53.8051	69.9314	67.8294	68.8804
ENSG00000079387	SENP1	1654	1763.88	1708.94	1778.75	1726.98	1752.87	1307.02	1208.36	1257.69	1.35879	1.39372	1.0257	1479.49	1502.17	1490.83	1570.36	1485.29	1527.82
ENSG00000079393	DUSP13	48.3251	46.5221	47.4236	45.4946	42.2751	43.8848	1043.2	1063.5	1053.35	0.0450215	0.041662	0.92538	35.8081	42.1662	38.9872	23.9006	32.1755	28.0381
ENSG00000079432	CIC	1408.72	1228.38	1318.55	1325.59	1546.19	1435.89	3587.37	4266.09	3926.73	0.335789	0.365671	1.08899	1641.06	1474.76	1557.91	1717.3	1843.57	1780.44
ENSG00000079435	LIPE	210.625	234.59	222.607	291.701	334.603	313.152	115.644	90.5367	103.09	2.15935	3.03765	1.40674	254.15	208.723	231.436	246.973	255.665	251.319
ENSG00000079459	FDFT1	6153.71	6490.32	6322.01	6549.44	6176.66	6363.05	4877.52	4643.93	4760.72	1.32795	1.33657	1.00649	6267.3	6732.88	6500.09	5722.87	6262.05	5992.46
ENSG00000079462	PAFAH1B3	563.489	597.858	580.674	581.617	602.645	592.131	387.888	443.026	415.457	1.39767	1.42525	1.01973	961.579	930.818	946.199	883.437	942.655	913.046
ENSG00000079482	OPHN1	352.865	426.617	389.741	400.531	401.164	400.847	130.099	144.859	137.479	2.83491	2.9157	1.0285	271.618	275.134	273.376	316.904	238.273	277.588
ENSG00000079557	AFM	0.911795	0.989831	0.950813	0.892051	0	0.446025	0	0	0	#DIV/0!	#DIV/0!	0.469099	0.873369	2.10831	1.49084	0	0	0
ENSG00000079616	KIF22	1467.08	1592.64	1529.86	1597.66	1620.84	1609.25	598.697	639.792	619.245	2.47052	2.59874	1.0519	1789.53	1597.04	1693.29	1758.91	1667.04	1712.97
ENSG00000079689	SCGN	21.8831	24.7458	23.3144	17.841	20.6878	19.2644	56.6172	49.4934	53.0553	0.439436	0.363101	0.826287	25.3277	32.6788	29.0032	32.7527	24.349	28.5509
ENSG00000079691	CARMIL1	227.949	214.793	221.371	220.337	263.545	241.941	114.439	118.301	116.37	1.9023	2.07906	1.09292	312.666	267.755	290.211	357.624	293.058	325.341
ENSG00000079739	PGM1	1.82359	0	0.911795	0	0.89947	0.449735	9.63698	12.0716	10.8543	0.0840034	0.0414339	0.493241	0	5.27077	2.63539	0	0	0
ENSG00000079785	DDX1	4401.24	4923.42	4662.33	4653.83	4755.5	4704.66	2168.32	2142.7	2155.51	2.16298	2.18262	1.00908	6059.44	5765.17	5912.3	5918.5	5577.67	5748.08
ENSG00000079805	DNM2	6831.17	6732.83	6782	7186.36	7448.51	7317.44	7214.48	7780.12	7497.3	0.904592	0.976009	1.07895	5694.37	5192.76	5443.57	5767.13	5922.03	5844.58
ENSG00000079819	EPB41L2	5052.26	4850.17	4951.21	5503.95	6229.73	5866.84	3280.19	2962.36	3121.27	1.58628	1.87963	1.18493	4664.66	3949.92	4307.29	5037.72	4526.31	4782.01
ENSG00000079841	RIMS1	0	0	0	0	0	0	1.20462	0	0.602311	0	0	#DIV/0!	0	0	0	0	0	0
ENSG00000079931	MOXD1	0	0	0	0	0.89947	0.449735	0	0	0	#DIV/0!	#DIV/0!	#DIV/0!	0	0	0	0	0	0
ENSG00000079950	STX7	1116.95	1221.45	1169.2	1055.3	931.851	993.573	489.077	451.476	470.276	2.4862	2.11274	0.849789	896.95	1029.91	963.429	858.652	845.259	851.955
ENSG00000079974	RABL2B	78.4144	85.1255	81.7699	74.0402	82.7512	78.3957	68.6635	51.9077	60.2856	1.35638	1.30041	0.958735	101.311	102.253	101.782	80.5539	63.4814	72.0176
ENSG00000079999	KEAP1	2587.67	2902.18	2744.93	2817.1	3019.52	2918.31	3376.56	3640.78	3508.67	0.782328	0.831742	1.06316	3422.73	2957.96	3190.35	3282.35	3448	3365.17
ENSG00000080007	DDX43	10.0297	2.96949	6.49962	6.24436	2.69841	4.47138	16.8647	9.65724	13.261	0.490131	0.337183	0.687945	3.49348	3.16246	3.32797	4.42604	1.73922	3.08263
ENSG00000080031	PTPRH	353.777	368.217	360.997	330.951	369.682	350.316	833.599	902.952	868.275	0.415763	0.403462	0.970414	189.521	180.26	184.891	184.123	159.138	171.631
ENSG00000080166	DCT	46.5016	51.4712	48.9864	53.523	51.2698	52.3964	7.22773	10.8644	9.04607	5.41521	5.79218	1.06961	41.0484	44.2745	42.6614	34.5231	40.002	37.2625
ENSG00000080189	SLC35C2	654.669	570.143	612.406	617.299	568.465	592.882	746.866	796.723	771.794	0.793483	0.768187	0.96812	566.817	605.085	585.951	634.694	593.942	614.318
ENSG00000080200	CRYBG3	516.988	543.417	530.203	548.611	598.147	573.379	283.086	270.403	276.745	1.91586	2.07187	1.08143	420.964	390.037	405.501	524.043	413.064	468.553
ENSG00000080224	EPHA6	0	0	0	1.7841	0	0.892051	1.20462	0	0.602311	0	1.48105	#DIV/0!	0	0	0	0	0	0
ENSG00000080293	SCTR	1.82359	0.989831	1.40671	2.67615	0	1.33808	1.20462	4.82862	3.01662	0.46632	0.443568	0.951209	2.62011	3.16246	2.89129	0.885208	2.60882	1.74702
ENSG00000080298	RFX3	323.687	306.848	315.267	264.939	262.645	263.792	257.789	166.587	212.188	1.48579	1.2432	0.836725	126.639	132.823	129.731	126.585	102.614	114.599
ENSG00000080345	RIF1	2268.55	2370.65	2319.6	2510.23	2650.74	2580.48	1564.8	1393.06	1478.93	1.56843	1.74483	1.11247	3206.14	2779.8	2992.97	3456.74	2974.06	3215.4
ENSG00000080371	RAB21	621.844	601.817	611.831	694.908	778.941	736.924	1856.32	1712.95	1784.64	0.342832	0.412926	1.20446	802.626	737.908	770.267	916.19	753.081	834.635
ENSG00000080493	SLC4A4	0.911795	0	0.455898	0	0	0	7.22773	4.82862	6.02818	0.0756278	0	0	0	1.05415	0.527077	0.885208	0.869608	0.877408
ENSG00000080503	SMARCA2	1299.31	1109.6	1204.45	1210.51	1450.84	1330.68	322.839	287.303	305.071	3.94811	4.36187	1.1048	739.744	726.312	733.028	874.585	733.949	804.267
ENSG00000080511	RDH8	0	0	0	0	0	0	8.43236	4.82862	6.63049	0	0	#DIV/0!	0	0	0	0	0	0
ENSG00000080546	SESN1	958.297	1014.58	986.437	943.79	868.888	906.339	520.397	476.826	498.612	1.97837	1.81773	0.918801	888.216	947.685	917.951	875.47	835.693	855.582
ENSG00000080561	MID2	0	0	0	0	0	0	0	0	0	#DIV/0!	#DIV/0!	#DIV/0!	0	0	0	0	0	0
ENSG00000080572	PIH1D3	4.55898	1.97966	3.26932	1.7841	2.69841	2.24126	3.61387	3.62147	3.61767	0.903709	0.619531	0.685542	2.62011	5.27077	3.94544	3.54083	6.08726	4.81404
ENSG00000080573	COL5A3	0	0	0	0	0.89947	0.449735	45.7756	22.936	34.3558	0	0.0130905	#DIV/0!	0	1.05415	0.527077	1.77042	0	0.885208
ENSG00000080603	SRCAP	82.0616	51.4712	66.7664	111.506	103.439	107.473	121.667	148.48	135.073	0.494297	0.795661	1.60968	111.791	105.415	108.603	138.092	126.093	132.093
ENSG00000080608	PUM3	466.839	576.082	521.46	592.322	598.147	595.235	267.426	299.375	283.4	1.84001	2.10033	1.14148	576.424	470.153	523.288	555.025	560.028	557.526
ENSG00000080618	CPB2	0.911795	0	0.455898	1.7841	0.89947	1.34179	3.61387	6.03578	4.82482	0.09449	0.278101	2.94317	1.74674	2.10831	1.92752	1.77042	1.73922	1.75482
ENSG00000080644	CHRNA3	47.4133	46.5221	46.9677	42.8184	30.582	36.7002	48.1849	32.5932	40.389	1.16288	0.908667	0.781392	55.0223	50.5994	52.8108	41.6048	34.7843	38.1945
ENSG00000080709	KCNN2	0	0	0	0	0	0	20.4786	19.3145	19.8965	0	0	#DIV/0!	0	1.05415	0.527077	0	0	0
ENSG00000080802	CNOT4	391.16	357.329	374.245	387.15	408.359	397.755	661.338	613.235	637.286	0.587247	0.624138	1.06282	365.068	397.416	381.242	463.849	419.151	441.5
ENSG00000080815	PSEN1	996.592	994.78	995.686	991.068	963.332	977.2	1298.58	1184.22	1241.4	0.802066	0.787175	0.981434	705.682	751.612	728.647	731.182	650.467	690.824
ENSG00000080819	CPOX	922.737	1006.66	964.697	1047.27	1178.31	1112.79	269.835	278.853	274.344	3.51638	4.05617	1.15351	1088.22	1075.24	1081.73	1209.19	1132.23	1170.71
ENSG00000080822	CLDND1	905.413	960.136	932.774	832.283	675.502	753.893	1633.47	1527.05	1580.26	0.590266	0.477069	0.808226	882.103	1196.47	1039.28	861.307	881.783	871.545
ENSG00000080823	MOK	31.001	23.7559	27.3785	24.0854	24.2857	24.1855	537.262	674.8	606.031	0.0451767	0.0399081	0.883377	36.6815	25.2997	30.9906	19.4746	26.9579	23.2162
ENSG00000080824	HSP90AA1	17907.7	19620.4	18764	19132.7	19235.2	19183.9	92470.4	84424.8	88447.6	0.212149	0.216896	1.02238	36087.6	35922.4	36005	37741.7	35273	36507.4
ENSG00000080839	RBL1	278.098	230.631	254.364	285.456	268.042	276.749	48.1849	53.1148	50.6499	5.02201	5.46397	1.088	226.203	218.21	222.206	227.498	225.228	226.363
ENSG00000080845	DLGAP4	616.374	556.285	586.329	589.646	637.724	613.685	1228.71	1306.14	1267.43	0.462613	0.484197	1.04666	513.541	465.936	489.739	572.729	558.288	565.509
ENSG00000080854	IGSF9B	0	0	0	0	0	0	1.20462	0	0.602311	0	0	#DIV/0!	1.74674	0	0.873369	0	0	0
ENSG00000080910	CFHR2	0	0	0	0	0	0	0	0	0	#DIV/0!	#DIV/0!	#DIV/0!	0	0	0	0	0	0
ENSG00000080947	CROCCP3	85.7087	86.1153	85.912	42.8184	40.4761	41.6473	38.5479	48.2862	43.4171	1.97876	0.959238	0.484767	34.0614	44.2745	39.1679	41.6048	46.9588	44.2818
ENSG00000080986	NDC80	1585.61	1769.82	1677.71	1590.53	1565.08	1577.8	287.905	229.36	258.632	6.48688	6.10056	0.940447	1351.1	1290.28	1320.69	1334.89	1215.71	1275.3
ENSG00000081014	AP4E1	484.163	560.244	522.204	488.844	523.491	506.168	378.251	363.354	370.803	1.40831	1.36506	0.969291	485.593	404.795	445.194	536.436	459.153	497.794
ENSG00000081019	RSBN1	494.193	486.007	490.1	446.025	458.73	452.378	881.784	900.538	891.161	0.549957	0.507627	0.923031	360.701	370.008	365.355	409.851	357.409	383.63
ENSG00000081026	MAGI3	297.245	302.888	300.067	346.116	348.994	347.555	286.7	283.682	285.191	1.05216	1.21868	1.15826	259.391	244.564	251.977	308.938	289.579	299.258
ENSG00000081041	CXCL2	20.0595	16.8271	18.4433	25.8695	22.4867	24.1781	227.674	224.531	226.102	0.0815707	0.106934	1.31094	108.298	105.415	106.857	53.9977	66.0902	60.0439
ENSG00000081051	AFP	0.911795	4.94915	2.93048	2.67615	6.29629	4.48622	2.40924	1.20716	1.8082	1.62066	2.48104	1.53089	8.73369	9.48739	9.11054	7.96687	9.56569	8.76628
ENSG00000081052	COL4A4	3.64718	3.95932	3.80325	6.24436	4.49735	5.37085	1.20462	2.41431	1.80947	2.10186	2.9682	1.41217	0.873369	1.05415	0.963762	0.885208	1.73922	1.31221
ENSG00000081059	TCF7	78.4144	69.2882	73.8513	97.2335	121.428	109.331	44.571	68.8079	56.6894	1.30273	1.9286	1.48042	111.791	73.7908	92.791	115.077	109.571	112.324
ENSG00000081087	OSTM1	847.97	949.248	898.609	776.084	627.83	701.957	2704.38	2351.54	2527.96	0.355468	0.277678	0.78116	896.95	1119.51	1008.23	889.634	898.305	893.969
ENSG00000081138	CDH7	6.38257	13.8576	10.1201	6.24436	5.39682	5.82059	3.61387	1.20716	2.41051	4.19832	2.41467	0.575151	25.3277	40.0579	32.6928	24.7858	29.5667	27.1762
ENSG00000081148	IMPG2	29.1774	28.7051	28.9413	24.9774	25.1852	25.0813	13.2508	13.2787	13.2648	2.18181	1.89082	0.866627	13.1005	10.5415	11.821	5.31125	7.82647	6.56886
ENSG00000081154	PCNP	3677.27	4277.06	3977.16	3657.41	3321.74	3489.58	2673.06	2605.04	2639.05	1.50704	1.32229	0.877403	3343.26	3822.36	3582.81	3160.19	3336.69	3248.44
ENSG00000081177	EXD2	330.07	342.482	336.276	327.383	297.725	312.554	473.417	462.341	467.879	0.718724	0.668023	0.929456	261.137	318.355	289.746	305.397	286.101	295.749
ENSG00000081181	ARG2	964.679	1033.38	999.031	931.301	862.592	896.946	822.757	828.109	825.433	1.21031	1.08664	0.897816	857.649	960.335	908.992	844.488	871.347	857.918
ENSG00000081189	MEF2C	2085.28	2283.54	2184.41	2374.64	2450.16	2412.4	1540.71	1496.87	1518.79	1.43825	1.58837	1.10437	2618.36	2459.34	2538.85	2726.44	2627.96	2677.2
ENSG00000081237	PTPRC	4240.76	4489.87	4365.32	3695.77	3604.18	3649.97	1026.34	950.031	988.185	4.41751	3.69361	0.83613	3410.51	3883.5	3647.01	3398.31	3174.07	3286.19
ENSG00000081248	CACNA1S	0	0.989831	0.494915	0.892051	1.79894	1.3455	1.20462	0	0.602311	0.821694	2.23389	2.71864	0	0	0	0	0.869608	0.434804
ENSG00000081277	PKP1	0	0	0	0	0	0	1.20462	4.82862	3.01662	0	0	#DIV/0!	0	0	0	0	0	0
ENSG00000081307	UBA5	1022.12	1046.25	1034.19	1004.45	1033.49	1018.97	390.298	380.254	385.276	2.68428	2.64478	0.985286	889.09	878.111	883.6	971.958	900.914	936.436
ENSG00000081320	STK17B	543.43	576.082	559.756	470.111	407.46	438.785	1603.35	1519.81	1561.58	0.358455	0.280988	0.783887	571.183	653.576	612.38	570.074	565.245	567.66
ENSG00000081377	CDC14B	308.187	320.705	314.446	381.798	384.973	383.385	219.241	229.36	224.3	1.4019	1.70925	1.21924	361.575	293.055	327.315	380.639	353.061	366.85
ENSG00000081386	ZNF510	240.714	240.529	240.621	257.803	229.365	243.584	240.924	242.638	241.781	0.995203	1.00745	1.01231	215.722	173.935	194.829	190.32	205.228	197.774
ENSG00000081479	LRP2	20.0595	12.8678	16.4636	16.0569	17.0899	16.5734	13.2508	19.3145	16.2827	1.01112	1.01786	1.00667	18.3408	24.2455	21.2932	15.9337	20.001	17.9674
ENSG00000081665	ZNF506	299.069	337.532	318.301	289.024	269.841	279.433	485.463	424.919	455.191	0.699269	0.61388	0.877889	197.381	221.372	209.377	231.924	193.923	212.924
ENSG00000081692	JMJD4	350.129	331.593	340.861	393.394	344.497	368.946	122.871	164.173	143.522	2.37497	2.57065	1.08239	516.161	554.485	535.323	492.176	550.462	521.319
ENSG00000081721	DUSP12	399.366	447.404	423.385	418.372	357.09	387.731	491.486	503.384	497.435	0.851136	0.77946	0.915788	398.256	448.016	423.136	372.672	403.498	388.085
ENSG00000081760	AACS	244.361	242.509	243.435	225.689	277.037	251.363	210.809	243.845	227.327	1.07086	1.10573	1.03257	150.22	135.986	143.103	154.026	133.92	143.973
ENSG00000081791	KIAA0141	1307.51	1373.89	1340.7	1231.92	1287.14	1259.53	474.621	449.062	461.841	2.90294	2.72719	0.939458	1009.61	995.122	1002.37	1033.04	1060.05	1046.54
ENSG00000081800	SLC13A1	0	0	0	0	0	0	1.20462	0	0.602311	0	0	#DIV/0!	0	0	0	0	0	0
ENSG00000081803	CADPS2	4.55898	1.97966	3.26932	0.892051	4.49735	2.6947	3.61387	21.7288	12.6713	0.258009	0.212661	0.824239	2.62011	1.05415	1.83713	1.77042	1.73922	1.75482
ENSG00000081818	PCDHB4	0	2.96949	1.48475	0.892051	0	0.446025	1.20462	0	0.602311	2.46508	0.740523	0.300405	0	0	0	0.885208	0	0.442604
ENSG00000081842	PCDHA6	0	0	0	0	0.89947	0.449735	1.20462	1.20716	1.20589	0	0.372949	#DIV/0!	0	0	0	0.885208	0	0.442604
ENSG00000081853	PCDHGA2	1.82359	0	0.911795	0	1.79894	0.89947	1.20462	6.03578	3.6202	0.251863	0.248459	0.986482	4.36685	2.10831	3.23758	3.54083	0.869608	2.20522
[truncated: 56,502 more rows]

## Sheet: sgRNA 1_15vs20
Gene ID	Gene	mean normalised counts	log 2 FC	std error log2 FC	Wald statistic	p-value	adjs p-value	log10 pvalue
[truncated: 58,050 more rows]

[truncated: 5 more sheets: sg1_20vsControl, sg1_15vsControl, sgRNA 2 15vs20, sg2_20vsControl, sg2_15vsControl]
