# Supplementary material for: CRISPR GENome and epigenome engineering improves loss-of-function genetic-screening approaches
Source: Cell Rep Methods. 2025 Jun 10;5(6):101078. doi: 10.1016/j.crmeth.2025.101078 (PMC12272254; doi:10.1016/j.crmeth.2025.101078)
Supplement: Table S6. CRISPRgenee library sgRNAs, related to Figure 4 [file mmc4.xlsx]

## Sheet: Sheet1
Annotation	Unique Identifier	Gene Target	CRISPRi 20mer	CRISPRi 15mer	CRISPRko 20/21 mer	Ordered Fragment
	ACIN1-P1-1	ACIN1	GAGTACCTCACGCAAGATGG	GCCTCACGCAAGATGG	GAGTGGGAGCCAATAGATGCA	CACCCGTCTCGCACCGCCTCACGCAAGATGGGTTTGAGAGCTAAGCAGAAAGCTGCATAGCAAGTTCAAATAAGGCTAGTCCGTACACAACTTGAAAAAGTGGCAGCCGAGTCGGCTGCTTTTTTTTCAGCTCCATATTTAGCATGTCGCTATGTGTTCTGGGAAACTTGACCTAAGTGTAAAGTTGAGATTTCCTTCAGGTTTATATAGTTCTGTATGAGACCACTCTTTCCCGAGTGGGAGCCAATAGATGCAGTTTGGAGACGGGTG
	ACIN1-P1-2	ACIN1	GTCACCCGCAGCGCCTGAAG	GCCGCAGCGCCTGAAG	GGGGCGCACAGGAACCTTGG	CACCCGTCTCGCACCGCCGCAGCGCCTGAAGGTTTGAGAGCTAAGCAGAAAGCTGCATAGCAAGTTCAAATAAGGCTAGTCCGTACACAACTTGAAAAAGTGGCAGCCGAGTCGGCTGCTTTTTTTTCAGCTCCATATTTAGCATGTCGCTATGTGTTCTGGGAAACTTGACCTAAGTGTAAAGTTGAGATTTCCTTCAGGTTTATATAGTTCTGTATGAGACCACTCTTTCCCGGGGCGCACAGGAACCTTGGGTTTGGAGACGGGTG
	ACIN1-P1-3	ACIN1	GTCCAGTGCGGCCTTCAGGT	GTGCGGCCTTCAGGT	GCTCGGCATAGTCAGCACAA	CACCCGTCTCGCACCGTGCGGCCTTCAGGTGTTTGAGAGCTAAGCAGAAAGCTGCATAGCAAGTTCAAATAAGGCTAGTCCGTACACAACTTGAAAAAGTGGCAGCCGAGTCGGCTGCTTTTTTTTCAGCTCCATATTTAGCATGTCGCTATGTGTTCTGGGAAACTTGACCTAAGTGTAAAGTTGAGATTTCCTTCAGGTTTATATAGTTCTGTATGAGACCACTCTTTCCCGCTCGGCATAGTCAGCACAAGTTTGGAGACGGGTG
	ACIN1-P2-1	ACIN1	GGATCAGCCGGAGACATGCA	GAGCCGGAGACATGCA	GAGTGGGAGCCAATAGATGCA	CACCCGTCTCGCACCGAGCCGGAGACATGCAGTTTGAGAGCTAAGCAGAAAGCTGCATAGCAAGTTCAAATAAGGCTAGTCCGTACACAACTTGAAAAAGTGGCAGCCGAGTCGGCTGCTTTTTTTTCAGCTCCATATTTAGCATGTCGCTATGTGTTCTGGGAAACTTGACCTAAGTGTAAAGTTGAGATTTCCTTCAGGTTTATATAGTTCTGTATGAGACCACTCTTTCCCGAGTGGGAGCCAATAGATGCAGTTTGGAGACGGGTG
	ACIN1-P2-2	ACIN1	GGTGGCTGGCTCTATTGTAT	GCTGGCTCTATTGTAT	GGGGCGCACAGGAACCTTGG	CACCCGTCTCGCACCGCTGGCTCTATTGTATGTTTGAGAGCTAAGCAGAAAGCTGCATAGCAAGTTCAAATAAGGCTAGTCCGTACACAACTTGAAAAAGTGGCAGCCGAGTCGGCTGCTTTTTTTTCAGCTCCATATTTAGCATGTCGCTATGTGTTCTGGGAAACTTGACCTAAGTGTAAAGTTGAGATTTCCTTCAGGTTTATATAGTTCTGTATGAGACCACTCTTTCCCGGGGCGCACAGGAACCTTGGGTTTGGAGACGGGTG
	ACIN1-P2-3	ACIN1	GCTCTATTGTATTGGCGGAG	GATTGTATTGGCGGAG	GCTCGGCATAGTCAGCACAA	CACCCGTCTCGCACCGATTGTATTGGCGGAGGTTTGAGAGCTAAGCAGAAAGCTGCATAGCAAGTTCAAATAAGGCTAGTCCGTACACAACTTGAAAAAGTGGCAGCCGAGTCGGCTGCTTTTTTTTCAGCTCCATATTTAGCATGTCGCTATGTGTTCTGGGAAACTTGACCTAAGTGTAAAGTTGAGATTTCCTTCAGGTTTATATAGTTCTGTATGAGACCACTCTTTCCCGCTCGGCATAGTCAGCACAAGTTTGGAGACGGGTG
	ACTA1-P1-1	ACTA1	GGTAGCTACCCGCCCAGGTA	GCTACCCGCCCAGGTA	GGTCAGAAAGATTCCTACGT	CACCCGTCTCGCACCGCTACCCGCCCAGGTAGTTTGAGAGCTAAGCAGAAAGCTGCATAGCAAGTTCAAATAAGGCTAGTCCGTACACAACTTGAAAAAGTGGCAGCCGAGTCGGCTGCTTTTTTTTCAGCTCCATATTTAGCATGTCGCTATGTGTTCTGGGAAACTTGACCTAAGTGTAAAGTTGAGATTTCCTTCAGGTTTATATAGTTCTGTATGAGACCACTCTTTCCCGGTCAGAAAGATTCCTACGTGTTTGGAGACGGGTG
	ACTA1-P1-2	ACTA1	GCACTTGGCGCTGTCCGCTG	GTGGCGCTGTCCGCTG	GGAGCCATTGTCGCACACGA	CACCCGTCTCGCACCGTGGCGCTGTCCGCTGGTTTGAGAGCTAAGCAGAAAGCTGCATAGCAAGTTCAAATAAGGCTAGTCCGTACACAACTTGAAAAAGTGGCAGCCGAGTCGGCTGCTTTTTTTTCAGCTCCATATTTAGCATGTCGCTATGTGTTCTGGGAAACTTGACCTAAGTGTAAAGTTGAGATTTCCTTCAGGTTTATATAGTTCTGTATGAGACCACTCTTTCCCGGAGCCATTGTCGCACACGAGTTTGGAGACGGGTG
	ACTA1-P1-3	ACTA1	GAAGCCTCGCTTCCCCTCCG	GCTCGCTTCCCCTCCG	GTATGCCAACAACGTCATGT	CACCCGTCTCGCACCGCTCGCTTCCCCTCCGGTTTGAGAGCTAAGCAGAAAGCTGCATAGCAAGTTCAAATAAGGCTAGTCCGTACACAACTTGAAAAAGTGGCAGCCGAGTCGGCTGCTTTTTTTTCAGCTCCATATTTAGCATGTCGCTATGTGTTCTGGGAAACTTGACCTAAGTGTAAAGTTGAGATTTCCTTCAGGTTTATATAGTTCTGTATGAGACCACTCTTTCCCGTATGCCAACAACGTCATGTGTTTGGAGACGGGTG
	ACTA1-P2-1	ACTA1	GCAGCCTGACCTGGTGTCGG	GCTGACCTGGTGTCGG	GGTCAGAAAGATTCCTACGT	CACCCGTCTCGCACCGCTGACCTGGTGTCGGGTTTGAGAGCTAAGCAGAAAGCTGCATAGCAAGTTCAAATAAGGCTAGTCCGTACACAACTTGAAAAAGTGGCAGCCGAGTCGGCTGCTTTTTTTTCAGCTCCATATTTAGCATGTCGCTATGTGTTCTGGGAAACTTGACCTAAGTGTAAAGTTGAGATTTCCTTCAGGTTTATATAGTTCTGTATGAGACCACTCTTTCCCGGTCAGAAAGATTCCTACGTGTTTGGAGACGGGTG
	ACTA1-P2-2	ACTA1	GGCCGGCTCCCTCTGCGGAG	GCTCCCTCTGCGGAG	GGAGCCATTGTCGCACACGA	CACCCGTCTCGCACCGCTCCCTCTGCGGAGGTTTGAGAGCTAAGCAGAAAGCTGCATAGCAAGTTCAAATAAGGCTAGTCCGTACACAACTTGAAAAAGTGGCAGCCGAGTCGGCTGCTTTTTTTTCAGCTCCATATTTAGCATGTCGCTATGTGTTCTGGGAAACTTGACCTAAGTGTAAAGTTGAGATTTCCTTCAGGTTTATATAGTTCTGTATGAGACCACTCTTTCCCGGAGCCATTGTCGCACACGAGTTTGGAGACGGGTG
	ACTA1-P2-3	ACTA1	GGACGGGAACACGGCCCTAG	GGAACACGGCCCTAG	GTATGCCAACAACGTCATGT	CACCCGTCTCGCACCGGAACACGGCCCTAGGTTTGAGAGCTAAGCAGAAAGCTGCATAGCAAGTTCAAATAAGGCTAGTCCGTACACAACTTGAAAAAGTGGCAGCCGAGTCGGCTGCTTTTTTTTCAGCTCCATATTTAGCATGTCGCTATGTGTTCTGGGAAACTTGACCTAAGTGTAAAGTTGAGATTTCCTTCAGGTTTATATAGTTCTGTATGAGACCACTCTTTCCCGTATGCCAACAACGTCATGTGTTTGGAGACGGGTG
	ACTB-P1P2-1	ACTB	GACGGGCGGCGGATCGGCAA	GCGGCGGATCGGCAA	GAGCCTGGATAGCAACGTACA	CACCCGTCTCGCACCGCGGCGGATCGGCAAGTTTGAGAGCTAAGCAGAAAGCTGCATAGCAAGTTCAAATAAGGCTAGTCCGTACACAACTTGAAAAAGTGGCAGCCGAGTCGGCTGCTTTTTTTTCAGCTCCATATTTAGCATGTCGCTATGTGTTCTGGGAAACTTGACCTAAGTGTAAAGTTGAGATTTCCTTCAGGTTTATATAGTTCTGTATGAGACCACTCTTTCCCGAGCCTGGATAGCAACGTACAGTTTGGAGACGGGTG
	ACTB-P1P2-2	ACTB	GAAGCCCGGCCAGCCGACCG	GCCGGCCAGCCGACCG	GCCGTTGTCGACGACGAGCG	CACCCGTCTCGCACCGCCGGCCAGCCGACCGGTTTGAGAGCTAAGCAGAAAGCTGCATAGCAAGTTCAAATAAGGCTAGTCCGTACACAACTTGAAAAAGTGGCAGCCGAGTCGGCTGCTTTTTTTTCAGCTCCATATTTAGCATGTCGCTATGTGTTCTGGGAAACTTGACCTAAGTGTAAAGTTGAGATTTCCTTCAGGTTTATATAGTTCTGTATGAGACCACTCTTTCCCGCCGTTGTCGACGACGAGCGGTTTGGAGACGGGTG
	ACTB-P1P2-3	ACTB	GCCCATCTCCGGAGGCCCAG	GTCTCCGGAGGCCCAG	GGAGTCCATCACGATGCCAG	CACCCGTCTCGCACCGTCTCCGGAGGCCCAGGTTTGAGAGCTAAGCAGAAAGCTGCATAGCAAGTTCAAATAAGGCTAGTCCGTACACAACTTGAAAAAGTGGCAGCCGAGTCGGCTGCTTTTTTTTCAGCTCCATATTTAGCATGTCGCTATGTGTTCTGGGAAACTTGACCTAAGTGTAAAGTTGAGATTTCCTTCAGGTTTATATAGTTCTGTATGAGACCACTCTTTCCCGGAGTCCATCACGATGCCAGGTTTGGAGACGGGTG
	ACTL6A-P1P2-1	ACTL6A	GGCCAGTTAGCCCTTAGGGT	GTTAGCCCTTAGGGT	GTGTTCCGAGGGAGAATATGG	CACCCGTCTCGCACCGTTAGCCCTTAGGGTGTTTGAGAGCTAAGCAGAAAGCTGCATAGCAAGTTCAAATAAGGCTAGTCCGTACACAACTTGAAAAAGTGGCAGCCGAGTCGGCTGCTTTTTTTTCAGCTCCATATTTAGCATGTCGCTATGTGTTCTGGGAAACTTGACCTAAGTGTAAAGTTGAGATTTCCTTCAGGTTTATATAGTTCTGTATGAGACCACTCTTTCCCGTGTTCCGAGGGAGAATATGGGTTTGGAGACGGGTG
	ACTL6A-P1P2-2	ACTL6A	GCGGCGCGACTCCTACCCTA	GCGACTCCTACCCTA	GATTGCAAATAATACAACAG	CACCCGTCTCGCACCGCGACTCCTACCCTAGTTTGAGAGCTAAGCAGAAAGCTGCATAGCAAGTTCAAATAAGGCTAGTCCGTACACAACTTGAAAAAGTGGCAGCCGAGTCGGCTGCTTTTTTTTCAGCTCCATATTTAGCATGTCGCTATGTGTTCTGGGAAACTTGACCTAAGTGTAAAGTTGAGATTTCCTTCAGGTTTATATAGTTCTGTATGAGACCACTCTTTCCCGATTGCAAATAATACAACAGGTTTGGAGACGGGTG
	ACTL6A-P1P2-3	ACTL6A	GCCCACCTCAGGCAACAAAG	GCCTCAGGCAACAAAG	GACTGCAATTCCAGTCCACGA	CACCCGTCTCGCACCGCCTCAGGCAACAAAGGTTTGAGAGCTAAGCAGAAAGCTGCATAGCAAGTTCAAATAAGGCTAGTCCGTACACAACTTGAAAAAGTGGCAGCCGAGTCGGCTGCTTTTTTTTCAGCTCCATATTTAGCATGTCGCTATGTGTTCTGGGAAACTTGACCTAAGTGTAAAGTTGAGATTTCCTTCAGGTTTATATAGTTCTGTATGAGACCACTCTTTCCCGACTGCAATTCCAGTCCACGAGTTTGGAGACGGGTG
	ACTL6B-P1P2-1	ACTL6B	GCAGCGGGCACTATGAGCGG	GGGCACTATGAGCGG	GTCTTGCATAAGAAGAAGGC	CACCCGTCTCGCACCGGGCACTATGAGCGGGTTTGAGAGCTAAGCAGAAAGCTGCATAGCAAGTTCAAATAAGGCTAGTCCGTACACAACTTGAAAAAGTGGCAGCCGAGTCGGCTGCTTTTTTTTCAGCTCCATATTTAGCATGTCGCTATGTGTTCTGGGAAACTTGACCTAAGTGTAAAGTTGAGATTTCCTTCAGGTTTATATAGTTCTGTATGAGACCACTCTTTCCCGTCTTGCATAAGAAGAAGGCGTTTGGAGACGGGTG
	ACTL6B-P1P2-2	ACTL6B	GGCGCAGCGGGCACTATGAG	GAGCGGGCACTATGAG	GAGAACGTAGCCGTCATGTAC	CACCCGTCTCGCACCGAGCGGGCACTATGAGGTTTGAGAGCTAAGCAGAAAGCTGCATAGCAAGTTCAAATAAGGCTAGTCCGTACACAACTTGAAAAAGTGGCAGCCGAGTCGGCTGCTTTTTTTTCAGCTCCATATTTAGCATGTCGCTATGTGTTCTGGGAAACTTGACCTAAGTGTAAAGTTGAGATTTCCTTCAGGTTTATATAGTTCTGTATGAGACCACTCTTTCCCGAGAACGTAGCCGTCATGTACGTTTGGAGACGGGTG
	ACTL6B-P1P2-3	ACTL6B	GGCTGCTAGCGGCCCGTGGG	GCTAGCGGCCCGTGGG	GAGGCATCGTCAAGTCCCCTC	CACCCGTCTCGCACCGCTAGCGGCCCGTGGGGTTTGAGAGCTAAGCAGAAAGCTGCATAGCAAGTTCAAATAAGGCTAGTCCGTACACAACTTGAAAAAGTGGCAGCCGAGTCGGCTGCTTTTTTTTCAGCTCCATATTTAGCATGTCGCTATGTGTTCTGGGAAACTTGACCTAAGTGTAAAGTTGAGATTTCCTTCAGGTTTATATAGTTCTGTATGAGACCACTCTTTCCCGAGGCATCGTCAAGTCCCCTCGTTTGGAGACGGGTG
	ACTR3B-P1P2-1	ACTR3B	GACGCTGCGCGCGGGGCTAG	GTGCGCGCGGGGCTAG	GCTCAAAGGAGAGTGTTGAG	CACCCGTCTCGCACCGTGCGCGCGGGGCTAGGTTTGAGAGCTAAGCAGAAAGCTGCATAGCAAGTTCAAATAAGGCTAGTCCGTACACAACTTGAAAAAGTGGCAGCCGAGTCGGCTGCTTTTTTTTCAGCTCCATATTTAGCATGTCGCTATGTGTTCTGGGAAACTTGACCTAAGTGTAAAGTTGAGATTTCCTTCAGGTTTATATAGTTCTGTATGAGACCACTCTTTCCCGCTCAAAGGAGAGTGTTGAGGTTTGGAGACGGGTG
	ACTR3B-P1P2-2	ACTR3B	GACGGCGACGGGGCGCTCTC	GCGACGGGGCGCTCTC	GAGGACATGACTCCAAAGACG	CACCCGTCTCGCACCGCGACGGGGCGCTCTCGTTTGAGAGCTAAGCAGAAAGCTGCATAGCAAGTTCAAATAAGGCTAGTCCGTACACAACTTGAAAAAGTGGCAGCCGAGTCGGCTGCTTTTTTTTCAGCTCCATATTTAGCATGTCGCTATGTGTTCTGGGAAACTTGACCTAAGTGTAAAGTTGAGATTTCCTTCAGGTTTATATAGTTCTGTATGAGACCACTCTTTCCCGAGGACATGACTCCAAAGACGGTTTGGAGACGGGTG
	ACTR3B-P1P2-3	ACTR3B	GGGCGGAGCGGACGGCGACG	GAGCGGACGGCGACG	GTGGCAGACCTGAAAGAACTC	CACCCGTCTCGCACCGAGCGGACGGCGACGGTTTGAGAGCTAAGCAGAAAGCTGCATAGCAAGTTCAAATAAGGCTAGTCCGTACACAACTTGAAAAAGTGGCAGCCGAGTCGGCTGCTTTTTTTTCAGCTCCATATTTAGCATGTCGCTATGTGTTCTGGGAAACTTGACCTAAGTGTAAAGTTGAGATTTCCTTCAGGTTTATATAGTTCTGTATGAGACCACTCTTTCCCGTGGCAGACCTGAAAGAACTCGTTTGGAGACGGGTG
	ACTR5-P1P2-1	ACTR5	GACTGGGTCCGGTGCGGCAC	GGTCCGGTGCGGCAC	GTGGGTAAAACATGCGTACAC	CACCCGTCTCGCACCGGTCCGGTGCGGCACGTTTGAGAGCTAAGCAGAAAGCTGCATAGCAAGTTCAAATAAGGCTAGTCCGTACACAACTTGAAAAAGTGGCAGCCGAGTCGGCTGCTTTTTTTTCAGCTCCATATTTAGCATGTCGCTATGTGTTCTGGGAAACTTGACCTAAGTGTAAAGTTGAGATTTCCTTCAGGTTTATATAGTTCTGTATGAGACCACTCTTTCCCGTGGGTAAAACATGCGTACACGTTTGGAGACGGGTG
	ACTR5-P1P2-2	ACTR5	GGGCACGGGCGTCGCGGAAC	GCGGGCGTCGCGGAAC	GATGGCTGGAAAATAATCTC	CACCCGTCTCGCACCGCGGGCGTCGCGGAACGTTTGAGAGCTAAGCAGAAAGCTGCATAGCAAGTTCAAATAAGGCTAGTCCGTACACAACTTGAAAAAGTGGCAGCCGAGTCGGCTGCTTTTTTTTCAGCTCCATATTTAGCATGTCGCTATGTGTTCTGGGAAACTTGACCTAAGTGTAAAGTTGAGATTTCCTTCAGGTTTATATAGTTCTGTATGAGACCACTCTTTCCCGATGGCTGGAAAATAATCTCGTTTGGAGACGGGTG
	ACTR5-P1P2-3	ACTR5	GGACGCGCGCTCCAAGATGG	GCGCGCTCCAAGATGG	GTAGAAGTCAAACCTGAACAG	CACCCGTCTCGCACCGCGCGCTCCAAGATGGGTTTGAGAGCTAAGCAGAAAGCTGCATAGCAAGTTCAAATAAGGCTAGTCCGTACACAACTTGAAAAAGTGGCAGCCGAGTCGGCTGCTTTTTTTTCAGCTCCATATTTAGCATGTCGCTATGTGTTCTGGGAAACTTGACCTAAGTGTAAAGTTGAGATTTCCTTCAGGTTTATATAGTTCTGTATGAGACCACTCTTTCCCGTAGAAGTCAAACCTGAACAGGTTTGGAGACGGGTG
	ACTR6-P1P2-1	ACTR6	GacagagcgagactccgGCA	GagcgagactccgGCA	GAGTGGAAAATACAAATCTG	CACCCGTCTCGCACCGagcgagactccgGCAGTTTGAGAGCTAAGCAGAAAGCTGCATAGCAAGTTCAAATAAGGCTAGTCCGTACACAACTTGAAAAAGTGGCAGCCGAGTCGGCTGCTTTTTTTTCAGCTCCATATTTAGCATGTCGCTATGTGTTCTGGGAAACTTGACCTAAGTGTAAAGTTGAGATTTCCTTCAGGTTTATATAGTTCTGTATGAGACCACTCTTTCCCGAGTGGAAAATACAAATCTGGTTTGGAGACGGGTG
	ACTR6-P1P2-2	ACTR6	GCGGAAAGGGAAAACAACTA	GAAGGGAAAACAACTA	GTGAGATGACGACCTTAGTGC	CACCCGTCTCGCACCGAAGGGAAAACAACTAGTTTGAGAGCTAAGCAGAAAGCTGCATAGCAAGTTCAAATAAGGCTAGTCCGTACACAACTTGAAAAAGTGGCAGCCGAGTCGGCTGCTTTTTTTTCAGCTCCATATTTAGCATGTCGCTATGTGTTCTGGGAAACTTGACCTAAGTGTAAAGTTGAGATTTCCTTCAGGTTTATATAGTTCTGTATGAGACCACTCTTTCCCGTGAGATGACGACCTTAGTGCGTTTGGAGACGGGTG
	ACTR6-P1P2-3	ACTR6	GTCCAACCAGGGAATCCCTC	GACCAGGGAATCCCTC	GCTGGGGCTCTCAGTGCACAT	CACCCGTCTCGCACCGACCAGGGAATCCCTCGTTTGAGAGCTAAGCAGAAAGCTGCATAGCAAGTTCAAATAAGGCTAGTCCGTACACAACTTGAAAAAGTGGCAGCCGAGTCGGCTGCTTTTTTTTCAGCTCCATATTTAGCATGTCGCTATGTGTTCTGGGAAACTTGACCTAAGTGTAAAGTTGAGATTTCCTTCAGGTTTATATAGTTCTGTATGAGACCACTCTTTCCCGCTGGGGCTCTCAGTGCACATGTTTGGAGACGGGTG
	ACTR8-P1P2-1	ACTR8	GTCTCCGGCCATAATGACCC	GCGGCCATAATGACCC	GTGAATATTGTAACAGTCCAG	CACCCGTCTCGCACCGCGGCCATAATGACCCGTTTGAGAGCTAAGCAGAAAGCTGCATAGCAAGTTCAAATAAGGCTAGTCCGTACACAACTTGAAAAAGTGGCAGCCGAGTCGGCTGCTTTTTTTTCAGCTCCATATTTAGCATGTCGCTATGTGTTCTGGGAAACTTGACCTAAGTGTAAAGTTGAGATTTCCTTCAGGTTTATATAGTTCTGTATGAGACCACTCTTTCCCGTGAATATTGTAACAGTCCAGGTTTGGAGACGGGTG
	ACTR8-P1P2-2	ACTR8	GAGTCGTGGCTGCAGCGCTG	GTGGCTGCAGCGCTG	GATGTACAGCTCCATCCTAG	CACCCGTCTCGCACCGTGGCTGCAGCGCTGGTTTGAGAGCTAAGCAGAAAGCTGCATAGCAAGTTCAAATAAGGCTAGTCCGTACACAACTTGAAAAAGTGGCAGCCGAGTCGGCTGCTTTTTTTTCAGCTCCATATTTAGCATGTCGCTATGTGTTCTGGGAAACTTGACCTAAGTGTAAAGTTGAGATTTCCTTCAGGTTTATATAGTTCTGTATGAGACCACTCTTTCCCGATGTACAGCTCCATCCTAGGTTTGGAGACGGGTG
	ACTR8-P1P2-3	ACTR8	GGCTGAGGCGAGAGGTTGGT	GAGGCGAGAGGTTGGT	GACAAGTGTATGCTGTGTGG	CACCCGTCTCGCACCGAGGCGAGAGGTTGGTGTTTGAGAGCTAAGCAGAAAGCTGCATAGCAAGTTCAAATAAGGCTAGTCCGTACACAACTTGAAAAAGTGGCAGCCGAGTCGGCTGCTTTTTTTTCAGCTCCATATTTAGCATGTCGCTATGTGTTCTGGGAAACTTGACCTAAGTGTAAAGTTGAGATTTCCTTCAGGTTTATATAGTTCTGTATGAGACCACTCTTTCCCGACAAGTGTATGCTGTGTGGGTTTGGAGACGGGTG
	ADA-P1P2-1	ADA	GCCGGCAGAGACCCACCGAG	GCAGAGACCCACCGAG	GCCTTTCCAGAACATCAATG	CACCCGTCTCGCACCGCAGAGACCCACCGAGGTTTGAGAGCTAAGCAGAAAGCTGCATAGCAAGTTCAAATAAGGCTAGTCCGTACACAACTTGAAAAAGTGGCAGCCGAGTCGGCTGCTTTTTTTTCAGCTCCATATTTAGCATGTCGCTATGTGTTCTGGGAAACTTGACCTAAGTGTAAAGTTGAGATTTCCTTCAGGTTTATATAGTTCTGTATGAGACCACTCTTTCCCGCCTTTCCAGAACATCAATGGTTTGGAGACGGGTG
	ADA-P1P2-2	ADA	GGCAGAGACCCACCGAGCGG	GAGACCCACCGAGCGG	GCTGCCGGGAGGCTATCAAA	CACCCGTCTCGCACCGAGACCCACCGAGCGGGTTTGAGAGCTAAGCAGAAAGCTGCATAGCAAGTTCAAATAAGGCTAGTCCGTACACAACTTGAAAAAGTGGCAGCCGAGTCGGCTGCTTTTTTTTCAGCTCCATATTTAGCATGTCGCTATGTGTTCTGGGAAACTTGACCTAAGTGTAAAGTTGAGATTTCCTTCAGGTTTATATAGTTCTGTATGAGACCACTCTTTCCCGCTGCCGGGAGGCTATCAAAGTTTGGAGACGGGTG
	ADA-P1P2-3	ADA	GAGCCGAGCGGCCACCGAGC	GAGCGGCCACCGAGC	GCAGTGAGGTAGCTGGACCAG	CACCCGTCTCGCACCGAGCGGCCACCGAGCGTTTGAGAGCTAAGCAGAAAGCTGCATAGCAAGTTCAAATAAGGCTAGTCCGTACACAACTTGAAAAAGTGGCAGCCGAGTCGGCTGCTTTTTTTTCAGCTCCATATTTAGCATGTCGCTATGTGTTCTGGGAAACTTGACCTAAGTGTAAAGTTGAGATTTCCTTCAGGTTTATATAGTTCTGTATGAGACCACTCTTTCCCGCAGTGAGGTAGCTGGACCAGGTTTGGAGACGGGTG
	ADAR-P1-1	ADAR	GCTGCGCGCCGGGCCCAAGA	GCGCCGGGCCCAAGA	GTAGTGACAAAATCCTACGC	CACCCGTCTCGCACCGCGCCGGGCCCAAGAGTTTGAGAGCTAAGCAGAAAGCTGCATAGCAAGTTCAAATAAGGCTAGTCCGTACACAACTTGAAAAAGTGGCAGCCGAGTCGGCTGCTTTTTTTTCAGCTCCATATTTAGCATGTCGCTATGTGTTCTGGGAAACTTGACCTAAGTGTAAAGTTGAGATTTCCTTCAGGTTTATATAGTTCTGTATGAGACCACTCTTTCCCGTAGTGACAAAATCCTACGCGTTTGGAGACGGGTG
	ADAR-P1-2	ADAR	GCGCACTGGAAGTGGCCCCG	GCTGGAAGTGGCCCCG	GAGAGTCTCAGTAGATCCCTG	CACCCGTCTCGCACCGCTGGAAGTGGCCCCGGTTTGAGAGCTAAGCAGAAAGCTGCATAGCAAGTTCAAATAAGGCTAGTCCGTACACAACTTGAAAAAGTGGCAGCCGAGTCGGCTGCTTTTTTTTCAGCTCCATATTTAGCATGTCGCTATGTGTTCTGGGAAACTTGACCTAAGTGTAAAGTTGAGATTTCCTTCAGGTTTATATAGTTCTGTATGAGACCACTCTTTCCCGAGAGTCTCAGTAGATCCCTGGTTTGGAGACGGGTG
	ADAR-P1-3	ADAR	GGGAAGTGGCCCCGGGGCGT	GTGGCCCCGGGGCGT	GAGCCGAATGCCATCCCACGT	CACCCGTCTCGCACCGTGGCCCCGGGGCGTGTTTGAGAGCTAAGCAGAAAGCTGCATAGCAAGTTCAAATAAGGCTAGTCCGTACACAACTTGAAAAAGTGGCAGCCGAGTCGGCTGCTTTTTTTTCAGCTCCATATTTAGCATGTCGCTATGTGTTCTGGGAAACTTGACCTAAGTGTAAAGTTGAGATTTCCTTCAGGTTTATATAGTTCTGTATGAGACCACTCTTTCCCGAGCCGAATGCCATCCCACGTGTTTGGAGACGGGTG
	ADAR-P2-1	ADAR	GGGTAGAGAAGGCTACGTGG	GAGAAGGCTACGTGG	GTAGTGACAAAATCCTACGC	CACCCGTCTCGCACCGAGAAGGCTACGTGGGTTTGAGAGCTAAGCAGAAAGCTGCATAGCAAGTTCAAATAAGGCTAGTCCGTACACAACTTGAAAAAGTGGCAGCCGAGTCGGCTGCTTTTTTTTCAGCTCCATATTTAGCATGTCGCTATGTGTTCTGGGAAACTTGACCTAAGTGTAAAGTTGAGATTTCCTTCAGGTTTATATAGTTCTGTATGAGACCACTCTTTCCCGTAGTGACAAAATCCTACGCGTTTGGAGACGGGTG
	ADAR-P2-2	ADAR	GTCCCGACTGAAGGTAGAGA	GACTGAAGGTAGAGA	GAGAGTCTCAGTAGATCCCTG	CACCCGTCTCGCACCGACTGAAGGTAGAGAGTTTGAGAGCTAAGCAGAAAGCTGCATAGCAAGTTCAAATAAGGCTAGTCCGTACACAACTTGAAAAAGTGGCAGCCGAGTCGGCTGCTTTTTTTTCAGCTCCATATTTAGCATGTCGCTATGTGTTCTGGGAAACTTGACCTAAGTGTAAAGTTGAGATTTCCTTCAGGTTTATATAGTTCTGTATGAGACCACTCTTTCCCGAGAGTCTCAGTAGATCCCTGGTTTGGAGACGGGTG
	ADAR-P2-3	ADAR	GGAAGGTAGAGAAGGCTACG	GTAGAGAAGGCTACG	GAGCCGAATGCCATCCCACGT	CACCCGTCTCGCACCGTAGAGAAGGCTACGGTTTGAGAGCTAAGCAGAAAGCTGCATAGCAAGTTCAAATAAGGCTAGTCCGTACACAACTTGAAAAAGTGGCAGCCGAGTCGGCTGCTTTTTTTTCAGCTCCATATTTAGCATGTCGCTATGTGTTCTGGGAAACTTGACCTAAGTGTAAAGTTGAGATTTCCTTCAGGTTTATATAGTTCTGTATGAGACCACTCTTTCCCGAGCCGAATGCCATCCCACGTGTTTGGAGACGGGTG
	ADPRH-P1P2-1	ADPRH	GGCGCTGAGTGAGCTAATCT	GTGAGTGAGCTAATCT	GAGCATCGTAGGCAATCATGG	CACCCGTCTCGCACCGTGAGTGAGCTAATCTGTTTGAGAGCTAAGCAGAAAGCTGCATAGCAAGTTCAAATAAGGCTAGTCCGTACACAACTTGAAAAAGTGGCAGCCGAGTCGGCTGCTTTTTTTTCAGCTCCATATTTAGCATGTCGCTATGTGTTCTGGGAAACTTGACCTAAGTGTAAAGTTGAGATTTCCTTCAGGTTTATATAGTTCTGTATGAGACCACTCTTTCCCGAGCATCGTAGGCAATCATGGGTTTGGAGACGGGTG
	ADPRH-P1P2-2	ADPRH	GGGCTGCTGCGGGTGGACGA	GCTGCGGGTGGACGA	GTGCTGCAGGAGACTCCTGGA	CACCCGTCTCGCACCGCTGCGGGTGGACGAGTTTGAGAGCTAAGCAGAAAGCTGCATAGCAAGTTCAAATAAGGCTAGTCCGTACACAACTTGAAAAAGTGGCAGCCGAGTCGGCTGCTTTTTTTTCAGCTCCATATTTAGCATGTCGCTATGTGTTCTGGGAAACTTGACCTAAGTGTAAAGTTGAGATTTCCTTCAGGTTTATATAGTTCTGTATGAGACCACTCTTTCCCGTGCTGCAGGAGACTCCTGGAGTTTGGAGACGGGTG
	ADPRH-P1P2-3	ADPRH	GCCTGGTGCCCGGAATGTGG	GTGCCCGGAATGTGG	GCCACCCAACAGGCTACCTGG	CACCCGTCTCGCACCGTGCCCGGAATGTGGGTTTGAGAGCTAAGCAGAAAGCTGCATAGCAAGTTCAAATAAGGCTAGTCCGTACACAACTTGAAAAAGTGGCAGCCGAGTCGGCTGCTTTTTTTTCAGCTCCATATTTAGCATGTCGCTATGTGTTCTGGGAAACTTGACCTAAGTGTAAAGTTGAGATTTCCTTCAGGTTTATATAGTTCTGTATGAGACCACTCTTTCCCGCCACCCAACAGGCTACCTGGGTTTGGAGACGGGTG
	ADPRHL2-P1P2-1	ADPRHL2	GTCGGAAGCGCGAGAGGGAG	GAAGCGCGAGAGGGAG	GTGGCAATGGAGGTGCCATGC	CACCCGTCTCGCACCGAAGCGCGAGAGGGAGGTTTGAGAGCTAAGCAGAAAGCTGCATAGCAAGTTCAAATAAGGCTAGTCCGTACACAACTTGAAAAAGTGGCAGCCGAGTCGGCTGCTTTTTTTTCAGCTCCATATTTAGCATGTCGCTATGTGTTCTGGGAAACTTGACCTAAGTGTAAAGTTGAGATTTCCTTCAGGTTTATATAGTTCTGTATGAGACCACTCTTTCCCGTGGCAATGGAGGTGCCATGCGTTTGGAGACGGGTG
	ADPRHL2-P1P2-2	ADPRHL2	GCGGATGGCCGCAGCGGCGA	GTGGCCGCAGCGGCGA	GATGGCAATGGAGGTGCCATG	CACCCGTCTCGCACCGTGGCCGCAGCGGCGAGTTTGAGAGCTAAGCAGAAAGCTGCATAGCAAGTTCAAATAAGGCTAGTCCGTACACAACTTGAAAAAGTGGCAGCCGAGTCGGCTGCTTTTTTTTCAGCTCCATATTTAGCATGTCGCTATGTGTTCTGGGAAACTTGACCTAAGTGTAAAGTTGAGATTTCCTTCAGGTTTATATAGTTCTGTATGAGACCACTCTTTCCCGATGGCAATGGAGGTGCCATGGTTTGGAGACGGGTG
	ADPRHL2-P1P2-3	ADPRHL2	GCGGCACGCCCGGGAGTGAG	GACGCCCGGGAGTGAG	GATGGCGCCATTGTAACCCA	CACCCGTCTCGCACCGACGCCCGGGAGTGAGGTTTGAGAGCTAAGCAGAAAGCTGCATAGCAAGTTCAAATAAGGCTAGTCCGTACACAACTTGAAAAAGTGGCAGCCGAGTCGGCTGCTTTTTTTTCAGCTCCATATTTAGCATGTCGCTATGTGTTCTGGGAAACTTGACCTAAGTGTAAAGTTGAGATTTCCTTCAGGTTTATATAGTTCTGTATGAGACCACTCTTTCCCGATGGCGCCATTGTAACCCAGTTTGGAGACGGGTG
	AEBP2-P1P2-1	AEBP2	GGCCCCGCGCCGCCGAACCC	GCGCGCCGCCGAACCC	GTGTGCATCGAAGAAATCATG	CACCCGTCTCGCACCGCGCGCCGCCGAACCCGTTTGAGAGCTAAGCAGAAAGCTGCATAGCAAGTTCAAATAAGGCTAGTCCGTACACAACTTGAAAAAGTGGCAGCCGAGTCGGCTGCTTTTTTTTCAGCTCCATATTTAGCATGTCGCTATGTGTTCTGGGAAACTTGACCTAAGTGTAAAGTTGAGATTTCCTTCAGGTTTATATAGTTCTGTATGAGACCACTCTTTCCCGTGTGCATCGAAGAAATCATGGTTTGGAGACGGGTG
	AEBP2-P1P2-2	AEBP2	GCGGGAGAGCTCCTCCAGGT	GAGAGCTCCTCCAGGT	GTATTTGTTTGCTTATGGAA	CACCCGTCTCGCACCGAGAGCTCCTCCAGGTGTTTGAGAGCTAAGCAGAAAGCTGCATAGCAAGTTCAAATAAGGCTAGTCCGTACACAACTTGAAAAAGTGGCAGCCGAGTCGGCTGCTTTTTTTTCAGCTCCATATTTAGCATGTCGCTATGTGTTCTGGGAAACTTGACCTAAGTGTAAAGTTGAGATTTCCTTCAGGTTTATATAGTTCTGTATGAGACCACTCTTTCCCGTATTTGTTTGCTTATGGAAGTTTGGAGACGGGTG
	AEBP2-P1P2-3	AEBP2	GGCCGCCGCTATCACCGACA	GCCGCTATCACCGACA	GACCATCTACATGTATGGAA	CACCCGTCTCGCACCGCCGCTATCACCGACAGTTTGAGAGCTAAGCAGAAAGCTGCATAGCAAGTTCAAATAAGGCTAGTCCGTACACAACTTGAAAAAGTGGCAGCCGAGTCGGCTGCTTTTTTTTCAGCTCCATATTTAGCATGTCGCTATGTGTTCTGGGAAACTTGACCTAAGTGTAAAGTTGAGATTTCCTTCAGGTTTATATAGTTCTGTATGAGACCACTCTTTCCCGACCATCTACATGTATGGAAGTTTGGAGACGGGTG
	AFF1-P1P2-1	AFF1	GGCGGCGGCCGAGTGCGCAG	GCGGCCGAGTGCGCAG	GCACTCAATGAAGGACAAGA	CACCCGTCTCGCACCGCGGCCGAGTGCGCAGGTTTGAGAGCTAAGCAGAAAGCTGCATAGCAAGTTCAAATAAGGCTAGTCCGTACACAACTTGAAAAAGTGGCAGCCGAGTCGGCTGCTTTTTTTTCAGCTCCATATTTAGCATGTCGCTATGTGTTCTGGGAAACTTGACCTAAGTGTAAAGTTGAGATTTCCTTCAGGTTTATATAGTTCTGTATGAGACCACTCTTTCCCGCACTCAATGAAGGACAAGAGTTTGGAGACGGGTG
	AFF1-P1P2-2	AFF1	GCAGCCAGCTAGCGAGCGAC	GCAGCTAGCGAGCGAC	GTATGTATTGCTGTCAAAGG	CACCCGTCTCGCACCGCAGCTAGCGAGCGACGTTTGAGAGCTAAGCAGAAAGCTGCATAGCAAGTTCAAATAAGGCTAGTCCGTACACAACTTGAAAAAGTGGCAGCCGAGTCGGCTGCTTTTTTTTCAGCTCCATATTTAGCATGTCGCTATGTGTTCTGGGAAACTTGACCTAAGTGTAAAGTTGAGATTTCCTTCAGGTTTATATAGTTCTGTATGAGACCACTCTTTCCCGTATGTATTGCTGTCAAAGGGTTTGGAGACGGGTG
	AFF1-P1P2-3	AFF1	GCTCGGCTGCGGAACCGCGG	GCTGCGGAACCGCGG	GTCAAAGGCGGTAAGAACAT	CACCCGTCTCGCACCGCTGCGGAACCGCGGGTTTGAGAGCTAAGCAGAAAGCTGCATAGCAAGTTCAAATAAGGCTAGTCCGTACACAACTTGAAAAAGTGGCAGCCGAGTCGGCTGCTTTTTTTTCAGCTCCATATTTAGCATGTCGCTATGTGTTCTGGGAAACTTGACCTAAGTGTAAAGTTGAGATTTCCTTCAGGTTTATATAGTTCTGTATGAGACCACTCTTTCCCGTCAAAGGCGGTAAGAACATGTTTGGAGACGGGTG
	AFF4-P1P2-1	AFF4	GGGGCGGGTTAACGAAGACC	GGGTTAACGAAGACC	GCTGCTAGCCAAGTCTACAG	CACCCGTCTCGCACCGGGTTAACGAAGACCGTTTGAGAGCTAAGCAGAAAGCTGCATAGCAAGTTCAAATAAGGCTAGTCCGTACACAACTTGAAAAAGTGGCAGCCGAGTCGGCTGCTTTTTTTTCAGCTCCATATTTAGCATGTCGCTATGTGTTCTGGGAAACTTGACCTAAGTGTAAAGTTGAGATTTCCTTCAGGTTTATATAGTTCTGTATGAGACCACTCTTTCCCGCTGCTAGCCAAGTCTACAGGTTTGGAGACGGGTG
	AFF4-P1P2-2	AFF4	GTCGCCGCCGCCAGCGGACG	GCGCCGCCAGCGGACG	GAGCTTGGTCCCAAATTTCGG	CACCCGTCTCGCACCGCGCCGCCAGCGGACGGTTTGAGAGCTAAGCAGAAAGCTGCATAGCAAGTTCAAATAAGGCTAGTCCGTACACAACTTGAAAAAGTGGCAGCCGAGTCGGCTGCTTTTTTTTCAGCTCCATATTTAGCATGTCGCTATGTGTTCTGGGAAACTTGACCTAAGTGTAAAGTTGAGATTTCCTTCAGGTTTATATAGTTCTGTATGAGACCACTCTTTCCCGAGCTTGGTCCCAAATTTCGGGTTTGGAGACGGGTG
	AFF4-P1P2-3	AFF4	GTCCCCGCCCCGTCCGCTGG	GCGCCCCGTCCGCTGG	GTATGAATAGCCGTTAGAGG	CACCCGTCTCGCACCGCGCCCCGTCCGCTGGGTTTGAGAGCTAAGCAGAAAGCTGCATAGCAAGTTCAAATAAGGCTAGTCCGTACACAACTTGAAAAAGTGGCAGCCGAGTCGGCTGCTTTTTTTTCAGCTCCATATTTAGCATGTCGCTATGTGTTCTGGGAAACTTGACCTAAGTGTAAAGTTGAGATTTCCTTCAGGTTTATATAGTTCTGTATGAGACCACTCTTTCCCGTATGAATAGCCGTTAGAGGGTTTGGAGACGGGTG
Non-essential	AICDA-P1P2-1	AICDA	GTTCTGGCCTGAGACTTGCA	GGCCTGAGACTTGCA	GGAGGAAGAGCAATTCCACG	CACCCGTCTCGCACCGGCCTGAGACTTGCAGTTTGAGAGCTAAGCAGAAAGCTGCATAGCAAGTTCAAATAAGGCTAGTCCGTACACAACTTGAAAAAGTGGCAGCCGAGTCGGCTGCTTTTTTTTCAGCTCCATATTTAGCATGTCGCTATGTGTTCTGGGAAACTTGACCTAAGTGTAAAGTTGAGATTTCCTTCAGGTTTATATAGTTCTGTATGAGACCACTCTTTCCCGGAGGAAGAGCAATTCCACGGTTTGGAGACGGGTG
Non-essential	AICDA-P1P2-2	AICDA	GGACACTCTGGACACCACTA	GCTCTGGACACCACTA	GCAGAAAGTCGGCCACATGT	CACCCGTCTCGCACCGCTCTGGACACCACTAGTTTGAGAGCTAAGCAGAAAGCTGCATAGCAAGTTCAAATAAGGCTAGTCCGTACACAACTTGAAAAAGTGGCAGCCGAGTCGGCTGCTTTTTTTTCAGCTCCATATTTAGCATGTCGCTATGTGTTCTGGGAAACTTGACCTAAGTGTAAAGTTGAGATTTCCTTCAGGTTTATATAGTTCTGTATGAGACCACTCTTTCCCGCAGAAAGTCGGCCACATGTGTTTGGAGACGGGTG
Non-essential	AICDA-P1P2-3	AICDA	GCCACTATGGACAGGTAAAG	GTATGGACAGGTAAAG	GATGTCCGCTGGGCTAAGGGT	CACCCGTCTCGCACCGTATGGACAGGTAAAGGTTTGAGAGCTAAGCAGAAAGCTGCATAGCAAGTTCAAATAAGGCTAGTCCGTACACAACTTGAAAAAGTGGCAGCCGAGTCGGCTGCTTTTTTTTCAGCTCCATATTTAGCATGTCGCTATGTGTTCTGGGAAACTTGACCTAAGTGTAAAGTTGAGATTTCCTTCAGGTTTATATAGTTCTGTATGAGACCACTCTTTCCCGATGTCCGCTGGGCTAAGGGTGTTTGGAGACGGGTG
	AIRE-P1P2-1	AIRE	GGGACCCGAGGCCAAGCGAG	GCCGAGGCCAAGCGAG	GCACCGCACGGAGATCGCGG	CACCCGTCTCGCACCGCCGAGGCCAAGCGAGGTTTGAGAGCTAAGCAGAAAGCTGCATAGCAAGTTCAAATAAGGCTAGTCCGTACACAACTTGAAAAAGTGGCAGCCGAGTCGGCTGCTTTTTTTTCAGCTCCATATTTAGCATGTCGCTATGTGTTCTGGGAAACTTGACCTAAGTGTAAAGTTGAGATTTCCTTCAGGTTTATATAGTTCTGTATGAGACCACTCTTTCCCGCACCGCACGGAGATCGCGGGTTTGGAGACGGGTG
	AIRE-P1P2-2	AIRE	GGCGGTGGGTCCCGGGACAC	GTGGGTCCCGGGACAC	GAGGCCAGGTGGAAGGCCCGA	CACCCGTCTCGCACCGTGGGTCCCGGGACACGTTTGAGAGCTAAGCAGAAAGCTGCATAGCAAGTTCAAATAAGGCTAGTCCGTACACAACTTGAAAAAGTGGCAGCCGAGTCGGCTGCTTTTTTTTCAGCTCCATATTTAGCATGTCGCTATGTGTTCTGGGAAACTTGACCTAAGTGTAAAGTTGAGATTTCCTTCAGGTTTATATAGTTCTGTATGAGACCACTCTTTCCCGAGGCCAGGTGGAAGGCCCGAGTTTGGAGACGGGTG
	AIRE-P1P2-3	AIRE	GGCTCGCAGACCGGGGAGAC	GCAGACCGGGGAGAC	GCGACGGACGCGGCGCTACGC	CACCCGTCTCGCACCGCAGACCGGGGAGACGTTTGAGAGCTAAGCAGAAAGCTGCATAGCAAGTTCAAATAAGGCTAGTCCGTACACAACTTGAAAAAGTGGCAGCCGAGTCGGCTGCTTTTTTTTCAGCTCCATATTTAGCATGTCGCTATGTGTTCTGGGAAACTTGACCTAAGTGTAAAGTTGAGATTTCCTTCAGGTTTATATAGTTCTGTATGAGACCACTCTTTCCCGCGACGGACGCGGCGCTACGCGTTTGGAGACGGGTG
	AKAP1-P1P2-1	AKAP1	GCGCCTGGGCTAGCACGTGG	GTGGGCTAGCACGTGG	GATGTTACTGACCTTCTATG	CACCCGTCTCGCACCGTGGGCTAGCACGTGGGTTTGAGAGCTAAGCAGAAAGCTGCATAGCAAGTTCAAATAAGGCTAGTCCGTACACAACTTGAAAAAGTGGCAGCCGAGTCGGCTGCTTTTTTTTCAGCTCCATATTTAGCATGTCGCTATGTGTTCTGGGAAACTTGACCTAAGTGTAAAGTTGAGATTTCCTTCAGGTTTATATAGTTCTGTATGAGACCACTCTTTCCCGATGTTACTGACCTTCTATGGTTTGGAGACGGGTG
	AKAP1-P1P2-2	AKAP1	GCTAGCACGTGGGGGAGCTG	GCACGTGGGGGAGCTG	GCACTGCTTACTTTCCACTG	CACCCGTCTCGCACCGCACGTGGGGGAGCTGGTTTGAGAGCTAAGCAGAAAGCTGCATAGCAAGTTCAAATAAGGCTAGTCCGTACACAACTTGAAAAAGTGGCAGCCGAGTCGGCTGCTTTTTTTTCAGCTCCATATTTAGCATGTCGCTATGTGTTCTGGGAAACTTGACCTAAGTGTAAAGTTGAGATTTCCTTCAGGTTTATATAGTTCTGTATGAGACCACTCTTTCCCGCACTGCTTACTTTCCACTGGTTTGGAGACGGGTG
	AKAP1-P1P2-3	AKAP1	GACCCGCCTGGGCTAGCACG	GCCTGGGCTAGCACG	GGACTACGGCGGATATAAGA	CACCCGTCTCGCACCGCCTGGGCTAGCACGGTTTGAGAGCTAAGCAGAAAGCTGCATAGCAAGTTCAAATAAGGCTAGTCCGTACACAACTTGAAAAAGTGGCAGCCGAGTCGGCTGCTTTTTTTTCAGCTCCATATTTAGCATGTCGCTATGTGTTCTGGGAAACTTGACCTAAGTGTAAAGTTGAGATTTCCTTCAGGTTTATATAGTTCTGTATGAGACCACTCTTTCCCGGACTACGGCGGATATAAGAGTTTGGAGACGGGTG
	AKAP8-P1P2-1	AKAP8	GAGTAAACGGGGCTGCTGGT	GAACGGGGCTGCTGGT	GATGCTGGAAAAATACCTCA	CACCCGTCTCGCACCGAACGGGGCTGCTGGTGTTTGAGAGCTAAGCAGAAAGCTGCATAGCAAGTTCAAATAAGGCTAGTCCGTACACAACTTGAAAAAGTGGCAGCCGAGTCGGCTGCTTTTTTTTCAGCTCCATATTTAGCATGTCGCTATGTGTTCTGGGAAACTTGACCTAAGTGTAAAGTTGAGATTTCCTTCAGGTTTATATAGTTCTGTATGAGACCACTCTTTCCCGATGCTGGAAAAATACCTCAGTTTGGAGACGGGTG
	AKAP8-P1P2-2	AKAP8	GTGTGGTCGCCTAGTAAACG	GTCGCCTAGTAAACG	GAAGGGCTTACCTTGCCAGC	CACCCGTCTCGCACCGTCGCCTAGTAAACGGTTTGAGAGCTAAGCAGAAAGCTGCATAGCAAGTTCAAATAAGGCTAGTCCGTACACAACTTGAAAAAGTGGCAGCCGAGTCGGCTGCTTTTTTTTCAGCTCCATATTTAGCATGTCGCTATGTGTTCTGGGAAACTTGACCTAAGTGTAAAGTTGAGATTTCCTTCAGGTTTATATAGTTCTGTATGAGACCACTCTTTCCCGAAGGGCTTACCTTGCCAGCGTTTGGAGACGGGTG
	AKAP8-P1P2-3	AKAP8	GGTGGGCCGCGTCGAAGACA	GCCGCGTCGAAGACA	GGACCACAATCACAACCGCA	CACCCGTCTCGCACCGCCGCGTCGAAGACAGTTTGAGAGCTAAGCAGAAAGCTGCATAGCAAGTTCAAATAAGGCTAGTCCGTACACAACTTGAAAAAGTGGCAGCCGAGTCGGCTGCTTTTTTTTCAGCTCCATATTTAGCATGTCGCTATGTGTTCTGGGAAACTTGACCTAAGTGTAAAGTTGAGATTTCCTTCAGGTTTATATAGTTCTGTATGAGACCACTCTTTCCCGGACCACAATCACAACCGCAGTTTGGAGACGGGTG
	ALKBH2-P1P2-1	ALKBH2	GTCCCACCACGAGGCCACCA	GACCACGAGGCCACCA	GCAGGCACCGAAGGAGACAG	CACCCGTCTCGCACCGACCACGAGGCCACCAGTTTGAGAGCTAAGCAGAAAGCTGCATAGCAAGTTCAAATAAGGCTAGTCCGTACACAACTTGAAAAAGTGGCAGCCGAGTCGGCTGCTTTTTTTTCAGCTCCATATTTAGCATGTCGCTATGTGTTCTGGGAAACTTGACCTAAGTGTAAAGTTGAGATTTCCTTCAGGTTTATATAGTTCTGTATGAGACCACTCTTTCCCGCAGGCACCGAAGGAGACAGGTTTGGAGACGGGTG
	ALKBH2-P1P2-2	ALKBH2	GAGGCCACCAGGGTGACTGC	GCACCAGGGTGACTGC	GAGATGGCTGTGACCACATCG	CACCCGTCTCGCACCGCACCAGGGTGACTGCGTTTGAGAGCTAAGCAGAAAGCTGCATAGCAAGTTCAAATAAGGCTAGTCCGTACACAACTTGAAAAAGTGGCAGCCGAGTCGGCTGCTTTTTTTTCAGCTCCATATTTAGCATGTCGCTATGTGTTCTGGGAAACTTGACCTAAGTGTAAAGTTGAGATTTCCTTCAGGTTTATATAGTTCTGTATGAGACCACTCTTTCCCGAGATGGCTGTGACCACATCGGTTTGGAGACGGGTG
	ALKBH2-P1P2-3	ALKBH2	GAATCCCGCAGTCACCCTGG	GCCGCAGTCACCCTGG	GAAAGATGGCTGTGACCACAT	CACCCGTCTCGCACCGCCGCAGTCACCCTGGGTTTGAGAGCTAAGCAGAAAGCTGCATAGCAAGTTCAAATAAGGCTAGTCCGTACACAACTTGAAAAAGTGGCAGCCGAGTCGGCTGCTTTTTTTTCAGCTCCATATTTAGCATGTCGCTATGTGTTCTGGGAAACTTGACCTAAGTGTAAAGTTGAGATTTCCTTCAGGTTTATATAGTTCTGTATGAGACCACTCTTTCCCGAAAGATGGCTGTGACCACATGTTTGGAGACGGGTG
	ALKBH3-P1P2-1	ALKBH3	GAGACTGCGGAGTGGGTCAG	GTGCGGAGTGGGTCAG	GAATGGAGACTACACATATG	CACCCGTCTCGCACCGTGCGGAGTGGGTCAGGTTTGAGAGCTAAGCAGAAAGCTGCATAGCAAGTTCAAATAAGGCTAGTCCGTACACAACTTGAAAAAGTGGCAGCCGAGTCGGCTGCTTTTTTTTCAGCTCCATATTTAGCATGTCGCTATGTGTTCTGGGAAACTTGACCTAAGTGTAAAGTTGAGATTTCCTTCAGGTTTATATAGTTCTGTATGAGACCACTCTTTCCCGAATGGAGACTACACATATGGTTTGGAGACGGGTG
	ALKBH3-P1P2-2	ALKBH3	GGCAAACCCGGTAGGACTTG	GACCCGGTAGGACTTG	GAGCGACACAAGCTGACTGGC	CACCCGTCTCGCACCGACCCGGTAGGACTTGGTTTGAGAGCTAAGCAGAAAGCTGCATAGCAAGTTCAAATAAGGCTAGTCCGTACACAACTTGAAAAAGTGGCAGCCGAGTCGGCTGCTTTTTTTTCAGCTCCATATTTAGCATGTCGCTATGTGTTCTGGGAAACTTGACCTAAGTGTAAAGTTGAGATTTCCTTCAGGTTTATATAGTTCTGTATGAGACCACTCTTTCCCGAGCGACACAAGCTGACTGGCGTTTGGAGACGGGTG
	ALKBH3-P1P2-3	ALKBH3	GAGGTTCCGATCACAGACTG	GTCCGATCACAGACTG	GAAGGAGCGACACAAGCTGAC	CACCCGTCTCGCACCGTCCGATCACAGACTGGTTTGAGAGCTAAGCAGAAAGCTGCATAGCAAGTTCAAATAAGGCTAGTCCGTACACAACTTGAAAAAGTGGCAGCCGAGTCGGCTGCTTTTTTTTCAGCTCCATATTTAGCATGTCGCTATGTGTTCTGGGAAACTTGACCTAAGTGTAAAGTTGAGATTTCCTTCAGGTTTATATAGTTCTGTATGAGACCACTCTTTCCCGAAGGAGCGACACAAGCTGACGTTTGGAGACGGGTG
	ALKBH8-P1P2-1	ALKBH8	GGGCGCCCTTGGTGCAGTGT	GCCCTTGGTGCAGTGT	GCAGCACAAGACATACCCCT	CACCCGTCTCGCACCGCCCTTGGTGCAGTGTGTTTGAGAGCTAAGCAGAAAGCTGCATAGCAAGTTCAAATAAGGCTAGTCCGTACACAACTTGAAAAAGTGGCAGCCGAGTCGGCTGCTTTTTTTTCAGCTCCATATTTAGCATGTCGCTATGTGTTCTGGGAAACTTGACCTAAGTGTAAAGTTGAGATTTCCTTCAGGTTTATATAGTTCTGTATGAGACCACTCTTTCCCGCAGCACAAGACATACCCCTGTTTGGAGACGGGTG
	ALKBH8-P1P2-2	ALKBH8	GGAAAGGGGATGGATCCCAG	GGGGATGGATCCCAG	GAGAGTGATAAAGAAGCCTCA	CACCCGTCTCGCACCGGGGATGGATCCCAGGTTTGAGAGCTAAGCAGAAAGCTGCATAGCAAGTTCAAATAAGGCTAGTCCGTACACAACTTGAAAAAGTGGCAGCCGAGTCGGCTGCTTTTTTTTCAGCTCCATATTTAGCATGTCGCTATGTGTTCTGGGAAACTTGACCTAAGTGTAAAGTTGAGATTTCCTTCAGGTTTATATAGTTCTGTATGAGACCACTCTTTCCCGAGAGTGATAAAGAAGCCTCAGTTTGGAGACGGGTG
	ALKBH8-P1P2-3	ALKBH8	GTAGCACCAGAACACCGCAG	GACCAGAACACCGCAG	GTTGCCTCGTCGGAGTTTGC	CACCCGTCTCGCACCGACCAGAACACCGCAGGTTTGAGAGCTAAGCAGAAAGCTGCATAGCAAGTTCAAATAAGGCTAGTCCGTACACAACTTGAAAAAGTGGCAGCCGAGTCGGCTGCTTTTTTTTCAGCTCCATATTTAGCATGTCGCTATGTGTTCTGGGAAACTTGACCTAAGTGTAAAGTTGAGATTTCCTTCAGGTTTATATAGTTCTGTATGAGACCACTCTTTCCCGTTGCCTCGTCGGAGTTTGCGTTTGGAGACGGGTG
	AP2A1-P1P2-1	AP2A1	GCGCTCACAGTTCCGGATGT	GCACAGTTCCGGATGT	GAGCAGGGAGAACTGCACTG	CACCCGTCTCGCACCGCACAGTTCCGGATGTGTTTGAGAGCTAAGCAGAAAGCTGCATAGCAAGTTCAAATAAGGCTAGTCCGTACACAACTTGAAAAAGTGGCAGCCGAGTCGGCTGCTTTTTTTTCAGCTCCATATTTAGCATGTCGCTATGTGTTCTGGGAAACTTGACCTAAGTGTAAAGTTGAGATTTCCTTCAGGTTTATATAGTTCTGTATGAGACCACTCTTTCCCGAGCAGGGAGAACTGCACTGGTTTGGAGACGGGTG
	AP2A1-P1P2-2	AP2A1	GGTCCAAGGGCGATGGGATG	GAAGGGCGATGGGATG	GAGGCCTTGTACAGTCGAAGG	CACCCGTCTCGCACCGAAGGGCGATGGGATGGTTTGAGAGCTAAGCAGAAAGCTGCATAGCAAGTTCAAATAAGGCTAGTCCGTACACAACTTGAAAAAGTGGCAGCCGAGTCGGCTGCTTTTTTTTCAGCTCCATATTTAGCATGTCGCTATGTGTTCTGGGAAACTTGACCTAAGTGTAAAGTTGAGATTTCCTTCAGGTTTATATAGTTCTGTATGAGACCACTCTTTCCCGAGGCCTTGTACAGTCGAAGGGTTTGGAGACGGGTG
	AP2A1-P1P2-3	AP2A1	GACCGGGCGGAAAGGACCCC	GGCGGAAAGGACCCC	GAGGAGCTTCACCGAGAGCCA	CACCCGTCTCGCACCGGCGGAAAGGACCCCGTTTGAGAGCTAAGCAGAAAGCTGCATAGCAAGTTCAAATAAGGCTAGTCCGTACACAACTTGAAAAAGTGGCAGCCGAGTCGGCTGCTTTTTTTTCAGCTCCATATTTAGCATGTCGCTATGTGTTCTGGGAAACTTGACCTAAGTGTAAAGTTGAGATTTCCTTCAGGTTTATATAGTTCTGTATGAGACCACTCTTTCCCGAGGAGCTTCACCGAGAGCCAGTTTGGAGACGGGTG
	APBB1-P1P2-1	APBB1	GCCCCGGGCCCAGATGACGG	GGGCCCAGATGACGG	GAGGCTGGGTAGAGATGACCG	CACCCGTCTCGCACCGGGCCCAGATGACGGGTTTGAGAGCTAAGCAGAAAGCTGCATAGCAAGTTCAAATAAGGCTAGTCCGTACACAACTTGAAAAAGTGGCAGCCGAGTCGGCTGCTTTTTTTTCAGCTCCATATTTAGCATGTCGCTATGTGTTCTGGGAAACTTGACCTAAGTGTAAAGTTGAGATTTCCTTCAGGTTTATATAGTTCTGTATGAGACCACTCTTTCCCGAGGCTGGGTAGAGATGACCGGTTTGGAGACGGGTG
	APBB1-P1P2-2	APBB1	GCGGGCCCAGATGACGGAGG	GCCCAGATGACGGAGG	GGCCCCTGGACGCAGCAGTG	CACCCGTCTCGCACCGCCCAGATGACGGAGGGTTTGAGAGCTAAGCAGAAAGCTGCATAGCAAGTTCAAATAAGGCTAGTCCGTACACAACTTGAAAAAGTGGCAGCCGAGTCGGCTGCTTTTTTTTCAGCTCCATATTTAGCATGTCGCTATGTGTTCTGGGAAACTTGACCTAAGTGTAAAGTTGAGATTTCCTTCAGGTTTATATAGTTCTGTATGAGACCACTCTTTCCCGGCCCCTGGACGCAGCAGTGGTTTGGAGACGGGTG
	APBB1-P1P2-3	APBB1	GTGTGATGGAGAAGCCGCGG	GATGGAGAAGCCGCGG	GTAGGGTGGACTGTCCGCAG	CACCCGTCTCGCACCGATGGAGAAGCCGCGGGTTTGAGAGCTAAGCAGAAAGCTGCATAGCAAGTTCAAATAAGGCTAGTCCGTACACAACTTGAAAAAGTGGCAGCCGAGTCGGCTGCTTTTTTTTCAGCTCCATATTTAGCATGTCGCTATGTGTTCTGGGAAACTTGACCTAAGTGTAAAGTTGAGATTTCCTTCAGGTTTATATAGTTCTGTATGAGACCACTCTTTCCCGTAGGGTGGACTGTCCGCAGGTTTGGAGACGGGTG
	APITD1-P1P2-1	APITD1	GTGGGGAGGAAGCGGTTCTA	GAGGAAGCGGTTCTA	GAGCCAGGAGGAGTAATTCAC	CACCCGTCTCGCACCGAGGAAGCGGTTCTAGTTTGAGAGCTAAGCAGAAAGCTGCATAGCAAGTTCAAATAAGGCTAGTCCGTACACAACTTGAAAAAGTGGCAGCCGAGTCGGCTGCTTTTTTTTCAGCTCCATATTTAGCATGTCGCTATGTGTTCTGGGAAACTTGACCTAAGTGTAAAGTTGAGATTTCCTTCAGGTTTATATAGTTCTGTATGAGACCACTCTTTCCCGAGCCAGGAGGAGTAATTCACGTTTGGAGACGGGTG
	APITD1-P1P2-2	APITD1	GCGGTTCTAGGGGAGCGTGC	GTCTAGGGGAGCGTGC	GCACATCTTCAGTGTTAATTG	CACCCGTCTCGCACCGTCTAGGGGAGCGTGCGTTTGAGAGCTAAGCAGAAAGCTGCATAGCAAGTTCAAATAAGGCTAGTCCGTACACAACTTGAAAAAGTGGCAGCCGAGTCGGCTGCTTTTTTTTCAGCTCCATATTTAGCATGTCGCTATGTGTTCTGGGAAACTTGACCTAAGTGTAAAGTTGAGATTTCCTTCAGGTTTATATAGTTCTGTATGAGACCACTCTTTCCCGCACATCTTCAGTGTTAATTGGTTTGGAGACGGGTG
	APITD1-P1P2-3	APITD1	GTCCCTGCATCAGTAACGAG	GTGCATCAGTAACGAG	GAGGATGGAAGCAAAAATTCA	CACCCGTCTCGCACCGTGCATCAGTAACGAGGTTTGAGAGCTAAGCAGAAAGCTGCATAGCAAGTTCAAATAAGGCTAGTCCGTACACAACTTGAAAAAGTGGCAGCCGAGTCGGCTGCTTTTTTTTCAGCTCCATATTTAGCATGTCGCTATGTGTTCTGGGAAACTTGACCTAAGTGTAAAGTTGAGATTTCCTTCAGGTTTATATAGTTCTGTATGAGACCACTCTTTCCCGAGGATGGAAGCAAAAATTCAGTTTGGAGACGGGTG
	APOBEC2-P1P2-1	APOBEC2	GTCCATGGCCCAGAAGGAAG	GTGGCCCAGAAGGAAG	GGGGCTGGAGGACACATACC	CACCCGTCTCGCACCGTGGCCCAGAAGGAAGGTTTGAGAGCTAAGCAGAAAGCTGCATAGCAAGTTCAAATAAGGCTAGTCCGTACACAACTTGAAAAAGTGGCAGCCGAGTCGGCTGCTTTTTTTTCAGCTCCATATTTAGCATGTCGCTATGTGTTCTGGGAAACTTGACCTAAGTGTAAAGTTGAGATTTCCTTCAGGTTTATATAGTTCTGTATGAGACCACTCTTTCCCGGGGCTGGAGGACACATACCGTTTGGAGACGGGTG
	APOBEC2-P1P2-2	APOBEC2	GCTGTGACAATCTCAAAGGG	GACAATCTCAAAGGG	GGTGGGTCGACTCTTCATGT	CACCCGTCTCGCACCGACAATCTCAAAGGGGTTTGAGAGCTAAGCAGAAAGCTGCATAGCAAGTTCAAATAAGGCTAGTCCGTACACAACTTGAAAAAGTGGCAGCCGAGTCGGCTGCTTTTTTTTCAGCTCCATATTTAGCATGTCGCTATGTGTTCTGGGAAACTTGACCTAAGTGTAAAGTTGAGATTTCCTTCAGGTTTATATAGTTCTGTATGAGACCACTCTTTCCCGGTGGGTCGACTCTTCATGTGTTTGGAGACGGGTG
	APOBEC2-P1P2-3	APOBEC2	GTGTGGCTCAGGAGTCACTG	GCTCAGGAGTCACTG	GGCATCTCGGGGATACCTAG	CACCCGTCTCGCACCGCTCAGGAGTCACTGGTTTGAGAGCTAAGCAGAAAGCTGCATAGCAAGTTCAAATAAGGCTAGTCCGTACACAACTTGAAAAAGTGGCAGCCGAGTCGGCTGCTTTTTTTTCAGCTCCATATTTAGCATGTCGCTATGTGTTCTGGGAAACTTGACCTAAGTGTAAAGTTGAGATTTCCTTCAGGTTTATATAGTTCTGTATGAGACCACTCTTTCCCGGCATCTCGGGGATACCTAGGTTTGGAGACGGGTG
	APOBEC3B-P1P2-1	APOBEC3B	GAGCCTGACTGGGATTCGTG	GTGACTGGGATTCGTG	GTCCTGATGGACCAGCACAT	CACCCGTCTCGCACCGTGACTGGGATTCGTGGTTTGAGAGCTAAGCAGAAAGCTGCATAGCAAGTTCAAATAAGGCTAGTCCGTACACAACTTGAAAAAGTGGCAGCCGAGTCGGCTGCTTTTTTTTCAGCTCCATATTTAGCATGTCGCTATGTGTTCTGGGAAACTTGACCTAAGTGTAAAGTTGAGATTTCCTTCAGGTTTATATAGTTCTGTATGAGACCACTCTTTCCCGTCCTGATGGACCAGCACATGTTTGGAGACGGGTG
	APOBEC3B-P1P2-2	APOBEC3B	GTTCAAAAAAAGAGCGGGAC	GAAAAAAGAGCGGGAC	GATAGTCCATGATCGTCACGC	CACCCGTCTCGCACCGAAAAAAGAGCGGGACGTTTGAGAGCTAAGCAGAAAGCTGCATAGCAAGTTCAAATAAGGCTAGTCCGTACACAACTTGAAAAAGTGGCAGCCGAGTCGGCTGCTTTTTTTTCAGCTCCATATTTAGCATGTCGCTATGTGTTCTGGGAAACTTGACCTAAGTGTAAAGTTGAGATTTCCTTCAGGTTTATATAGTTCTGTATGAGACCACTCTTTCCCGATAGTCCATGATCGTCACGCGTTTGGAGACGGGTG
	APOBEC3B-P1P2-3	APOBEC3B	GCAGGACAAAGAGCCTGACT	GACAAAGAGCCTGACT	GACATCCCTGGCGGTACACAA	CACCCGTCTCGCACCGACAAAGAGCCTGACTGTTTGAGAGCTAAGCAGAAAGCTGCATAGCAAGTTCAAATAAGGCTAGTCCGTACACAACTTGAAAAAGTGGCAGCCGAGTCGGCTGCTTTTTTTTCAGCTCCATATTTAGCATGTCGCTATGTGTTCTGGGAAACTTGACCTAAGTGTAAAGTTGAGATTTCCTTCAGGTTTATATAGTTCTGTATGAGACCACTCTTTCCCGACATCCCTGGCGGTACACAAGTTTGGAGACGGGTG
	APOBEC3C-P1P2-1	APOBEC3C	GCAGCGCTTCAGAAAAGAGT	GCTTCAGAAAAGAGT	GAACTTGGCTGTGCTTCACCG	CACCCGTCTCGCACCGCTTCAGAAAAGAGTGTTTGAGAGCTAAGCAGAAAGCTGCATAGCAAGTTCAAATAAGGCTAGTCCGTACACAACTTGAAAAAGTGGCAGCCGAGTCGGCTGCTTTTTTTTCAGCTCCATATTTAGCATGTCGCTATGTGTTCTGGGAAACTTGACCTAAGTGTAAAGTTGAGATTTCCTTCAGGTTTATATAGTTCTGTATGAGACCACTCTTTCCCGAACTTGGCTGTGCTTCACCGGTTTGGAGACGGGTG
	APOBEC3C-P1P2-2	APOBEC3C	GTTCAGAAAAGAGTGGGACA	GAAAAGAGTGGGACA	GTCTCCTAACACAAAGTACC	CACCCGTCTCGCACCGAAAAGAGTGGGACAGTTTGAGAGCTAAGCAGAAAGCTGCATAGCAAGTTCAAATAAGGCTAGTCCGTACACAACTTGAAAAAGTGGCAGCCGAGTCGGCTGCTTTTTTTTCAGCTCCATATTTAGCATGTCGCTATGTGTTCTGGGAAACTTGACCTAAGTGTAAAGTTGAGATTTCCTTCAGGTTTATATAGTTCTGTATGAGACCACTCTTTCCCGTCTCCTAACACAAAGTACCGTTTGGAGACGGGTG
	APOBEC3C-P1P2-3	APOBEC3C	GCAGAGCTCCCAGGAATAGT	GCTCCCAGGAATAGT	GCGGCGCTTTATACCTTCCA	CACCCGTCTCGCACCGCTCCCAGGAATAGTGTTTGAGAGCTAAGCAGAAAGCTGCATAGCAAGTTCAAATAAGGCTAGTCCGTACACAACTTGAAAAAGTGGCAGCCGAGTCGGCTGCTTTTTTTTCAGCTCCATATTTAGCATGTCGCTATGTGTTCTGGGAAACTTGACCTAAGTGTAAAGTTGAGATTTCCTTCAGGTTTATATAGTTCTGTATGAGACCACTCTTTCCCGCGGCGCTTTATACCTTCCAGTTTGGAGACGGGTG
	APOBEC3D-P1P2-1	APOBEC3D	GCAGCGCTTCAGAAAAGAGT	GCTTCAGAAAAGAGT	GAGTGGAAGTAGAATATGTGT	CACCCGTCTCGCACCGCTTCAGAAAAGAGTGTTTGAGAGCTAAGCAGAAAGCTGCATAGCAAGTTCAAATAAGGCTAGTCCGTACACAACTTGAAAAAGTGGCAGCCGAGTCGGCTGCTTTTTTTTCAGCTCCATATTTAGCATGTCGCTATGTGTTCTGGGAAACTTGACCTAAGTGTAAAGTTGAGATTTCCTTCAGGTTTATATAGTTCTGTATGAGACCACTCTTTCCCGAGTGGAAGTAGAATATGTGTGTTTGGAGACGGGTG
	APOBEC3D-P1P2-2	APOBEC3D	GTTCAGAAAAGAGTGGGACA	GAAAAGAGTGGGACA	GACTACCGGGATAGAGATTGG	CACCCGTCTCGCACCGAAAAGAGTGGGACAGTTTGAGAGCTAAGCAGAAAGCTGCATAGCAAGTTCAAATAAGGCTAGTCCGTACACAACTTGAAAAAGTGGCAGCCGAGTCGGCTGCTTTTTTTTCAGCTCCATATTTAGCATGTCGCTATGTGTTCTGGGAAACTTGACCTAAGTGTAAAGTTGAGATTTCCTTCAGGTTTATATAGTTCTGTATGAGACCACTCTTTCCCGACTACCGGGATAGAGATTGGGTTTGGAGACGGGTG
	APOBEC3D-P1P2-3	APOBEC3D	GCAGAGCTCCCAGGAATAGT	GCTCCCAGGAATAGT	GGTGAAGGTGACCAAATTCT	CACCCGTCTCGCACCGCTCCCAGGAATAGTGTTTGAGAGCTAAGCAGAAAGCTGCATAGCAAGTTCAAATAAGGCTAGTCCGTACACAACTTGAAAAAGTGGCAGCCGAGTCGGCTGCTTTTTTTTCAGCTCCATATTTAGCATGTCGCTATGTGTTCTGGGAAACTTGACCTAAGTGTAAAGTTGAGATTTCCTTCAGGTTTATATAGTTCTGTATGAGACCACTCTTTCCCGGTGAAGGTGACCAAATTCTGTTTGGAGACGGGTG
	APOBEC3F-P1P2-1	APOBEC3F	GGGAGGGCTGTCCTGAAACC	GGCTGTCCTGAAACC	GTATTCCGACGAGAAAGGAT	CACCCGTCTCGCACCGGCTGTCCTGAAACCGTTTGAGAGCTAAGCAGAAAGCTGCATAGCAAGTTCAAATAAGGCTAGTCCGTACACAACTTGAAAAAGTGGCAGCCGAGTCGGCTGCTTTTTTTTCAGCTCCATATTTAGCATGTCGCTATGTGTTCTGGGAAACTTGACCTAAGTGTAAAGTTGAGATTTCCTTCAGGTTTATATAGTTCTGTATGAGACCACTCTTTCCCGTATTCCGACGAGAAAGGATGTTTGGAGACGGGTG
	APOBEC3F-P1P2-2	APOBEC3F	GCAGAGCAGGAAAAAGAGCC	GCAGGAAAAAGAGCC	GAAGATCTTTGCGTCCAAACG	CACCCGTCTCGCACCGCAGGAAAAAGAGCCGTTTGAGAGCTAAGCAGAAAGCTGCATAGCAAGTTCAAATAAGGCTAGTCCGTACACAACTTGAAAAAGTGGCAGCCGAGTCGGCTGCTTTTTTTTCAGCTCCATATTTAGCATGTCGCTATGTGTTCTGGGAAACTTGACCTAAGTGTAAAGTTGAGATTTCCTTCAGGTTTATATAGTTCTGTATGAGACCACTCTTTCCCGAAGATCTTTGCGTCCAAACGGTTTGGAGACGGGTG
	APOBEC3F-P1P2-3	APOBEC3F	GGCCCTGCCATGACTTTCGG	GTGCCATGACTTTCGG	GGGCAGCGGTACCTGAAGTG	CACCCGTCTCGCACCGTGCCATGACTTTCGGGTTTGAGAGCTAAGCAGAAAGCTGCATAGCAAGTTCAAATAAGGCTAGTCCGTACACAACTTGAAAAAGTGGCAGCCGAGTCGGCTGCTTTTTTTTCAGCTCCATATTTAGCATGTCGCTATGTGTTCTGGGAAACTTGACCTAAGTGTAAAGTTGAGATTTCCTTCAGGTTTATATAGTTCTGTATGAGACCACTCTTTCCCGGGCAGCGGTACCTGAAGTGGTTTGGAGACGGGTG
	APOBEC3G-P1P2-1	APOBEC3G	GAGGAGCCTGGCTGGGAGTA	GCCTGGCTGGGAGTA	GTGCGCTCCACCTCATAACAC	CACCCGTCTCGCACCGCCTGGCTGGGAGTAGTTTGAGAGCTAAGCAGAAAGCTGCATAGCAAGTTCAAATAAGGCTAGTCCGTACACAACTTGAAAAAGTGGCAGCCGAGTCGGCTGCTTTTTTTTCAGCTCCATATTTAGCATGTCGCTATGTGTTCTGGGAAACTTGACCTAAGTGTAAAGTTGAGATTTCCTTCAGGTTTATATAGTTCTGTATGAGACCACTCTTTCCCGTGCGCTCCACCTCATAACACGTTTGGAGACGGGTG
	APOBEC3G-P1P2-2	APOBEC3G	GACCTGGGCTGGGACAGATG	GGGCTGGGACAGATG	GTAGAGGCGGGCAACAAAGA	CACCCGTCTCGCACCGGGCTGGGACAGATGGTTTGAGAGCTAAGCAGAAAGCTGCATAGCAAGTTCAAATAAGGCTAGTCCGTACACAACTTGAAAAAGTGGCAGCCGAGTCGGCTGCTTTTTTTTCAGCTCCATATTTAGCATGTCGCTATGTGTTCTGGGAAACTTGACCTAAGTGTAAAGTTGAGATTTCCTTCAGGTTTATATAGTTCTGTATGAGACCACTCTTTCCCGTAGAGGCGGGCAACAAAGAGTTTGGAGACGGGTG
	APOBEC3G-P1P2-3	APOBEC3G	GTCCAGAGTTCAGGAATGGC	GAGTTCAGGAATGGC	GATCAAGGAAGATGTCAGGA	CACCCGTCTCGCACCGAGTTCAGGAATGGCGTTTGAGAGCTAAGCAGAAAGCTGCATAGCAAGTTCAAATAAGGCTAGTCCGTACACAACTTGAAAAAGTGGCAGCCGAGTCGGCTGCTTTTTTTTCAGCTCCATATTTAGCATGTCGCTATGTGTTCTGGGAAACTTGACCTAAGTGTAAAGTTGAGATTTCCTTCAGGTTTATATAGTTCTGTATGAGACCACTCTTTCCCGATCAAGGAAGATGTCAGGAGTTTGGAGACGGGTG
	APOBEC3H-P1P2-1	APOBEC3H	GTAGTGCCTCAGACAAGCAG	GCCTCAGACAAGCAG	GCACCAGTGGTAGTACAGGC	CACCCGTCTCGCACCGCCTCAGACAAGCAGGTTTGAGAGCTAAGCAGAAAGCTGCATAGCAAGTTCAAATAAGGCTAGTCCGTACACAACTTGAAAAAGTGGCAGCCGAGTCGGCTGCTTTTTTTTCAGCTCCATATTTAGCATGTCGCTATGTGTTCTGGGAAACTTGACCTAAGTGTAAAGTTGAGATTTCCTTCAGGTTTATATAGTTCTGTATGAGACCACTCTTTCCCGCACCAGTGGTAGTACAGGCGTTTGGAGACGGGTG
	APOBEC3H-P1P2-2	APOBEC3H	GCAGGGCAAAGAGCCTGGGT	GCAAAGAGCCTGGGT	GCGTCAGCTGGTAACACAAGA	CACCCGTCTCGCACCGCAAAGAGCCTGGGTGTTTGAGAGCTAAGCAGAAAGCTGCATAGCAAGTTCAAATAAGGCTAGTCCGTACACAACTTGAAAAAGTGGCAGCCGAGTCGGCTGCTTTTTTTTCAGCTCCATATTTAGCATGTCGCTATGTGTTCTGGGAAACTTGACCTAAGTGTAAAGTTGAGATTTCCTTCAGGTTTATATAGTTCTGTATGAGACCACTCTTTCCCGCGTCAGCTGGTAACACAAGAGTTTGGAGACGGGTG
	APOBEC3H-P1P2-3	APOBEC3H	GACTTGCCCCTGCTTGTCTG	GCCCCTGCTTGTCTG	GCTCACGACCATCTGAACCT	CACCCGTCTCGCACCGCCCCTGCTTGTCTGGTTTGAGAGCTAAGCAGAAAGCTGCATAGCAAGTTCAAATAAGGCTAGTCCGTACACAACTTGAAAAAGTGGCAGCCGAGTCGGCTGCTTTTTTTTCAGCTCCATATTTAGCATGTCGCTATGTGTTCTGGGAAACTTGACCTAAGTGTAAAGTTGAGATTTCCTTCAGGTTTATATAGTTCTGTATGAGACCACTCTTTCCCGCTCACGACCATCTGAACCTGTTTGGAGACGGGTG
	APOBEC4-P1P2-1	APOBEC4	GGGTAGCCACACCTCAGCAA	GCCACACCTCAGCAA	GAGTGCTCTCCCAGTTAAAAT	CACCCGTCTCGCACCGCCACACCTCAGCAAGTTTGAGAGCTAAGCAGAAAGCTGCATAGCAAGTTCAAATAAGGCTAGTCCGTACACAACTTGAAAAAGTGGCAGCCGAGTCGGCTGCTTTTTTTTCAGCTCCATATTTAGCATGTCGCTATGTGTTCTGGGAAACTTGACCTAAGTGTAAAGTTGAGATTTCCTTCAGGTTTATATAGTTCTGTATGAGACCACTCTTTCCCGAGTGCTCTCCCAGTTAAAATGTTTGGAGACGGGTG
	APOBEC4-P1P2-2	APOBEC4	GGAAAGCCCTTGCTGAGGTG	GCCCTTGCTGAGGTG	GAACAACCCGCGGCCATAAGC	CACCCGTCTCGCACCGCCCTTGCTGAGGTGGTTTGAGAGCTAAGCAGAAAGCTGCATAGCAAGTTCAAATAAGGCTAGTCCGTACACAACTTGAAAAAGTGGCAGCCGAGTCGGCTGCTTTTTTTTCAGCTCCATATTTAGCATGTCGCTATGTGTTCTGGGAAACTTGACCTAAGTGTAAAGTTGAGATTTCCTTCAGGTTTATATAGTTCTGTATGAGACCACTCTTTCCCGAACAACCCGCGGCCATAAGCGTTTGGAGACGGGTG
	APOBEC4-P1P2-3	APOBEC4	GCAGCAAGGGCTTTCTAACT	GAAGGGCTTTCTAACT	GTTCTCCACAGCTTTATAAG	CACCCGTCTCGCACCGAAGGGCTTTCTAACTGTTTGAGAGCTAAGCAGAAAGCTGCATAGCAAGTTCAAATAAGGCTAGTCCGTACACAACTTGAAAAAGTGGCAGCCGAGTCGGCTGCTTTTTTTTCAGCTCCATATTTAGCATGTCGCTATGTGTTCTGGGAAACTTGACCTAAGTGTAAAGTTGAGATTTCCTTCAGGTTTATATAGTTCTGTATGAGACCACTCTTTCCCGTTCTCCACAGCTTTATAAGGTTTGGAGACGGGTG
	ARID1A-P1P2-1	ARID1A	GCCCTTGCCTGGGAATGAGG	GTGCCTGGGAATGAGG	GTGAGCCTGAGAGGAAGATGT	CACCCGTCTCGCACCGTGCCTGGGAATGAGGGTTTGAGAGCTAAGCAGAAAGCTGCATAGCAAGTTCAAATAAGGCTAGTCCGTACACAACTTGAAAAAGTGGCAGCCGAGTCGGCTGCTTTTTTTTCAGCTCCATATTTAGCATGTCGCTATGTGTTCTGGGAAACTTGACCTAAGTGTAAAGTTGAGATTTCCTTCAGGTTTATATAGTTCTGTATGAGACCACTCTTTCCCGTGAGCCTGAGAGGAAGATGTGTTTGGAGACGGGTG
	ARID1A-P1P2-2	ARID1A	GTTTCTCCGGCAGCAGAAAG	GTCCGGCAGCAGAAAG	GATGCTCCGGGAAAACACCT	CACCCGTCTCGCACCGTCCGGCAGCAGAAAGGTTTGAGAGCTAAGCAGAAAGCTGCATAGCAAGTTCAAATAAGGCTAGTCCGTACACAACTTGAAAAAGTGGCAGCCGAGTCGGCTGCTTTTTTTTCAGCTCCATATTTAGCATGTCGCTATGTGTTCTGGGAAACTTGACCTAAGTGTAAAGTTGAGATTTCCTTCAGGTTTATATAGTTCTGTATGAGACCACTCTTTCCCGATGCTCCGGGAAAACACCTGTTTGGAGACGGGTG
	ARID1A-P1P2-3	ARID1A	GAAAGCGGAGAGTCACAGCG	GCGGAGAGTCACAGCG	GCTGCAACAAAGTGGAGTGG	CACCCGTCTCGCACCGCGGAGAGTCACAGCGGTTTGAGAGCTAAGCAGAAAGCTGCATAGCAAGTTCAAATAAGGCTAGTCCGTACACAACTTGAAAAAGTGGCAGCCGAGTCGGCTGCTTTTTTTTCAGCTCCATATTTAGCATGTCGCTATGTGTTCTGGGAAACTTGACCTAAGTGTAAAGTTGAGATTTCCTTCAGGTTTATATAGTTCTGTATGAGACCACTCTTTCCCGCTGCAACAAAGTGGAGTGGGTTTGGAGACGGGTG
	ARID1B-P1-1	ARID1B	GCGCGCGGCCATGATcgccg	GCGGCCATGATcgccg	GTCTGCGTCAAAGAGATCGG	CACCCGTCTCGCACCGCGGCCATGATcgccgGTTTGAGAGCTAAGCAGAAAGCTGCATAGCAAGTTCAAATAAGGCTAGTCCGTACACAACTTGAAAAAGTGGCAGCCGAGTCGGCTGCTTTTTTTTCAGCTCCATATTTAGCATGTCGCTATGTGTTCTGGGAAACTTGACCTAAGTGTAAAGTTGAGATTTCCTTCAGGTTTATATAGTTCTGTATGAGACCACTCTTTCCCGTCTGCGTCAAAGAGATCGGGTTTGGAGACGGGTG
	ARID1B-P1-2	ARID1B	GCCGAGGCGGCTCTCAAGGA	GGCGGCTCTCAAGGA	GGTCTTGAGGGATAACACGT	CACCCGTCTCGCACCGGCGGCTCTCAAGGAGTTTGAGAGCTAAGCAGAAAGCTGCATAGCAAGTTCAAATAAGGCTAGTCCGTACACAACTTGAAAAAGTGGCAGCCGAGTCGGCTGCTTTTTTTTCAGCTCCATATTTAGCATGTCGCTATGTGTTCTGGGAAACTTGACCTAAGTGTAAAGTTGAGATTTCCTTCAGGTTTATATAGTTCTGTATGAGACCACTCTTTCCCGGTCTTGAGGGATAACACGTGTTTGGAGACGGGTG
	ARID1B-P1-3	ARID1B	Gcaccgggacccatgctggg	gggacccatgctggg	GTGAGCCAGAGAGAAAGCTCT	CACCCGTCTCGCACCgggacccatgctgggGTTTGAGAGCTAAGCAGAAAGCTGCATAGCAAGTTCAAATAAGGCTAGTCCGTACACAACTTGAAAAAGTGGCAGCCGAGTCGGCTGCTTTTTTTTCAGCTCCATATTTAGCATGTCGCTATGTGTTCTGGGAAACTTGACCTAAGTGTAAAGTTGAGATTTCCTTCAGGTTTATATAGTTCTGTATGAGACCACTCTTTCCCGTGAGCCAGAGAGAAAGCTCTGTTTGGAGACGGGTG
	ARID1B-P2-1	ARID1B	GGAGGTGAGCAGCTGATTGA	GTGAGCAGCTGATTGA	GTCTGCGTCAAAGAGATCGG	CACCCGTCTCGCACCGTGAGCAGCTGATTGAGTTTGAGAGCTAAGCAGAAAGCTGCATAGCAAGTTCAAATAAGGCTAGTCCGTACACAACTTGAAAAAGTGGCAGCCGAGTCGGCTGCTTTTTTTTCAGCTCCATATTTAGCATGTCGCTATGTGTTCTGGGAAACTTGACCTAAGTGTAAAGTTGAGATTTCCTTCAGGTTTATATAGTTCTGTATGAGACCACTCTTTCCCGTCTGCGTCAAAGAGATCGGGTTTGGAGACGGGTG
	ARID1B-P2-2	ARID1B	GCCATGATGCGGAGCTACGG	GATGCGGAGCTACGG	GGTCTTGAGGGATAACACGT	CACCCGTCTCGCACCGATGCGGAGCTACGGGTTTGAGAGCTAAGCAGAAAGCTGCATAGCAAGTTCAAATAAGGCTAGTCCGTACACAACTTGAAAAAGTGGCAGCCGAGTCGGCTGCTTTTTTTTCAGCTCCATATTTAGCATGTCGCTATGTGTTCTGGGAAACTTGACCTAAGTGTAAAGTTGAGATTTCCTTCAGGTTTATATAGTTCTGTATGAGACCACTCTTTCCCGGTCTTGAGGGATAACACGTGTTTGGAGACGGGTG
	ARID1B-P2-3	ARID1B	GCAGAACCAGCACCCGTCGG	GACCAGCACCCGTCGG	GTGAGCCAGAGAGAAAGCTCT	CACCCGTCTCGCACCGACCAGCACCCGTCGGGTTTGAGAGCTAAGCAGAAAGCTGCATAGCAAGTTCAAATAAGGCTAGTCCGTACACAACTTGAAAAAGTGGCAGCCGAGTCGGCTGCTTTTTTTTCAGCTCCATATTTAGCATGTCGCTATGTGTTCTGGGAAACTTGACCTAAGTGTAAAGTTGAGATTTCCTTCAGGTTTATATAGTTCTGTATGAGACCACTCTTTCCCGTGAGCCAGAGAGAAAGCTCTGTTTGGAGACGGGTG
	ARID2-P1P2-1	ARID2	GAACCGGGGGGGCAGCGCCG	GGGGGGGCAGCGCCG	GTGTGGTAGGAGTAAAACGGA	CACCCGTCTCGCACCGGGGGGGCAGCGCCGGTTTGAGAGCTAAGCAGAAAGCTGCATAGCAAGTTCAAATAAGGCTAGTCCGTACACAACTTGAAAAAGTGGCAGCCGAGTCGGCTGCTTTTTTTTCAGCTCCATATTTAGCATGTCGCTATGTGTTCTGGGAAACTTGACCTAAGTGTAAAGTTGAGATTTCCTTCAGGTTTATATAGTTCTGTATGAGACCACTCTTTCCCGTGTGGTAGGAGTAAAACGGAGTTTGGAGACGGGTG
	ARID2-P1P2-2	ARID2	GCTCAGTCATGGGCcggcgg	GTCATGGGCcggcgg	GATGTGGTAGGAGTAAAACGG	CACCCGTCTCGCACCGTCATGGGCcggcggGTTTGAGAGCTAAGCAGAAAGCTGCATAGCAAGTTCAAATAAGGCTAGTCCGTACACAACTTGAAAAAGTGGCAGCCGAGTCGGCTGCTTTTTTTTCAGCTCCATATTTAGCATGTCGCTATGTGTTCTGGGAAACTTGACCTAAGTGTAAAGTTGAGATTTCCTTCAGGTTTATATAGTTCTGTATGAGACCACTCTTTCCCGATGTGGTAGGAGTAAAACGGGTTTGGAGACGGGTG
	ARID2-P1P2-3	ARID2	GCCGCCGCCGGCCGAGGAAT	GCGCCGGCCGAGGAAT	GTGGTGAGACAACTACACTT	CACCCGTCTCGCACCGCGCCGGCCGAGGAATGTTTGAGAGCTAAGCAGAAAGCTGCATAGCAAGTTCAAATAAGGCTAGTCCGTACACAACTTGAAAAAGTGGCAGCCGAGTCGGCTGCTTTTTTTTCAGCTCCATATTTAGCATGTCGCTATGTGTTCTGGGAAACTTGACCTAAGTGTAAAGTTGAGATTTCCTTCAGGTTTATATAGTTCTGTATGAGACCACTCTTTCCCGTGGTGAGACAACTACACTTGTTTGGAGACGGGTG
	ARID4A-P1P2-1	ARID4A	GGGATTGTGGCAGTAAATCG	GTGTGGCAGTAAATCG	GATGCTAGTTGGTATACCGT	CACCCGTCTCGCACCGTGTGGCAGTAAATCGGTTTGAGAGCTAAGCAGAAAGCTGCATAGCAAGTTCAAATAAGGCTAGTCCGTACACAACTTGAAAAAGTGGCAGCCGAGTCGGCTGCTTTTTTTTCAGCTCCATATTTAGCATGTCGCTATGTGTTCTGGGAAACTTGACCTAAGTGTAAAGTTGAGATTTCCTTCAGGTTTATATAGTTCTGTATGAGACCACTCTTTCCCGATGCTAGTTGGTATACCGTGTTTGGAGACGGGTG
	ARID4A-P1P2-2	ARID4A	GCCTCCGTGGGCCCCCGTCC	GCGTGGGCCCCCGTCC	GAGACTGGTTTATCATCAGGG	CACCCGTCTCGCACCGCGTGGGCCCCCGTCCGTTTGAGAGCTAAGCAGAAAGCTGCATAGCAAGTTCAAATAAGGCTAGTCCGTACACAACTTGAAAAAGTGGCAGCCGAGTCGGCTGCTTTTTTTTCAGCTCCATATTTAGCATGTCGCTATGTGTTCTGGGAAACTTGACCTAAGTGTAAAGTTGAGATTTCCTTCAGGTTTATATAGTTCTGTATGAGACCACTCTTTCCCGAGACTGGTTTATCATCAGGGGTTTGGAGACGGGTG
	ARID4A-P1P2-3	ARID4A	GCCAACTGCACCGGGACCTC	GCTGCACCGGGACCTC	GCAAGTTGACAGATGCTAGT	CACCCGTCTCGCACCGCTGCACCGGGACCTCGTTTGAGAGCTAAGCAGAAAGCTGCATAGCAAGTTCAAATAAGGCTAGTCCGTACACAACTTGAAAAAGTGGCAGCCGAGTCGGCTGCTTTTTTTTCAGCTCCATATTTAGCATGTCGCTATGTGTTCTGGGAAACTTGACCTAAGTGTAAAGTTGAGATTTCCTTCAGGTTTATATAGTTCTGTATGAGACCACTCTTTCCCGCAAGTTGACAGATGCTAGTGTTTGGAGACGGGTG
	ARID4B-P1P2-1	ARID4B	GGTCAGTCGAGTCCGGAGTG	GTCGAGTCCGGAGTG	GATGCGAGTTGGTACACTGT	CACCCGTCTCGCACCGTCGAGTCCGGAGTGGTTTGAGAGCTAAGCAGAAAGCTGCATAGCAAGTTCAAATAAGGCTAGTCCGTACACAACTTGAAAAAGTGGCAGCCGAGTCGGCTGCTTTTTTTTCAGCTCCATATTTAGCATGTCGCTATGTGTTCTGGGAAACTTGACCTAAGTGTAAAGTTGAGATTTCCTTCAGGTTTATATAGTTCTGTATGAGACCACTCTTTCCCGATGCGAGTTGGTACACTGTGTTTGGAGACGGGTG
	ARID4B-P1P2-2	ARID4B	GAGGAGCTCGGTCGCCGAAG	GCTCGGTCGCCGAAG	GATGTGAGTGCTAAATACAG	CACCCGTCTCGCACCGCTCGGTCGCCGAAGGTTTGAGAGCTAAGCAGAAAGCTGCATAGCAAGTTCAAATAAGGCTAGTCCGTACACAACTTGAAAAAGTGGCAGCCGAGTCGGCTGCTTTTTTTTCAGCTCCATATTTAGCATGTCGCTATGTGTTCTGGGAAACTTGACCTAAGTGTAAAGTTGAGATTTCCTTCAGGTTTATATAGTTCTGTATGAGACCACTCTTTCCCGATGTGAGTGCTAAATACAGGTTTGGAGACGGGTG
	ARID4B-P1P2-3	ARID4B	GGCTCGGTCGCCGAAGCGGA	GGTCGCCGAAGCGGA	GAGTGCCAAAATGCTCAGGGT	CACCCGTCTCGCACCGGTCGCCGAAGCGGAGTTTGAGAGCTAAGCAGAAAGCTGCATAGCAAGTTCAAATAAGGCTAGTCCGTACACAACTTGAAAAAGTGGCAGCCGAGTCGGCTGCTTTTTTTTCAGCTCCATATTTAGCATGTCGCTATGTGTTCTGGGAAACTTGACCTAAGTGTAAAGTTGAGATTTCCTTCAGGTTTATATAGTTCTGTATGAGACCACTCTTTCCCGAGTGCCAAAATGCTCAGGGTGTTTGGAGACGGGTG
	ARIH2-P1P2-1	ARIH2	GGCTGTGGGGACGACTCTTC	GTGGGGACGACTCTTC	GAATGGAGGCTGCAATCACA	CACCCGTCTCGCACCGTGGGGACGACTCTTCGTTTGAGAGCTAAGCAGAAAGCTGCATAGCAAGTTCAAATAAGGCTAGTCCGTACACAACTTGAAAAAGTGGCAGCCGAGTCGGCTGCTTTTTTTTCAGCTCCATATTTAGCATGTCGCTATGTGTTCTGGGAAACTTGACCTAAGTGTAAAGTTGAGATTTCCTTCAGGTTTATATAGTTCTGTATGAGACCACTCTTTCCCGAATGGAGGCTGCAATCACAGTTTGGAGACGGGTG
	ARIH2-P1P2-2	ARIH2	GGGGCCAGAGGGACCGGATT	GCAGAGGGACCGGATT	GAGAGCTTGGCAGCATTCTGT	CACCCGTCTCGCACCGCAGAGGGACCGGATTGTTTGAGAGCTAAGCAGAAAGCTGCATAGCAAGTTCAAATAAGGCTAGTCCGTACACAACTTGAAAAAGTGGCAGCCGAGTCGGCTGCTTTTTTTTCAGCTCCATATTTAGCATGTCGCTATGTGTTCTGGGAAACTTGACCTAAGTGTAAAGTTGAGATTTCCTTCAGGTTTATATAGTTCTGTATGAGACCACTCTTTCCCGAGAGCTTGGCAGCATTCTGTGTTTGGAGACGGGTG
	ARIH2-P1P2-3	ARIH2	GGAAGCAGCGCGGGCTTGAC	GCAGCGCGGGCTTGAC	GCCTGTACCCGAATAACCATG	CACCCGTCTCGCACCGCAGCGCGGGCTTGACGTTTGAGAGCTAAGCAGAAAGCTGCATAGCAAGTTCAAATAAGGCTAGTCCGTACACAACTTGAAAAAGTGGCAGCCGAGTCGGCTGCTTTTTTTTCAGCTCCATATTTAGCATGTCGCTATGTGTTCTGGGAAACTTGACCTAAGTGTAAAGTTGAGATTTCCTTCAGGTTTATATAGTTCTGTATGAGACCACTCTTTCCCGCCTGTACCCGAATAACCATGGTTTGGAGACGGGTG
Non-essential	ART1-P1P2-1	ART1	GCCAGGACAAGGCCTAGGTA	GACAAGGCCTAGGTA	GAAGGAGTAGCCCTTGATAG	CACCCGTCTCGCACCGACAAGGCCTAGGTAGTTTGAGAGCTAAGCAGAAAGCTGCATAGCAAGTTCAAATAAGGCTAGTCCGTACACAACTTGAAAAAGTGGCAGCCGAGTCGGCTGCTTTTTTTTCAGCTCCATATTTAGCATGTCGCTATGTGTTCTGGGAAACTTGACCTAAGTGTAAAGTTGAGATTTCCTTCAGGTTTATATAGTTCTGTATGAGACCACTCTTTCCCGAAGGAGTAGCCCTTGATAGGTTTGGAGACGGGTG
Non-essential	ART1-P1P2-2	ART1	GAGTGGTGCACTCCTTACCT	GTGCACTCCTTACCT	GCAGCGGCCAGCGTCCACCC	CACCCGTCTCGCACCGTGCACTCCTTACCTGTTTGAGAGCTAAGCAGAAAGCTGCATAGCAAGTTCAAATAAGGCTAGTCCGTACACAACTTGAAAAAGTGGCAGCCGAGTCGGCTGCTTTTTTTTCAGCTCCATATTTAGCATGTCGCTATGTGTTCTGGGAAACTTGACCTAAGTGTAAAGTTGAGATTTCCTTCAGGTTTATATAGTTCTGTATGAGACCACTCTTTCCCGCAGCGGCCAGCGTCCACCCGTTTGGAGACGGGTG
Non-essential	ART1-P1P2-3	ART1	GACAGAAGCGCAGCTCCCTT	GAAGCGCAGCTCCCTT	GTGCTCATCGCGGAAGCCCAG	CACCCGTCTCGCACCGAAGCGCAGCTCCCTTGTTTGAGAGCTAAGCAGAAAGCTGCATAGCAAGTTCAAATAAGGCTAGTCCGTACACAACTTGAAAAAGTGGCAGCCGAGTCGGCTGCTTTTTTTTCAGCTCCATATTTAGCATGTCGCTATGTGTTCTGGGAAACTTGACCTAAGTGTAAAGTTGAGATTTCCTTCAGGTTTATATAGTTCTGTATGAGACCACTCTTTCCCGTGCTCATCGCGGAAGCCCAGGTTTGGAGACGGGTG
	AS3MT-P1P2-1	AS3MT	GGTCTCGAGACACAGCTCGG	GCGAGACACAGCTCGG	GTGGCAGTGACCAAACGTGGA	CACCCGTCTCGCACCGCGAGACACAGCTCGGGTTTGAGAGCTAAGCAGAAAGCTGCATAGCAAGTTCAAATAAGGCTAGTCCGTACACAACTTGAAAAAGTGGCAGCCGAGTCGGCTGCTTTTTTTTCAGCTCCATATTTAGCATGTCGCTATGTGTTCTGGGAAACTTGACCTAAGTGTAAAGTTGAGATTTCCTTCAGGTTTATATAGTTCTGTATGAGACCACTCTTTCCCGTGGCAGTGACCAAACGTGGAGTTTGGAGACGGGTG
	AS3MT-P1P2-2	AS3MT	GGGCCTGCGACTCAGGACGG	GTGCGACTCAGGACGG	GTATGTACTTAGCCAGCTGGT	CACCCGTCTCGCACCGTGCGACTCAGGACGGGTTTGAGAGCTAAGCAGAAAGCTGCATAGCAAGTTCAAATAAGGCTAGTCCGTACACAACTTGAAAAAGTGGCAGCCGAGTCGGCTGCTTTTTTTTCAGCTCCATATTTAGCATGTCGCTATGTGTTCTGGGAAACTTGACCTAAGTGTAAAGTTGAGATTTCCTTCAGGTTTATATAGTTCTGTATGAGACCACTCTTTCCCGTATGTACTTAGCCAGCTGGTGTTTGGAGACGGGTG
	AS3MT-P1P2-3	AS3MT	GGAGGGAGGGGGCCAGTAAA	GAGGGGGCCAGTAAA	GAGATTGGCAGTGACCAAACG	CACCCGTCTCGCACCGAGGGGGCCAGTAAAGTTTGAGAGCTAAGCAGAAAGCTGCATAGCAAGTTCAAATAAGGCTAGTCCGTACACAACTTGAAAAAGTGGCAGCCGAGTCGGCTGCTTTTTTTTCAGCTCCATATTTAGCATGTCGCTATGTGTTCTGGGAAACTTGACCTAAGTGTAAAGTTGAGATTTCCTTCAGGTTTATATAGTTCTGTATGAGACCACTCTTTCCCGAGATTGGCAGTGACCAAACGGTTTGGAGACGGGTG
	ASAP1-P1P2-1	ASAP1	GCCGAGCGCGGCGCAGGAAG	GCGCGGCGCAGGAAG	GATGCCAGAACATTCTATAC	CACCCGTCTCGCACCGCGCGGCGCAGGAAGGTTTGAGAGCTAAGCAGAAAGCTGCATAGCAAGTTCAAATAAGGCTAGTCCGTACACAACTTGAAAAAGTGGCAGCCGAGTCGGCTGCTTTTTTTTCAGCTCCATATTTAGCATGTCGCTATGTGTTCTGGGAAACTTGACCTAAGTGTAAAGTTGAGATTTCCTTCAGGTTTATATAGTTCTGTATGAGACCACTCTTTCCCGATGCCAGAACATTCTATACGTTTGGAGACGGGTG
	ASAP1-P1P2-2	ASAP1	GAGCGCACAGTGCTCGCCCG	GCACAGTGCTCGCCCG	GCAGGTGAGAAGGTTCAACT	CACCCGTCTCGCACCGCACAGTGCTCGCCCGGTTTGAGAGCTAAGCAGAAAGCTGCATAGCAAGTTCAAATAAGGCTAGTCCGTACACAACTTGAAAAAGTGGCAGCCGAGTCGGCTGCTTTTTTTTCAGCTCCATATTTAGCATGTCGCTATGTGTTCTGGGAAACTTGACCTAAGTGTAAAGTTGAGATTTCCTTCAGGTTTATATAGTTCTGTATGAGACCACTCTTTCCCGCAGGTGAGAAGGTTCAACTGTTTGGAGACGGGTG
	ASAP1-P1P2-3	ASAP1	GCAGTGCTCGCCCGCGGCAG	GCTCGCCCGCGGCAG	GCACTCCAAGGGACAAACAG	CACCCGTCTCGCACCGCTCGCCCGCGGCAGGTTTGAGAGCTAAGCAGAAAGCTGCATAGCAAGTTCAAATAAGGCTAGTCCGTACACAACTTGAAAAAGTGGCAGCCGAGTCGGCTGCTTTTTTTTCAGCTCCATATTTAGCATGTCGCTATGTGTTCTGGGAAACTTGACCTAAGTGTAAAGTTGAGATTTCCTTCAGGTTTATATAGTTCTGTATGAGACCACTCTTTCCCGCACTCCAAGGGACAAACAGGTTTGGAGACGGGTG
	ASCC3-P1P2-1	ASCC3	GCGCACAGACCCGGCGAGGA	GCAGACCCGGCGAGGA	GACATTTGAAAAGGAACGCA	CACCCGTCTCGCACCGCAGACCCGGCGAGGAGTTTGAGAGCTAAGCAGAAAGCTGCATAGCAAGTTCAAATAAGGCTAGTCCGTACACAACTTGAAAAAGTGGCAGCCGAGTCGGCTGCTTTTTTTTCAGCTCCATATTTAGCATGTCGCTATGTGTTCTGGGAAACTTGACCTAAGTGTAAAGTTGAGATTTCCTTCAGGTTTATATAGTTCTGTATGAGACCACTCTTTCCCGACATTTGAAAAGGAACGCAGTTTGGAGACGGGTG
	ASCC3-P1P2-2	ASCC3	GACGCAAAGACGCACAGACC	GAAAGACGCACAGACC	GTGAAGAAGTGGCTGACTTAA	CACCCGTCTCGCACCGAAAGACGCACAGACCGTTTGAGAGCTAAGCAGAAAGCTGCATAGCAAGTTCAAATAAGGCTAGTCCGTACACAACTTGAAAAAGTGGCAGCCGAGTCGGCTGCTTTTTTTTCAGCTCCATATTTAGCATGTCGCTATGTGTTCTGGGAAACTTGACCTAAGTGTAAAGTTGAGATTTCCTTCAGGTTTATATAGTTCTGTATGAGACCACTCTTTCCCGTGAAGAAGTGGCTGACTTAAGTTTGGAGACGGGTG
	ASCC3-P1P2-3	ASCC3	GAAGACGCACAGACCCGGCG	GCGCACAGACCCGGCG	GTTCATTATAATTATCTTGCT	CACCCGTCTCGCACCGCGCACAGACCCGGCGGTTTGAGAGCTAAGCAGAAAGCTGCATAGCAAGTTCAAATAAGGCTAGTCCGTACACAACTTGAAAAAGTGGCAGCCGAGTCGGCTGCTTTTTTTTCAGCTCCATATTTAGCATGTCGCTATGTGTTCTGGGAAACTTGACCTAAGTGTAAAGTTGAGATTTCCTTCAGGTTTATATAGTTCTGTATGAGACCACTCTTTCCCGTTCATTATAATTATCTTGCTGTTTGGAGACGGGTG
	ASCL2-P1P2-1	ASCL2	GAGGCGCGCAAGATCCCCGG	GCGCAAGATCCCCGG	GCTGCAGCGCAACAGTTCCG	CACCCGTCTCGCACCGCGCAAGATCCCCGGGTTTGAGAGCTAAGCAGAAAGCTGCATAGCAAGTTCAAATAAGGCTAGTCCGTACACAACTTGAAAAAGTGGCAGCCGAGTCGGCTGCTTTTTTTTCAGCTCCATATTTAGCATGTCGCTATGTGTTCTGGGAAACTTGACCTAAGTGTAAAGTTGAGATTTCCTTCAGGTTTATATAGTTCTGTATGAGACCACTCTTTCCCGCTGCAGCGCAACAGTTCCGGTTTGGAGACGGGTG
	ASCL2-P1P2-2	ASCL2	GCGCGGCCCTGGCGACAACA	GCCCTGGCGACAACA	GCGGCAGCACGTGCCGCACGG	CACCCGTCTCGCACCGCCCTGGCGACAACAGTTTGAGAGCTAAGCAGAAAGCTGCATAGCAAGTTCAAATAAGGCTAGTCCGTACACAACTTGAAAAAGTGGCAGCCGAGTCGGCTGCTTTTTTTTCAGCTCCATATTTAGCATGTCGCTATGTGTTCTGGGAAACTTGACCTAAGTGTAAAGTTGAGATTTCCTTCAGGTTTATATAGTTCTGTATGAGACCACTCTTTCCCGCGGCAGCACGTGCCGCACGGGTTTGGAGACGGGTG
	ASCL2-P1P2-3	ASCL2	GTGCGCGTGCGAAGGTCTGG	GCGTGCGAAGGTCTGG	GATGCAGGCGCGATGGACGG	CACCCGTCTCGCACCGCGTGCGAAGGTCTGGGTTTGAGAGCTAAGCAGAAAGCTGCATAGCAAGTTCAAATAAGGCTAGTCCGTACACAACTTGAAAAAGTGGCAGCCGAGTCGGCTGCTTTTTTTTCAGCTCCATATTTAGCATGTCGCTATGTGTTCTGGGAAACTTGACCTAAGTGTAAAGTTGAGATTTCCTTCAGGTTTATATAGTTCTGTATGAGACCACTCTTTCCCGATGCAGGCGCGATGGACGGGTTTGGAGACGGGTG
	ASF1A-P1P2-1	ASF1A	GCCGGCCAGACGTCGTGCAG	GCCAGACGTCGTGCAG	GATCACCTTCGAGTGCATCG	CACCCGTCTCGCACCGCCAGACGTCGTGCAGGTTTGAGAGCTAAGCAGAAAGCTGCATAGCAAGTTCAAATAAGGCTAGTCCGTACACAACTTGAAAAAGTGGCAGCCGAGTCGGCTGCTTTTTTTTCAGCTCCATATTTAGCATGTCGCTATGTGTTCTGGGAAACTTGACCTAAGTGTAAAGTTGAGATTTCCTTCAGGTTTATATAGTTCTGTATGAGACCACTCTTTCCCGATCACCTTCGAGTGCATCGGTTTGGAGACGGGTG
	ASF1A-P1P2-2	ASF1A	GGTTCAGGTGAACAATGTAG	GAGGTGAACAATGTAG	GGAATGGAAAATTATCTATG	CACCCGTCTCGCACCGAGGTGAACAATGTAGGTTTGAGAGCTAAGCAGAAAGCTGCATAGCAAGTTCAAATAAGGCTAGTCCGTACACAACTTGAAAAAGTGGCAGCCGAGTCGGCTGCTTTTTTTTCAGCTCCATATTTAGCATGTCGCTATGTGTTCTGGGAAACTTGACCTAAGTGTAAAGTTGAGATTTCCTTCAGGTTTATATAGTTCTGTATGAGACCACTCTTTCCCGGAATGGAAAATTATCTATGGTTTGGAGACGGGTG
	ASF1A-P1P2-3	ASF1A	GGGCTGTAGTTTAGTGAAAT	GTAGTTTAGTGAAAT	GTGCATCGAGGACCTGTCTGA	CACCCGTCTCGCACCGTAGTTTAGTGAAATGTTTGAGAGCTAAGCAGAAAGCTGCATAGCAAGTTCAAATAAGGCTAGTCCGTACACAACTTGAAAAAGTGGCAGCCGAGTCGGCTGCTTTTTTTTCAGCTCCATATTTAGCATGTCGCTATGTGTTCTGGGAAACTTGACCTAAGTGTAAAGTTGAGATTTCCTTCAGGTTTATATAGTTCTGTATGAGACCACTCTTTCCCGTGCATCGAGGACCTGTCTGAGTTTGGAGACGGGTG
	ASF1B-P1P2-1	ASF1B	GGCCGCGCCTGGGTCCGGTG	GCGCCTGGGTCCGGTG	GTATGGAAGCGGGTCACCCGG	CACCCGTCTCGCACCGCGCCTGGGTCCGGTGGTTTGAGAGCTAAGCAGAAAGCTGCATAGCAAGTTCAAATAAGGCTAGTCCGTACACAACTTGAAAAAGTGGCAGCCGAGTCGGCTGCTTTTTTTTCAGCTCCATATTTAGCATGTCGCTATGTGTTCTGGGAAACTTGACCTAAGTGTAAAGTTGAGATTTCCTTCAGGTTTATATAGTTCTGTATGAGACCACTCTTTCCCGTATGGAAGCGGGTCACCCGGGTTTGGAGACGGGTG
	ASF1B-P1P2-2	ASF1B	GGAAGAGGCGGGAGTGGACC	GAGGCGGGAGTGGACC	GGACAGGAGTTCATCCGAGT	CACCCGTCTCGCACCGAGGCGGGAGTGGACCGTTTGAGAGCTAAGCAGAAAGCTGCATAGCAAGTTCAAATAAGGCTAGTCCGTACACAACTTGAAAAAGTGGCAGCCGAGTCGGCTGCTTTTTTTTCAGCTCCATATTTAGCATGTCGCTATGTGTTCTGGGAAACTTGACCTAAGTGTAAAGTTGAGATTTCCTTCAGGTTTATATAGTTCTGTATGAGACCACTCTTTCCCGGACAGGAGTTCATCCGAGTGTTTGGAGACGGGTG
	ASF1B-P1P2-3	ASF1B	GTGGGTCCGGTGGGGTCAGT	GTCCGGTGGGGTCAGT	GAGTGGAAGATCATTTATGT	CACCCGTCTCGCACCGTCCGGTGGGGTCAGTGTTTGAGAGCTAAGCAGAAAGCTGCATAGCAAGTTCAAATAAGGCTAGTCCGTACACAACTTGAAAAAGTGGCAGCCGAGTCGGCTGCTTTTTTTTCAGCTCCATATTTAGCATGTCGCTATGTGTTCTGGGAAACTTGACCTAAGTGTAAAGTTGAGATTTCCTTCAGGTTTATATAGTTCTGTATGAGACCACTCTTTCCCGAGTGGAAGATCATTTATGTGTTTGGAGACGGGTG
	ASH1L-P1P2-1	ASH1L	GCTGAGGGGTAGTGAGGGAC	GGGGTAGTGAGGGAC	GTTCACTGACGACCTCCCCT	CACCCGTCTCGCACCGGGGTAGTGAGGGACGTTTGAGAGCTAAGCAGAAAGCTGCATAGCAAGTTCAAATAAGGCTAGTCCGTACACAACTTGAAAAAGTGGCAGCCGAGTCGGCTGCTTTTTTTTCAGCTCCATATTTAGCATGTCGCTATGTGTTCTGGGAAACTTGACCTAAGTGTAAAGTTGAGATTTCCTTCAGGTTTATATAGTTCTGTATGAGACCACTCTTTCCCGTTCACTGACGACCTCCCCTGTTTGGAGACGGGTG
	ASH1L-P1P2-2	ASH1L	GAGTGAGGGACTGGACGAGG	GAGGGACTGGACGAGG	GTAAGAGCATAGAGTCCAATC	CACCCGTCTCGCACCGAGGGACTGGACGAGGGTTTGAGAGCTAAGCAGAAAGCTGCATAGCAAGTTCAAATAAGGCTAGTCCGTACACAACTTGAAAAAGTGGCAGCCGAGTCGGCTGCTTTTTTTTCAGCTCCATATTTAGCATGTCGCTATGTGTTCTGGGAAACTTGACCTAAGTGTAAAGTTGAGATTTCCTTCAGGTTTATATAGTTCTGTATGAGACCACTCTTTCCCGTAAGAGCATAGAGTCCAATCGTTTGGAGACGGGTG
	ASH1L-P1P2-3	ASH1L	GTGGACGAGGGGGTTCCTGT	GCGAGGGGGTTCCTGT	GTTCATCATTGAATACCTAG	CACCCGTCTCGCACCGCGAGGGGGTTCCTGTGTTTGAGAGCTAAGCAGAAAGCTGCATAGCAAGTTCAAATAAGGCTAGTCCGTACACAACTTGAAAAAGTGGCAGCCGAGTCGGCTGCTTTTTTTTCAGCTCCATATTTAGCATGTCGCTATGTGTTCTGGGAAACTTGACCTAAGTGTAAAGTTGAGATTTCCTTCAGGTTTATATAGTTCTGTATGAGACCACTCTTTCCCGTTCATCATTGAATACCTAGGTTTGGAGACGGGTG
	ASH2L-P1P2-1	ASH2L	GATTCTCGCGAGAAGTCCAG	GTCGCGAGAAGTCCAG	GAGTCTGGCAGCGGTATCTGG	CACCCGTCTCGCACCGTCGCGAGAAGTCCAGGTTTGAGAGCTAAGCAGAAAGCTGCATAGCAAGTTCAAATAAGGCTAGTCCGTACACAACTTGAAAAAGTGGCAGCCGAGTCGGCTGCTTTTTTTTCAGCTCCATATTTAGCATGTCGCTATGTGTTCTGGGAAACTTGACCTAAGTGTAAAGTTGAGATTTCCTTCAGGTTTATATAGTTCTGTATGAGACCACTCTTTCCCGAGTCTGGCAGCGGTATCTGGGTTTGGAGACGGGTG
	ASH2L-P1P2-2	ASH2L	GCTCGCGAGAAGTCCAGGGG	GCGAGAAGTCCAGGGG	GGGCTGGGACCAACCCAGTC	CACCCGTCTCGCACCGCGAGAAGTCCAGGGGGTTTGAGAGCTAAGCAGAAAGCTGCATAGCAAGTTCAAATAAGGCTAGTCCGTACACAACTTGAAAAAGTGGCAGCCGAGTCGGCTGCTTTTTTTTCAGCTCCATATTTAGCATGTCGCTATGTGTTCTGGGAAACTTGACCTAAGTGTAAAGTTGAGATTTCCTTCAGGTTTATATAGTTCTGTATGAGACCACTCTTTCCCGGGCTGGGACCAACCCAGTCGTTTGGAGACGGGTG
	ASH2L-P1P2-3	ASH2L	GGCTCCTGCCGCCGCCATCA	GCTGCCGCCGCCATCA	GTGGAGAGAAGGGCTACTCTA	CACCCGTCTCGCACCGCTGCCGCCGCCATCAGTTTGAGAGCTAAGCAGAAAGCTGCATAGCAAGTTCAAATAAGGCTAGTCCGTACACAACTTGAAAAAGTGGCAGCCGAGTCGGCTGCTTTTTTTTCAGCTCCATATTTAGCATGTCGCTATGTGTTCTGGGAAACTTGACCTAAGTGTAAAGTTGAGATTTCCTTCAGGTTTATATAGTTCTGTATGAGACCACTCTTTCCCGTGGAGAGAAGGGCTACTCTAGTTTGGAGACGGGTG
	ASMT-P1P2-1	ASMT	GTACGCTCTGTGGGACAAGG	GCTCTGTGGGACAAGG	GTCAAACACGCCCAGCTCGC	CACCCGTCTCGCACCGCTCTGTGGGACAAGGGTTTGAGAGCTAAGCAGAAAGCTGCATAGCAAGTTCAAATAAGGCTAGTCCGTACACAACTTGAAAAAGTGGCAGCCGAGTCGGCTGCTTTTTTTTCAGCTCCATATTTAGCATGTCGCTATGTGTTCTGGGAAACTTGACCTAAGTGTAAAGTTGAGATTTCCTTCAGGTTTATATAGTTCTGTATGAGACCACTCTTTCCCGTCAAACACGCCCAGCTCGCGTTTGGAGACGGGTG
	ASMT-P1P2-2	ASMT	GACAGAGCCTGCTGGCAAGG	GAGCCTGCTGGCAAGG	GCGTTGGCGTAGTCATTAAGG	CACCCGTCTCGCACCGAGCCTGCTGGCAAGGGTTTGAGAGCTAAGCAGAAAGCTGCATAGCAAGTTCAAATAAGGCTAGTCCGTACACAACTTGAAAAAGTGGCAGCCGAGTCGGCTGCTTTTTTTTCAGCTCCATATTTAGCATGTCGCTATGTGTTCTGGGAAACTTGACCTAAGTGTAAAGTTGAGATTTCCTTCAGGTTTATATAGTTCTGTATGAGACCACTCTTTCCCGCGTTGGCGTAGTCATTAAGGGTTTGGAGACGGGTG
	ASMT-P1P2-3	ASMT	GCCAGAGGCTCCGGAAGCCA	GAGGCTCCGGAAGCCA	GCCACCTGGCAGACGCCGTG	CACCCGTCTCGCACCGAGGCTCCGGAAGCCAGTTTGAGAGCTAAGCAGAAAGCTGCATAGCAAGTTCAAATAAGGCTAGTCCGTACACAACTTGAAAAAGTGGCAGCCGAGTCGGCTGCTTTTTTTTCAGCTCCATATTTAGCATGTCGCTATGTGTTCTGGGAAACTTGACCTAAGTGTAAAGTTGAGATTTCCTTCAGGTTTATATAGTTCTGTATGAGACCACTCTTTCCCGCCACCTGGCAGACGCCGTGGTTTGGAGACGGGTG
	ASXL1-P1P2-1	ASXL1	GCTGCGTCAGTCGCCCACGG	GTCAGTCGCCCACGG	GTGGAATGTAGCATAGCATTG	CACCCGTCTCGCACCGTCAGTCGCCCACGGGTTTGAGAGCTAAGCAGAAAGCTGCATAGCAAGTTCAAATAAGGCTAGTCCGTACACAACTTGAAAAAGTGGCAGCCGAGTCGGCTGCTTTTTTTTCAGCTCCATATTTAGCATGTCGCTATGTGTTCTGGGAAACTTGACCTAAGTGTAAAGTTGAGATTTCCTTCAGGTTTATATAGTTCTGTATGAGACCACTCTTTCCCGTGGAATGTAGCATAGCATTGGTTTGGAGACGGGTG
	ASXL1-P1P2-2	ASXL1	GGGCAGACACGCACGCACCC	GACACGCACGCACCC	GAGCATTGAGGCATGCGAGAG	CACCCGTCTCGCACCGACACGCACGCACCCGTTTGAGAGCTAAGCAGAAAGCTGCATAGCAAGTTCAAATAAGGCTAGTCCGTACACAACTTGAAAAAGTGGCAGCCGAGTCGGCTGCTTTTTTTTCAGCTCCATATTTAGCATGTCGCTATGTGTTCTGGGAAACTTGACCTAAGTGTAAAGTTGAGATTTCCTTCAGGTTTATATAGTTCTGTATGAGACCACTCTTTCCCGAGCATTGAGGCATGCGAGAGGTTTGGAGACGGGTG
	ASXL1-P1P2-3	ASXL1	GCGATCGCTAAGGAATGCGG	GCGCTAAGGAATGCGG	GTAGCATTGAGGCATGCGAGA	CACCCGTCTCGCACCGCGCTAAGGAATGCGGGTTTGAGAGCTAAGCAGAAAGCTGCATAGCAAGTTCAAATAAGGCTAGTCCGTACACAACTTGAAAAAGTGGCAGCCGAGTCGGCTGCTTTTTTTTCAGCTCCATATTTAGCATGTCGCTATGTGTTCTGGGAAACTTGACCTAAGTGTAAAGTTGAGATTTCCTTCAGGTTTATATAGTTCTGTATGAGACCACTCTTTCCCGTAGCATTGAGGCATGCGAGAGTTTGGAGACGGGTG
	ASXL2-P1P2-1	ASXL2	GGCGGCGGTAGCAGTGGCAA	GCGGTAGCAGTGGCAA	GTGGAAGGAAAGACTCTCAGA	CACCCGTCTCGCACCGCGGTAGCAGTGGCAAGTTTGAGAGCTAAGCAGAAAGCTGCATAGCAAGTTCAAATAAGGCTAGTCCGTACACAACTTGAAAAAGTGGCAGCCGAGTCGGCTGCTTTTTTTTCAGCTCCATATTTAGCATGTCGCTATGTGTTCTGGGAAACTTGACCTAAGTGTAAAGTTGAGATTTCCTTCAGGTTTATATAGTTCTGTATGAGACCACTCTTTCCCGTGGAAGGAAAGACTCTCAGAGTTTGGAGACGGGTG
	ASXL2-P1P2-2	ASXL2	GGTACAGTAAGAACCCAATA	GAGTAAGAACCCAATA	GATGCTTCACACAAACTCCAG	CACCCGTCTCGCACCGAGTAAGAACCCAATAGTTTGAGAGCTAAGCAGAAAGCTGCATAGCAAGTTCAAATAAGGCTAGTCCGTACACAACTTGAAAAAGTGGCAGCCGAGTCGGCTGCTTTTTTTTCAGCTCCATATTTAGCATGTCGCTATGTGTTCTGGGAAACTTGACCTAAGTGTAAAGTTGAGATTTCCTTCAGGTTTATATAGTTCTGTATGAGACCACTCTTTCCCGATGCTTCACACAAACTCCAGGTTTGGAGACGGGTG
	ASXL2-P1P2-3	ASXL2	GGCAACGGCAGCAAGAGGAC	GCGGCAGCAAGAGGAC	GTGAGACACCGGACTCCATTC	CACCCGTCTCGCACCGCGGCAGCAAGAGGACGTTTGAGAGCTAAGCAGAAAGCTGCATAGCAAGTTCAAATAAGGCTAGTCCGTACACAACTTGAAAAAGTGGCAGCCGAGTCGGCTGCTTTTTTTTCAGCTCCATATTTAGCATGTCGCTATGTGTTCTGGGAAACTTGACCTAAGTGTAAAGTTGAGATTTCCTTCAGGTTTATATAGTTCTGTATGAGACCACTCTTTCCCGTGAGACACCGGACTCCATTCGTTTGGAGACGGGTG
	ASXL3-P1P2-1	ASXL3	GCCCGGAGCTGTCACCGCAG	GAGCTGTCACCGCAG	GAAGAAGAAGGACCGCACCT	CACCCGTCTCGCACCGAGCTGTCACCGCAGGTTTGAGAGCTAAGCAGAAAGCTGCATAGCAAGTTCAAATAAGGCTAGTCCGTACACAACTTGAAAAAGTGGCAGCCGAGTCGGCTGCTTTTTTTTCAGCTCCATATTTAGCATGTCGCTATGTGTTCTGGGAAACTTGACCTAAGTGTAAAGTTGAGATTTCCTTCAGGTTTATATAGTTCTGTATGAGACCACTCTTTCCCGAAGAAGAAGGACCGCACCTGTTTGGAGACGGGTG
	ASXL3-P1P2-2	ASXL3	GGGGCCGAGCGGAGCATCCC	GCGAGCGGAGCATCCC	GTTGACAAGAATAGATCCTG	CACCCGTCTCGCACCGCGAGCGGAGCATCCCGTTTGAGAGCTAAGCAGAAAGCTGCATAGCAAGTTCAAATAAGGCTAGTCCGTACACAACTTGAAAAAGTGGCAGCCGAGTCGGCTGCTTTTTTTTCAGCTCCATATTTAGCATGTCGCTATGTGTTCTGGGAAACTTGACCTAAGTGTAAAGTTGAGATTTCCTTCAGGTTTATATAGTTCTGTATGAGACCACTCTTTCCCGTTGACAAGAATAGATCCTGGTTTGGAGACGGGTG
	ASXL3-P1P2-3	ASXL3	GggccgggcTCGCTCGTGCG	gggcTCGCTCGTGCG	GATAAGGCAAGAAATTGAGA	CACCCGTCTCGCACCgggcTCGCTCGTGCGGTTTGAGAGCTAAGCAGAAAGCTGCATAGCAAGTTCAAATAAGGCTAGTCCGTACACAACTTGAAAAAGTGGCAGCCGAGTCGGCTGCTTTTTTTTCAGCTCCATATTTAGCATGTCGCTATGTGTTCTGGGAAACTTGACCTAAGTGTAAAGTTGAGATTTCCTTCAGGTTTATATAGTTCTGTATGAGACCACTCTTTCCCGATAAGGCAAGAAATTGAGAGTTTGGAGACGGGTG
	ATAD2-P1P2-1	ATAD2	GGCGCACGCCGAGGCCAGTA	GACGCCGAGGCCAGTA	GATTGTCTAAGTAAATGGGT	CACCCGTCTCGCACCGACGCCGAGGCCAGTAGTTTGAGAGCTAAGCAGAAAGCTGCATAGCAAGTTCAAATAAGGCTAGTCCGTACACAACTTGAAAAAGTGGCAGCCGAGTCGGCTGCTTTTTTTTCAGCTCCATATTTAGCATGTCGCTATGTGTTCTGGGAAACTTGACCTAAGTGTAAAGTTGAGATTTCCTTCAGGTTTATATAGTTCTGTATGAGACCACTCTTTCCCGATTGTCTAAGTAAATGGGTGTTTGGAGACGGGTG
	ATAD2-P1P2-2	ATAD2	GCGGAGAGAGATCCAGCTCC	GAGAGATCCAGCTCC	GAGGAAGTTGAAACCTACCAC	CACCCGTCTCGCACCGAGAGATCCAGCTCCGTTTGAGAGCTAAGCAGAAAGCTGCATAGCAAGTTCAAATAAGGCTAGTCCGTACACAACTTGAAAAAGTGGCAGCCGAGTCGGCTGCTTTTTTTTCAGCTCCATATTTAGCATGTCGCTATGTGTTCTGGGAAACTTGACCTAAGTGTAAAGTTGAGATTTCCTTCAGGTTTATATAGTTCTGTATGAGACCACTCTTTCCCGAGGAAGTTGAAACCTACCACGTTTGGAGACGGGTG
	ATAD2-P1P2-3	ATAD2	GAGCTTGTGGCGCCAGAATT	GTGTGGCGCCAGAATT	GATCCATAAGAGCTAGCAGGG	CACCCGTCTCGCACCGTGTGGCGCCAGAATTGTTTGAGAGCTAAGCAGAAAGCTGCATAGCAAGTTCAAATAAGGCTAGTCCGTACACAACTTGAAAAAGTGGCAGCCGAGTCGGCTGCTTTTTTTTCAGCTCCATATTTAGCATGTCGCTATGTGTTCTGGGAAACTTGACCTAAGTGTAAAGTTGAGATTTCCTTCAGGTTTATATAGTTCTGTATGAGACCACTCTTTCCCGATCCATAAGAGCTAGCAGGGGTTTGGAGACGGGTG
	ATAD2B-P1P2-1	ATAD2B	GGCGAGAACGGGAGAGAAAG	GAACGGGAGAGAAAG	GATTGTTTGAGCAAGTGGGT	CACCCGTCTCGCACCGAACGGGAGAGAAAGGTTTGAGAGCTAAGCAGAAAGCTGCATAGCAAGTTCAAATAAGGCTAGTCCGTACACAACTTGAAAAAGTGGCAGCCGAGTCGGCTGCTTTTTTTTCAGCTCCATATTTAGCATGTCGCTATGTGTTCTGGGAAACTTGACCTAAGTGTAAAGTTGAGATTTCCTTCAGGTTTATATAGTTCTGTATGAGACCACTCTTTCCCGATTGTTTGAGCAAGTGGGTGTTTGGAGACGGGTG
	ATAD2B-P1P2-2	ATAD2B	GGGAGCTCGAGAGCGAGAAC	GCTCGAGAGCGAGAAC	GATGTTAAAGCGTTTATCTG	CACCCGTCTCGCACCGCTCGAGAGCGAGAACGTTTGAGAGCTAAGCAGAAAGCTGCATAGCAAGTTCAAATAAGGCTAGTCCGTACACAACTTGAAAAAGTGGCAGCCGAGTCGGCTGCTTTTTTTTCAGCTCCATATTTAGCATGTCGCTATGTGTTCTGGGAAACTTGACCTAAGTGTAAAGTTGAGATTTCCTTCAGGTTTATATAGTTCTGTATGAGACCACTCTTTCCCGATGTTAAAGCGTTTATCTGGTTTGGAGACGGGTG
	ATAD2B-P1P2-3	ATAD2B	GCTCCTCAGCGGGAGCCGAG	GTCAGCGGGAGCCGAG	GAGACTATGAGAACCATACGG	CACCCGTCTCGCACCGTCAGCGGGAGCCGAGGTTTGAGAGCTAAGCAGAAAGCTGCATAGCAAGTTCAAATAAGGCTAGTCCGTACACAACTTGAAAAAGTGGCAGCCGAGTCGGCTGCTTTTTTTTCAGCTCCATATTTAGCATGTCGCTATGTGTTCTGGGAAACTTGACCTAAGTGTAAAGTTGAGATTTCCTTCAGGTTTATATAGTTCTGTATGAGACCACTCTTTCCCGAGACTATGAGAACCATACGGGTTTGGAGACGGGTG
	ATAT1-P1P2-1	ATAT1	GCTGTTCCCGGAGCGGATCA	GTCCCGGAGCGGATCA	GTGAGAATATAAACAACATGG	CACCCGTCTCGCACCGTCCCGGAGCGGATCAGTTTGAGAGCTAAGCAGAAAGCTGCATAGCAAGTTCAAATAAGGCTAGTCCGTACACAACTTGAAAAAGTGGCAGCCGAGTCGGCTGCTTTTTTTTCAGCTCCATATTTAGCATGTCGCTATGTGTTCTGGGAAACTTGACCTAAGTGTAAAGTTGAGATTTCCTTCAGGTTTATATAGTTCTGTATGAGACCACTCTTTCCCGTGAGAATATAAACAACATGGGTTTGGAGACGGGTG
	ATAT1-P1P2-2	ATAT1	GATGGAGTTCCCGTTCGATG	GAGTTCCCGTTCGATG	GAGGGTCGGTCAATTGCCAGT	CACCCGTCTCGCACCGAGTTCCCGTTCGATGGTTTGAGAGCTAAGCAGAAAGCTGCATAGCAAGTTCAAATAAGGCTAGTCCGTACACAACTTGAAAAAGTGGCAGCCGAGTCGGCTGCTTTTTTTTCAGCTCCATATTTAGCATGTCGCTATGTGTTCTGGGAAACTTGACCTAAGTGTAAAGTTGAGATTTCCTTCAGGTTTATATAGTTCTGTATGAGACCACTCTTTCCCGAGGGTCGGTCAATTGCCAGTGTTTGGAGACGGGTG
	ATAT1-P1P2-3	ATAT1	GGACCGCGCACAATGGGCCA	GCGCACAATGGGCCA	GTCAGCAGCCAACAGAAGGC	CACCCGTCTCGCACCGCGCACAATGGGCCAGTTTGAGAGCTAAGCAGAAAGCTGCATAGCAAGTTCAAATAAGGCTAGTCCGTACACAACTTGAAAAAGTGGCAGCCGAGTCGGCTGCTTTTTTTTCAGCTCCATATTTAGCATGTCGCTATGTGTTCTGGGAAACTTGACCTAAGTGTAAAGTTGAGATTTCCTTCAGGTTTATATAGTTCTGTATGAGACCACTCTTTCCCGTCAGCAGCCAACAGAAGGCGTTTGGAGACGGGTG
	ATF2-P1P2-1	ATF2	GAGCACGTCAGGAGCACCCG	GCGTCAGGAGCACCCG	GAGAACTTGTAAGCAGCACAT	CACCCGTCTCGCACCGCGTCAGGAGCACCCGGTTTGAGAGCTAAGCAGAAAGCTGCATAGCAAGTTCAAATAAGGCTAGTCCGTACACAACTTGAAAAAGTGGCAGCCGAGTCGGCTGCTTTTTTTTCAGCTCCATATTTAGCATGTCGCTATGTGTTCTGGGAAACTTGACCTAAGTGTAAAGTTGAGATTTCCTTCAGGTTTATATAGTTCTGTATGAGACCACTCTTTCCCGAGAACTTGTAAGCAGCACATGTTTGGAGACGGGTG
	ATF2-P1P2-2	ATF2	GCGAGGTGATGGGAAACGGG	GTGATGGGAAACGGG	GCAAGAGGGGATAAATCTAG	CACCCGTCTCGCACCGTGATGGGAAACGGGGTTTGAGAGCTAAGCAGAAAGCTGCATAGCAAGTTCAAATAAGGCTAGTCCGTACACAACTTGAAAAAGTGGCAGCCGAGTCGGCTGCTTTTTTTTCAGCTCCATATTTAGCATGTCGCTATGTGTTCTGGGAAACTTGACCTAAGTGTAAAGTTGAGATTTCCTTCAGGTTTATATAGTTCTGTATGAGACCACTCTTTCCCGCAAGAGGGGATAAATCTAGGTTTGGAGACGGGTG
	ATF2-P1P2-3	ATF2	GCAGCAGGGCTGGAGACTGT	GAGGGCTGGAGACTGT	GGTGAGGTAAAGGACTATCC	CACCCGTCTCGCACCGAGGGCTGGAGACTGTGTTTGAGAGCTAAGCAGAAAGCTGCATAGCAAGTTCAAATAAGGCTAGTCCGTACACAACTTGAAAAAGTGGCAGCCGAGTCGGCTGCTTTTTTTTCAGCTCCATATTTAGCATGTCGCTATGTGTTCTGGGAAACTTGACCTAAGTGTAAAGTTGAGATTTCCTTCAGGTTTATATAGTTCTGTATGAGACCACTCTTTCCCGGTGAGGTAAAGGACTATCCGTTTGGAGACGGGTG
	ATF7IP-P1-1	ATF7IP	GGCGCGTGCAAGGGAGAAGC	GTGCAAGGGAGAAGC	GTGTAGGTAGTAAGTGTATGG	CACCCGTCTCGCACCGTGCAAGGGAGAAGCGTTTGAGAGCTAAGCAGAAAGCTGCATAGCAAGTTCAAATAAGGCTAGTCCGTACACAACTTGAAAAAGTGGCAGCCGAGTCGGCTGCTTTTTTTTCAGCTCCATATTTAGCATGTCGCTATGTGTTCTGGGAAACTTGACCTAAGTGTAAAGTTGAGATTTCCTTCAGGTTTATATAGTTCTGTATGAGACCACTCTTTCCCGTGTAGGTAGTAAGTGTATGGGTTTGGAGACGGGTG
	ATF7IP-P1-2	ATF7IP	GTGAAGCGCGCGAAAAGCTG	GCGCGCGAAAAGCTG	GAGGCACAGTGAGACAGATGC	CACCCGTCTCGCACCGCGCGCGAAAAGCTGGTTTGAGAGCTAAGCAGAAAGCTGCATAGCAAGTTCAAATAAGGCTAGTCCGTACACAACTTGAAAAAGTGGCAGCCGAGTCGGCTGCTTTTTTTTCAGCTCCATATTTAGCATGTCGCTATGTGTTCTGGGAAACTTGACCTAAGTGTAAAGTTGAGATTTCCTTCAGGTTTATATAGTTCTGTATGAGACCACTCTTTCCCGAGGCACAGTGAGACAGATGCGTTTGGAGACGGGTG
	ATF7IP-P1-3	ATF7IP	GAGCGCGCGAAAAGCTGAGG	GCGCGAAAAGCTGAGG	GAGCTCCTGCAAACCACCAGG	CACCCGTCTCGCACCGCGCGAAAAGCTGAGGGTTTGAGAGCTAAGCAGAAAGCTGCATAGCAAGTTCAAATAAGGCTAGTCCGTACACAACTTGAAAAAGTGGCAGCCGAGTCGGCTGCTTTTTTTTCAGCTCCATATTTAGCATGTCGCTATGTGTTCTGGGAAACTTGACCTAAGTGTAAAGTTGAGATTTCCTTCAGGTTTATATAGTTCTGTATGAGACCACTCTTTCCCGAGCTCCTGCAAACCACCAGGGTTTGGAGACGGGTG
	ATF7IP-P2-1	ATF7IP	GTCACATGCATCAGGACCAG	GATGCATCAGGACCAG	GTGTAGGTAGTAAGTGTATGG	CACCCGTCTCGCACCGATGCATCAGGACCAGGTTTGAGAGCTAAGCAGAAAGCTGCATAGCAAGTTCAAATAAGGCTAGTCCGTACACAACTTGAAAAAGTGGCAGCCGAGTCGGCTGCTTTTTTTTCAGCTCCATATTTAGCATGTCGCTATGTGTTCTGGGAAACTTGACCTAAGTGTAAAGTTGAGATTTCCTTCAGGTTTATATAGTTCTGTATGAGACCACTCTTTCCCGTGTAGGTAGTAAGTGTATGGGTTTGGAGACGGGTG
	ATF7IP-P2-2	ATF7IP	GCTAGTCTTTGTAGCTGCTT	GTCTTTGTAGCTGCTT	GAGGCACAGTGAGACAGATGC	CACCCGTCTCGCACCGTCTTTGTAGCTGCTTGTTTGAGAGCTAAGCAGAAAGCTGCATAGCAAGTTCAAATAAGGCTAGTCCGTACACAACTTGAAAAAGTGGCAGCCGAGTCGGCTGCTTTTTTTTCAGCTCCATATTTAGCATGTCGCTATGTGTTCTGGGAAACTTGACCTAAGTGTAAAGTTGAGATTTCCTTCAGGTTTATATAGTTCTGTATGAGACCACTCTTTCCCGAGGCACAGTGAGACAGATGCGTTTGGAGACGGGTG
	ATF7IP-P2-3	ATF7IP	GAAACAGTACATAGCATGGT	GAGTACATAGCATGGT	GAGCTCCTGCAAACCACCAGG	CACCCGTCTCGCACCGAGTACATAGCATGGTGTTTGAGAGCTAAGCAGAAAGCTGCATAGCAAGTTCAAATAAGGCTAGTCCGTACACAACTTGAAAAAGTGGCAGCCGAGTCGGCTGCTTTTTTTTCAGCTCCATATTTAGCATGTCGCTATGTGTTCTGGGAAACTTGACCTAAGTGTAAAGTTGAGATTTCCTTCAGGTTTATATAGTTCTGTATGAGACCACTCTTTCCCGAGCTCCTGCAAACCACCAGGGTTTGGAGACGGGTG
	ATF7IP2-P1P2-1	ATF7IP2	GTAACGGCTGCGGTTCGAAG	GGCTGCGGTTCGAAG	GAGTGCAGAAATAAGCATGA	CACCCGTCTCGCACCGGCTGCGGTTCGAAGGTTTGAGAGCTAAGCAGAAAGCTGCATAGCAAGTTCAAATAAGGCTAGTCCGTACACAACTTGAAAAAGTGGCAGCCGAGTCGGCTGCTTTTTTTTCAGCTCCATATTTAGCATGTCGCTATGTGTTCTGGGAAACTTGACCTAAGTGTAAAGTTGAGATTTCCTTCAGGTTTATATAGTTCTGTATGAGACCACTCTTTCCCGAGTGCAGAAATAAGCATGAGTTTGGAGACGGGTG
	ATF7IP2-P1P2-2	ATF7IP2	GGCCGGACCAGCATTGTTAA	GACCAGCATTGTTAA	GAAAGAATTGAACCAACGCAT	CACCCGTCTCGCACCGACCAGCATTGTTAAGTTTGAGAGCTAAGCAGAAAGCTGCATAGCAAGTTCAAATAAGGCTAGTCCGTACACAACTTGAAAAAGTGGCAGCCGAGTCGGCTGCTTTTTTTTCAGCTCCATATTTAGCATGTCGCTATGTGTTCTGGGAAACTTGACCTAAGTGTAAAGTTGAGATTTCCTTCAGGTTTATATAGTTCTGTATGAGACCACTCTTTCCCGAAAGAATTGAACCAACGCATGTTTGGAGACGGGTG
	ATF7IP2-P1P2-3	ATF7IP2	GGTGGCTGTGGGTATTGCTG	GCTGTGGGTATTGCTG	GTTTCGAATGTGACTCCAGGG	CACCCGTCTCGCACCGCTGTGGGTATTGCTGGTTTGAGAGCTAAGCAGAAAGCTGCATAGCAAGTTCAAATAAGGCTAGTCCGTACACAACTTGAAAAAGTGGCAGCCGAGTCGGCTGCTTTTTTTTCAGCTCCATATTTAGCATGTCGCTATGTGTTCTGGGAAACTTGACCTAAGTGTAAAGTTGAGATTTCCTTCAGGTTTATATAGTTCTGTATGAGACCACTCTTTCCCGTTTCGAATGTGACTCCAGGGGTTTGGAGACGGGTG
	ATM-P1P2-1	ATM	GTAGGTAGCTGCGTGGCTAA	GTAGCTGCGTGGCTAA	GACCTACCTGAATAACACAC	CACCCGTCTCGCACCGTAGCTGCGTGGCTAAGTTTGAGAGCTAAGCAGAAAGCTGCATAGCAAGTTCAAATAAGGCTAGTCCGTACACAACTTGAAAAAGTGGCAGCCGAGTCGGCTGCTTTTTTTTCAGCTCCATATTTAGCATGTCGCTATGTGTTCTGGGAAACTTGACCTAAGTGTAAAGTTGAGATTTCCTTCAGGTTTATATAGTTCTGTATGAGACCACTCTTTCCCGACCTACCTGAATAACACACGTTTGGAGACGGGTG
	ATM-P1P2-2	ATM	GTTGAACCGGAAGCGGGAGT	GACCGGAAGCGGGAGT	GTGGAGAAGAACATGATATG	CACCCGTCTCGCACCGACCGGAAGCGGGAGTGTTTGAGAGCTAAGCAGAAAGCTGCATAGCAAGTTCAAATAAGGCTAGTCCGTACACAACTTGAAAAAGTGGCAGCCGAGTCGGCTGCTTTTTTTTCAGCTCCATATTTAGCATGTCGCTATGTGTTCTGGGAAACTTGACCTAAGTGTAAAGTTGAGATTTCCTTCAGGTTTATATAGTTCTGTATGAGACCACTCTTTCCCGTGGAGAAGAACATGATATGGTTTGGAGACGGGTG
	ATM-P1P2-3	ATM	GAAGAAGCCGTGGCCGCGGG	GAGCCGTGGCCGCGGG	GAGAGCGAATACACAGACTCA	CACCCGTCTCGCACCGAGCCGTGGCCGCGGGGTTTGAGAGCTAAGCAGAAAGCTGCATAGCAAGTTCAAATAAGGCTAGTCCGTACACAACTTGAAAAAGTGGCAGCCGAGTCGGCTGCTTTTTTTTCAGCTCCATATTTAGCATGTCGCTATGTGTTCTGGGAAACTTGACCTAAGTGTAAAGTTGAGATTTCCTTCAGGTTTATATAGTTCTGTATGAGACCACTCTTTCCCGAGAGCGAATACACAGACTCAGTTTGGAGACGGGTG
Non-essential	ATOH1-P1P2-1	ATOH1	GCTCGGAGGCTCAGGATCGG	GAGGCTCAGGATCGG	GGAATGTAGCAAATACTGGG	CACCCGTCTCGCACCGAGGCTCAGGATCGGGTTTGAGAGCTAAGCAGAAAGCTGCATAGCAAGTTCAAATAAGGCTAGTCCGTACACAACTTGAAAAAGTGGCAGCCGAGTCGGCTGCTTTTTTTTCAGCTCCATATTTAGCATGTCGCTATGTGTTCTGGGAAACTTGACCTAAGTGTAAAGTTGAGATTTCCTTCAGGTTTATATAGTTCTGTATGAGACCACTCTTTCCCGGAATGTAGCAAATACTGGGGTTTGGAGACGGGTG
Non-essential	ATOH1-P1P2-2	ATOH1	GGTGATCTCCGAGTGGGTGG	GTCTCCGAGTGGGTGG	GCGGGGAATGTAGCAAATACT	CACCCGTCTCGCACCGTCTCCGAGTGGGTGGGTTTGAGAGCTAAGCAGAAAGCTGCATAGCAAGTTCAAATAAGGCTAGTCCGTACACAACTTGAAAAAGTGGCAGCCGAGTCGGCTGCTTTTTTTTCAGCTCCATATTTAGCATGTCGCTATGTGTTCTGGGAAACTTGACCTAAGTGTAAAGTTGAGATTTCCTTCAGGTTTATATAGTTCTGTATGAGACCACTCTTTCCCGCGGGGAATGTAGCAAATACTGTTTGGAGACGGGTG
Non-essential	ATOH1-P1P2-3	ATOH1	GTGGTGTGTGATCTCCGAGT	GTGTGATCTCCGAGT	GTTTGCTGGAAGGGGCCCGT	CACCCGTCTCGCACCGTGTGATCTCCGAGTGTTTGAGAGCTAAGCAGAAAGCTGCATAGCAAGTTCAAATAAGGCTAGTCCGTACACAACTTGAAAAAGTGGCAGCCGAGTCGGCTGCTTTTTTTTCAGCTCCATATTTAGCATGTCGCTATGTGTTCTGGGAAACTTGACCTAAGTGTAAAGTTGAGATTTCCTTCAGGTTTATATAGTTCTGTATGAGACCACTCTTTCCCGTTTGCTGGAAGGGGCCCGTGTTTGGAGACGGGTG
	ATR-P1P2-1	ATR	GCCGGGAACCCGCGTTGGCG	GAACCCGCGTTGGCG	GTGTACGTGGAAAGGGCAAAG	CACCCGTCTCGCACCGAACCCGCGTTGGCGGTTTGAGAGCTAAGCAGAAAGCTGCATAGCAAGTTCAAATAAGGCTAGTCCGTACACAACTTGAAAAAGTGGCAGCCGAGTCGGCTGCTTTTTTTTCAGCTCCATATTTAGCATGTCGCTATGTGTTCTGGGAAACTTGACCTAAGTGTAAAGTTGAGATTTCCTTCAGGTTTATATAGTTCTGTATGAGACCACTCTTTCCCGTGTACGTGGAAAGGGCAAAGGTTTGGAGACGGGTG
	ATR-P1P2-2	ATR	GGCCCGACGGAGCCGTGTGG	GACGGAGCCGTGTGG	GAGCATGTGAAGTTACAATG	CACCCGTCTCGCACCGACGGAGCCGTGTGGGTTTGAGAGCTAAGCAGAAAGCTGCATAGCAAGTTCAAATAAGGCTAGTCCGTACACAACTTGAAAAAGTGGCAGCCGAGTCGGCTGCTTTTTTTTCAGCTCCATATTTAGCATGTCGCTATGTGTTCTGGGAAACTTGACCTAAGTGTAAAGTTGAGATTTCCTTCAGGTTTATATAGTTCTGTATGAGACCACTCTTTCCCGAGCATGTGAAGTTACAATGGTTTGGAGACGGGTG
	ATR-P1P2-3	ATR	GAGACGCCGGGAACCCGCGT	GCCGGGAACCCGCGT	GATGAAATCAAGCAACATCA	CACCCGTCTCGCACCGCCGGGAACCCGCGTGTTTGAGAGCTAAGCAGAAAGCTGCATAGCAAGTTCAAATAAGGCTAGTCCGTACACAACTTGAAAAAGTGGCAGCCGAGTCGGCTGCTTTTTTTTCAGCTCCATATTTAGCATGTCGCTATGTGTTCTGGGAAACTTGACCTAAGTGTAAAGTTGAGATTTCCTTCAGGTTTATATAGTTCTGTATGAGACCACTCTTTCCCGATGAAATCAAGCAACATCAGTTTGGAGACGGGTG
	ATRX-P1P2-1	ATRX	GTGCCTGGGCCCAGACCGCT	GTGGGCCCAGACCGCT	GTAGAATATGGACTCATCCT	CACCCGTCTCGCACCGTGGGCCCAGACCGCTGTTTGAGAGCTAAGCAGAAAGCTGCATAGCAAGTTCAAATAAGGCTAGTCCGTACACAACTTGAAAAAGTGGCAGCCGAGTCGGCTGCTTTTTTTTCAGCTCCATATTTAGCATGTCGCTATGTGTTCTGGGAAACTTGACCTAAGTGTAAAGTTGAGATTTCCTTCAGGTTTATATAGTTCTGTATGAGACCACTCTTTCCCGTAGAATATGGACTCATCCTGTTTGGAGACGGGTG
	ATRX-P1P2-2	ATRX	GGGCGCGGGGGAGCGCAGAT	GCGGGGGAGCGCAGAT	GATGGAATGGATGAACAATGT	CACCCGTCTCGCACCGCGGGGGAGCGCAGATGTTTGAGAGCTAAGCAGAAAGCTGCATAGCAAGTTCAAATAAGGCTAGTCCGTACACAACTTGAAAAAGTGGCAGCCGAGTCGGCTGCTTTTTTTTCAGCTCCATATTTAGCATGTCGCTATGTGTTCTGGGAAACTTGACCTAAGTGTAAAGTTGAGATTTCCTTCAGGTTTATATAGTTCTGTATGAGACCACTCTTTCCCGATGGAATGGATGAACAATGTGTTTGGAGACGGGTG
	ATRX-P1P2-3	ATRX	GGAGCCTCGGCCCAACAAAA	GCTCGGCCCAACAAAA	GTAGTCTAGCTGCAAACACCA	CACCCGTCTCGCACCGCTCGGCCCAACAAAAGTTTGAGAGCTAAGCAGAAAGCTGCATAGCAAGTTCAAATAAGGCTAGTCCGTACACAACTTGAAAAAGTGGCAGCCGAGTCGGCTGCTTTTTTTTCAGCTCCATATTTAGCATGTCGCTATGTGTTCTGGGAAACTTGACCTAAGTGTAAAGTTGAGATTTCCTTCAGGTTTATATAGTTCTGTATGAGACCACTCTTTCCCGTAGTCTAGCTGCAAACACCAGTTTGGAGACGGGTG
	ATXN3-P1P2-1	ATXN3	GggttcggcgtggggGCCGT	GcggcgtggggGCCGT	GCAGCAGCAGGGGGACCTATC	CACCCGTCTCGCACCGcggcgtggggGCCGTGTTTGAGAGCTAAGCAGAAAGCTGCATAGCAAGTTCAAATAAGGCTAGTCCGTACACAACTTGAAAAAGTGGCAGCCGAGTCGGCTGCTTTTTTTTCAGCTCCATATTTAGCATGTCGCTATGTGTTCTGGGAAACTTGACCTAAGTGTAAAGTTGAGATTTCCTTCAGGTTTATATAGTTCTGTATGAGACCACTCTTTCCCGCAGCAGCAGGGGGACCTATCGTTTGGAGACGGGTG
	ATXN3-P1P2-2	ATXN3	GCCCCACCCAGCCCTCCGAG	GACCCAGCCCTCCGAG	GATGTGAACTCTGTCCTGAT	CACCCGTCTCGCACCGACCCAGCCCTCCGAGGTTTGAGAGCTAAGCAGAAAGCTGCATAGCAAGTTCAAATAAGGCTAGTCCGTACACAACTTGAAAAAGTGGCAGCCGAGTCGGCTGCTTTTTTTTCAGCTCCATATTTAGCATGTCGCTATGTGTTCTGGGAAACTTGACCTAAGTGTAAAGTTGAGATTTCCTTCAGGTTTATATAGTTCTGTATGAGACCACTCTTTCCCGATGTGAACTCTGTCCTGATGTTTGGAGACGGGTG
	ATXN3-P1P2-3	ATXN3	GGACAGCTCCCCACCGAACG	GCTCCCCACCGAACG	GTGAGGAAGCAGATCTCCGCA	CACCCGTCTCGCACCGCTCCCCACCGAACGGTTTGAGAGCTAAGCAGAAAGCTGCATAGCAAGTTCAAATAAGGCTAGTCCGTACACAACTTGAAAAAGTGGCAGCCGAGTCGGCTGCTTTTTTTTCAGCTCCATATTTAGCATGTCGCTATGTGTTCTGGGAAACTTGACCTAAGTGTAAAGTTGAGATTTCCTTCAGGTTTATATAGTTCTGTATGAGACCACTCTTTCCCGTGAGGAAGCAGATCTCCGCAGTTTGGAGACGGGTG
	ATXN7-ENST1-1	ATXN7	GCCAGGAGAGGCGGGACTAG	GAGAGGCGGGACTAG	GCGAGATCAATAACCCCACAG	CACCCGTCTCGCACCGAGAGGCGGGACTAGGTTTGAGAGCTAAGCAGAAAGCTGCATAGCAAGTTCAAATAAGGCTAGTCCGTACACAACTTGAAAAAGTGGCAGCCGAGTCGGCTGCTTTTTTTTCAGCTCCATATTTAGCATGTCGCTATGTGTTCTGGGAAACTTGACCTAAGTGTAAAGTTGAGATTTCCTTCAGGTTTATATAGTTCTGTATGAGACCACTCTTTCCCGCGAGATCAATAACCCCACAGGTTTGGAGACGGGTG
	ATXN7-ENST1-2	ATXN7	GGGACTAGGGGTACCGAGGG	GTAGGGGTACCGAGGG	GCGAGCACAAAAACAAAACCA	CACCCGTCTCGCACCGTAGGGGTACCGAGGGGTTTGAGAGCTAAGCAGAAAGCTGCATAGCAAGTTCAAATAAGGCTAGTCCGTACACAACTTGAAAAAGTGGCAGCCGAGTCGGCTGCTTTTTTTTCAGCTCCATATTTAGCATGTCGCTATGTGTTCTGGGAAACTTGACCTAAGTGTAAAGTTGAGATTTCCTTCAGGTTTATATAGTTCTGTATGAGACCACTCTTTCCCGCGAGCACAAAAACAAAACCAGTTTGGAGACGGGTG
	ATXN7-ENST1-3	ATXN7	GGCGGGACTAGGGGTACCGA	GACTAGGGGTACCGA	GGAAGAGTGAACCAACAGTG	CACCCGTCTCGCACCGACTAGGGGTACCGAGTTTGAGAGCTAAGCAGAAAGCTGCATAGCAAGTTCAAATAAGGCTAGTCCGTACACAACTTGAAAAAGTGGCAGCCGAGTCGGCTGCTTTTTTTTCAGCTCCATATTTAGCATGTCGCTATGTGTTCTGGGAAACTTGACCTAAGTGTAAAGTTGAGATTTCCTTCAGGTTTATATAGTTCTGTATGAGACCACTCTTTCCCGGAAGAGTGAACCAACAGTGGTTTGGAGACGGGTG
	ATXN7-ENST2-1	ATXN7	GAGGCGCCAGGGAGTTCCGG	GCCAGGGAGTTCCGG	GCGAGATCAATAACCCCACAG	CACCCGTCTCGCACCGCCAGGGAGTTCCGGGTTTGAGAGCTAAGCAGAAAGCTGCATAGCAAGTTCAAATAAGGCTAGTCCGTACACAACTTGAAAAAGTGGCAGCCGAGTCGGCTGCTTTTTTTTCAGCTCCATATTTAGCATGTCGCTATGTGTTCTGGGAAACTTGACCTAAGTGTAAAGTTGAGATTTCCTTCAGGTTTATATAGTTCTGTATGAGACCACTCTTTCCCGCGAGATCAATAACCCCACAGGTTTGGAGACGGGTG
	ATXN7-ENST2-2	ATXN7	GCGCGGCCCGCGGACCGGGT	GCCCGCGGACCGGGT	GCGAGCACAAAAACAAAACCA	CACCCGTCTCGCACCGCCCGCGGACCGGGTGTTTGAGAGCTAAGCAGAAAGCTGCATAGCAAGTTCAAATAAGGCTAGTCCGTACACAACTTGAAAAAGTGGCAGCCGAGTCGGCTGCTTTTTTTTCAGCTCCATATTTAGCATGTCGCTATGTGTTCTGGGAAACTTGACCTAAGTGTAAAGTTGAGATTTCCTTCAGGTTTATATAGTTCTGTATGAGACCACTCTTTCCCGCGAGCACAAAAACAAAACCAGTTTGGAGACGGGTG
	ATXN7-ENST2-3	ATXN7	GGGACAGTCGTGGAATCTGT	GAGTCGTGGAATCTGT	GGAAGAGTGAACCAACAGTG	CACCCGTCTCGCACCGAGTCGTGGAATCTGTGTTTGAGAGCTAAGCAGAAAGCTGCATAGCAAGTTCAAATAAGGCTAGTCCGTACACAACTTGAAAAAGTGGCAGCCGAGTCGGCTGCTTTTTTTTCAGCTCCATATTTAGCATGTCGCTATGTGTTCTGGGAAACTTGACCTAAGTGTAAAGTTGAGATTTCCTTCAGGTTTATATAGTTCTGTATGAGACCACTCTTTCCCGGAAGAGTGAACCAACAGTGGTTTGGAGACGGGTG
	ATXN7L3-P1P2-1	ATXN7L3	GAGCAAATGCTGCCGAGCTG	GAATGCTGCCGAGCTG	GCTTCGCAGCCTGCTAACCA	CACCCGTCTCGCACCGAATGCTGCCGAGCTGGTTTGAGAGCTAAGCAGAAAGCTGCATAGCAAGTTCAAATAAGGCTAGTCCGTACACAACTTGAAAAAGTGGCAGCCGAGTCGGCTGCTTTTTTTTCAGCTCCATATTTAGCATGTCGCTATGTGTTCTGGGAAACTTGACCTAAGTGTAAAGTTGAGATTTCCTTCAGGTTTATATAGTTCTGTATGAGACCACTCTTTCCCGCTTCGCAGCCTGCTAACCAGTTTGGAGACGGGTG
	ATXN7L3-P1P2-2	ATXN7L3	GAGCGCGTGCATCTGCCCCG	GCGTGCATCTGCCCCG	GCAGCCGAATCGCCAACCGC	CACCCGTCTCGCACCGCGTGCATCTGCCCCGGTTTGAGAGCTAAGCAGAAAGCTGCATAGCAAGTTCAAATAAGGCTAGTCCGTACACAACTTGAAAAAGTGGCAGCCGAGTCGGCTGCTTTTTTTTCAGCTCCATATTTAGCATGTCGCTATGTGTTCTGGGAAACTTGACCTAAGTGTAAAGTTGAGATTTCCTTCAGGTTTATATAGTTCTGTATGAGACCACTCTTTCCCGCAGCCGAATCGCCAACCGCGTTTGGAGACGGGTG
	ATXN7L3-P1P2-3	ATXN7L3	GCGCGCCCGCGCAGAGGGAG	GCCCGCGCAGAGGGAG	GATGAGCAGAGGCGAACCGTA	CACCCGTCTCGCACCGCCCGCGCAGAGGGAGGTTTGAGAGCTAAGCAGAAAGCTGCATAGCAAGTTCAAATAAGGCTAGTCCGTACACAACTTGAAAAAGTGGCAGCCGAGTCGGCTGCTTTTTTTTCAGCTCCATATTTAGCATGTCGCTATGTGTTCTGGGAAACTTGACCTAAGTGTAAAGTTGAGATTTCCTTCAGGTTTATATAGTTCTGTATGAGACCACTCTTTCCCGATGAGCAGAGGCGAACCGTAGTTTGGAGACGGGTG
	AURKA-P1P2-1	AURKA	GACCGTGGGGGATATCTCAG	GTGGGGGATATCTCAG	GCTTCGAATGACAGTAAGACA	CACCCGTCTCGCACCGTGGGGGATATCTCAGGTTTGAGAGCTAAGCAGAAAGCTGCATAGCAAGTTCAAATAAGGCTAGTCCGTACACAACTTGAAAAAGTGGCAGCCGAGTCGGCTGCTTTTTTTTCAGCTCCATATTTAGCATGTCGCTATGTGTTCTGGGAAACTTGACCTAAGTGTAAAGTTGAGATTTCCTTCAGGTTTATATAGTTCTGTATGAGACCACTCTTTCCCGCTTCGAATGACAGTAAGACAGTTTGGAGACGGGTG
	AURKA-P1P2-2	AURKA	GCAGGTGGGAGCCGACGGGT	GTGGGAGCCGACGGGT	GGAGACAGGATGAGGTACAC	CACCCGTCTCGCACCGTGGGAGCCGACGGGTGTTTGAGAGCTAAGCAGAAAGCTGCATAGCAAGTTCAAATAAGGCTAGTCCGTACACAACTTGAAAAAGTGGCAGCCGAGTCGGCTGCTTTTTTTTCAGCTCCATATTTAGCATGTCGCTATGTGTTCTGGGAAACTTGACCTAAGTGTAAAGTTGAGATTTCCTTCAGGTTTATATAGTTCTGTATGAGACCACTCTTTCCCGGAGACAGGATGAGGTACACGTTTGGAGACGGGTG
	AURKA-P1P2-3	AURKA	GCCACGGTCTACCCACCCGT	GGTCTACCCACCCGT	GTAGAAATACAGTCCCACCTT	CACCCGTCTCGCACCGGTCTACCCACCCGTGTTTGAGAGCTAAGCAGAAAGCTGCATAGCAAGTTCAAATAAGGCTAGTCCGTACACAACTTGAAAAAGTGGCAGCCGAGTCGGCTGCTTTTTTTTCAGCTCCATATTTAGCATGTCGCTATGTGTTCTGGGAAACTTGACCTAAGTGTAAAGTTGAGATTTCCTTCAGGTTTATATAGTTCTGTATGAGACCACTCTTTCCCGTAGAAATACAGTCCCACCTTGTTTGGAGACGGGTG
	AURKB-P1P2-1	AURKB	GTAGCAGTGCCTTGGACCCC	GAGTGCCTTGGACCCC	GAGGCCACCATACCTCAGGGA	CACCCGTCTCGCACCGAGTGCCTTGGACCCCGTTTGAGAGCTAAGCAGAAAGCTGCATAGCAAGTTCAAATAAGGCTAGTCCGTACACAACTTGAAAAAGTGGCAGCCGAGTCGGCTGCTTTTTTTTCAGCTCCATATTTAGCATGTCGCTATGTGTTCTGGGAAACTTGACCTAAGTGTAAAGTTGAGATTTCCTTCAGGTTTATATAGTTCTGTATGAGACCACTCTTTCCCGAGGCCACCATACCTCAGGGAGTTTGGAGACGGGTG
	AURKB-P1P2-2	AURKB	GGTAGGGACGATAGCAGGGC	GGACGATAGCAGGGC	GCAGGCCACCATACCTCAGGG	CACCCGTCTCGCACCGGACGATAGCAGGGCGTTTGAGAGCTAAGCAGAAAGCTGCATAGCAAGTTCAAATAAGGCTAGTCCGTACACAACTTGAAAAAGTGGCAGCCGAGTCGGCTGCTTTTTTTTCAGCTCCATATTTAGCATGTCGCTATGTGTTCTGGGAAACTTGACCTAAGTGTAAAGTTGAGATTTCCTTCAGGTTTATATAGTTCTGTATGAGACCACTCTTTCCCGCAGGCCACCATACCTCAGGGGTTTGGAGACGGGTG
	AURKB-P1P2-3	AURKB	GGCGCAAGGCCTGCGACAGG	GAAGGCCTGCGACAGG	GATGCTCTAATGTACTGCCA	CACCCGTCTCGCACCGAAGGCCTGCGACAGGGTTTGAGAGCTAAGCAGAAAGCTGCATAGCAAGTTCAAATAAGGCTAGTCCGTACACAACTTGAAAAAGTGGCAGCCGAGTCGGCTGCTTTTTTTTCAGCTCCATATTTAGCATGTCGCTATGTGTTCTGGGAAACTTGACCTAAGTGTAAAGTTGAGATTTCCTTCAGGTTTATATAGTTCTGTATGAGACCACTCTTTCCCGATGCTCTAATGTACTGCCAGTTTGGAGACGGGTG
	BABAM1-P1P2-1	BABAM1	GCGGCTTCCTAGTGAGTCGG	GTTCCTAGTGAGTCGG	GTAGGGGCACAGGCCAGCGT	CACCCGTCTCGCACCGTTCCTAGTGAGTCGGGTTTGAGAGCTAAGCAGAAAGCTGCATAGCAAGTTCAAATAAGGCTAGTCCGTACACAACTTGAAAAAGTGGCAGCCGAGTCGGCTGCTTTTTTTTCAGCTCCATATTTAGCATGTCGCTATGTGTTCTGGGAAACTTGACCTAAGTGTAAAGTTGAGATTTCCTTCAGGTTTATATAGTTCTGTATGAGACCACTCTTTCCCGTAGGGGCACAGGCCAGCGTGTTTGGAGACGGGTG
	BABAM1-P1P2-2	BABAM1	GGCTACGGTGAGCCGAAGGT	GCGGTGAGCCGAAGGT	GGGTACCAGCTACAAGTATG	CACCCGTCTCGCACCGCGGTGAGCCGAAGGTGTTTGAGAGCTAAGCAGAAAGCTGCATAGCAAGTTCAAATAAGGCTAGTCCGTACACAACTTGAAAAAGTGGCAGCCGAGTCGGCTGCTTTTTTTTCAGCTCCATATTTAGCATGTCGCTATGTGTTCTGGGAAACTTGACCTAAGTGTAAAGTTGAGATTTCCTTCAGGTTTATATAGTTCTGTATGAGACCACTCTTTCCCGGGTACCAGCTACAAGTATGGTTTGGAGACGGGTG
	BABAM1-P1P2-3	BABAM1	GCTTCCGGCTGTAAAGATGG	GCGGCTGTAAAGATGG	GAGGATGGTGCGGACCACATA	CACCCGTCTCGCACCGCGGCTGTAAAGATGGGTTTGAGAGCTAAGCAGAAAGCTGCATAGCAAGTTCAAATAAGGCTAGTCCGTACACAACTTGAAAAAGTGGCAGCCGAGTCGGCTGCTTTTTTTTCAGCTCCATATTTAGCATGTCGCTATGTGTTCTGGGAAACTTGACCTAAGTGTAAAGTTGAGATTTCCTTCAGGTTTATATAGTTCTGTATGAGACCACTCTTTCCCGAGGATGGTGCGGACCACATAGTTTGGAGACGGGTG
	BAHCC1-P1P2-1	BAHCC1	GGTCAGCACGCGGGAGGACT	GCACGCGGGAGGACT	GCAGCTGCTAGACACTAGCA	CACCCGTCTCGCACCGCACGCGGGAGGACTGTTTGAGAGCTAAGCAGAAAGCTGCATAGCAAGTTCAAATAAGGCTAGTCCGTACACAACTTGAAAAAGTGGCAGCCGAGTCGGCTGCTTTTTTTTCAGCTCCATATTTAGCATGTCGCTATGTGTTCTGGGAAACTTGACCTAAGTGTAAAGTTGAGATTTCCTTCAGGTTTATATAGTTCTGTATGAGACCACTCTTTCCCGCAGCTGCTAGACACTAGCAGTTTGGAGACGGGTG
	BAHCC1-P1P2-2	BAHCC1	GGGAGGACTGGGCTTCTCGG	GACTGGGCTTCTCGG	GCTGTACCAGTCCTGCCACG	CACCCGTCTCGCACCGACTGGGCTTCTCGGGTTTGAGAGCTAAGCAGAAAGCTGCATAGCAAGTTCAAATAAGGCTAGTCCGTACACAACTTGAAAAAGTGGCAGCCGAGTCGGCTGCTTTTTTTTCAGCTCCATATTTAGCATGTCGCTATGTGTTCTGGGAAACTTGACCTAAGTGTAAAGTTGAGATTTCCTTCAGGTTTATATAGTTCTGTATGAGACCACTCTTTCCCGCTGTACCAGTCCTGCCACGGTTTGGAGACGGGTG
	BAHCC1-P1P2-3	BAHCC1	GCGGCCGCGCACCGAGCCAG	GCGCGCACCGAGCCAG	GTGGTCGGGGAATCCCACAC	CACCCGTCTCGCACCGCGCGCACCGAGCCAGGTTTGAGAGCTAAGCAGAAAGCTGCATAGCAAGTTCAAATAAGGCTAGTCCGTACACAACTTGAAAAAGTGGCAGCCGAGTCGGCTGCTTTTTTTTCAGCTCCATATTTAGCATGTCGCTATGTGTTCTGGGAAACTTGACCTAAGTGTAAAGTTGAGATTTCCTTCAGGTTTATATAGTTCTGTATGAGACCACTCTTTCCCGTGGTCGGGGAATCCCACACGTTTGGAGACGGGTG
	BAHD1-P1P2-1	BAHD1	GGGCGGCTGGAACCCCCCGG	GCTGGAACCCCCCGG	GAGACCTGAGCACTTACAGGG	CACCCGTCTCGCACCGCTGGAACCCCCCGGGTTTGAGAGCTAAGCAGAAAGCTGCATAGCAAGTTCAAATAAGGCTAGTCCGTACACAACTTGAAAAAGTGGCAGCCGAGTCGGCTGCTTTTTTTTCAGCTCCATATTTAGCATGTCGCTATGTGTTCTGGGAAACTTGACCTAAGTGTAAAGTTGAGATTTCCTTCAGGTTTATATAGTTCTGTATGAGACCACTCTTTCCCGAGACCTGAGCACTTACAGGGGTTTGGAGACGGGTG
	BAHD1-P1P2-2	BAHD1	GGCTCTCGGGGAGTTTGTGG	GTCGGGGAGTTTGTGG	GTGACTCGGGGTTCTCCCAGA	CACCCGTCTCGCACCGTCGGGGAGTTTGTGGGTTTGAGAGCTAAGCAGAAAGCTGCATAGCAAGTTCAAATAAGGCTAGTCCGTACACAACTTGAAAAAGTGGCAGCCGAGTCGGCTGCTTTTTTTTCAGCTCCATATTTAGCATGTCGCTATGTGTTCTGGGAAACTTGACCTAAGTGTAAAGTTGAGATTTCCTTCAGGTTTATATAGTTCTGTATGAGACCACTCTTTCCCGTGACTCGGGGTTCTCCCAGAGTTTGGAGACGGGTG
	BAHD1-P1P2-3	BAHD1	GGGAACCGCGAGCGGCGTAG	GCCGCGAGCGGCGTAG	GAAGGTGTGGAGGTCTTTCGT	CACCCGTCTCGCACCGCCGCGAGCGGCGTAGGTTTGAGAGCTAAGCAGAAAGCTGCATAGCAAGTTCAAATAAGGCTAGTCCGTACACAACTTGAAAAAGTGGCAGCCGAGTCGGCTGCTTTTTTTTCAGCTCCATATTTAGCATGTCGCTATGTGTTCTGGGAAACTTGACCTAAGTGTAAAGTTGAGATTTCCTTCAGGTTTATATAGTTCTGTATGAGACCACTCTTTCCCGAAGGTGTGGAGGTCTTTCGTGTTTGGAGACGGGTG
	BANP-P1P2-1	BANP	GGGAGCTGCAATTACCGTGT	GCTGCAATTACCGTGT	GCGTCGGCAGAACACCATTG	CACCCGTCTCGCACCGCTGCAATTACCGTGTGTTTGAGAGCTAAGCAGAAAGCTGCATAGCAAGTTCAAATAAGGCTAGTCCGTACACAACTTGAAAAAGTGGCAGCCGAGTCGGCTGCTTTTTTTTCAGCTCCATATTTAGCATGTCGCTATGTGTTCTGGGAAACTTGACCTAAGTGTAAAGTTGAGATTTCCTTCAGGTTTATATAGTTCTGTATGAGACCACTCTTTCCCGCGTCGGCAGAACACCATTGGTTTGGAGACGGGTG
	BANP-P1P2-2	BANP	GcggccgcgccccGGAAGAG	GcgcgccccGGAAGAG	GGATGCCGTAGATGGTGAGC	CACCCGTCTCGCACCGcgcgccccGGAAGAGGTTTGAGAGCTAAGCAGAAAGCTGCATAGCAAGTTCAAATAAGGCTAGTCCGTACACAACTTGAAAAAGTGGCAGCCGAGTCGGCTGCTTTTTTTTCAGCTCCATATTTAGCATGTCGCTATGTGTTCTGGGAAACTTGACCTAAGTGTAAAGTTGAGATTTCCTTCAGGTTTATATAGTTCTGTATGAGACCACTCTTTCCCGGATGCCGTAGATGGTGAGCGTTTGGAGACGGGTG
	BANP-P1P2-3	BANP	GGTGGGCTGCGGAATTCTCG	GCTGCGGAATTCTCG	GAGACGTGCAACAAAGTGCGA	CACCCGTCTCGCACCGCTGCGGAATTCTCGGTTTGAGAGCTAAGCAGAAAGCTGCATAGCAAGTTCAAATAAGGCTAGTCCGTACACAACTTGAAAAAGTGGCAGCCGAGTCGGCTGCTTTTTTTTCAGCTCCATATTTAGCATGTCGCTATGTGTTCTGGGAAACTTGACCTAAGTGTAAAGTTGAGATTTCCTTCAGGTTTATATAGTTCTGTATGAGACCACTCTTTCCCGAGACGTGCAACAAAGTGCGAGTTTGGAGACGGGTG
	BAP1-P1P2-1	BAP1	GGTCTGTGTGTGGGACTGAG	GTGTGTGGGACTGAG	GGTGCCTACCATGGTCAATG	CACCCGTCTCGCACCGTGTGTGGGACTGAGGTTTGAGAGCTAAGCAGAAAGCTGCATAGCAAGTTCAAATAAGGCTAGTCCGTACACAACTTGAAAAAGTGGCAGCCGAGTCGGCTGCTTTTTTTTCAGCTCCATATTTAGCATGTCGCTATGTGTTCTGGGAAACTTGACCTAAGTGTAAAGTTGAGATTTCCTTCAGGTTTATATAGTTCTGTATGAGACCACTCTTTCCCGGTGCCTACCATGGTCAATGGTTTGGAGACGGGTG
	BAP1-P1P2-2	BAP1	GGCGGGCGGGTGACGCGACT	GCGGGTGACGCGACT	GCTATGTGCCTATCACAGGC	CACCCGTCTCGCACCGCGGGTGACGCGACTGTTTGAGAGCTAAGCAGAAAGCTGCATAGCAAGTTCAAATAAGGCTAGTCCGTACACAACTTGAAAAAGTGGCAGCCGAGTCGGCTGCTTTTTTTTCAGCTCCATATTTAGCATGTCGCTATGTGTTCTGGGAAACTTGACCTAAGTGTAAAGTTGAGATTTCCTTCAGGTTTATATAGTTCTGTATGAGACCACTCTTTCCCGCTATGTGCCTATCACAGGCGTTTGGAGACGGGTG
	BAP1-P1P2-3	BAP1	GGAGCAGGGTGAAGAGGCCT	GAGGGTGAAGAGGCCT	GAGAATGGCCTTAGTGCAGTG	CACCCGTCTCGCACCGAGGGTGAAGAGGCCTGTTTGAGAGCTAAGCAGAAAGCTGCATAGCAAGTTCAAATAAGGCTAGTCCGTACACAACTTGAAAAAGTGGCAGCCGAGTCGGCTGCTTTTTTTTCAGCTCCATATTTAGCATGTCGCTATGTGTTCTGGGAAACTTGACCTAAGTGTAAAGTTGAGATTTCCTTCAGGTTTATATAGTTCTGTATGAGACCACTCTTTCCCGAGAATGGCCTTAGTGCAGTGGTTTGGAGACGGGTG
	BAZ1A-P1P2-1	BAZ1A	GCCGAGAGGCGGGGAAGTGG	GAGGCGGGGAAGTGG	GCAGGACTGAAGATAAATGT	CACCCGTCTCGCACCGAGGCGGGGAAGTGGGTTTGAGAGCTAAGCAGAAAGCTGCATAGCAAGTTCAAATAAGGCTAGTCCGTACACAACTTGAAAAAGTGGCAGCCGAGTCGGCTGCTTTTTTTTCAGCTCCATATTTAGCATGTCGCTATGTGTTCTGGGAAACTTGACCTAAGTGTAAAGTTGAGATTTCCTTCAGGTTTATATAGTTCTGTATGAGACCACTCTTTCCCGCAGGACTGAAGATAAATGTGTTTGGAGACGGGTG
	BAZ1A-P1P2-2	BAZ1A	GACTTCCCAGGAGCTCCGAG	GCCCAGGAGCTCCGAG	GGATAGGTGAAGAAAAACTT	CACCCGTCTCGCACCGCCCAGGAGCTCCGAGGTTTGAGAGCTAAGCAGAAAGCTGCATAGCAAGTTCAAATAAGGCTAGTCCGTACACAACTTGAAAAAGTGGCAGCCGAGTCGGCTGCTTTTTTTTCAGCTCCATATTTAGCATGTCGCTATGTGTTCTGGGAAACTTGACCTAAGTGTAAAGTTGAGATTTCCTTCAGGTTTATATAGTTCTGTATGAGACCACTCTTTCCCGGATAGGTGAAGAAAAACTTGTTTGGAGACGGGTG
	BAZ1A-P1P2-3	BAZ1A	GCCAGGAGCTCCGAGAGGCG	GAGCTCCGAGAGGCG	GCATCACCAAAGATTTCAGG	CACCCGTCTCGCACCGAGCTCCGAGAGGCGGTTTGAGAGCTAAGCAGAAAGCTGCATAGCAAGTTCAAATAAGGCTAGTCCGTACACAACTTGAAAAAGTGGCAGCCGAGTCGGCTGCTTTTTTTTCAGCTCCATATTTAGCATGTCGCTATGTGTTCTGGGAAACTTGACCTAAGTGTAAAGTTGAGATTTCCTTCAGGTTTATATAGTTCTGTATGAGACCACTCTTTCCCGCATCACCAAAGATTTCAGGGTTTGGAGACGGGTG
	BAZ1B-P1P2-1	BAZ1B	GTCCTCCTCAGCAGCACCGG	GCCTCAGCAGCACCGG	GAGTATGTCATGAGGATCCGG	CACCCGTCTCGCACCGCCTCAGCAGCACCGGGTTTGAGAGCTAAGCAGAAAGCTGCATAGCAAGTTCAAATAAGGCTAGTCCGTACACAACTTGAAAAAGTGGCAGCCGAGTCGGCTGCTTTTTTTTCAGCTCCATATTTAGCATGTCGCTATGTGTTCTGGGAAACTTGACCTAAGTGTAAAGTTGAGATTTCCTTCAGGTTTATATAGTTCTGTATGAGACCACTCTTTCCCGAGTATGTCATGAGGATCCGGGTTTGGAGACGGGTG
	BAZ1B-P1P2-2	BAZ1B	GGTCATGGAGCGGAACGCCA	GTGGAGCGGAACGCCA	GATTGGTGGATACCCCTGAA	CACCCGTCTCGCACCGTGGAGCGGAACGCCAGTTTGAGAGCTAAGCAGAAAGCTGCATAGCAAGTTCAAATAAGGCTAGTCCGTACACAACTTGAAAAAGTGGCAGCCGAGTCGGCTGCTTTTTTTTCAGCTCCATATTTAGCATGTCGCTATGTGTTCTGGGAAACTTGACCTAAGTGTAAAGTTGAGATTTCCTTCAGGTTTATATAGTTCTGTATGAGACCACTCTTTCCCGATTGGTGGATACCCCTGAAGTTTGGAGACGGGTG
	BAZ1B-P1P2-3	BAZ1B	GCGGCCGCCGGGACCCGAAG	GCGCCGGGACCCGAAG	GCAACAAGGTTACAAAAAGG	CACCCGTCTCGCACCGCGCCGGGACCCGAAGGTTTGAGAGCTAAGCAGAAAGCTGCATAGCAAGTTCAAATAAGGCTAGTCCGTACACAACTTGAAAAAGTGGCAGCCGAGTCGGCTGCTTTTTTTTCAGCTCCATATTTAGCATGTCGCTATGTGTTCTGGGAAACTTGACCTAAGTGTAAAGTTGAGATTTCCTTCAGGTTTATATAGTTCTGTATGAGACCACTCTTTCCCGCAACAAGGTTACAAAAAGGGTTTGGAGACGGGTG
	BAZ2A-P1-1	BAZ2A	GCGCGCTCCGGGCGCCAGAA	GCTCCGGGCGCCAGAA	GCTATGCAGGAACTCCACAA	CACCCGTCTCGCACCGCTCCGGGCGCCAGAAGTTTGAGAGCTAAGCAGAAAGCTGCATAGCAAGTTCAAATAAGGCTAGTCCGTACACAACTTGAAAAAGTGGCAGCCGAGTCGGCTGCTTTTTTTTCAGCTCCATATTTAGCATGTCGCTATGTGTTCTGGGAAACTTGACCTAAGTGTAAAGTTGAGATTTCCTTCAGGTTTATATAGTTCTGTATGAGACCACTCTTTCCCGCTATGCAGGAACTCCACAAGTTTGGAGACGGGTG
	BAZ2A-P1-2	BAZ2A	GGGAGCCCCGCTTTCATCCG	GCCCCGCTTTCATCCG	GCAGTTGTCAAATACCAGGA	CACCCGTCTCGCACCGCCCCGCTTTCATCCGGTTTGAGAGCTAAGCAGAAAGCTGCATAGCAAGTTCAAATAAGGCTAGTCCGTACACAACTTGAAAAAGTGGCAGCCGAGTCGGCTGCTTTTTTTTCAGCTCCATATTTAGCATGTCGCTATGTGTTCTGGGAAACTTGACCTAAGTGTAAAGTTGAGATTTCCTTCAGGTTTATATAGTTCTGTATGAGACCACTCTTTCCCGCAGTTGTCAAATACCAGGAGTTTGGAGACGGGTG
	BAZ2A-P1-3	BAZ2A	GGAGCCAACATGGCCGGCGG	GCAACATGGCCGGCGG	GTCCAGGTACACCAGCTCAG	CACCCGTCTCGCACCGCAACATGGCCGGCGGGTTTGAGAGCTAAGCAGAAAGCTGCATAGCAAGTTCAAATAAGGCTAGTCCGTACACAACTTGAAAAAGTGGCAGCCGAGTCGGCTGCTTTTTTTTCAGCTCCATATTTAGCATGTCGCTATGTGTTCTGGGAAACTTGACCTAAGTGTAAAGTTGAGATTTCCTTCAGGTTTATATAGTTCTGTATGAGACCACTCTTTCCCGTCCAGGTACACCAGCTCAGGTTTGGAGACGGGTG
	BAZ2A-P2-1	BAZ2A	GTCCCTGGCTGACTCAGCAG	GTGGCTGACTCAGCAG	GCTATGCAGGAACTCCACAA	CACCCGTCTCGCACCGTGGCTGACTCAGCAGGTTTGAGAGCTAAGCAGAAAGCTGCATAGCAAGTTCAAATAAGGCTAGTCCGTACACAACTTGAAAAAGTGGCAGCCGAGTCGGCTGCTTTTTTTTCAGCTCCATATTTAGCATGTCGCTATGTGTTCTGGGAAACTTGACCTAAGTGTAAAGTTGAGATTTCCTTCAGGTTTATATAGTTCTGTATGAGACCACTCTTTCCCGCTATGCAGGAACTCCACAAGTTTGGAGACGGGTG
	BAZ2A-P2-2	BAZ2A	GCACAGCCTGAACTGCTGTA	GCCTGAACTGCTGTA	GCAGTTGTCAAATACCAGGA	CACCCGTCTCGCACCGCCTGAACTGCTGTAGTTTGAGAGCTAAGCAGAAAGCTGCATAGCAAGTTCAAATAAGGCTAGTCCGTACACAACTTGAAAAAGTGGCAGCCGAGTCGGCTGCTTTTTTTTCAGCTCCATATTTAGCATGTCGCTATGTGTTCTGGGAAACTTGACCTAAGTGTAAAGTTGAGATTTCCTTCAGGTTTATATAGTTCTGTATGAGACCACTCTTTCCCGCAGTTGTCAAATACCAGGAGTTTGGAGACGGGTG
	BAZ2A-P2-3	BAZ2A	GAGCTGTGCCAGCCTGACAT	GTGCCAGCCTGACAT	GTCCAGGTACACCAGCTCAG	CACCCGTCTCGCACCGTGCCAGCCTGACATGTTTGAGAGCTAAGCAGAAAGCTGCATAGCAAGTTCAAATAAGGCTAGTCCGTACACAACTTGAAAAAGTGGCAGCCGAGTCGGCTGCTTTTTTTTCAGCTCCATATTTAGCATGTCGCTATGTGTTCTGGGAAACTTGACCTAAGTGTAAAGTTGAGATTTCCTTCAGGTTTATATAGTTCTGTATGAGACCACTCTTTCCCGTCCAGGTACACCAGCTCAGGTTTGGAGACGGGTG
	BAZ2B-P1P2-1	BAZ2B	GGACCGGCGAGGATAAACAG	GGCGAGGATAAACAG	GTGGTTACAGCTATATCTAGG	CACCCGTCTCGCACCGGCGAGGATAAACAGGTTTGAGAGCTAAGCAGAAAGCTGCATAGCAAGTTCAAATAAGGCTAGTCCGTACACAACTTGAAAAAGTGGCAGCCGAGTCGGCTGCTTTTTTTTCAGCTCCATATTTAGCATGTCGCTATGTGTTCTGGGAAACTTGACCTAAGTGTAAAGTTGAGATTTCCTTCAGGTTTATATAGTTCTGTATGAGACCACTCTTTCCCGTGGTTACAGCTATATCTAGGGTTTGGAGACGGGTG
	BAZ2B-P1P2-2	BAZ2B	GACAGCGGCGGAGGGCGAGA	GCGGCGGAGGGCGAGA	GCTTGAGGAGAGATAAATGGG	CACCCGTCTCGCACCGCGGCGGAGGGCGAGAGTTTGAGAGCTAAGCAGAAAGCTGCATAGCAAGTTCAAATAAGGCTAGTCCGTACACAACTTGAAAAAGTGGCAGCCGAGTCGGCTGCTTTTTTTTCAGCTCCATATTTAGCATGTCGCTATGTGTTCTGGGAAACTTGACCTAAGTGTAAAGTTGAGATTTCCTTCAGGTTTATATAGTTCTGTATGAGACCACTCTTTCCCGCTTGAGGAGAGATAAATGGGGTTTGGAGACGGGTG
	BAZ2B-P1P2-3	BAZ2B	GTGAGCGCTGGAAGCCGAAG	GCGCTGGAAGCCGAAG	GTGACTGAAAAGAATAGACAA	CACCCGTCTCGCACCGCGCTGGAAGCCGAAGGTTTGAGAGCTAAGCAGAAAGCTGCATAGCAAGTTCAAATAAGGCTAGTCCGTACACAACTTGAAAAAGTGGCAGCCGAGTCGGCTGCTTTTTTTTCAGCTCCATATTTAGCATGTCGCTATGTGTTCTGGGAAACTTGACCTAAGTGTAAAGTTGAGATTTCCTTCAGGTTTATATAGTTCTGTATGAGACCACTCTTTCCCGTGACTGAAAAGAATAGACAAGTTTGGAGACGGGTG
	BCL6-P1P2-1	BCL6	GagcaacagcaATAATCACC	GacagcaATAATCACC	GTGACACGCGGTATTGCACCT	CACCCGTCTCGCACCGacagcaATAATCACCGTTTGAGAGCTAAGCAGAAAGCTGCATAGCAAGTTCAAATAAGGCTAGTCCGTACACAACTTGAAAAAGTGGCAGCCGAGTCGGCTGCTTTTTTTTCAGCTCCATATTTAGCATGTCGCTATGTGTTCTGGGAAACTTGACCTAAGTGTAAAGTTGAGATTTCCTTCAGGTTTATATAGTTCTGTATGAGACCACTCTTTCCCGTGACACGCGGTATTGCACCTGTTTGGAGACGGGTG
	BCL6-P1P2-2	BCL6	GGAGACGTGGGACTAATCTT	GCGTGGGACTAATCTT	GCAGGTCAGTGGCTGACACG	CACCCGTCTCGCACCGCGTGGGACTAATCTTGTTTGAGAGCTAAGCAGAAAGCTGCATAGCAAGTTCAAATAAGGCTAGTCCGTACACAACTTGAAAAAGTGGCAGCCGAGTCGGCTGCTTTTTTTTCAGCTCCATATTTAGCATGTCGCTATGTGTTCTGGGAAACTTGACCTAAGTGTAAAGTTGAGATTTCCTTCAGGTTTATATAGTTCTGTATGAGACCACTCTTTCCCGCAGGTCAGTGGCTGACACGGTTTGGAGACGGGTG
	BCL6-P1P2-3	BCL6	GTGATCATGagcagcggcgg	GCATGagcagcggcgg	GGATAAGCACATGGGCACGG	CACCCGTCTCGCACCGCATGagcagcggcggGTTTGAGAGCTAAGCAGAAAGCTGCATAGCAAGTTCAAATAAGGCTAGTCCGTACACAACTTGAAAAAGTGGCAGCCGAGTCGGCTGCTTTTTTTTCAGCTCCATATTTAGCATGTCGCTATGTGTTCTGGGAAACTTGACCTAAGTGTAAAGTTGAGATTTCCTTCAGGTTTATATAGTTCTGTATGAGACCACTCTTTCCCGGATAAGCACATGGGCACGGGTTTGGAGACGGGTG
	BCOR-P1P2-1	BCOR	GGGCTCCCAGCGGCAAGGTG	GCCCAGCGGCAAGGTG	GTGTCTGAGGCCAGATCACTG	CACCCGTCTCGCACCGCCCAGCGGCAAGGTGGTTTGAGAGCTAAGCAGAAAGCTGCATAGCAAGTTCAAATAAGGCTAGTCCGTACACAACTTGAAAAAGTGGCAGCCGAGTCGGCTGCTTTTTTTTCAGCTCCATATTTAGCATGTCGCTATGTGTTCTGGGAAACTTGACCTAAGTGTAAAGTTGAGATTTCCTTCAGGTTTATATAGTTCTGTATGAGACCACTCTTTCCCGTGTCTGAGGCCAGATCACTGGTTTGGAGACGGGTG
	BCOR-P1P2-2	BCOR	GGCGGCGGCAGACGGAGCCT	GCGGCAGACGGAGCCT	GAAAGCAGTAGCCAGTTTCG	CACCCGTCTCGCACCGCGGCAGACGGAGCCTGTTTGAGAGCTAAGCAGAAAGCTGCATAGCAAGTTCAAATAAGGCTAGTCCGTACACAACTTGAAAAAGTGGCAGCCGAGTCGGCTGCTTTTTTTTCAGCTCCATATTTAGCATGTCGCTATGTGTTCTGGGAAACTTGACCTAAGTGTAAAGTTGAGATTTCCTTCAGGTTTATATAGTTCTGTATGAGACCACTCTTTCCCGAAAGCAGTAGCCAGTTTCGGTTTGGAGACGGGTG
	BCOR-P1P2-3	BCOR	GTTGGGATCGCGGCGTGCGG	GATCGCGGCGTGCGG	GTAAATCATCGGGACAACGC	CACCCGTCTCGCACCGATCGCGGCGTGCGGGTTTGAGAGCTAAGCAGAAAGCTGCATAGCAAGTTCAAATAAGGCTAGTCCGTACACAACTTGAAAAAGTGGCAGCCGAGTCGGCTGCTTTTTTTTCAGCTCCATATTTAGCATGTCGCTATGTGTTCTGGGAAACTTGACCTAAGTGTAAAGTTGAGATTTCCTTCAGGTTTATATAGTTCTGTATGAGACCACTCTTTCCCGTAAATCATCGGGACAACGCGTTTGGAGACGGGTG
	BCORL1-P1P2-1	BCORL1	GAAGGAGGTCGGTGGCGATA	GAGGTCGGTGGCGATA	GAAAAGAGGAACCAGTTGCA	CACCCGTCTCGCACCGAGGTCGGTGGCGATAGTTTGAGAGCTAAGCAGAAAGCTGCATAGCAAGTTCAAATAAGGCTAGTCCGTACACAACTTGAAAAAGTGGCAGCCGAGTCGGCTGCTTTTTTTTCAGCTCCATATTTAGCATGTCGCTATGTGTTCTGGGAAACTTGACCTAAGTGTAAAGTTGAGATTTCCTTCAGGTTTATATAGTTCTGTATGAGACCACTCTTTCCCGAAAAGAGGAACCAGTTGCAGTTTGGAGACGGGTG
	BCORL1-P1P2-2	BCORL1	GCGGTGGCGATAAGGGGCGG	GGCGATAAGGGGCGG	GAGGGGTCAGCAGCTGACTGG	CACCCGTCTCGCACCGGCGATAAGGGGCGGGTTTGAGAGCTAAGCAGAAAGCTGCATAGCAAGTTCAAATAAGGCTAGTCCGTACACAACTTGAAAAAGTGGCAGCCGAGTCGGCTGCTTTTTTTTCAGCTCCATATTTAGCATGTCGCTATGTGTTCTGGGAAACTTGACCTAAGTGTAAAGTTGAGATTTCCTTCAGGTTTATATAGTTCTGTATGAGACCACTCTTTCCCGAGGGGTCAGCAGCTGACTGGGTTTGGAGACGGGTG
	BCORL1-P1P2-3	BCORL1	GCGGCGAGCGAAAGAGTGAG	GAGCGAAAGAGTGAG	GATTCAGGAAAAGAGCACAA	CACCCGTCTCGCACCGAGCGAAAGAGTGAGGTTTGAGAGCTAAGCAGAAAGCTGCATAGCAAGTTCAAATAAGGCTAGTCCGTACACAACTTGAAAAAGTGGCAGCCGAGTCGGCTGCTTTTTTTTCAGCTCCATATTTAGCATGTCGCTATGTGTTCTGGGAAACTTGACCTAAGTGTAAAGTTGAGATTTCCTTCAGGTTTATATAGTTCTGTATGAGACCACTCTTTCCCGATTCAGGAAAAGAGCACAAGTTTGGAGACGGGTG
	BDP1-P1P2-1	BDP1	GCGGAACATGGCGGAGGCAG	GACATGGCGGAGGCAG	GTGAAAAGAAAGTCTTAACTG	CACCCGTCTCGCACCGACATGGCGGAGGCAGGTTTGAGAGCTAAGCAGAAAGCTGCATAGCAAGTTCAAATAAGGCTAGTCCGTACACAACTTGAAAAAGTGGCAGCCGAGTCGGCTGCTTTTTTTTCAGCTCCATATTTAGCATGTCGCTATGTGTTCTGGGAAACTTGACCTAAGTGTAAAGTTGAGATTTCCTTCAGGTTTATATAGTTCTGTATGAGACCACTCTTTCCCGTGAAAAGAAAGTCTTAACTGGTTTGGAGACGGGTG
	BDP1-P1P2-2	BDP1	GCAGGGTCATGAAAAAGCGG	GTCATGAAAAAGCGG	GATTAAAGATAAAAATCCCAG	CACCCGTCTCGCACCGTCATGAAAAAGCGGGTTTGAGAGCTAAGCAGAAAGCTGCATAGCAAGTTCAAATAAGGCTAGTCCGTACACAACTTGAAAAAGTGGCAGCCGAGTCGGCTGCTTTTTTTTCAGCTCCATATTTAGCATGTCGCTATGTGTTCTGGGAAACTTGACCTAAGTGTAAAGTTGAGATTTCCTTCAGGTTTATATAGTTCTGTATGAGACCACTCTTTCCCGATTAAAGATAAAAATCCCAGGTTTGGAGACGGGTG
	BDP1-P1P2-3	BDP1	GTGGCAGGGTCATGAAAAAG	GAGGGTCATGAAAAAG	GAGAAGGACCCGCCTGAACAG	CACCCGTCTCGCACCGAGGGTCATGAAAAAGGTTTGAGAGCTAAGCAGAAAGCTGCATAGCAAGTTCAAATAAGGCTAGTCCGTACACAACTTGAAAAAGTGGCAGCCGAGTCGGCTGCTTTTTTTTCAGCTCCATATTTAGCATGTCGCTATGTGTTCTGGGAAACTTGACCTAAGTGTAAAGTTGAGATTTCCTTCAGGTTTATATAGTTCTGTATGAGACCACTCTTTCCCGAGAAGGACCCGCCTGAACAGGTTTGGAGACGGGTG
	BLM-P1P2-1	BLM	GCACGCAGACTCCTAGCGGA	GCAGACTCCTAGCGGA	GAGTGACCCCAGGAGAAACAC	CACCCGTCTCGCACCGCAGACTCCTAGCGGAGTTTGAGAGCTAAGCAGAAAGCTGCATAGCAAGTTCAAATAAGGCTAGTCCGTACACAACTTGAAAAAGTGGCAGCCGAGTCGGCTGCTTTTTTTTCAGCTCCATATTTAGCATGTCGCTATGTGTTCTGGGAAACTTGACCTAAGTGTAAAGTTGAGATTTCCTTCAGGTTTATATAGTTCTGTATGAGACCACTCTTTCCCGAGTGACCCCAGGAGAAACACGTTTGGAGACGGGTG
	BLM-P1P2-2	BLM	GGCGCGGGAAGTTTGGATCC	GGGAAGTTTGGATCC	GTAGTCAGTAAACAGTCCCC	CACCCGTCTCGCACCGGGAAGTTTGGATCCGTTTGAGAGCTAAGCAGAAAGCTGCATAGCAAGTTCAAATAAGGCTAGTCCGTACACAACTTGAAAAAGTGGCAGCCGAGTCGGCTGCTTTTTTTTCAGCTCCATATTTAGCATGTCGCTATGTGTTCTGGGAAACTTGACCTAAGTGTAAAGTTGAGATTTCCTTCAGGTTTATATAGTTCTGTATGAGACCACTCTTTCCCGTAGTCAGTAAACAGTCCCCGTTTGGAGACGGGTG
	BLM-P1P2-3	BLM	GCTCGCACGCAGACTCCTAG	GCACGCAGACTCCTAG	GAAATGACAACAGTGACCCC	CACCCGTCTCGCACCGCACGCAGACTCCTAGGTTTGAGAGCTAAGCAGAAAGCTGCATAGCAAGTTCAAATAAGGCTAGTCCGTACACAACTTGAAAAAGTGGCAGCCGAGTCGGCTGCTTTTTTTTCAGCTCCATATTTAGCATGTCGCTATGTGTTCTGGGAAACTTGACCTAAGTGTAAAGTTGAGATTTCCTTCAGGTTTATATAGTTCTGTATGAGACCACTCTTTCCCGAAATGACAACAGTGACCCCGTTTGGAGACGGGTG
	BMI1-P1P2-1	BMI1	GGCAGAGTGGAAACTGACAC	GAGTGGAAACTGACAC	GTGAACTTGGACATCACAAAT	CACCCGTCTCGCACCGAGTGGAAACTGACACGTTTGAGAGCTAAGCAGAAAGCTGCATAGCAAGTTCAAATAAGGCTAGTCCGTACACAACTTGAAAAAGTGGCAGCCGAGTCGGCTGCTTTTTTTTCAGCTCCATATTTAGCATGTCGCTATGTGTTCTGGGAAACTTGACCTAAGTGTAAAGTTGAGATTTCCTTCAGGTTTATATAGTTCTGTATGAGACCACTCTTTCCCGTGAACTTGGACATCACAAATGTTTGGAGACGGGTG
	BMI1-P1P2-2	BMI1	GAGATCGGGGCGAGACAATG	GCGGGGCGAGACAATG	GGAATGTAGACATTCTATTA	CACCCGTCTCGCACCGCGGGGCGAGACAATGGTTTGAGAGCTAAGCAGAAAGCTGCATAGCAAGTTCAAATAAGGCTAGTCCGTACACAACTTGAAAAAGTGGCAGCCGAGTCGGCTGCTTTTTTTTCAGCTCCATATTTAGCATGTCGCTATGTGTTCTGGGAAACTTGACCTAAGTGTAAAGTTGAGATTTCCTTCAGGTTTATATAGTTCTGTATGAGACCACTCTTTCCCGGAATGTAGACATTCTATTAGTTTGGAGACGGGTG
	BMI1-P1P2-3	BMI1	GGGCGAGACAATGGGGATGT	GAGACAATGGGGATGT	GTGATGTGTGTGCTTTGTGGA	CACCCGTCTCGCACCGAGACAATGGGGATGTGTTTGAGAGCTAAGCAGAAAGCTGCATAGCAAGTTCAAATAAGGCTAGTCCGTACACAACTTGAAAAAGTGGCAGCCGAGTCGGCTGCTTTTTTTTCAGCTCCATATTTAGCATGTCGCTATGTGTTCTGGGAAACTTGACCTAAGTGTAAAGTTGAGATTTCCTTCAGGTTTATATAGTTCTGTATGAGACCACTCTTTCCCGTGATGTGTGTGCTTTGTGGAGTTTGGAGACGGGTG
	BOP1-P1-1	BOP1	GTGGGGCATGGCGGGTTCGC	GCATGGCGGGTTCGC	GCTCTGACGACGGCTCCCTG	CACCCGTCTCGCACCGCATGGCGGGTTCGCGTTTGAGAGCTAAGCAGAAAGCTGCATAGCAAGTTCAAATAAGGCTAGTCCGTACACAACTTGAAAAAGTGGCAGCCGAGTCGGCTGCTTTTTTTTCAGCTCCATATTTAGCATGTCGCTATGTGTTCTGGGAAACTTGACCTAAGTGTAAAGTTGAGATTTCCTTCAGGTTTATATAGTTCTGTATGAGACCACTCTTTCCCGCTCTGACGACGGCTCCCTGGTTTGGAGACGGGTG
	BOP1-P1-2	BOP1	GGCCCGGTCGCTGTCGGAAG	GGTCGCTGTCGGAAG	GCTGATGCCCAACTGCAAGT	CACCCGTCTCGCACCGGTCGCTGTCGGAAGGTTTGAGAGCTAAGCAGAAAGCTGCATAGCAAGTTCAAATAAGGCTAGTCCGTACACAACTTGAAAAAGTGGCAGCCGAGTCGGCTGCTTTTTTTTCAGCTCCATATTTAGCATGTCGCTATGTGTTCTGGGAAACTTGACCTAAGTGTAAAGTTGAGATTTCCTTCAGGTTTATATAGTTCTGTATGAGACCACTCTTTCCCGCTGATGCCCAACTGCAAGTGTTTGGAGACGGGTG
	BOP1-P1-3	BOP1	GTCGGAAGCGGCTGTGCGGG	GAAGCGGCTGTGCGGG	GTGGGAGCTACGATAGCAAGC	CACCCGTCTCGCACCGAAGCGGCTGTGCGGGGTTTGAGAGCTAAGCAGAAAGCTGCATAGCAAGTTCAAATAAGGCTAGTCCGTACACAACTTGAAAAAGTGGCAGCCGAGTCGGCTGCTTTTTTTTCAGCTCCATATTTAGCATGTCGCTATGTGTTCTGGGAAACTTGACCTAAGTGTAAAGTTGAGATTTCCTTCAGGTTTATATAGTTCTGTATGAGACCACTCTTTCCCGTGGGAGCTACGATAGCAAGCGTTTGGAGACGGGTG
	BOP1-P2-1	BOP1	GCTGTGGCCCTCGTCATCAA	GGCCCTCGTCATCAA	GCTCTGACGACGGCTCCCTG	CACCCGTCTCGCACCGGCCCTCGTCATCAAGTTTGAGAGCTAAGCAGAAAGCTGCATAGCAAGTTCAAATAAGGCTAGTCCGTACACAACTTGAAAAAGTGGCAGCCGAGTCGGCTGCTTTTTTTTCAGCTCCATATTTAGCATGTCGCTATGTGTTCTGGGAAACTTGACCTAAGTGTAAAGTTGAGATTTCCTTCAGGTTTATATAGTTCTGTATGAGACCACTCTTTCCCGCTCTGACGACGGCTCCCTGGTTTGGAGACGGGTG
	BOP1-P2-2	BOP1	GTCCGGCAGTGACAGCAGTG	GCAGTGACAGCAGTG	GCTGATGCCCAACTGCAAGT	CACCCGTCTCGCACCGCAGTGACAGCAGTGGTTTGAGAGCTAAGCAGAAAGCTGCATAGCAAGTTCAAATAAGGCTAGTCCGTACACAACTTGAAAAAGTGGCAGCCGAGTCGGCTGCTTTTTTTTCAGCTCCATATTTAGCATGTCGCTATGTGTTCTGGGAAACTTGACCTAAGTGTAAAGTTGAGATTTCCTTCAGGTTTATATAGTTCTGTATGAGACCACTCTTTCCCGCTGATGCCCAACTGCAAGTGTTTGGAGACGGGTG
	BOP1-P2-3	BOP1	GCCCCAGGTGCAGTGAAGGA	GAGGTGCAGTGAAGGA	GTGGGAGCTACGATAGCAAGC	CACCCGTCTCGCACCGAGGTGCAGTGAAGGAGTTTGAGAGCTAAGCAGAAAGCTGCATAGCAAGTTCAAATAAGGCTAGTCCGTACACAACTTGAAAAAGTGGCAGCCGAGTCGGCTGCTTTTTTTTCAGCTCCATATTTAGCATGTCGCTATGTGTTCTGGGAAACTTGACCTAAGTGTAAAGTTGAGATTTCCTTCAGGTTTATATAGTTCTGTATGAGACCACTCTTTCCCGTGGGAGCTACGATAGCAAGCGTTTGGAGACGGGTG
	BPTF-P1P2-1	BPTF	GGGCTGAAGGCGATCCGGAG	GAAGGCGATCCGGAG	GAATGTCATTGCCATTTACG	CACCCGTCTCGCACCGAAGGCGATCCGGAGGTTTGAGAGCTAAGCAGAAAGCTGCATAGCAAGTTCAAATAAGGCTAGTCCGTACACAACTTGAAAAAGTGGCAGCCGAGTCGGCTGCTTTTTTTTCAGCTCCATATTTAGCATGTCGCTATGTGTTCTGGGAAACTTGACCTAAGTGTAAAGTTGAGATTTCCTTCAGGTTTATATAGTTCTGTATGAGACCACTCTTTCCCGAATGTCATTGCCATTTACGGTTTGGAGACGGGTG
	BPTF-P1P2-2	BPTF	GCCCCAGTCACCGAGCGAGA	GAGTCACCGAGCGAGA	GAGATGGGATGACGTGGCCAG	CACCCGTCTCGCACCGAGTCACCGAGCGAGAGTTTGAGAGCTAAGCAGAAAGCTGCATAGCAAGTTCAAATAAGGCTAGTCCGTACACAACTTGAAAAAGTGGCAGCCGAGTCGGCTGCTTTTTTTTCAGCTCCATATTTAGCATGTCGCTATGTGTTCTGGGAAACTTGACCTAAGTGTAAAGTTGAGATTTCCTTCAGGTTTATATAGTTCTGTATGAGACCACTCTTTCCCGAGATGGGATGACGTGGCCAGGTTTGGAGACGGGTG
	BPTF-P1P2-3	BPTF	GCCCGGCCGACGGAAGCGGG	GCCGACGGAAGCGGG	GCCTTCGATCAAGTGCACTG	CACCCGTCTCGCACCGCCGACGGAAGCGGGGTTTGAGAGCTAAGCAGAAAGCTGCATAGCAAGTTCAAATAAGGCTAGTCCGTACACAACTTGAAAAAGTGGCAGCCGAGTCGGCTGCTTTTTTTTCAGCTCCATATTTAGCATGTCGCTATGTGTTCTGGGAAACTTGACCTAAGTGTAAAGTTGAGATTTCCTTCAGGTTTATATAGTTCTGTATGAGACCACTCTTTCCCGCCTTCGATCAAGTGCACTGGTTTGGAGACGGGTG
	BRCA1-P1P2-1	BRCA1	GTCGCTGAGACTTCCTGGAC	GTGAGACTTCCTGGAC	GCTGCACAACCACAATTGGG	CACCCGTCTCGCACCGTGAGACTTCCTGGACGTTTGAGAGCTAAGCAGAAAGCTGCATAGCAAGTTCAAATAAGGCTAGTCCGTACACAACTTGAAAAAGTGGCAGCCGAGTCGGCTGCTTTTTTTTCAGCTCCATATTTAGCATGTCGCTATGTGTTCTGGGAAACTTGACCTAAGTGTAAAGTTGAGATTTCCTTCAGGTTTATATAGTTCTGTATGAGACCACTCTTTCCCGCTGCACAACCACAATTGGGGTTTGGAGACGGGTG
	BRCA1-P1P2-2	BRCA1	GGAAGGCCTCCTGAGCGCAG	GCCTCCTGAGCGCAG	GTCAATGGAAGAAACCACCA	CACCCGTCTCGCACCGCCTCCTGAGCGCAGGTTTGAGAGCTAAGCAGAAAGCTGCATAGCAAGTTCAAATAAGGCTAGTCCGTACACAACTTGAAAAAGTGGCAGCCGAGTCGGCTGCTTTTTTTTCAGCTCCATATTTAGCATGTCGCTATGTGTTCTGGGAAACTTGACCTAAGTGTAAAGTTGAGATTTCCTTCAGGTTTATATAGTTCTGTATGAGACCACTCTTTCCCGTCAATGGAAGAAACCACCAGTTTGGAGACGGGTG
	BRCA1-P1P2-3	BRCA1	GCACAGCCTGTCCCCCGTCC	GCCTGTCCCCCGTCC	GTGGTTGTGCAGCCAGATGCC	CACCCGTCTCGCACCGCCTGTCCCCCGTCCGTTTGAGAGCTAAGCAGAAAGCTGCATAGCAAGTTCAAATAAGGCTAGTCCGTACACAACTTGAAAAAGTGGCAGCCGAGTCGGCTGCTTTTTTTTCAGCTCCATATTTAGCATGTCGCTATGTGTTCTGGGAAACTTGACCTAAGTGTAAAGTTGAGATTTCCTTCAGGTTTATATAGTTCTGTATGAGACCACTCTTTCCCGTGGTTGTGCAGCCAGATGCCGTTTGGAGACGGGTG
	BRCA2-P1P2-1	BRCA2	GGGCGCGAGCTTCTGAAACT	GCGAGCTTCTGAAACT	GAGTTTGGTATACCAGCGAGC	CACCCGTCTCGCACCGCGAGCTTCTGAAACTGTTTGAGAGCTAAGCAGAAAGCTGCATAGCAAGTTCAAATAAGGCTAGTCCGTACACAACTTGAAAAAGTGGCAGCCGAGTCGGCTGCTTTTTTTTCAGCTCCATATTTAGCATGTCGCTATGTGTTCTGGGAAACTTGACCTAAGTGTAAAGTTGAGATTTCCTTCAGGTTTATATAGTTCTGTATGAGACCACTCTTTCCCGAGTTTGGTATACCAGCGAGCGTTTGGAGACGGGTG
	BRCA2-P1P2-2	BRCA2	GGAGGGGACAGATTTGTGAC	GGACAGATTTGTGAC	GAGCACAGTAGAACTAAGGGT	CACCCGTCTCGCACCGGACAGATTTGTGACGTTTGAGAGCTAAGCAGAAAGCTGCATAGCAAGTTCAAATAAGGCTAGTCCGTACACAACTTGAAAAAGTGGCAGCCGAGTCGGCTGCTTTTTTTTCAGCTCCATATTTAGCATGTCGCTATGTGTTCTGGGAAACTTGACCTAAGTGTAAAGTTGAGATTTCCTTCAGGTTTATATAGTTCTGTATGAGACCACTCTTTCCCGAGCACAGTAGAACTAAGGGTGTTTGGAGACGGGTG
	BRCA2-P1P2-3	BRCA2	GGACACCCGAGGCGCAGCAG	GCCCGAGGCGCAGCAG	GACTGGAAAAGGAATACAGT	CACCCGTCTCGCACCGCCCGAGGCGCAGCAGGTTTGAGAGCTAAGCAGAAAGCTGCATAGCAAGTTCAAATAAGGCTAGTCCGTACACAACTTGAAAAAGTGGCAGCCGAGTCGGCTGCTTTTTTTTCAGCTCCATATTTAGCATGTCGCTATGTGTTCTGGGAAACTTGACCTAAGTGTAAAGTTGAGATTTCCTTCAGGTTTATATAGTTCTGTATGAGACCACTCTTTCCCGACTGGAAAAGGAATACAGTGTTTGGAGACGGGTG
	BRCC3-P1P2-1	BRCC3	GCCCGAGGCGGACGTGAGAA	GAGGCGGACGTGAGAA	GCAGAGAAGGAGGAAGTAATG	CACCCGTCTCGCACCGAGGCGGACGTGAGAAGTTTGAGAGCTAAGCAGAAAGCTGCATAGCAAGTTCAAATAAGGCTAGTCCGTACACAACTTGAAAAAGTGGCAGCCGAGTCGGCTGCTTTTTTTTCAGCTCCATATTTAGCATGTCGCTATGTGTTCTGGGAAACTTGACCTAAGTGTAAAGTTGAGATTTCCTTCAGGTTTATATAGTTCTGTATGAGACCACTCTTTCCCGCAGAGAAGGAGGAAGTAATGGTTTGGAGACGGGTG
	BRCC3-P1P2-2	BRCC3	GGGACCAAGTGGGCCCGAGG	GCAAGTGGGCCCGAGG	GAGTAATGGGGCTGTGCATAG	CACCCGTCTCGCACCGCAAGTGGGCCCGAGGGTTTGAGAGCTAAGCAGAAAGCTGCATAGCAAGTTCAAATAAGGCTAGTCCGTACACAACTTGAAAAAGTGGCAGCCGAGTCGGCTGCTTTTTTTTCAGCTCCATATTTAGCATGTCGCTATGTGTTCTGGGAAACTTGACCTAAGTGTAAAGTTGAGATTTCCTTCAGGTTTATATAGTTCTGTATGAGACCACTCTTTCCCGAGTAATGGGGCTGTGCATAGGTTTGGAGACGGGTG
	BRCC3-P1P2-3	BRCC3	GGAGAAGGGTCGGGCCAAGA	GAGGGTCGGGCCAAGA	GAGGAGGAGCAGGATGCGTAT	CACCCGTCTCGCACCGAGGGTCGGGCCAAGAGTTTGAGAGCTAAGCAGAAAGCTGCATAGCAAGTTCAAATAAGGCTAGTCCGTACACAACTTGAAAAAGTGGCAGCCGAGTCGGCTGCTTTTTTTTCAGCTCCATATTTAGCATGTCGCTATGTGTTCTGGGAAACTTGACCTAAGTGTAAAGTTGAGATTTCCTTCAGGTTTATATAGTTCTGTATGAGACCACTCTTTCCCGAGGAGGAGCAGGATGCGTATGTTTGGAGACGGGTG
	BRD1-P1P2-1	BRD1	GCCCAGCGAAGCAAACAATG	GCGAAGCAAACAATG	GTTGGGGCACAGCACACAGT	CACCCGTCTCGCACCGCGAAGCAAACAATGGTTTGAGAGCTAAGCAGAAAGCTGCATAGCAAGTTCAAATAAGGCTAGTCCGTACACAACTTGAAAAAGTGGCAGCCGAGTCGGCTGCTTTTTTTTCAGCTCCATATTTAGCATGTCGCTATGTGTTCTGGGAAACTTGACCTAAGTGTAAAGTTGAGATTTCCTTCAGGTTTATATAGTTCTGTATGAGACCACTCTTTCCCGTTGGGGCACAGCACACAGTGTTTGGAGACGGGTG
	BRD1-P1P2-2	BRD1	GggggCTGGCTCGGACTCCA	GCTGGCTCGGACTCCA	GCGTGCACCAGGAGTGCTACG	CACCCGTCTCGCACCGCTGGCTCGGACTCCAGTTTGAGAGCTAAGCAGAAAGCTGCATAGCAAGTTCAAATAAGGCTAGTCCGTACACAACTTGAAAAAGTGGCAGCCGAGTCGGCTGCTTTTTTTTCAGCTCCATATTTAGCATGTCGCTATGTGTTCTGGGAAACTTGACCTAAGTGTAAAGTTGAGATTTCCTTCAGGTTTATATAGTTCTGTATGAGACCACTCTTTCCCGCGTGCACCAGGAGTGCTACGGTTTGGAGACGGGTG
	BRD1-P1P2-3	BRD1	GCTGGCTCGGACTCCAGGGC	GCTCGGACTCCAGGGC	GTCACGTGGTGTGTGCCCTG	CACCCGTCTCGCACCGCTCGGACTCCAGGGCGTTTGAGAGCTAAGCAGAAAGCTGCATAGCAAGTTCAAATAAGGCTAGTCCGTACACAACTTGAAAAAGTGGCAGCCGAGTCGGCTGCTTTTTTTTCAGCTCCATATTTAGCATGTCGCTATGTGTTCTGGGAAACTTGACCTAAGTGTAAAGTTGAGATTTCCTTCAGGTTTATATAGTTCTGTATGAGACCACTCTTTCCCGTCACGTGGTGTGTGCCCTGGTTTGGAGACGGGTG
	BRD2-P1-1	BRD2	GTCGAAGGCTCTGTATCGGT	GAGGCTCTGTATCGGT	GTGGACATGGGTACTATTAAG	CACCCGTCTCGCACCGAGGCTCTGTATCGGTGTTTGAGAGCTAAGCAGAAAGCTGCATAGCAAGTTCAAATAAGGCTAGTCCGTACACAACTTGAAAAAGTGGCAGCCGAGTCGGCTGCTTTTTTTTCAGCTCCATATTTAGCATGTCGCTATGTGTTCTGGGAAACTTGACCTAAGTGTAAAGTTGAGATTTCCTTCAGGTTTATATAGTTCTGTATGAGACCACTCTTTCCCGTGGACATGGGTACTATTAAGGTTTGGAGACGGGTG
	BRD2-P1-2	BRD2	GCGACTCGAAGGCTCTGTAT	GTCGAAGGCTCTGTAT	GCTTGTTGTAAATGTAACAGT	CACCCGTCTCGCACCGTCGAAGGCTCTGTATGTTTGAGAGCTAAGCAGAAAGCTGCATAGCAAGTTCAAATAAGGCTAGTCCGTACACAACTTGAAAAAGTGGCAGCCGAGTCGGCTGCTTTTTTTTCAGCTCCATATTTAGCATGTCGCTATGTGTTCTGGGAAACTTGACCTAAGTGTAAAGTTGAGATTTCCTTCAGGTTTATATAGTTCTGTATGAGACCACTCTTTCCCGCTTGTTGTAAATGTAACAGTGTTTGGAGACGGGTG
	BRD2-P1-3	BRD2	GGCGGCCCCGGACGACTCGA	GCCCCGGACGACTCGA	GAACAGTTAAAACATTGCAA	CACCCGTCTCGCACCGCCCCGGACGACTCGAGTTTGAGAGCTAAGCAGAAAGCTGCATAGCAAGTTCAAATAAGGCTAGTCCGTACACAACTTGAAAAAGTGGCAGCCGAGTCGGCTGCTTTTTTTTCAGCTCCATATTTAGCATGTCGCTATGTGTTCTGGGAAACTTGACCTAAGTGTAAAGTTGAGATTTCCTTCAGGTTTATATAGTTCTGTATGAGACCACTCTTTCCCGAACAGTTAAAACATTGCAAGTTTGGAGACGGGTG
	BRD2-P2-1	BRD2	GGAGGACTCCGGACCCTGGT	GACTCCGGACCCTGGT	GTGGACATGGGTACTATTAAG	CACCCGTCTCGCACCGACTCCGGACCCTGGTGTTTGAGAGCTAAGCAGAAAGCTGCATAGCAAGTTCAAATAAGGCTAGTCCGTACACAACTTGAAAAAGTGGCAGCCGAGTCGGCTGCTTTTTTTTCAGCTCCATATTTAGCATGTCGCTATGTGTTCTGGGAAACTTGACCTAAGTGTAAAGTTGAGATTTCCTTCAGGTTTATATAGTTCTGTATGAGACCACTCTTTCCCGTGGACATGGGTACTATTAAGGTTTGGAGACGGGTG
	BRD2-P2-2	BRD2	GCCTCCCTGGCGCTGACCGA	GCCTGGCGCTGACCGA	GCTTGTTGTAAATGTAACAGT	CACCCGTCTCGCACCGCCTGGCGCTGACCGAGTTTGAGAGCTAAGCAGAAAGCTGCATAGCAAGTTCAAATAAGGCTAGTCCGTACACAACTTGAAAAAGTGGCAGCCGAGTCGGCTGCTTTTTTTTCAGCTCCATATTTAGCATGTCGCTATGTGTTCTGGGAAACTTGACCTAAGTGTAAAGTTGAGATTTCCTTCAGGTTTATATAGTTCTGTATGAGACCACTCTTTCCCGCTTGTTGTAAATGTAACAGTGTTTGGAGACGGGTG
	BRD2-P2-3	BRD2	GATGGACCAGCCGCTCCGTG	GACCAGCCGCTCCGTG	GAACAGTTAAAACATTGCAA	CACCCGTCTCGCACCGACCAGCCGCTCCGTGGTTTGAGAGCTAAGCAGAAAGCTGCATAGCAAGTTCAAATAAGGCTAGTCCGTACACAACTTGAAAAAGTGGCAGCCGAGTCGGCTGCTTTTTTTTCAGCTCCATATTTAGCATGTCGCTATGTGTTCTGGGAAACTTGACCTAAGTGTAAAGTTGAGATTTCCTTCAGGTTTATATAGTTCTGTATGAGACCACTCTTTCCCGAACAGTTAAAACATTGCAAGTTTGGAGACGGGTG
	BRD3-P1P2-1	BRD3	GCGGGGCCGGCGAGCCAAAG	GCCGGCGAGCCAAAG	GATGCTATCCAAGAAGCACG	CACCCGTCTCGCACCGCCGGCGAGCCAAAGGTTTGAGAGCTAAGCAGAAAGCTGCATAGCAAGTTCAAATAAGGCTAGTCCGTACACAACTTGAAAAAGTGGCAGCCGAGTCGGCTGCTTTTTTTTCAGCTCCATATTTAGCATGTCGCTATGTGTTCTGGGAAACTTGACCTAAGTGTAAAGTTGAGATTTCCTTCAGGTTTATATAGTTCTGTATGAGACCACTCTTTCCCGATGCTATCCAAGAAGCACGGTTTGGAGACGGGTG
	BRD3-P1P2-2	BRD3	GcgcgcggccggcTCCTCTT	GcggccggcTCCTCTT	GAGCAATTCGAGAACATCAGC	CACCCGTCTCGCACCGcggccggcTCCTCTTGTTTGAGAGCTAAGCAGAAAGCTGCATAGCAAGTTCAAATAAGGCTAGTCCGTACACAACTTGAAAAAGTGGCAGCCGAGTCGGCTGCTTTTTTTTCAGCTCCATATTTAGCATGTCGCTATGTGTTCTGGGAAACTTGACCTAAGTGTAAAGTTGAGATTTCCTTCAGGTTTATATAGTTCTGTATGAGACCACTCTTTCCCGAGCAATTCGAGAACATCAGCGTTTGGAGACGGGTG
	BRD3-P1P2-3	BRD3	GTccggcggccgtcccctcc	gcggccgtcccctcc	GAGGGCTTTGCTGCTGATGTC	CACCCGTCTCGCACCgcggccgtcccctccGTTTGAGAGCTAAGCAGAAAGCTGCATAGCAAGTTCAAATAAGGCTAGTCCGTACACAACTTGAAAAAGTGGCAGCCGAGTCGGCTGCTTTTTTTTCAGCTCCATATTTAGCATGTCGCTATGTGTTCTGGGAAACTTGACCTAAGTGTAAAGTTGAGATTTCCTTCAGGTTTATATAGTTCTGTATGAGACCACTCTTTCCCGAGGGCTTTGCTGCTGATGTCGTTTGGAGACGGGTG
	BRD4-ENST1-1	BRD4	GACTTTGCTGTACCCATCAG	GTGCTGTACCCATCAG	GTGATGTCACAGTAGTCGTGT	CACCCGTCTCGCACCGTGCTGTACCCATCAGGTTTGAGAGCTAAGCAGAAAGCTGCATAGCAAGTTCAAATAAGGCTAGTCCGTACACAACTTGAAAAAGTGGCAGCCGAGTCGGCTGCTTTTTTTTCAGCTCCATATTTAGCATGTCGCTATGTGTTCTGGGAAACTTGACCTAAGTGTAAAGTTGAGATTTCCTTCAGGTTTATATAGTTCTGTATGAGACCACTCTTTCCCGTGATGTCACAGTAGTCGTGTGTTTGGAGACGGGTG
	BRD4-ENST1-2	BRD4	GAGGCCCAGTCATCCTACAC	GCCAGTCATCCTACAC	GTAGAAGGGCCAGGCGTAGG	CACCCGTCTCGCACCGCCAGTCATCCTACACGTTTGAGAGCTAAGCAGAAAGCTGCATAGCAAGTTCAAATAAGGCTAGTCCGTACACAACTTGAAAAAGTGGCAGCCGAGTCGGCTGCTTTTTTTTCAGCTCCATATTTAGCATGTCGCTATGTGTTCTGGGAAACTTGACCTAAGTGTAAAGTTGAGATTTCCTTCAGGTTTATATAGTTCTGTATGAGACCACTCTTTCCCGTAGAAGGGCCAGGCGTAGGGTTTGGAGACGGGTG
	BRD4-ENST1-3	BRD4	GCAGTGGCAACACCCACAAG	GGCAACACCCACAAG	GGTCTGGACGATGAGGTCCG	CACCCGTCTCGCACCGGCAACACCCACAAGGTTTGAGAGCTAAGCAGAAAGCTGCATAGCAAGTTCAAATAAGGCTAGTCCGTACACAACTTGAAAAAGTGGCAGCCGAGTCGGCTGCTTTTTTTTCAGCTCCATATTTAGCATGTCGCTATGTGTTCTGGGAAACTTGACCTAAGTGTAAAGTTGAGATTTCCTTCAGGTTTATATAGTTCTGTATGAGACCACTCTTTCCCGGTCTGGACGATGAGGTCCGGTTTGGAGACGGGTG
	BRD7-P1P2-1	BRD7	Ggggcccgccgcccgcaccc	Gccgccgcccgcaccc	GAGGCAAGTCTAATCTCACAG	CACCCGTCTCGCACCGccgccgcccgcacccGTTTGAGAGCTAAGCAGAAAGCTGCATAGCAAGTTCAAATAAGGCTAGTCCGTACACAACTTGAAAAAGTGGCAGCCGAGTCGGCTGCTTTTTTTTCAGCTCCATATTTAGCATGTCGCTATGTGTTCTGGGAAACTTGACCTAAGTGTAAAGTTGAGATTTCCTTCAGGTTTATATAGTTCTGTATGAGACCACTCTTTCCCGAGGCAAGTCTAATCTCACAGGTTTGGAGACGGGTG
	BRD7-P1P2-2	BRD7	GccccTCCTCACCCTCGTAG	GTCCTCACCCTCGTAG	GAAGTCACCGAACTCTCCAC	CACCCGTCTCGCACCGTCCTCACCCTCGTAGGTTTGAGAGCTAAGCAGAAAGCTGCATAGCAAGTTCAAATAAGGCTAGTCCGTACACAACTTGAAAAAGTGGCAGCCGAGTCGGCTGCTTTTTTTTCAGCTCCATATTTAGCATGTCGCTATGTGTTCTGGGAAACTTGACCTAAGTGTAAAGTTGAGATTTCCTTCAGGTTTATATAGTTCTGTATGAGACCACTCTTTCCCGAAGTCACCGAACTCTCCACGTTTGGAGACGGGTG
	BRD7-P1P2-3	BRD7	GgATGCCCCTCTCGAGAAGA	GCCCCTCTCGAGAAGA	GATGGAGTTCGAAAAGCAATG	CACCCGTCTCGCACCGCCCCTCTCGAGAAGAGTTTGAGAGCTAAGCAGAAAGCTGCATAGCAAGTTCAAATAAGGCTAGTCCGTACACAACTTGAAAAAGTGGCAGCCGAGTCGGCTGCTTTTTTTTCAGCTCCATATTTAGCATGTCGCTATGTGTTCTGGGAAACTTGACCTAAGTGTAAAGTTGAGATTTCCTTCAGGTTTATATAGTTCTGTATGAGACCACTCTTTCCCGATGGAGTTCGAAAAGCAATGGTTTGGAGACGGGTG
	BRD8-P1P2-1	BRD8	GTCGGGGCCAAGATGGCGAC	GGCCAAGATGGCGAC	GCTACCACAGCATTGTGCAG	CACCCGTCTCGCACCGGCCAAGATGGCGACGTTTGAGAGCTAAGCAGAAAGCTGCATAGCAAGTTCAAATAAGGCTAGTCCGTACACAACTTGAAAAAGTGGCAGCCGAGTCGGCTGCTTTTTTTTCAGCTCCATATTTAGCATGTCGCTATGTGTTCTGGGAAACTTGACCTAAGTGTAAAGTTGAGATTTCCTTCAGGTTTATATAGTTCTGTATGAGACCACTCTTTCCCGCTACCACAGCATTGTGCAGGTTTGGAGACGGGTG
	BRD8-P1P2-2	BRD8	GCCAAGATGGCGACGGGAAC	GATGGCGACGGGAAC	GAGGAGAGCGAACCATCACAG	CACCCGTCTCGCACCGATGGCGACGGGAACGTTTGAGAGCTAAGCAGAAAGCTGCATAGCAAGTTCAAATAAGGCTAGTCCGTACACAACTTGAAAAAGTGGCAGCCGAGTCGGCTGCTTTTTTTTCAGCTCCATATTTAGCATGTCGCTATGTGTTCTGGGAAACTTGACCTAAGTGTAAAGTTGAGATTTCCTTCAGGTTTATATAGTTCTGTATGAGACCACTCTTTCCCGAGGAGAGCGAACCATCACAGGTTTGGAGACGGGTG
	BRD8-P1P2-3	BRD8	GCTCAGGGTTGGAGACTTCG	GGGTTGGAGACTTCG	GGAGAGCTGCAGCTAATCAT	CACCCGTCTCGCACCGGGTTGGAGACTTCGGTTTGAGAGCTAAGCAGAAAGCTGCATAGCAAGTTCAAATAAGGCTAGTCCGTACACAACTTGAAAAAGTGGCAGCCGAGTCGGCTGCTTTTTTTTCAGCTCCATATTTAGCATGTCGCTATGTGTTCTGGGAAACTTGACCTAAGTGTAAAGTTGAGATTTCCTTCAGGTTTATATAGTTCTGTATGAGACCACTCTTTCCCGGAGAGCTGCAGCTAATCATGTTTGGAGACGGGTG
	BRD9-P1P2-1	BRD9	GCCAGCGAGCTCGGCAACCT	GCGAGCTCGGCAACCT	GACCTCCTGGACCAGATCAC	CACCCGTCTCGCACCGCGAGCTCGGCAACCTGTTTGAGAGCTAAGCAGAAAGCTGCATAGCAAGTTCAAATAAGGCTAGTCCGTACACAACTTGAAAAAGTGGCAGCCGAGTCGGCTGCTTTTTTTTCAGCTCCATATTTAGCATGTCGCTATGTGTTCTGGGAAACTTGACCTAAGTGTAAAGTTGAGATTTCCTTCAGGTTTATATAGTTCTGTATGAGACCACTCTTTCCCGACCTCCTGGACCAGATCACGTTTGGAGACGGGTG
	BRD9-P1P2-2	BRD9	GGCCGCCGCCTCACCCTCGT	GCCGCCTCACCCTCGT	GAGATACCGTGTACTACAAGT	CACCCGTCTCGCACCGCCGCCTCACCCTCGTGTTTGAGAGCTAAGCAGAAAGCTGCATAGCAAGTTCAAATAAGGCTAGTCCGTACACAACTTGAAAAAGTGGCAGCCGAGTCGGCTGCTTTTTTTTCAGCTCCATATTTAGCATGTCGCTATGTGTTCTGGGAAACTTGACCTAAGTGTAAAGTTGAGATTTCCTTCAGGTTTATATAGTTCTGTATGAGACCACTCTTTCCCGAGATACCGTGTACTACAAGTGTTTGGAGACGGGTG
	BRD9-P1P2-3	BRD9	GTCGTCCTACGAGGGTGAGG	GCCTACGAGGGTGAGG	GCAGGCGTGCAGTGTGCGCTG	CACCCGTCTCGCACCGCCTACGAGGGTGAGGGTTTGAGAGCTAAGCAGAAAGCTGCATAGCAAGTTCAAATAAGGCTAGTCCGTACACAACTTGAAAAAGTGGCAGCCGAGTCGGCTGCTTTTTTTTCAGCTCCATATTTAGCATGTCGCTATGTGTTCTGGGAAACTTGACCTAAGTGTAAAGTTGAGATTTCCTTCAGGTTTATATAGTTCTGTATGAGACCACTCTTTCCCGCAGGCGTGCAGTGTGCGCTGGTTTGGAGACGGGTG
Non-essential	BRDT-P1P2-1	BRDT	GAGCGACTGGCAACTCACCT	GACTGGCAACTCACCT	GAGGAAGAACAGGCGTCACAC	CACCCGTCTCGCACCGACTGGCAACTCACCTGTTTGAGAGCTAAGCAGAAAGCTGCATAGCAAGTTCAAATAAGGCTAGTCCGTACACAACTTGAAAAAGTGGCAGCCGAGTCGGCTGCTTTTTTTTCAGCTCCATATTTAGCATGTCGCTATGTGTTCTGGGAAACTTGACCTAAGTGTAAAGTTGAGATTTCCTTCAGGTTTATATAGTTCTGTATGAGACCACTCTTTCCCGAGGAAGAACAGGCGTCACACGTTTGGAGACGGGTG
Non-essential	BRDT-P1P2-2	BRDT	GCCATTACAACAAAAACTGG	GTACAACAAAAACTGG	GACAATGGCAAGAATGCTTC	CACCCGTCTCGCACCGTACAACAAAAACTGGGTTTGAGAGCTAAGCAGAAAGCTGCATAGCAAGTTCAAATAAGGCTAGTCCGTACACAACTTGAAAAAGTGGCAGCCGAGTCGGCTGCTTTTTTTTCAGCTCCATATTTAGCATGTCGCTATGTGTTCTGGGAAACTTGACCTAAGTGTAAAGTTGAGATTTCCTTCAGGTTTATATAGTTCTGTATGAGACCACTCTTTCCCGACAATGGCAAGAATGCTTCGTTTGGAGACGGGTG
Non-essential	BRDT-P1P2-3	BRDT	GGGTAATGTACCCTCCACAG	GATGTACCCTCCACAG	GAGATCACGAAGTTGTGACAA	CACCCGTCTCGCACCGATGTACCCTCCACAGGTTTGAGAGCTAAGCAGAAAGCTGCATAGCAAGTTCAAATAAGGCTAGTCCGTACACAACTTGAAAAAGTGGCAGCCGAGTCGGCTGCTTTTTTTTCAGCTCCATATTTAGCATGTCGCTATGTGTTCTGGGAAACTTGACCTAAGTGTAAAGTTGAGATTTCCTTCAGGTTTATATAGTTCTGTATGAGACCACTCTTTCCCGAGATCACGAAGTTGTGACAAGTTTGGAGACGGGTG
	BRE-P1P2-1	BRE	GGACTCGCCTCCTCTTCCTA	GCGCCTCCTCTTCCTA	GTACAGCTTGGGGTACACCT	CACCCGTCTCGCACCGCGCCTCCTCTTCCTAGTTTGAGAGCTAAGCAGAAAGCTGCATAGCAAGTTCAAATAAGGCTAGTCCGTACACAACTTGAAAAAGTGGCAGCCGAGTCGGCTGCTTTTTTTTCAGCTCCATATTTAGCATGTCGCTATGTGTTCTGGGAAACTTGACCTAAGTGTAAAGTTGAGATTTCCTTCAGGTTTATATAGTTCTGTATGAGACCACTCTTTCCCGTACAGCTTGGGGTACACCTGTTTGGAGACGGGTG
	BRE-P1P2-2	BRE	GACTTAGTCCGATCGGTAAC	GAGTCCGATCGGTAAC	GATATGAAAGGGGAGAGCAT	CACCCGTCTCGCACCGAGTCCGATCGGTAACGTTTGAGAGCTAAGCAGAAAGCTGCATAGCAAGTTCAAATAAGGCTAGTCCGTACACAACTTGAAAAAGTGGCAGCCGAGTCGGCTGCTTTTTTTTCAGCTCCATATTTAGCATGTCGCTATGTGTTCTGGGAAACTTGACCTAAGTGTAAAGTTGAGATTTCCTTCAGGTTTATATAGTTCTGTATGAGACCACTCTTTCCCGATATGAAAGGGGAGAGCATGTTTGGAGACGGGTG
	BRE-P1P2-3	BRE	GAGGTCGGTGCGTCTGTCGG	GCGGTGCGTCTGTCGG	GTGCTGGGAAAAAAAACAACT	CACCCGTCTCGCACCGCGGTGCGTCTGTCGGGTTTGAGAGCTAAGCAGAAAGCTGCATAGCAAGTTCAAATAAGGCTAGTCCGTACACAACTTGAAAAAGTGGCAGCCGAGTCGGCTGCTTTTTTTTCAGCTCCATATTTAGCATGTCGCTATGTGTTCTGGGAAACTTGACCTAAGTGTAAAGTTGAGATTTCCTTCAGGTTTATATAGTTCTGTATGAGACCACTCTTTCCCGTGCTGGGAAAAAAAACAACTGTTTGGAGACGGGTG
	BRIP1-P1P2-1	BRIP1	GCGGAGGGAAGTCCACGGAA	GGGAAGTCCACGGAA	GTGTCGTGGTAAAGTGAGTGA	CACCCGTCTCGCACCGGGAAGTCCACGGAAGTTTGAGAGCTAAGCAGAAAGCTGCATAGCAAGTTCAAATAAGGCTAGTCCGTACACAACTTGAAAAAGTGGCAGCCGAGTCGGCTGCTTTTTTTTCAGCTCCATATTTAGCATGTCGCTATGTGTTCTGGGAAACTTGACCTAAGTGTAAAGTTGAGATTTCCTTCAGGTTTATATAGTTCTGTATGAGACCACTCTTTCCCGTGTCGTGGTAAAGTGAGTGAGTTTGGAGACGGGTG
	BRIP1-P1P2-2	BRIP1	GTGAGGGGTCTGGTGGGTCG	GGGTCTGGTGGGTCG	GAGGGCCTTAAACCAGGCCCT	CACCCGTCTCGCACCGGGTCTGGTGGGTCGGTTTGAGAGCTAAGCAGAAAGCTGCATAGCAAGTTCAAATAAGGCTAGTCCGTACACAACTTGAAAAAGTGGCAGCCGAGTCGGCTGCTTTTTTTTCAGCTCCATATTTAGCATGTCGCTATGTGTTCTGGGAAACTTGACCTAAGTGTAAAGTTGAGATTTCCTTCAGGTTTATATAGTTCTGTATGAGACCACTCTTTCCCGAGGGCCTTAAACCAGGCCCTGTTTGGAGACGGGTG
	BRIP1-P1P2-3	BRIP1	GGGTCTGGTGGGTCGAGGAA	GTGGTGGGTCGAGGAA	GAGATGAAGCTCATAACATCG	CACCCGTCTCGCACCGTGGTGGGTCGAGGAAGTTTGAGAGCTAAGCAGAAAGCTGCATAGCAAGTTCAAATAAGGCTAGTCCGTACACAACTTGAAAAAGTGGCAGCCGAGTCGGCTGCTTTTTTTTCAGCTCCATATTTAGCATGTCGCTATGTGTTCTGGGAAACTTGACCTAAGTGTAAAGTTGAGATTTCCTTCAGGTTTATATAGTTCTGTATGAGACCACTCTTTCCCGAGATGAAGCTCATAACATCGGTTTGGAGACGGGTG
	BRPF1-P1P2-1	BRPF1	GGGCAGCGCGAGGACAgcgg	GCGCGAGGACAgcgg	GTGCTCGCAGAAACATTGTGG	CACCCGTCTCGCACCGCGCGAGGACAgcggGTTTGAGAGCTAAGCAGAAAGCTGCATAGCAAGTTCAAATAAGGCTAGTCCGTACACAACTTGAAAAAGTGGCAGCCGAGTCGGCTGCTTTTTTTTCAGCTCCATATTTAGCATGTCGCTATGTGTTCTGGGAAACTTGACCTAAGTGTAAAGTTGAGATTTCCTTCAGGTTTATATAGTTCTGTATGAGACCACTCTTTCCCGTGCTCGCAGAAACATTGTGGGTTTGGAGACGGGTG
	BRPF1-P1P2-2	BRPF1	Ggcggcggcggagaccgtgg	Gcggcggagaccgtgg	GTGAGCTTCCAGCGAGCTGGT	CACCCGTCTCGCACCGcggcggagaccgtggGTTTGAGAGCTAAGCAGAAAGCTGCATAGCAAGTTCAAATAAGGCTAGTCCGTACACAACTTGAAAAAGTGGCAGCCGAGTCGGCTGCTTTTTTTTCAGCTCCATATTTAGCATGTCGCTATGTGTTCTGGGAAACTTGACCTAAGTGTAAAGTTGAGATTTCCTTCAGGTTTATATAGTTCTGTATGAGACCACTCTTTCCCGTGAGCTTCCAGCGAGCTGGTGTTTGGAGACGGGTG
	BRPF1-P1P2-3	BRPF1	GACAgcggcggcggagaccg	Gcggcggcggagaccg	GTGCCCTGCATCCCACCACAC	CACCCGTCTCGCACCGcggcggcggagaccgGTTTGAGAGCTAAGCAGAAAGCTGCATAGCAAGTTCAAATAAGGCTAGTCCGTACACAACTTGAAAAAGTGGCAGCCGAGTCGGCTGCTTTTTTTTCAGCTCCATATTTAGCATGTCGCTATGTGTTCTGGGAAACTTGACCTAAGTGTAAAGTTGAGATTTCCTTCAGGTTTATATAGTTCTGTATGAGACCACTCTTTCCCGTGCCCTGCATCCCACCACACGTTTGGAGACGGGTG
	BRPF3-P1P2-1	BRPF3	GCGGAGAGGCGAGAACCCAT	GAGGCGAGAACCCAT	GCAGATGGGAGTGCAAGCGC	CACCCGTCTCGCACCGAGGCGAGAACCCATGTTTGAGAGCTAAGCAGAAAGCTGCATAGCAAGTTCAAATAAGGCTAGTCCGTACACAACTTGAAAAAGTGGCAGCCGAGTCGGCTGCTTTTTTTTCAGCTCCATATTTAGCATGTCGCTATGTGTTCTGGGAAACTTGACCTAAGTGTAAAGTTGAGATTTCCTTCAGGTTTATATAGTTCTGTATGAGACCACTCTTTCCCGCAGATGGGAGTGCAAGCGCGTTTGGAGACGGGTG
	BRPF3-P1P2-2	BRPF3	GCGGAGCCCGGCCGAGGGGA	GCCCGGCCGAGGGGA	GAGAACCAGTCAACTTGAGTG	CACCCGTCTCGCACCGCCCGGCCGAGGGGAGTTTGAGAGCTAAGCAGAAAGCTGCATAGCAAGTTCAAATAAGGCTAGTCCGTACACAACTTGAAAAAGTGGCAGCCGAGTCGGCTGCTTTTTTTTCAGCTCCATATTTAGCATGTCGCTATGTGTTCTGGGAAACTTGACCTAAGTGTAAAGTTGAGATTTCCTTCAGGTTTATATAGTTCTGTATGAGACCACTCTTTCCCGAGAACCAGTCAACTTGAGTGGTTTGGAGACGGGTG
	BRPF3-P1P2-3	BRPF3	GACATCTCCTCAGAGGGGAG	GCTCCTCAGAGGGGAG	GCAGGCCGGGAGGGAGACTGC	CACCCGTCTCGCACCGCTCCTCAGAGGGGAGGTTTGAGAGCTAAGCAGAAAGCTGCATAGCAAGTTCAAATAAGGCTAGTCCGTACACAACTTGAAAAAGTGGCAGCCGAGTCGGCTGCTTTTTTTTCAGCTCCATATTTAGCATGTCGCTATGTGTTCTGGGAAACTTGACCTAAGTGTAAAGTTGAGATTTCCTTCAGGTTTATATAGTTCTGTATGAGACCACTCTTTCCCGCAGGCCGGGAGGGAGACTGCGTTTGGAGACGGGTG
	BRWD1-P1P2-1	BRWD1	GggcgCGCGCCTGAGAAGAG	GCGCGCCTGAGAAGAG	GATGAGAGGCACCGGGCGTC	CACCCGTCTCGCACCGCGCGCCTGAGAAGAGGTTTGAGAGCTAAGCAGAAAGCTGCATAGCAAGTTCAAATAAGGCTAGTCCGTACACAACTTGAAAAAGTGGCAGCCGAGTCGGCTGCTTTTTTTTCAGCTCCATATTTAGCATGTCGCTATGTGTTCTGGGAAACTTGACCTAAGTGTAAAGTTGAGATTTCCTTCAGGTTTATATAGTTCTGTATGAGACCACTCTTTCCCGATGAGAGGCACCGGGCGTCGTTTGGAGACGGGTG
	BRWD1-P1P2-2	BRWD1	GGGCGGCGCGCACGGTATgg	GCGCGCACGGTATgg	GTCTTACCCGACTCGATGAG	CACCCGTCTCGCACCGCGCGCACGGTATggGTTTGAGAGCTAAGCAGAAAGCTGCATAGCAAGTTCAAATAAGGCTAGTCCGTACACAACTTGAAAAAGTGGCAGCCGAGTCGGCTGCTTTTTTTTCAGCTCCATATTTAGCATGTCGCTATGTGTTCTGGGAAACTTGACCTAAGTGTAAAGTTGAGATTTCCTTCAGGTTTATATAGTTCTGTATGAGACCACTCTTTCCCGTCTTACCCGACTCGATGAGGTTTGGAGACGGGTG
	BRWD1-P1P2-3	BRWD1	GCCAGGCGGCGCGCACGGTA	GCGGCGCGCACGGTA	GTTGCCGAAGAGATTGGACT	CACCCGTCTCGCACCGCGGCGCGCACGGTAGTTTGAGAGCTAAGCAGAAAGCTGCATAGCAAGTTCAAATAAGGCTAGTCCGTACACAACTTGAAAAAGTGGCAGCCGAGTCGGCTGCTTTTTTTTCAGCTCCATATTTAGCATGTCGCTATGTGTTCTGGGAAACTTGACCTAAGTGTAAAGTTGAGATTTCCTTCAGGTTTATATAGTTCTGTATGAGACCACTCTTTCCCGTTGCCGAAGAGATTGGACTGTTTGGAGACGGGTG
	BRWD3-P1P2-1	BRWD3	GCACCTACCCAGATCGAAGC	GTACCCAGATCGAAGC	GTATAATAGATGACGCCTGG	CACCCGTCTCGCACCGTACCCAGATCGAAGCGTTTGAGAGCTAAGCAGAAAGCTGCATAGCAAGTTCAAATAAGGCTAGTCCGTACACAACTTGAAAAAGTGGCAGCCGAGTCGGCTGCTTTTTTTTCAGCTCCATATTTAGCATGTCGCTATGTGTTCTGGGAAACTTGACCTAAGTGTAAAGTTGAGATTTCCTTCAGGTTTATATAGTTCTGTATGAGACCACTCTTTCCCGTATAATAGATGACGCCTGGGTTTGGAGACGGGTG
	BRWD3-P1P2-2	BRWD3	GTTTGGGGGCTTCGCTCCGG	GGGGCTTCGCTCCGG	GGCGTGGAGCAGAAGAGTGG	CACCCGTCTCGCACCGGGGCTTCGCTCCGGGTTTGAGAGCTAAGCAGAAAGCTGCATAGCAAGTTCAAATAAGGCTAGTCCGTACACAACTTGAAAAAGTGGCAGCCGAGTCGGCTGCTTTTTTTTCAGCTCCATATTTAGCATGTCGCTATGTGTTCTGGGAAACTTGACCTAAGTGTAAAGTTGAGATTTCCTTCAGGTTTATATAGTTCTGTATGAGACCACTCTTTCCCGGCGTGGAGCAGAAGAGTGGGTTTGGAGACGGGTG
	BRWD3-P1P2-3	BRWD3	GTATTCTAGCCCAAGAGCTG	GCTAGCCCAAGAGCTG	GAGCTTCAAGCAGCACAGTGT	CACCCGTCTCGCACCGCTAGCCCAAGAGCTGGTTTGAGAGCTAAGCAGAAAGCTGCATAGCAAGTTCAAATAAGGCTAGTCCGTACACAACTTGAAAAAGTGGCAGCCGAGTCGGCTGCTTTTTTTTCAGCTCCATATTTAGCATGTCGCTATGTGTTCTGGGAAACTTGACCTAAGTGTAAAGTTGAGATTTCCTTCAGGTTTATATAGTTCTGTATGAGACCACTCTTTCCCGAGCTTCAAGCAGCACAGTGTGTTTGGAGACGGGTG
	BTAF1-P1P2-1	BTAF1	GTCCAAGACGGTAGCGGAGG	GAGACGGTAGCGGAGG	GAACAATGGGAAGTTAGACA	CACCCGTCTCGCACCGAGACGGTAGCGGAGGGTTTGAGAGCTAAGCAGAAAGCTGCATAGCAAGTTCAAATAAGGCTAGTCCGTACACAACTTGAAAAAGTGGCAGCCGAGTCGGCTGCTTTTTTTTCAGCTCCATATTTAGCATGTCGCTATGTGTTCTGGGAAACTTGACCTAAGTGTAAAGTTGAGATTTCCTTCAGGTTTATATAGTTCTGTATGAGACCACTCTTTCCCGAACAATGGGAAGTTAGACAGTTTGGAGACGGGTG
	BTAF1-P1P2-2	BTAF1	GGACCCGCACGACTTCAAAC	GCGCACGACTTCAAAC	GTAATGGAACAACTAGATGT	CACCCGTCTCGCACCGCGCACGACTTCAAACGTTTGAGAGCTAAGCAGAAAGCTGCATAGCAAGTTCAAATAAGGCTAGTCCGTACACAACTTGAAAAAGTGGCAGCCGAGTCGGCTGCTTTTTTTTCAGCTCCATATTTAGCATGTCGCTATGTGTTCTGGGAAACTTGACCTAAGTGTAAAGTTGAGATTTCCTTCAGGTTTATATAGTTCTGTATGAGACCACTCTTTCCCGTAATGGAACAACTAGATGTGTTTGGAGACGGGTG
	BTAF1-P1P2-3	BTAF1	GCAGGGGTCCAAGACGGTAG	GGTCCAAGACGGTAG	GAAAGGATATCAAGTAAACG	CACCCGTCTCGCACCGGTCCAAGACGGTAGGTTTGAGAGCTAAGCAGAAAGCTGCATAGCAAGTTCAAATAAGGCTAGTCCGTACACAACTTGAAAAAGTGGCAGCCGAGTCGGCTGCTTTTTTTTCAGCTCCATATTTAGCATGTCGCTATGTGTTCTGGGAAACTTGACCTAAGTGTAAAGTTGAGATTTCCTTCAGGTTTATATAGTTCTGTATGAGACCACTCTTTCCCGAAAGGATATCAAGTAAACGGTTTGGAGACGGGTG
	BUB3-P1P2-1	BUB3	GCGCAGCGAGTGGCGAGTAG	GCGAGTGGCGAGTAG	GCGGCTCAAGTACCAGCACAC	CACCCGTCTCGCACCGCGAGTGGCGAGTAGGTTTGAGAGCTAAGCAGAAAGCTGCATAGCAAGTTCAAATAAGGCTAGTCCGTACACAACTTGAAAAAGTGGCAGCCGAGTCGGCTGCTTTTTTTTCAGCTCCATATTTAGCATGTCGCTATGTGTTCTGGGAAACTTGACCTAAGTGTAAAGTTGAGATTTCCTTCAGGTTTATATAGTTCTGTATGAGACCACTCTTTCCCGCGGCTCAAGTACCAGCACACGTTTGGAGACGGGTG
	BUB3-P1P2-2	BUB3	GCGCCTCGCCTCCCTACCTT	GTCGCCTCCCTACCTT	GTATTCAACACATCTGATAG	CACCCGTCTCGCACCGTCGCCTCCCTACCTTGTTTGAGAGCTAAGCAGAAAGCTGCATAGCAAGTTCAAATAAGGCTAGTCCGTACACAACTTGAAAAAGTGGCAGCCGAGTCGGCTGCTTTTTTTTCAGCTCCATATTTAGCATGTCGCTATGTGTTCTGGGAAACTTGACCTAAGTGTAAAGTTGAGATTTCCTTCAGGTTTATATAGTTCTGTATGAGACCACTCTTTCCCGTATTCAACACATCTGATAGGTTTGGAGACGGGTG
	BUB3-P1P2-3	BUB3	GTAGCCTGCGAGTGTTCTGA	GCTGCGAGTGTTCTGA	GTGTCCCAGGAGGAGACAAGC	CACCCGTCTCGCACCGCTGCGAGTGTTCTGAGTTTGAGAGCTAAGCAGAAAGCTGCATAGCAAGTTCAAATAAGGCTAGTCCGTACACAACTTGAAAAAGTGGCAGCCGAGTCGGCTGCTTTTTTTTCAGCTCCATATTTAGCATGTCGCTATGTGTTCTGGGAAACTTGACCTAAGTGTAAAGTTGAGATTTCCTTCAGGTTTATATAGTTCTGTATGAGACCACTCTTTCCCGTGTCCCAGGAGGAGACAAGCGTTTGGAGACGGGTG
	C11orf30-P1P2-1	C11orf30	GCCCGAAAGGCCGGGCAGGT	GAAAGGCCGGGCAGGT	GTGGGCAGCAAGGGAAAACGC	CACCCGTCTCGCACCGAAAGGCCGGGCAGGTGTTTGAGAGCTAAGCAGAAAGCTGCATAGCAAGTTCAAATAAGGCTAGTCCGTACACAACTTGAAAAAGTGGCAGCCGAGTCGGCTGCTTTTTTTTCAGCTCCATATTTAGCATGTCGCTATGTGTTCTGGGAAACTTGACCTAAGTGTAAAGTTGAGATTTCCTTCAGGTTTATATAGTTCTGTATGAGACCACTCTTTCCCGTGGGCAGCAAGGGAAAACGCGTTTGGAGACGGGTG
	C11orf30-P1P2-2	C11orf30	GCCGCGCGCGGCCAGTCGGG	GCGCGGCCAGTCGGG	GGAGAGCAGTAAACGATGAA	CACCCGTCTCGCACCGCGCGGCCAGTCGGGGTTTGAGAGCTAAGCAGAAAGCTGCATAGCAAGTTCAAATAAGGCTAGTCCGTACACAACTTGAAAAAGTGGCAGCCGAGTCGGCTGCTTTTTTTTCAGCTCCATATTTAGCATGTCGCTATGTGTTCTGGGAAACTTGACCTAAGTGTAAAGTTGAGATTTCCTTCAGGTTTATATAGTTCTGTATGAGACCACTCTTTCCCGGAGAGCAGTAAACGATGAAGTTTGGAGACGGGTG
	C11orf30-P1P2-3	C11orf30	GCGCCATCTTGCCCCTTCAG	GATCTTGCCCCTTCAG	GGCACAGGGGGATCTCACCA	CACCCGTCTCGCACCGATCTTGCCCCTTCAGGTTTGAGAGCTAAGCAGAAAGCTGCATAGCAAGTTCAAATAAGGCTAGTCCGTACACAACTTGAAAAAGTGGCAGCCGAGTCGGCTGCTTTTTTTTCAGCTCCATATTTAGCATGTCGCTATGTGTTCTGGGAAACTTGACCTAAGTGTAAAGTTGAGATTTCCTTCAGGTTTATATAGTTCTGTATGAGACCACTCTTTCCCGGCACAGGGGGATCTCACCAGTTTGGAGACGGGTG
	C14orf169-P1P2-1	C14orf169	GGGGGGACGCGCTACCCGGT	GACGCGCTACCCGGT	GAGGGGGCGTGAGGTAAACGT	CACCCGTCTCGCACCGACGCGCTACCCGGTGTTTGAGAGCTAAGCAGAAAGCTGCATAGCAAGTTCAAATAAGGCTAGTCCGTACACAACTTGAAAAAGTGGCAGCCGAGTCGGCTGCTTTTTTTTCAGCTCCATATTTAGCATGTCGCTATGTGTTCTGGGAAACTTGACCTAAGTGTAAAGTTGAGATTTCCTTCAGGTTTATATAGTTCTGTATGAGACCACTCTTTCCCGAGGGGGCGTGAGGTAAACGTGTTTGGAGACGGGTG
	C14orf169-P1P2-2	C14orf169	GACCTGGGGGACGCGCTACC	GGGGGACGCGCTACC	GCTTGGTGAATGAAGCCCCG	CACCCGTCTCGCACCGGGGGACGCGCTACCGTTTGAGAGCTAAGCAGAAAGCTGCATAGCAAGTTCAAATAAGGCTAGTCCGTACACAACTTGAAAAAGTGGCAGCCGAGTCGGCTGCTTTTTTTTCAGCTCCATATTTAGCATGTCGCTATGTGTTCTGGGAAACTTGACCTAAGTGTAAAGTTGAGATTTCCTTCAGGTTTATATAGTTCTGTATGAGACCACTCTTTCCCGCTTGGTGAATGAAGCCCCGGTTTGGAGACGGGTG
	C14orf169-P1P2-3	C14orf169	GgccgggggcgAAGCTAAAG	ggggcgAAGCTAAAG	GATGGGATAGCTCGGCTGGT	CACCCGTCTCGCACCggggcgAAGCTAAAGGTTTGAGAGCTAAGCAGAAAGCTGCATAGCAAGTTCAAATAAGGCTAGTCCGTACACAACTTGAAAAAGTGGCAGCCGAGTCGGCTGCTTTTTTTTCAGCTCCATATTTAGCATGTCGCTATGTGTTCTGGGAAACTTGACCTAAGTGTAAAGTTGAGATTTCCTTCAGGTTTATATAGTTCTGTATGAGACCACTCTTTCCCGATGGGATAGCTCGGCTGGTGTTTGGAGACGGGTG
	C14orf43-P1-1	C14orf43	GAGAGGGCGAGAGGCAACAG	GGCGAGAGGCAACAG	GCTGCGTGGAAAGAATTCAG	CACCCGTCTCGCACCGGCGAGAGGCAACAGGTTTGAGAGCTAAGCAGAAAGCTGCATAGCAAGTTCAAATAAGGCTAGTCCGTACACAACTTGAAAAAGTGGCAGCCGAGTCGGCTGCTTTTTTTTCAGCTCCATATTTAGCATGTCGCTATGTGTTCTGGGAAACTTGACCTAAGTGTAAAGTTGAGATTTCCTTCAGGTTTATATAGTTCTGTATGAGACCACTCTTTCCCGCTGCGTGGAAAGAATTCAGGTTTGGAGACGGGTG
	C14orf43-P1-2	C14orf43	GCAGCGGAGGAGGAGGACTC	GGAGGAGGAGGACTC	GCCAGCACCAGGGAAAATGC	CACCCGTCTCGCACCGGAGGAGGAGGACTCGTTTGAGAGCTAAGCAGAAAGCTGCATAGCAAGTTCAAATAAGGCTAGTCCGTACACAACTTGAAAAAGTGGCAGCCGAGTCGGCTGCTTTTTTTTCAGCTCCATATTTAGCATGTCGCTATGTGTTCTGGGAAACTTGACCTAAGTGTAAAGTTGAGATTTCCTTCAGGTTTATATAGTTCTGTATGAGACCACTCTTTCCCGCCAGCACCAGGGAAAATGCGTTTGGAGACGGGTG
	C14orf43-P1-3	C14orf43	GGGACTGGGGGTGACACGGA	GTGGGGGTGACACGGA	GCCTTGGTGGGGATGATGAG	CACCCGTCTCGCACCGTGGGGGTGACACGGAGTTTGAGAGCTAAGCAGAAAGCTGCATAGCAAGTTCAAATAAGGCTAGTCCGTACACAACTTGAAAAAGTGGCAGCCGAGTCGGCTGCTTTTTTTTCAGCTCCATATTTAGCATGTCGCTATGTGTTCTGGGAAACTTGACCTAAGTGTAAAGTTGAGATTTCCTTCAGGTTTATATAGTTCTGTATGAGACCACTCTTTCCCGCCTTGGTGGGGATGATGAGGTTTGGAGACGGGTG
	C14orf43-P2-1	C14orf43	GATCCCCGGGCTGCTCGGAG	GCCGGGCTGCTCGGAG	GCTGCGTGGAAAGAATTCAG	CACCCGTCTCGCACCGCCGGGCTGCTCGGAGGTTTGAGAGCTAAGCAGAAAGCTGCATAGCAAGTTCAAATAAGGCTAGTCCGTACACAACTTGAAAAAGTGGCAGCCGAGTCGGCTGCTTTTTTTTCAGCTCCATATTTAGCATGTCGCTATGTGTTCTGGGAAACTTGACCTAAGTGTAAAGTTGAGATTTCCTTCAGGTTTATATAGTTCTGTATGAGACCACTCTTTCCCGCTGCGTGGAAAGAATTCAGGTTTGGAGACGGGTG
	C14orf43-P2-2	C14orf43	GACCTGCGTGCTGGATCCCC	GCGTGCTGGATCCCC	GCCAGCACCAGGGAAAATGC	CACCCGTCTCGCACCGCGTGCTGGATCCCCGTTTGAGAGCTAAGCAGAAAGCTGCATAGCAAGTTCAAATAAGGCTAGTCCGTACACAACTTGAAAAAGTGGCAGCCGAGTCGGCTGCTTTTTTTTCAGCTCCATATTTAGCATGTCGCTATGTGTTCTGGGAAACTTGACCTAAGTGTAAAGTTGAGATTTCCTTCAGGTTTATATAGTTCTGTATGAGACCACTCTTTCCCGCCAGCACCAGGGAAAATGCGTTTGGAGACGGGTG
	C14orf43-P2-3	C14orf43	GCTGCAGGGAGGGAGCTCGG	GAGGGAGGGAGCTCGG	GCCTTGGTGGGGATGATGAG	CACCCGTCTCGCACCGAGGGAGGGAGCTCGGGTTTGAGAGCTAAGCAGAAAGCTGCATAGCAAGTTCAAATAAGGCTAGTCCGTACACAACTTGAAAAAGTGGCAGCCGAGTCGGCTGCTTTTTTTTCAGCTCCATATTTAGCATGTCGCTATGTGTTCTGGGAAACTTGACCTAAGTGTAAAGTTGAGATTTCCTTCAGGTTTATATAGTTCTGTATGAGACCACTCTTTCCCGCCTTGGTGGGGATGATGAGGTTTGGAGACGGGTG
	C14orf93-P1-1	C14orf93	GAGGATACCCGAAGGTCGTA	GTACCCGAAGGTCGTA	GAGTAAGGAAGTAGGCCACAC	CACCCGTCTCGCACCGTACCCGAAGGTCGTAGTTTGAGAGCTAAGCAGAAAGCTGCATAGCAAGTTCAAATAAGGCTAGTCCGTACACAACTTGAAAAAGTGGCAGCCGAGTCGGCTGCTTTTTTTTCAGCTCCATATTTAGCATGTCGCTATGTGTTCTGGGAAACTTGACCTAAGTGTAAAGTTGAGATTTCCTTCAGGTTTATATAGTTCTGTATGAGACCACTCTTTCCCGAGTAAGGAAGTAGGCCACACGTTTGGAGACGGGTG
	C14orf93-P1-2	C14orf93	GTCGTGTGTGTGCAAAAAGG	GTGTGTGCAAAAAGG	GGGAGCTGAGACACTCTCTA	CACCCGTCTCGCACCGTGTGTGCAAAAAGGGTTTGAGAGCTAAGCAGAAAGCTGCATAGCAAGTTCAAATAAGGCTAGTCCGTACACAACTTGAAAAAGTGGCAGCCGAGTCGGCTGCTTTTTTTTCAGCTCCATATTTAGCATGTCGCTATGTGTTCTGGGAAACTTGACCTAAGTGTAAAGTTGAGATTTCCTTCAGGTTTATATAGTTCTGTATGAGACCACTCTTTCCCGGGAGCTGAGACACTCTCTAGTTTGGAGACGGGTG
	C14orf93-P1-3	C14orf93	GAAAGAGCCATACGACCTTC	GAGCCATACGACCTTC	GACCTGAGGACCAACGTCTG	CACCCGTCTCGCACCGAGCCATACGACCTTCGTTTGAGAGCTAAGCAGAAAGCTGCATAGCAAGTTCAAATAAGGCTAGTCCGTACACAACTTGAAAAAGTGGCAGCCGAGTCGGCTGCTTTTTTTTCAGCTCCATATTTAGCATGTCGCTATGTGTTCTGGGAAACTTGACCTAAGTGTAAAGTTGAGATTTCCTTCAGGTTTATATAGTTCTGTATGAGACCACTCTTTCCCGACCTGAGGACCAACGTCTGGTTTGGAGACGGGTG
	C14orf93-P2-1	C14orf93	GGGCTGACTCAGCTAGGCAG	GACTCAGCTAGGCAG	GAGTAAGGAAGTAGGCCACAC	CACCCGTCTCGCACCGACTCAGCTAGGCAGGTTTGAGAGCTAAGCAGAAAGCTGCATAGCAAGTTCAAATAAGGCTAGTCCGTACACAACTTGAAAAAGTGGCAGCCGAGTCGGCTGCTTTTTTTTCAGCTCCATATTTAGCATGTCGCTATGTGTTCTGGGAAACTTGACCTAAGTGTAAAGTTGAGATTTCCTTCAGGTTTATATAGTTCTGTATGAGACCACTCTTTCCCGAGTAAGGAAGTAGGCCACACGTTTGGAGACGGGTG
	C14orf93-P2-2	C14orf93	GCGGGAGACAGAACTATCCG	GAGACAGAACTATCCG	GGGAGCTGAGACACTCTCTA	CACCCGTCTCGCACCGAGACAGAACTATCCGGTTTGAGAGCTAAGCAGAAAGCTGCATAGCAAGTTCAAATAAGGCTAGTCCGTACACAACTTGAAAAAGTGGCAGCCGAGTCGGCTGCTTTTTTTTCAGCTCCATATTTAGCATGTCGCTATGTGTTCTGGGAAACTTGACCTAAGTGTAAAGTTGAGATTTCCTTCAGGTTTATATAGTTCTGTATGAGACCACTCTTTCCCGGGAGCTGAGACACTCTCTAGTTTGGAGACGGGTG
	C14orf93-P2-3	C14orf93	GGCGCGGTAGCCGGGTACAC	GGTAGCCGGGTACAC	GACCTGAGGACCAACGTCTG	CACCCGTCTCGCACCGGTAGCCGGGTACACGTTTGAGAGCTAAGCAGAAAGCTGCATAGCAAGTTCAAATAAGGCTAGTCCGTACACAACTTGAAAAAGTGGCAGCCGAGTCGGCTGCTTTTTTTTCAGCTCCATATTTAGCATGTCGCTATGTGTTCTGGGAAACTTGACCTAAGTGTAAAGTTGAGATTTCCTTCAGGTTTATATAGTTCTGTATGAGACCACTCTTTCCCGACCTGAGGACCAACGTCTGGTTTGGAGACGGGTG
	C16orf53-P1-1	C16orf53	GGACACTGCGGCCAGTACGG	GCTGCGGCCAGTACGG	GAGCCCGGAGCCAGAAACGGG	CACCCGTCTCGCACCGCTGCGGCCAGTACGGGTTTGAGAGCTAAGCAGAAAGCTGCATAGCAAGTTCAAATAAGGCTAGTCCGTACACAACTTGAAAAAGTGGCAGCCGAGTCGGCTGCTTTTTTTTCAGCTCCATATTTAGCATGTCGCTATGTGTTCTGGGAAACTTGACCTAAGTGTAAAGTTGAGATTTCCTTCAGGTTTATATAGTTCTGTATGAGACCACTCTTTCCCGAGCCCGGAGCCAGAAACGGGGTTTGGAGACGGGTG
	C16orf53-P1-2	C16orf53	GGAAGTGACCTCCGGCCTCC	GTGACCTCCGGCCTCC	GCTGGCCGTGGAGGATACCGG	CACCCGTCTCGCACCGTGACCTCCGGCCTCCGTTTGAGAGCTAAGCAGAAAGCTGCATAGCAAGTTCAAATAAGGCTAGTCCGTACACAACTTGAAAAAGTGGCAGCCGAGTCGGCTGCTTTTTTTTCAGCTCCATATTTAGCATGTCGCTATGTGTTCTGGGAAACTTGACCTAAGTGTAAAGTTGAGATTTCCTTCAGGTTTATATAGTTCTGTATGAGACCACTCTTTCCCGCTGGCCGTGGAGGATACCGGGTTTGGAGACGGGTG
	C16orf53-P1-3	C16orf53	GCAAGGGACATAGGCCACTA	GGACATAGGCCACTA	GCAGGCTGAAGAGGTCCCTCC	CACCCGTCTCGCACCGGACATAGGCCACTAGTTTGAGAGCTAAGCAGAAAGCTGCATAGCAAGTTCAAATAAGGCTAGTCCGTACACAACTTGAAAAAGTGGCAGCCGAGTCGGCTGCTTTTTTTTCAGCTCCATATTTAGCATGTCGCTATGTGTTCTGGGAAACTTGACCTAAGTGTAAAGTTGAGATTTCCTTCAGGTTTATATAGTTCTGTATGAGACCACTCTTTCCCGCAGGCTGAAGAGGTCCCTCCGTTTGGAGACGGGTG
	C17orf49-P1-1	C17orf49	GGCCATAAAGAAGGGAGTCG	GTAAAGAAGGGAGTCG	GGTCGGAGAGATCTTCTCGG	CACCCGTCTCGCACCGTAAAGAAGGGAGTCGGTTTGAGAGCTAAGCAGAAAGCTGCATAGCAAGTTCAAATAAGGCTAGTCCGTACACAACTTGAAAAAGTGGCAGCCGAGTCGGCTGCTTTTTTTTCAGCTCCATATTTAGCATGTCGCTATGTGTTCTGGGAAACTTGACCTAAGTGTAAAGTTGAGATTTCCTTCAGGTTTATATAGTTCTGTATGAGACCACTCTTTCCCGGTCGGAGAGATCTTCTCGGGTTTGGAGACGGGTG
	C17orf49-P1-2	C17orf49	GGGAGCGACGCCATAAAGAA	GCGACGCCATAAAGAA	GCAGCTCCCCGAGCTTCGTGA	CACCCGTCTCGCACCGCGACGCCATAAAGAAGTTTGAGAGCTAAGCAGAAAGCTGCATAGCAAGTTCAAATAAGGCTAGTCCGTACACAACTTGAAAAAGTGGCAGCCGAGTCGGCTGCTTTTTTTTCAGCTCCATATTTAGCATGTCGCTATGTGTTCTGGGAAACTTGACCTAAGTGTAAAGTTGAGATTTCCTTCAGGTTTATATAGTTCTGTATGAGACCACTCTTTCCCGCAGCTCCCCGAGCTTCGTGAGTTTGGAGACGGGTG
	C17orf49-P1-3	C17orf49	GCCCCCTGCGAGGGCATCCT	GCTGCGAGGGCATCCT	GACGATGCAGCTGCATCCCG	CACCCGTCTCGCACCGCTGCGAGGGCATCCTGTTTGAGAGCTAAGCAGAAAGCTGCATAGCAAGTTCAAATAAGGCTAGTCCGTACACAACTTGAAAAAGTGGCAGCCGAGTCGGCTGCTTTTTTTTCAGCTCCATATTTAGCATGTCGCTATGTGTTCTGGGAAACTTGACCTAAGTGTAAAGTTGAGATTTCCTTCAGGTTTATATAGTTCTGTATGAGACCACTCTTTCCCGACGATGCAGCTGCATCCCGGTTTGGAGACGGGTG
	C17orf49-P2-1	C17orf49	GGGCCCCGCGCGCCTCCTCA	GCCGCGCGCCTCCTCA	GGTCGGAGAGATCTTCTCGG	CACCCGTCTCGCACCGCCGCGCGCCTCCTCAGTTTGAGAGCTAAGCAGAAAGCTGCATAGCAAGTTCAAATAAGGCTAGTCCGTACACAACTTGAAAAAGTGGCAGCCGAGTCGGCTGCTTTTTTTTCAGCTCCATATTTAGCATGTCGCTATGTGTTCTGGGAAACTTGACCTAAGTGTAAAGTTGAGATTTCCTTCAGGTTTATATAGTTCTGTATGAGACCACTCTTTCCCGGTCGGAGAGATCTTCTCGGGTTTGGAGACGGGTG
	C17orf49-P2-2	C17orf49	GCGGCGGCGGCGTCTCCGTG	GGCGGCGTCTCCGTG	GCAGCTCCCCGAGCTTCGTGA	CACCCGTCTCGCACCGGCGGCGTCTCCGTGGTTTGAGAGCTAAGCAGAAAGCTGCATAGCAAGTTCAAATAAGGCTAGTCCGTACACAACTTGAAAAAGTGGCAGCCGAGTCGGCTGCTTTTTTTTCAGCTCCATATTTAGCATGTCGCTATGTGTTCTGGGAAACTTGACCTAAGTGTAAAGTTGAGATTTCCTTCAGGTTTATATAGTTCTGTATGAGACCACTCTTTCCCGCAGCTCCCCGAGCTTCGTGAGTTTGGAGACGGGTG
	C17orf49-P2-3	C17orf49	GCGGCGGCGTCTCCGTGAGG	GGCGTCTCCGTGAGG	GACGATGCAGCTGCATCCCG	CACCCGTCTCGCACCGGCGTCTCCGTGAGGGTTTGAGAGCTAAGCAGAAAGCTGCATAGCAAGTTCAAATAAGGCTAGTCCGTACACAACTTGAAAAAGTGGCAGCCGAGTCGGCTGCTTTTTTTTCAGCTCCATATTTAGCATGTCGCTATGTGTTCTGGGAAACTTGACCTAAGTGTAAAGTTGAGATTTCCTTCAGGTTTATATAGTTCTGTATGAGACCACTCTTTCCCGACGATGCAGCTGCATCCCGGTTTGGAGACGGGTG
	C17orf96-P1P2-1	C17orf96	GGGGAAGAAAGAAACCGAGC	GAGAAAGAAACCGAGC	GCACAGCGGAGAGAATTCCT	CACCCGTCTCGCACCGAGAAAGAAACCGAGCGTTTGAGAGCTAAGCAGAAAGCTGCATAGCAAGTTCAAATAAGGCTAGTCCGTACACAACTTGAAAAAGTGGCAGCCGAGTCGGCTGCTTTTTTTTCAGCTCCATATTTAGCATGTCGCTATGTGTTCTGGGAAACTTGACCTAAGTGTAAAGTTGAGATTTCCTTCAGGTTTATATAGTTCTGTATGAGACCACTCTTTCCCGCACAGCGGAGAGAATTCCTGTTTGGAGACGGGTG
	C17orf96-P1P2-2	C17orf96	GAAGAAAGAAACCGAGCGGG	GAAGAAACCGAGCGGG	GCCGCCCGGTCGGTGCCCAG	CACCCGTCTCGCACCGAAGAAACCGAGCGGGGTTTGAGAGCTAAGCAGAAAGCTGCATAGCAAGTTCAAATAAGGCTAGTCCGTACACAACTTGAAAAAGTGGCAGCCGAGTCGGCTGCTTTTTTTTCAGCTCCATATTTAGCATGTCGCTATGTGTTCTGGGAAACTTGACCTAAGTGTAAAGTTGAGATTTCCTTCAGGTTTATATAGTTCTGTATGAGACCACTCTTTCCCGCCGCCCGGTCGGTGCCCAGGTTTGGAGACGGGTG
	C17orf96-P1P2-3	C17orf96	GGACCCCGCCGGGACTCACA	GCCGCCGGGACTCACA	GGGGCTTAGAGTCTCCCTGG	CACCCGTCTCGCACCGCCGCCGGGACTCACAGTTTGAGAGCTAAGCAGAAAGCTGCATAGCAAGTTCAAATAAGGCTAGTCCGTACACAACTTGAAAAAGTGGCAGCCGAGTCGGCTGCTTTTTTTTCAGCTCCATATTTAGCATGTCGCTATGTGTTCTGGGAAACTTGACCTAAGTGTAAAGTTGAGATTTCCTTCAGGTTTATATAGTTCTGTATGAGACCACTCTTTCCCGGGGCTTAGAGTCTCCCTGGGTTTGGAGACGGGTG
	C20orf20-P1P2-1	C20orf20	GCTTGTGGCCCAGCATGGCG	GTGGCCCAGCATGGCG	GAGCACCATGTACGACATGC	CACCCGTCTCGCACCGTGGCCCAGCATGGCGGTTTGAGAGCTAAGCAGAAAGCTGCATAGCAAGTTCAAATAAGGCTAGTCCGTACACAACTTGAAAAAGTGGCAGCCGAGTCGGCTGCTTTTTTTTCAGCTCCATATTTAGCATGTCGCTATGTGTTCTGGGAAACTTGACCTAAGTGTAAAGTTGAGATTTCCTTCAGGTTTATATAGTTCTGTATGAGACCACTCTTTCCCGAGCACCATGTACGACATGCGTTTGGAGACGGGTG
	C20orf20-P1P2-2	C20orf20	GAGCCTGGGCGCTCACCGAC	GTGGGCGCTCACCGAC	GACAAGTTCAGCCAGAACAT	CACCCGTCTCGCACCGTGGGCGCTCACCGACGTTTGAGAGCTAAGCAGAAAGCTGCATAGCAAGTTCAAATAAGGCTAGTCCGTACACAACTTGAAAAAGTGGCAGCCGAGTCGGCTGCTTTTTTTTCAGCTCCATATTTAGCATGTCGCTATGTGTTCTGGGAAACTTGACCTAAGTGTAAAGTTGAGATTTCCTTCAGGTTTATATAGTTCTGTATGAGACCACTCTTTCCCGACAAGTTCAGCCAGAACATGTTTGGAGACGGGTG
	C20orf20-P1P2-3	C20orf20	GCGAGCAAGGAGCCCCCGGC	GCAAGGAGCCCCCGGC	GAGTTCAGCCAGAACATCGGG	CACCCGTCTCGCACCGCAAGGAGCCCCCGGCGTTTGAGAGCTAAGCAGAAAGCTGCATAGCAAGTTCAAATAAGGCTAGTCCGTACACAACTTGAAAAAGTGGCAGCCGAGTCGGCTGCTTTTTTTTCAGCTCCATATTTAGCATGTCGCTATGTGTTCTGGGAAACTTGACCTAAGTGTAAAGTTGAGATTTCCTTCAGGTTTATATAGTTCTGTATGAGACCACTCTTTCCCGAGTTCAGCCAGAACATCGGGGTTTGGAGACGGGTG
	C6orf130-P1P2-1	C6orf130	GTCCAGGTGAAGGGTGACTT	GGTGAAGGGTGACTT	GACAATCCTCACTGATACAGT	CACCCGTCTCGCACCGGTGAAGGGTGACTTGTTTGAGAGCTAAGCAGAAAGCTGCATAGCAAGTTCAAATAAGGCTAGTCCGTACACAACTTGAAAAAGTGGCAGCCGAGTCGGCTGCTTTTTTTTCAGCTCCATATTTAGCATGTCGCTATGTGTTCTGGGAAACTTGACCTAAGTGTAAAGTTGAGATTTCCTTCAGGTTTATATAGTTCTGTATGAGACCACTCTTTCCCGACAATCCTCACTGATACAGTGTTTGGAGACGGGTG
	C6orf130-P1P2-2	C6orf130	GGGGTGACTTGGGTACGTTG	GACTTGGGTACGTTG	GTGTATCTGCGATGATCGAGG	CACCCGTCTCGCACCGACTTGGGTACGTTGGTTTGAGAGCTAAGCAGAAAGCTGCATAGCAAGTTCAAATAAGGCTAGTCCGTACACAACTTGAAAAAGTGGCAGCCGAGTCGGCTGCTTTTTTTTCAGCTCCATATTTAGCATGTCGCTATGTGTTCTGGGAAACTTGACCTAAGTGTAAAGTTGAGATTTCCTTCAGGTTTATATAGTTCTGTATGAGACCACTCTTTCCCGTGTATCTGCGATGATCGAGGGTTTGGAGACGGGTG
	C6orf130-P1P2-3	C6orf130	GCCTTCACCTGGAAAGGAGT	GCACCTGGAAAGGAGT	GACAATCCTCACTGATACAG	CACCCGTCTCGCACCGCACCTGGAAAGGAGTGTTTGAGAGCTAAGCAGAAAGCTGCATAGCAAGTTCAAATAAGGCTAGTCCGTACACAACTTGAAAAAGTGGCAGCCGAGTCGGCTGCTTTTTTTTCAGCTCCATATTTAGCATGTCGCTATGTGTTCTGGGAAACTTGACCTAAGTGTAAAGTTGAGATTTCCTTCAGGTTTATATAGTTCTGTATGAGACCACTCTTTCCCGACAATCCTCACTGATACAGGTTTGGAGACGGGTG
	CALCOCO1-P1P2-1	CALCOCO1	GTTGTTGTTGGTGAAAGGTG	GTGTTGGTGAAAGGTG	GTGTACCTTGGAACTGGACAC	CACCCGTCTCGCACCGTGTTGGTGAAAGGTGGTTTGAGAGCTAAGCAGAAAGCTGCATAGCAAGTTCAAATAAGGCTAGTCCGTACACAACTTGAAAAAGTGGCAGCCGAGTCGGCTGCTTTTTTTTCAGCTCCATATTTAGCATGTCGCTATGTGTTCTGGGAAACTTGACCTAAGTGTAAAGTTGAGATTTCCTTCAGGTTTATATAGTTCTGTATGAGACCACTCTTTCCCGTGTACCTTGGAACTGGACACGTTTGGAGACGGGTG
	CALCOCO1-P1P2-2	CALCOCO1	GAGCACTCCGACTTCTGGAG	GCTCCGACTTCTGGAG	GGTGTAGTGACATTCCACCT	CACCCGTCTCGCACCGCTCCGACTTCTGGAGGTTTGAGAGCTAAGCAGAAAGCTGCATAGCAAGTTCAAATAAGGCTAGTCCGTACACAACTTGAAAAAGTGGCAGCCGAGTCGGCTGCTTTTTTTTCAGCTCCATATTTAGCATGTCGCTATGTGTTCTGGGAAACTTGACCTAAGTGTAAAGTTGAGATTTCCTTCAGGTTTATATAGTTCTGTATGAGACCACTCTTTCCCGGTGTAGTGACATTCCACCTGTTTGGAGACGGGTG
	CALCOCO1-P1P2-3	CALCOCO1	GGAACAGCTGATCCGTCTGT	GAGCTGATCCGTCTGT	GTGTGTGGTAATCCCGAACAC	CACCCGTCTCGCACCGAGCTGATCCGTCTGTGTTTGAGAGCTAAGCAGAAAGCTGCATAGCAAGTTCAAATAAGGCTAGTCCGTACACAACTTGAAAAAGTGGCAGCCGAGTCGGCTGCTTTTTTTTCAGCTCCATATTTAGCATGTCGCTATGTGTTCTGGGAAACTTGACCTAAGTGTAAAGTTGAGATTTCCTTCAGGTTTATATAGTTCTGTATGAGACCACTCTTTCCCGTGTGTGGTAATCCCGAACACGTTTGGAGACGGGTG
	CAMK4-P1P2-1	CAMK4	GGGCGGCCGGCTTCTCGCTC	GCCGGCTTCTCGCTC	GAGATACTTCATCCCACCAGG	CACCCGTCTCGCACCGCCGGCTTCTCGCTCGTTTGAGAGCTAAGCAGAAAGCTGCATAGCAAGTTCAAATAAGGCTAGTCCGTACACAACTTGAAAAAGTGGCAGCCGAGTCGGCTGCTTTTTTTTCAGCTCCATATTTAGCATGTCGCTATGTGTTCTGGGAAACTTGACCTAAGTGTAAAGTTGAGATTTCCTTCAGGTTTATATAGTTCTGTATGAGACCACTCTTTCCCGAGATACTTCATCCCACCAGGGTTTGGAGACGGGTG
	CAMK4-P1P2-2	CAMK4	GcgctgccCGAGCGAGAAGC	gccCGAGCGAGAAGC	GAGCATACCGCAGTACCCTG	CACCCGTCTCGCACCgccCGAGCGAGAAGCGTTTGAGAGCTAAGCAGAAAGCTGCATAGCAAGTTCAAATAAGGCTAGTCCGTACACAACTTGAAAAAGTGGCAGCCGAGTCGGCTGCTTTTTTTTCAGCTCCATATTTAGCATGTCGCTATGTGTTCTGGGAAACTTGACCTAAGTGTAAAGTTGAGATTTCCTTCAGGTTTATATAGTTCTGTATGAGACCACTCTTTCCCGAGCATACCGCAGTACCCTGGTTTGGAGACGGGTG
	CAMK4-P1P2-3	CAMK4	GCATCTTCGCAGCGGGACTC	GTTCGCAGCGGGACTC	GTGTGGAACCCCAGGGTACTG	CACCCGTCTCGCACCGTTCGCAGCGGGACTCGTTTGAGAGCTAAGCAGAAAGCTGCATAGCAAGTTCAAATAAGGCTAGTCCGTACACAACTTGAAAAAGTGGCAGCCGAGTCGGCTGCTTTTTTTTCAGCTCCATATTTAGCATGTCGCTATGTGTTCTGGGAAACTTGACCTAAGTGTAAAGTTGAGATTTCCTTCAGGTTTATATAGTTCTGTATGAGACCACTCTTTCCCGTGTGGAACCCCAGGGTACTGGTTTGGAGACGGGTG
	CAMKMT-P1P2-1	CAMKMT	GGTGAGAGAGGAGTGACCAG	GAGAGGAGTGACCAG	GAGGGGGTGGCATGACATGCT	CACCCGTCTCGCACCGAGAGGAGTGACCAGGTTTGAGAGCTAAGCAGAAAGCTGCATAGCAAGTTCAAATAAGGCTAGTCCGTACACAACTTGAAAAAGTGGCAGCCGAGTCGGCTGCTTTTTTTTCAGCTCCATATTTAGCATGTCGCTATGTGTTCTGGGAAACTTGACCTAAGTGTAAAGTTGAGATTTCCTTCAGGTTTATATAGTTCTGTATGAGACCACTCTTTCCCGAGGGGGTGGCATGACATGCTGTTTGGAGACGGGTG
	CAMKMT-P1P2-2	CAMKMT	GGGCGTCACAGGTCCTGACA	GTCACAGGTCCTGACA	GCTGTGTGTGAGCTAGGGGG	CACCCGTCTCGCACCGTCACAGGTCCTGACAGTTTGAGAGCTAAGCAGAAAGCTGCATAGCAAGTTCAAATAAGGCTAGTCCGTACACAACTTGAAAAAGTGGCAGCCGAGTCGGCTGCTTTTTTTTCAGCTCCATATTTAGCATGTCGCTATGTGTTCTGGGAAACTTGACCTAAGTGTAAAGTTGAGATTTCCTTCAGGTTTATATAGTTCTGTATGAGACCACTCTTTCCCGCTGTGTGTGAGCTAGGGGGGTTTGGAGACGGGTG
	CAMKMT-P1P2-3	CAMKMT	GAAGCTCCTGCGGCAGGTAA	GTCCTGCGGCAGGTAA	GCTTGCTGTGTGTGAGCTAGG	CACCCGTCTCGCACCGTCCTGCGGCAGGTAAGTTTGAGAGCTAAGCAGAAAGCTGCATAGCAAGTTCAAATAAGGCTAGTCCGTACACAACTTGAAAAAGTGGCAGCCGAGTCGGCTGCTTTTTTTTCAGCTCCATATTTAGCATGTCGCTATGTGTTCTGGGAAACTTGACCTAAGTGTAAAGTTGAGATTTCCTTCAGGTTTATATAGTTCTGTATGAGACCACTCTTTCCCGCTTGCTGTGTGTGAGCTAGGGTTTGGAGACGGGTG
	CARM1-P1P2-1	CARM1	GTCGGCCTCGGCCTGCAcgg	GCCTCGGCCTGCAcgg	GTGGAGCACGGAAAATCTACG	CACCCGTCTCGCACCGCCTCGGCCTGCAcggGTTTGAGAGCTAAGCAGAAAGCTGCATAGCAAGTTCAAATAAGGCTAGTCCGTACACAACTTGAAAAAGTGGCAGCCGAGTCGGCTGCTTTTTTTTCAGCTCCATATTTAGCATGTCGCTATGTGTTCTGGGAAACTTGACCTAAGTGTAAAGTTGAGATTTCCTTCAGGTTTATATAGTTCTGTATGAGACCACTCTTTCCCGTGGAGCACGGAAAATCTACGGTTTGGAGACGGGTG
	CARM1-P1P2-2	CARM1	GGCGCCGGGGAACACCGACA	GCGGGGAACACCGACA	GCTGAACACAGACCGCTCCA	CACCCGTCTCGCACCGCGGGGAACACCGACAGTTTGAGAGCTAAGCAGAAAGCTGCATAGCAAGTTCAAATAAGGCTAGTCCGTACACAACTTGAAAAAGTGGCAGCCGAGTCGGCTGCTTTTTTTTCAGCTCCATATTTAGCATGTCGCTATGTGTTCTGGGAAACTTGACCTAAGTGTAAAGTTGAGATTTCCTTCAGGTTTATATAGTTCTGTATGAGACCACTCTTTCCCGCTGAACACAGACCGCTCCAGTTTGGAGACGGGTG
	CARM1-P1P2-3	CARM1	GgggcCCTGCGCTACCGTGT	GCCTGCGCTACCGTGT	GAGCACGGAAAATCTACGCGG	CACCCGTCTCGCACCGCCTGCGCTACCGTGTGTTTGAGAGCTAAGCAGAAAGCTGCATAGCAAGTTCAAATAAGGCTAGTCCGTACACAACTTGAAAAAGTGGCAGCCGAGTCGGCTGCTTTTTTTTCAGCTCCATATTTAGCATGTCGCTATGTGTTCTGGGAAACTTGACCTAAGTGTAAAGTTGAGATTTCCTTCAGGTTTATATAGTTCTGTATGAGACCACTCTTTCCCGAGCACGGAAAATCTACGCGGGTTTGGAGACGGGTG
	CBL-P1P2-1	CBL	GcgGCTATCCGGGCGGAGGG	GTATCCGGGCGGAGGG	GCAGCCATGAGTCTCCAAGG	CACCCGTCTCGCACCGTATCCGGGCGGAGGGGTTTGAGAGCTAAGCAGAAAGCTGCATAGCAAGTTCAAATAAGGCTAGTCCGTACACAACTTGAAAAAGTGGCAGCCGAGTCGGCTGCTTTTTTTTCAGCTCCATATTTAGCATGTCGCTATGTGTTCTGGGAAACTTGACCTAAGTGTAAAGTTGAGATTTCCTTCAGGTTTATATAGTTCTGTATGAGACCACTCTTTCCCGCAGCCATGAGTCTCCAAGGGTTTGGAGACGGGTG
	CBL-P1P2-2	CBL	GTCGGCTCGACTGCGAGCGA	GCTCGACTGCGAGCGA	GCAGGTCTAAGATATAAGGT	CACCCGTCTCGCACCGCTCGACTGCGAGCGAGTTTGAGAGCTAAGCAGAAAGCTGCATAGCAAGTTCAAATAAGGCTAGTCCGTACACAACTTGAAAAAGTGGCAGCCGAGTCGGCTGCTTTTTTTTCAGCTCCATATTTAGCATGTCGCTATGTGTTCTGGGAAACTTGACCTAAGTGTAAAGTTGAGATTTCCTTCAGGTTTATATAGTTCTGTATGAGACCACTCTTTCCCGCAGGTCTAAGATATAAGGTGTTTGGAGACGGGTG
	CBL-P1P2-3	CBL	GGGAGAGAAGCAGGGCGTGA	GAGAAGCAGGGCGTGA	GTTGTGTCAGAACCCAAAGC	CACCCGTCTCGCACCGAGAAGCAGGGCGTGAGTTTGAGAGCTAAGCAGAAAGCTGCATAGCAAGTTCAAATAAGGCTAGTCCGTACACAACTTGAAAAAGTGGCAGCCGAGTCGGCTGCTTTTTTTTCAGCTCCATATTTAGCATGTCGCTATGTGTTCTGGGAAACTTGACCTAAGTGTAAAGTTGAGATTTCCTTCAGGTTTATATAGTTCTGTATGAGACCACTCTTTCCCGTTGTGTCAGAACCCAAAGCGTTTGGAGACGGGTG
	CBX1-P1P2-1	CBX1	GcggcgggAGCCCTGCGTGA	gggAGCCCTGCGTGA	GTTTCAGTGAGGACAACACA	CACCCGTCTCGCACCgggAGCCCTGCGTGAGTTTGAGAGCTAAGCAGAAAGCTGCATAGCAAGTTCAAATAAGGCTAGTCCGTACACAACTTGAAAAAGTGGCAGCCGAGTCGGCTGCTTTTTTTTCAGCTCCATATTTAGCATGTCGCTATGTGTTCTGGGAAACTTGACCTAAGTGTAAAGTTGAGATTTCCTTCAGGTTTATATAGTTCTGTATGAGACCACTCTTTCCCGTTTCAGTGAGGACAACACAGTTTGGAGACGGGTG
	CBX1-P1P2-2	CBX1	GGAAGCAGGACGCTGGACCC	GCAGGACGCTGGACCC	GTAGCTCCAATAATCCGCTC	CACCCGTCTCGCACCGCAGGACGCTGGACCCGTTTGAGAGCTAAGCAGAAAGCTGCATAGCAAGTTCAAATAAGGCTAGTCCGTACACAACTTGAAAAAGTGGCAGCCGAGTCGGCTGCTTTTTTTTCAGCTCCATATTTAGCATGTCGCTATGTGTTCTGGGAAACTTGACCTAAGTGTAAAGTTGAGATTTCCTTCAGGTTTATATAGTTCTGTATGAGACCACTCTTTCCCGTAGCTCCAATAATCCGCTCGTTTGGAGACGGGTG
	CBX1-P1P2-3	CBX1	GGTCGCGTCGGGTCGCCTGG	GCGTCGGGTCGCCTGG	GTCGAGTGGTAAAGGGCAAAG	CACCCGTCTCGCACCGCGTCGGGTCGCCTGGGTTTGAGAGCTAAGCAGAAAGCTGCATAGCAAGTTCAAATAAGGCTAGTCCGTACACAACTTGAAAAAGTGGCAGCCGAGTCGGCTGCTTTTTTTTCAGCTCCATATTTAGCATGTCGCTATGTGTTCTGGGAAACTTGACCTAAGTGTAAAGTTGAGATTTCCTTCAGGTTTATATAGTTCTGTATGAGACCACTCTTTCCCGTCGAGTGGTAAAGGGCAAAGGTTTGGAGACGGGTG
	CBX2-P1P2-1	CBX2	Gggtccgggcgggtgactgg	Gcgggcgggtgactgg	GCTTTGCAGACATAACAGCT	CACCCGTCTCGCACCGcgggcgggtgactggGTTTGAGAGCTAAGCAGAAAGCTGCATAGCAAGTTCAAATAAGGCTAGTCCGTACACAACTTGAAAAAGTGGCAGCCGAGTCGGCTGCTTTTTTTTCAGCTCCATATTTAGCATGTCGCTATGTGTTCTGGGAAACTTGACCTAAGTGTAAAGTTGAGATTTCCTTCAGGTTTATATAGTTCTGTATGAGACCACTCTTTCCCGCTTTGCAGACATAACAGCTGTTTGGAGACGGGTG
	CBX2-P1P2-2	CBX2	Gggcggtccgggcgggtgac	gtccgggcgggtgac	GAGAACCGGAAGAGAGGCAAG	CACCCGTCTCGCACCgtccgggcgggtgacGTTTGAGAGCTAAGCAGAAAGCTGCATAGCAAGTTCAAATAAGGCTAGTCCGTACACAACTTGAAAAAGTGGCAGCCGAGTCGGCTGCTTTTTTTTCAGCTCCATATTTAGCATGTCGCTATGTGTTCTGGGAAACTTGACCTAAGTGTAAAGTTGAGATTTCCTTCAGGTTTATATAGTTCTGTATGAGACCACTCTTTCCCGAGAACCGGAAGAGAGGCAAGGTTTGGAGACGGGTG
	CBX2-P1P2-3	CBX2	GCCGCGGGCGTGTAAACAAA	GGGCGTGTAAACAAA	GAGTACCTGGTCAAGTGGCG	CACCCGTCTCGCACCGGGCGTGTAAACAAAGTTTGAGAGCTAAGCAGAAAGCTGCATAGCAAGTTCAAATAAGGCTAGTCCGTACACAACTTGAAAAAGTGGCAGCCGAGTCGGCTGCTTTTTTTTCAGCTCCATATTTAGCATGTCGCTATGTGTTCTGGGAAACTTGACCTAAGTGTAAAGTTGAGATTTCCTTCAGGTTTATATAGTTCTGTATGAGACCACTCTTTCCCGAGTACCTGGTCAAGTGGCGGTTTGGAGACGGGTG
	CBX3-P1P2-1	CBX3	GCTCCCTCCCCCTTCGGATG	GCTCCCCCTTCGGATG	GAGAGCCTGAAGAATTTGTCG	CACCCGTCTCGCACCGCTCCCCCTTCGGATGGTTTGAGAGCTAAGCAGAAAGCTGCATAGCAAGTTCAAATAAGGCTAGTCCGTACACAACTTGAAAAAGTGGCAGCCGAGTCGGCTGCTTTTTTTTCAGCTCCATATTTAGCATGTCGCTATGTGTTCTGGGAAACTTGACCTAAGTGTAAAGTTGAGATTTCCTTCAGGTTTATATAGTTCTGTATGAGACCACTCTTTCCCGAGAGCCTGAAGAATTTGTCGGTTTGGAGACGGGTG
	CBX3-P1P2-2	CBX3	GCGCGGGTCTGCAGCGTCTC	GGTCTGCAGCGTCTC	GGCCTCCAACAAAACTACAT	CACCCGTCTCGCACCGGTCTGCAGCGTCTCGTTTGAGAGCTAAGCAGAAAGCTGCATAGCAAGTTCAAATAAGGCTAGTCCGTACACAACTTGAAAAAGTGGCAGCCGAGTCGGCTGCTTTTTTTTCAGCTCCATATTTAGCATGTCGCTATGTGTTCTGGGAAACTTGACCTAAGTGTAAAGTTGAGATTTCCTTCAGGTTTATATAGTTCTGTATGAGACCACTCTTTCCCGGCCTCCAACAAAACTACATGTTTGGAGACGGGTG
	CBX3-P1P2-3	CBX3	GCTCAAGCCACATCCGAAGG	GAGCCACATCCGAAGG	GACACAGTGCTGACAATACTT	CACCCGTCTCGCACCGAGCCACATCCGAAGGGTTTGAGAGCTAAGCAGAAAGCTGCATAGCAAGTTCAAATAAGGCTAGTCCGTACACAACTTGAAAAAGTGGCAGCCGAGTCGGCTGCTTTTTTTTCAGCTCCATATTTAGCATGTCGCTATGTGTTCTGGGAAACTTGACCTAAGTGTAAAGTTGAGATTTCCTTCAGGTTTATATAGTTCTGTATGAGACCACTCTTTCCCGACACAGTGCTGACAATACTTGTTTGGAGACGGGTG
	CBX4-P1P2-1	CBX4	GGACAACTGAGCCCGGGCCG	GACTGAGCCCGGGCCG	GAACGGCAGGAGCAGCTGAT	CACCCGTCTCGCACCGACTGAGCCCGGGCCGGTTTGAGAGCTAAGCAGAAAGCTGCATAGCAAGTTCAAATAAGGCTAGTCCGTACACAACTTGAAAAAGTGGCAGCCGAGTCGGCTGCTTTTTTTTCAGCTCCATATTTAGCATGTCGCTATGTGTTCTGGGAAACTTGACCTAAGTGTAAAGTTGAGATTTCCTTCAGGTTTATATAGTTCTGTATGAGACCACTCTTTCCCGAACGGCAGGAGCAGCTGATGTTTGGAGACGGGTG
	CBX4-P1P2-2	CBX4	GCCATGGAGCTGCCAGCTGT	GGAGCTGCCAGCTGT	GGGGGCCAAAGGCTACCTGG	CACCCGTCTCGCACCGGAGCTGCCAGCTGTGTTTGAGAGCTAAGCAGAAAGCTGCATAGCAAGTTCAAATAAGGCTAGTCCGTACACAACTTGAAAAAGTGGCAGCCGAGTCGGCTGCTTTTTTTTCAGCTCCATATTTAGCATGTCGCTATGTGTTCTGGGAAACTTGACCTAAGTGTAAAGTTGAGATTTCCTTCAGGTTTATATAGTTCTGTATGAGACCACTCTTTCCCGGGGGCCAAAGGCTACCTGGGTTTGGAGACGGGTG
	CBX4-P1P2-3	CBX4	GTGGTCGCCCAAGTAAGTCG	GCGCCCAAGTAAGTCG	GCCTTGCAAGATATAACACGT	CACCCGTCTCGCACCGCGCCCAAGTAAGTCGGTTTGAGAGCTAAGCAGAAAGCTGCATAGCAAGTTCAAATAAGGCTAGTCCGTACACAACTTGAAAAAGTGGCAGCCGAGTCGGCTGCTTTTTTTTCAGCTCCATATTTAGCATGTCGCTATGTGTTCTGGGAAACTTGACCTAAGTGTAAAGTTGAGATTTCCTTCAGGTTTATATAGTTCTGTATGAGACCACTCTTTCCCGCCTTGCAAGATATAACACGTGTTTGGAGACGGGTG
	CBX5-P1P2-1	CBX5	GGTTGGCGTTGCGCAGAAGG	GCGTTGCGCAGAAGG	GGAACCAGAAAAGATCATTG	CACCCGTCTCGCACCGCGTTGCGCAGAAGGGTTTGAGAGCTAAGCAGAAAGCTGCATAGCAAGTTCAAATAAGGCTAGTCCGTACACAACTTGAAAAAGTGGCAGCCGAGTCGGCTGCTTTTTTTTCAGCTCCATATTTAGCATGTCGCTATGTGTTCTGGGAAACTTGACCTAAGTGTAAAGTTGAGATTTCCTTCAGGTTTATATAGTTCTGTATGAGACCACTCTTTCCCGGAACCAGAAAAGATCATTGGTTTGGAGACGGGTG
	CBX5-P1P2-2	CBX5	GGCCTCACCATACAGGAACA	GCACCATACAGGAACA	GGATGAGGAGGAGTATGTTG	CACCCGTCTCGCACCGCACCATACAGGAACAGTTTGAGAGCTAAGCAGAAAGCTGCATAGCAAGTTCAAATAAGGCTAGTCCGTACACAACTTGAAAAAGTGGCAGCCGAGTCGGCTGCTTTTTTTTCAGCTCCATATTTAGCATGTCGCTATGTGTTCTGGGAAACTTGACCTAAGTGTAAAGTTGAGATTTCCTTCAGGTTTATATAGTTCTGTATGAGACCACTCTTTCCCGGATGAGGAGGAGTATGTTGGTTTGGAGACGGGTG
	CBX5-P1P2-3	CBX5	GCGCAGGGAAGGATCCGTTT	GGGAAGGATCCGTTT	GTAAATTCAGAAATTAGCTCA	CACCCGTCTCGCACCGGGAAGGATCCGTTTGTTTGAGAGCTAAGCAGAAAGCTGCATAGCAAGTTCAAATAAGGCTAGTCCGTACACAACTTGAAAAAGTGGCAGCCGAGTCGGCTGCTTTTTTTTCAGCTCCATATTTAGCATGTCGCTATGTGTTCTGGGAAACTTGACCTAAGTGTAAAGTTGAGATTTCCTTCAGGTTTATATAGTTCTGTATGAGACCACTCTTTCCCGTAAATTCAGAAATTAGCTCAGTTTGGAGACGGGTG
	CBX6-P1P2-1	CBX6	GcgggcgcAGGGAGTATTAT	GcgcAGGGAGTATTAT	GACTCGGCAGGTACAGCACTT	CACCCGTCTCGCACCGcgcAGGGAGTATTATGTTTGAGAGCTAAGCAGAAAGCTGCATAGCAAGTTCAAATAAGGCTAGTCCGTACACAACTTGAAAAAGTGGCAGCCGAGTCGGCTGCTTTTTTTTCAGCTCCATATTTAGCATGTCGCTATGTGTTCTGGGAAACTTGACCTAAGTGTAAAGTTGAGATTTCCTTCAGGTTTATATAGTTCTGTATGAGACCACTCTTTCCCGACTCGGCAGGTACAGCACTTGTTTGGAGACGGGTG
	CBX6-P1P2-2	CBX6	GAGGGAGTATTATGGGCTGT	GAGTATTATGGGCTGT	GGGGACGGCGGGACATACGG	CACCCGTCTCGCACCGAGTATTATGGGCTGTGTTTGAGAGCTAAGCAGAAAGCTGCATAGCAAGTTCAAATAAGGCTAGTCCGTACACAACTTGAAAAAGTGGCAGCCGAGTCGGCTGCTTTTTTTTCAGCTCCATATTTAGCATGTCGCTATGTGTTCTGGGAAACTTGACCTAAGTGTAAAGTTGAGATTTCCTTCAGGTTTATATAGTTCTGTATGAGACCACTCTTTCCCGGGGACGGCGGGACATACGGGTTTGGAGACGGGTG
	CBX6-P1P2-3	CBX6	GCCTgcgcccgcggccggtg	Gcgcccgcggccggtg	GTGTGGCGGATCTGTGTACGC	CACCCGTCTCGCACCGcgcccgcggccggtgGTTTGAGAGCTAAGCAGAAAGCTGCATAGCAAGTTCAAATAAGGCTAGTCCGTACACAACTTGAAAAAGTGGCAGCCGAGTCGGCTGCTTTTTTTTCAGCTCCATATTTAGCATGTCGCTATGTGTTCTGGGAAACTTGACCTAAGTGTAAAGTTGAGATTTCCTTCAGGTTTATATAGTTCTGTATGAGACCACTCTTTCCCGTGTGGCGGATCTGTGTACGCGTTTGGAGACGGGTG
	CBX7-P1P2-1	CBX7	GCTGTCAGCCATCGGCGAGC	GCAGCCATCGGCGAGC	GAGGAGAGAGACCGAGCATCG	CACCCGTCTCGCACCGCAGCCATCGGCGAGCGTTTGAGAGCTAAGCAGAAAGCTGCATAGCAAGTTCAAATAAGGCTAGTCCGTACACAACTTGAAAAAGTGGCAGCCGAGTCGGCTGCTTTTTTTTCAGCTCCATATTTAGCATGTCGCTATGTGTTCTGGGAAACTTGACCTAAGTGTAAAGTTGAGATTTCCTTCAGGTTTATATAGTTCTGTATGAGACCACTCTTTCCCGAGGAGAGAGACCGAGCATCGGTTTGGAGACGGGTG
	CBX7-P1P2-2	CBX7	GcgcgtgcgcgcccgGACGA	GtgcgcgcccgGACGA	GGAGCCAGAAGAGCACATCT	CACCCGTCTCGCACCGtgcgcgcccgGACGAGTTTGAGAGCTAAGCAGAAAGCTGCATAGCAAGTTCAAATAAGGCTAGTCCGTACACAACTTGAAAAAGTGGCAGCCGAGTCGGCTGCTTTTTTTTCAGCTCCATATTTAGCATGTCGCTATGTGTTCTGGGAAACTTGACCTAAGTGTAAAGTTGAGATTTCCTTCAGGTTTATATAGTTCTGTATGAGACCACTCTTTCCCGGAGCCAGAAGAGCACATCTGTTTGGAGACGGGTG
	CBX7-P1P2-3	CBX7	GGACGGGAGGGACCCCACTG	GGAGGGACCCCACTG	GTCTCCCCAGGTACAGCACGT	CACCCGTCTCGCACCGGAGGGACCCCACTGGTTTGAGAGCTAAGCAGAAAGCTGCATAGCAAGTTCAAATAAGGCTAGTCCGTACACAACTTGAAAAAGTGGCAGCCGAGTCGGCTGCTTTTTTTTCAGCTCCATATTTAGCATGTCGCTATGTGTTCTGGGAAACTTGACCTAAGTGTAAAGTTGAGATTTCCTTCAGGTTTATATAGTTCTGTATGAGACCACTCTTTCCCGTCTCCCCAGGTACAGCACGTGTTTGGAGACGGGTG
	CBX8-P1P2-1	CBX8	GTGCTCCTGGAAGCGGCCAA	GCCTGGAAGCGGCCAA	GAAAGAGAGATGGAGCTCTA	CACCCGTCTCGCACCGCCTGGAAGCGGCCAAGTTTGAGAGCTAAGCAGAAAGCTGCATAGCAAGTTCAAATAAGGCTAGTCCGTACACAACTTGAAAAAGTGGCAGCCGAGTCGGCTGCTTTTTTTTCAGCTCCATATTTAGCATGTCGCTATGTGTTCTGGGAAACTTGACCTAAGTGTAAAGTTGAGATTTCCTTCAGGTTTATATAGTTCTGTATGAGACCACTCTTTCCCGAAAGAGAGATGGAGCTCTAGTTTGGAGACGGGTG
	CBX8-P1P2-2	CBX8	GGACTCGCCGCTTCCCCCCT	GCGCCGCTTCCCCCCT	GAGTCAACATGGAGCTTTCAG	CACCCGTCTCGCACCGCGCCGCTTCCCCCCTGTTTGAGAGCTAAGCAGAAAGCTGCATAGCAAGTTCAAATAAGGCTAGTCCGTACACAACTTGAAAAAGTGGCAGCCGAGTCGGCTGCTTTTTTTTCAGCTCCATATTTAGCATGTCGCTATGTGTTCTGGGAAACTTGACCTAAGTGTAAAGTTGAGATTTCCTTCAGGTTTATATAGTTCTGTATGAGACCACTCTTTCCCGAGTCAACATGGAGCTTTCAGGTTTGGAGACGGGTG
	CBX8-P1P2-3	CBX8	GGGGAAGCGGCGAGTCAACA	GAGCGGCGAGTCAACA	GTACAGCACATGGGAACCGG	CACCCGTCTCGCACCGAGCGGCGAGTCAACAGTTTGAGAGCTAAGCAGAAAGCTGCATAGCAAGTTCAAATAAGGCTAGTCCGTACACAACTTGAAAAAGTGGCAGCCGAGTCGGCTGCTTTTTTTTCAGCTCCATATTTAGCATGTCGCTATGTGTTCTGGGAAACTTGACCTAAGTGTAAAGTTGAGATTTCCTTCAGGTTTATATAGTTCTGTATGAGACCACTCTTTCCCGTACAGCACATGGGAACCGGGTTTGGAGACGGGTG
	CCDC101-P1P2-1	CCDC101	GGAGACCTCCGGCGAAACGC	GCCTCCGGCGAAACGC	GATCAGGGCGCGGTAGAAGC	CACCCGTCTCGCACCGCCTCCGGCGAAACGCGTTTGAGAGCTAAGCAGAAAGCTGCATAGCAAGTTCAAATAAGGCTAGTCCGTACACAACTTGAAAAAGTGGCAGCCGAGTCGGCTGCTTTTTTTTCAGCTCCATATTTAGCATGTCGCTATGTGTTCTGGGAAACTTGACCTAAGTGTAAAGTTGAGATTTCCTTCAGGTTTATATAGTTCTGTATGAGACCACTCTTTCCCGATCAGGGCGCGGTAGAAGCGTTTGGAGACGGGTG
	CCDC101-P1P2-2	CCDC101	GGGCGAAACGCGGGAGCGAA	GAAACGCGGGAGCGAA	GTGTGGCTCAGAGATACGTGG	CACCCGTCTCGCACCGAAACGCGGGAGCGAAGTTTGAGAGCTAAGCAGAAAGCTGCATAGCAAGTTCAAATAAGGCTAGTCCGTACACAACTTGAAAAAGTGGCAGCCGAGTCGGCTGCTTTTTTTTCAGCTCCATATTTAGCATGTCGCTATGTGTTCTGGGAAACTTGACCTAAGTGTAAAGTTGAGATTTCCTTCAGGTTTATATAGTTCTGTATGAGACCACTCTTTCCCGTGTGGCTCAGAGATACGTGGGTTTGGAGACGGGTG
	CCDC101-P1P2-3	CCDC101	GACCTGCGTTCGAAGATTGG	GCGTTCGAAGATTGG	GAGGACCGAGTAGTCATCCTG	CACCCGTCTCGCACCGCGTTCGAAGATTGGGTTTGAGAGCTAAGCAGAAAGCTGCATAGCAAGTTCAAATAAGGCTAGTCCGTACACAACTTGAAAAAGTGGCAGCCGAGTCGGCTGCTTTTTTTTCAGCTCCATATTTAGCATGTCGCTATGTGTTCTGGGAAACTTGACCTAAGTGTAAAGTTGAGATTTCCTTCAGGTTTATATAGTTCTGTATGAGACCACTCTTTCCCGAGGACCGAGTAGTCATCCTGGTTTGGAGACGGGTG
	CCDC79-P1P2-1	CCDC79	GGGGCTCGCAAGTCCTGCGT	GTCGCAAGTCCTGCGT	GCAGTTGTGAAGCACAAATG	CACCCGTCTCGCACCGTCGCAAGTCCTGCGTGTTTGAGAGCTAAGCAGAAAGCTGCATAGCAAGTTCAAATAAGGCTAGTCCGTACACAACTTGAAAAAGTGGCAGCCGAGTCGGCTGCTTTTTTTTCAGCTCCATATTTAGCATGTCGCTATGTGTTCTGGGAAACTTGACCTAAGTGTAAAGTTGAGATTTCCTTCAGGTTTATATAGTTCTGTATGAGACCACTCTTTCCCGCAGTTGTGAAGCACAAATGGTTTGGAGACGGGTG
	CCDC79-P1P2-2	CCDC79	GTTGCGAGCCCTGGTCAGAG	GAGCCCTGGTCAGAG	GAGAGCACTGGAGGAAAGCAA	CACCCGTCTCGCACCGAGCCCTGGTCAGAGGTTTGAGAGCTAAGCAGAAAGCTGCATAGCAAGTTCAAATAAGGCTAGTCCGTACACAACTTGAAAAAGTGGCAGCCGAGTCGGCTGCTTTTTTTTCAGCTCCATATTTAGCATGTCGCTATGTGTTCTGGGAAACTTGACCTAAGTGTAAAGTTGAGATTTCCTTCAGGTTTATATAGTTCTGTATGAGACCACTCTTTCCCGAGAGCACTGGAGGAAAGCAAGTTTGGAGACGGGTG
	CCDC79-P1P2-3	CCDC79	GGAGCTTAGGTGGCCCCTCC	GTTAGGTGGCCCCTCC	GTGACTTTGTGACGATCACAT	CACCCGTCTCGCACCGTTAGGTGGCCCCTCCGTTTGAGAGCTAAGCAGAAAGCTGCATAGCAAGTTCAAATAAGGCTAGTCCGTACACAACTTGAAAAAGTGGCAGCCGAGTCGGCTGCTTTTTTTTCAGCTCCATATTTAGCATGTCGCTATGTGTTCTGGGAAACTTGACCTAAGTGTAAAGTTGAGATTTCCTTCAGGTTTATATAGTTCTGTATGAGACCACTCTTTCCCGTGACTTTGTGACGATCACATGTTTGGAGACGGGTG
	CDA-P1P2-1	CDA	GCAGGGACACACCCAAGGGG	GACACACCCAAGGGG	GCTGCAGGCAAGTCATGAGAG	CACCCGTCTCGCACCGACACACCCAAGGGGGTTTGAGAGCTAAGCAGAAAGCTGCATAGCAAGTTCAAATAAGGCTAGTCCGTACACAACTTGAAAAAGTGGCAGCCGAGTCGGCTGCTTTTTTTTCAGCTCCATATTTAGCATGTCGCTATGTGTTCTGGGAAACTTGACCTAAGTGTAAAGTTGAGATTTCCTTCAGGTTTATATAGTTCTGTATGAGACCACTCTTTCCCGCTGCAGGCAAGTCATGAGAGGTTTGGAGACGGGTG
	CDA-P1P2-2	CDA	GGCTGCAGGGACACACCCAA	GCAGGGACACACCCAA	GTGAACGGACCGCTATCCAGA	CACCCGTCTCGCACCGCAGGGACACACCCAAGTTTGAGAGCTAAGCAGAAAGCTGCATAGCAAGTTCAAATAAGGCTAGTCCGTACACAACTTGAAAAAGTGGCAGCCGAGTCGGCTGCTTTTTTTTCAGCTCCATATTTAGCATGTCGCTATGTGTTCTGGGAAACTTGACCTAAGTGTAAAGTTGAGATTTCCTTCAGGTTTATATAGTTCTGTATGAGACCACTCTTTCCCGTGAACGGACCGCTATCCAGAGTTTGGAGACGGGTG
	CDA-P1P2-3	CDA	GTGGGCCATGTTGGTACCCC	GCCATGTTGGTACCCC	GAAAATGCCTGCTACCCGCT	CACCCGTCTCGCACCGCCATGTTGGTACCCCGTTTGAGAGCTAAGCAGAAAGCTGCATAGCAAGTTCAAATAAGGCTAGTCCGTACACAACTTGAAAAAGTGGCAGCCGAGTCGGCTGCTTTTTTTTCAGCTCCATATTTAGCATGTCGCTATGTGTTCTGGGAAACTTGACCTAAGTGTAAAGTTGAGATTTCCTTCAGGTTTATATAGTTCTGTATGAGACCACTCTTTCCCGAAAATGCCTGCTACCCGCTGTTTGGAGACGGGTG
	CDC34-P1P2-1	CDC34	GgccAAGGCAAGCGCCGGTG	GAGGCAAGCGCCGGTG	GGGCGATCTATACAACTGGG	CACCCGTCTCGCACCGAGGCAAGCGCCGGTGGTTTGAGAGCTAAGCAGAAAGCTGCATAGCAAGTTCAAATAAGGCTAGTCCGTACACAACTTGAAAAAGTGGCAGCCGAGTCGGCTGCTTTTTTTTCAGCTCCATATTTAGCATGTCGCTATGTGTTCTGGGAAACTTGACCTAAGTGTAAAGTTGAGATTTCCTTCAGGTTTATATAGTTCTGTATGAGACCACTCTTTCCCGGGCGATCTATACAACTGGGGTTTGGAGACGGGTG
	CDC34-P1P2-2	CDC34	GTGGAGCGCTCGGGGTCCCC	GCGCTCGGGGTCCCC	GTGGCACCCTAACATCTACG	CACCCGTCTCGCACCGCGCTCGGGGTCCCCGTTTGAGAGCTAAGCAGAAAGCTGCATAGCAAGTTCAAATAAGGCTAGTCCGTACACAACTTGAAAAAGTGGCAGCCGAGTCGGCTGCTTTTTTTTCAGCTCCATATTTAGCATGTCGCTATGTGTTCTGGGAAACTTGACCTAAGTGTAAAGTTGAGATTTCCTTCAGGTTTATATAGTTCTGTATGAGACCACTCTTTCCCGTGGCACCCTAACATCTACGGTTTGGAGACGGGTG
	CDC34-P1P2-3	CDC34	GCAGAGCTGCTGGAGCGCTC	GCTGCTGGAGCGCTC	GAGGAAGTGGAAAGAGAGCAA	CACCCGTCTCGCACCGCTGCTGGAGCGCTCGTTTGAGAGCTAAGCAGAAAGCTGCATAGCAAGTTCAAATAAGGCTAGTCCGTACACAACTTGAAAAAGTGGCAGCCGAGTCGGCTGCTTTTTTTTCAGCTCCATATTTAGCATGTCGCTATGTGTTCTGGGAAACTTGACCTAAGTGTAAAGTTGAGATTTCCTTCAGGTTTATATAGTTCTGTATGAGACCACTCTTTCCCGAGGAAGTGGAAAGAGAGCAAGTTTGGAGACGGGTG
Essential	CDC5L-P1P2-1	CDC5L	GTAAGGCGCTTTGGCCAGAG	GCGCTTTGGCCAGAG	GTGGGCAGAGCCGCTACACAC	CACCCGTCTCGCACCGCGCTTTGGCCAGAGGTTTGAGAGCTAAGCAGAAAGCTGCATAGCAAGTTCAAATAAGGCTAGTCCGTACACAACTTGAAAAAGTGGCAGCCGAGTCGGCTGCTTTTTTTTCAGCTCCATATTTAGCATGTCGCTATGTGTTCTGGGAAACTTGACCTAAGTGTAAAGTTGAGATTTCCTTCAGGTTTATATAGTTCTGTATGAGACCACTCTTTCCCGTGGGCAGAGCCGCTACACACGTTTGGAGACGGGTG
Essential	CDC5L-P1P2-2	CDC5L	GGTAACAGCGATTGGGCCAC	GCAGCGATTGGGCCAC	GAAGTCACTCTCATGCAATG	CACCCGTCTCGCACCGCAGCGATTGGGCCACGTTTGAGAGCTAAGCAGAAAGCTGCATAGCAAGTTCAAATAAGGCTAGTCCGTACACAACTTGAAAAAGTGGCAGCCGAGTCGGCTGCTTTTTTTTCAGCTCCATATTTAGCATGTCGCTATGTGTTCTGGGAAACTTGACCTAAGTGTAAAGTTGAGATTTCCTTCAGGTTTATATAGTTCTGTATGAGACCACTCTTTCCCGAAGTCACTCTCATGCAATGGTTTGGAGACGGGTG
Essential	CDC5L-P1P2-3	CDC5L	GAGGTCGCGCTTGGAGGAAG	GCGCGCTTGGAGGAAG	GAGTTGATGCCAACTCAGTGG	CACCCGTCTCGCACCGCGCGCTTGGAGGAAGGTTTGAGAGCTAAGCAGAAAGCTGCATAGCAAGTTCAAATAAGGCTAGTCCGTACACAACTTGAAAAAGTGGCAGCCGAGTCGGCTGCTTTTTTTTCAGCTCCATATTTAGCATGTCGCTATGTGTTCTGGGAAACTTGACCTAAGTGTAAAGTTGAGATTTCCTTCAGGTTTATATAGTTCTGTATGAGACCACTCTTTCCCGAGTTGATGCCAACTCAGTGGGTTTGGAGACGGGTG
	CDC6-P1P2-1	CDC6	GGGCCACGACCACTGAACGG	GACGACCACTGAACGG	GATAGCGTGTACAATACATCC	CACCCGTCTCGCACCGACGACCACTGAACGGGTTTGAGAGCTAAGCAGAAAGCTGCATAGCAAGTTCAAATAAGGCTAGTCCGTACACAACTTGAAAAAGTGGCAGCCGAGTCGGCTGCTTTTTTTTCAGCTCCATATTTAGCATGTCGCTATGTGTTCTGGGAAACTTGACCTAAGTGTAAAGTTGAGATTTCCTTCAGGTTTATATAGTTCTGTATGAGACCACTCTTTCCCGATAGCGTGTACAATACATCCGTTTGGAGACGGGTG
	CDC6-P1P2-2	CDC6	GAAGACGCGCGATTGCGGCA	GCGCGCGATTGCGGCA	GAATAGCTGGGAATACAGCCT	CACCCGTCTCGCACCGCGCGCGATTGCGGCAGTTTGAGAGCTAAGCAGAAAGCTGCATAGCAAGTTCAAATAAGGCTAGTCCGTACACAACTTGAAAAAGTGGCAGCCGAGTCGGCTGCTTTTTTTTCAGCTCCATATTTAGCATGTCGCTATGTGTTCTGGGAAACTTGACCTAAGTGTAAAGTTGAGATTTCCTTCAGGTTTATATAGTTCTGTATGAGACCACTCTTTCCCGAATAGCTGGGAATACAGCCTGTTTGGAGACGGGTG
	CDC6-P1P2-3	CDC6	GCCCTGAACAAACTGCACAG	GAACAAACTGCACAG	GATGGCTAAGCAATTCTCACT	CACCCGTCTCGCACCGAACAAACTGCACAGGTTTGAGAGCTAAGCAGAAAGCTGCATAGCAAGTTCAAATAAGGCTAGTCCGTACACAACTTGAAAAAGTGGCAGCCGAGTCGGCTGCTTTTTTTTCAGCTCCATATTTAGCATGTCGCTATGTGTTCTGGGAAACTTGACCTAAGTGTAAAGTTGAGATTTCCTTCAGGTTTATATAGTTCTGTATGAGACCACTCTTTCCCGATGGCTAAGCAATTCTCACTGTTTGGAGACGGGTG
	CDCA2-P1P2-1	CDCA2	GGGTCAGCCGTCGGGACCTC	GAGCCGTCGGGACCTC	GTTACTGTGGAAAAGTTCAA	CACCCGTCTCGCACCGAGCCGTCGGGACCTCGTTTGAGAGCTAAGCAGAAAGCTGCATAGCAAGTTCAAATAAGGCTAGTCCGTACACAACTTGAAAAAGTGGCAGCCGAGTCGGCTGCTTTTTTTTCAGCTCCATATTTAGCATGTCGCTATGTGTTCTGGGAAACTTGACCTAAGTGTAAAGTTGAGATTTCCTTCAGGTTTATATAGTTCTGTATGAGACCACTCTTTCCCGTTACTGTGGAAAAGTTCAAGTTTGGAGACGGGTG
	CDCA2-P1P2-2	CDCA2	GCGCAGGCCAGGATCAGCGC	GGCCAGGATCAGCGC	GATGTGTCTAGAGAGCTTAC	CACCCGTCTCGCACCGGCCAGGATCAGCGCGTTTGAGAGCTAAGCAGAAAGCTGCATAGCAAGTTCAAATAAGGCTAGTCCGTACACAACTTGAAAAAGTGGCAGCCGAGTCGGCTGCTTTTTTTTCAGCTCCATATTTAGCATGTCGCTATGTGTTCTGGGAAACTTGACCTAAGTGTAAAGTTGAGATTTCCTTCAGGTTTATATAGTTCTGTATGAGACCACTCTTTCCCGATGTGTCTAGAGAGCTTACGTTTGGAGACGGGTG
	CDCA2-P1P2-3	CDCA2	GCAGGTGCGGCGTGAGAGGT	GTGCGGCGTGAGAGGT	GAGCAATGAAACGAATCAGA	CACCCGTCTCGCACCGTGCGGCGTGAGAGGTGTTTGAGAGCTAAGCAGAAAGCTGCATAGCAAGTTCAAATAAGGCTAGTCCGTACACAACTTGAAAAAGTGGCAGCCGAGTCGGCTGCTTTTTTTTCAGCTCCATATTTAGCATGTCGCTATGTGTTCTGGGAAACTTGACCTAAGTGTAAAGTTGAGATTTCCTTCAGGTTTATATAGTTCTGTATGAGACCACTCTTTCCCGAGCAATGAAACGAATCAGAGTTTGGAGACGGGTG
	CDCA7L-P1P2-1	CDCA7L	GTGGTGAGTCCGGGCTCCCG	GAGTCCGGGCTCCCG	GATGCCTGCGGAACCGCTATG	CACCCGTCTCGCACCGAGTCCGGGCTCCCGGTTTGAGAGCTAAGCAGAAAGCTGCATAGCAAGTTCAAATAAGGCTAGTCCGTACACAACTTGAAAAAGTGGCAGCCGAGTCGGCTGCTTTTTTTTCAGCTCCATATTTAGCATGTCGCTATGTGTTCTGGGAAACTTGACCTAAGTGTAAAGTTGAGATTTCCTTCAGGTTTATATAGTTCTGTATGAGACCACTCTTTCCCGATGCCTGCGGAACCGCTATGGTTTGGAGACGGGTG
	CDCA7L-P1P2-2	CDCA7L	GGCCCGGACTCACCACGGCC	GGACTCACCACGGCC	GAGTTCTGTGGACCATGCCTG	CACCCGTCTCGCACCGGACTCACCACGGCCGTTTGAGAGCTAAGCAGAAAGCTGCATAGCAAGTTCAAATAAGGCTAGTCCGTACACAACTTGAAAAAGTGGCAGCCGAGTCGGCTGCTTTTTTTTCAGCTCCATATTTAGCATGTCGCTATGTGTTCTGGGAAACTTGACCTAAGTGTAAAGTTGAGATTTCCTTCAGGTTTATATAGTTCTGTATGAGACCACTCTTTCCCGAGTTCTGTGGACCATGCCTGGTTTGGAGACGGGTG
	CDCA7L-P1P2-3	CDCA7L	GCGCCGGGCCGTGGTGAGTC	GGGCCGTGGTGAGTC	GAGCTACTGTCGGAAGCGTGA	CACCCGTCTCGCACCGGGCCGTGGTGAGTCGTTTGAGAGCTAAGCAGAAAGCTGCATAGCAAGTTCAAATAAGGCTAGTCCGTACACAACTTGAAAAAGTGGCAGCCGAGTCGGCTGCTTTTTTTTCAGCTCCATATTTAGCATGTCGCTATGTGTTCTGGGAAACTTGACCTAAGTGTAAAGTTGAGATTTCCTTCAGGTTTATATAGTTCTGTATGAGACCACTCTTTCCCGAGCTACTGTCGGAAGCGTGAGTTTGGAGACGGGTG
Essential	CDK17-P1P2-1	CDK17	GTCCTCCGGGGAACAGGCGG	GCCGGGGAACAGGCGG	GAACCAAGAAGCACATCAGG	CACCCGTCTCGCACCGCCGGGGAACAGGCGGGTTTGAGAGCTAAGCAGAAAGCTGCATAGCAAGTTCAAATAAGGCTAGTCCGTACACAACTTGAAAAAGTGGCAGCCGAGTCGGCTGCTTTTTTTTCAGCTCCATATTTAGCATGTCGCTATGTGTTCTGGGAAACTTGACCTAAGTGTAAAGTTGAGATTTCCTTCAGGTTTATATAGTTCTGTATGAGACCACTCTTTCCCGAACCAAGAAGCACATCAGGGTTTGGAGACGGGTG
Essential	CDK17-P1P2-2	CDK17	GCTCTCCTCCGGGGAACAGG	GCCTCCGGGGAACAGG	GTGTGTGAACAATGTCATGTA	CACCCGTCTCGCACCGCCTCCGGGGAACAGGGTTTGAGAGCTAAGCAGAAAGCTGCATAGCAAGTTCAAATAAGGCTAGTCCGTACACAACTTGAAAAAGTGGCAGCCGAGTCGGCTGCTTTTTTTTCAGCTCCATATTTAGCATGTCGCTATGTGTTCTGGGAAACTTGACCTAAGTGTAAAGTTGAGATTTCCTTCAGGTTTATATAGTTCTGTATGAGACCACTCTTTCCCGTGTGTGAACAATGTCATGTAGTTTGGAGACGGGTG
Essential	CDK17-P1P2-3	CDK17	GGCCTCCGCCTGTTCCCCGG	GCCGCCTGTTCCCCGG	GGCATTAAAAGAGATCCGAT	CACCCGTCTCGCACCGCCGCCTGTTCCCCGGGTTTGAGAGCTAAGCAGAAAGCTGCATAGCAAGTTCAAATAAGGCTAGTCCGTACACAACTTGAAAAAGTGGCAGCCGAGTCGGCTGCTTTTTTTTCAGCTCCATATTTAGCATGTCGCTATGTGTTCTGGGAAACTTGACCTAAGTGTAAAGTTGAGATTTCCTTCAGGTTTATATAGTTCTGTATGAGACCACTCTTTCCCGGCATTAAAAGAGATCCGATGTTTGGAGACGGGTG
	CDK2AP1-P1P2-1	CDK2AP1	GCGCCGCCGCAGTCTCACCC	GCCGCAGTCTCACCC	GGTGCCCCAAAGCAAATACG	CACCCGTCTCGCACCGCCGCAGTCTCACCCGTTTGAGAGCTAAGCAGAAAGCTGCATAGCAAGTTCAAATAAGGCTAGTCCGTACACAACTTGAAAAAGTGGCAGCCGAGTCGGCTGCTTTTTTTTCAGCTCCATATTTAGCATGTCGCTATGTGTTCTGGGAAACTTGACCTAAGTGTAAAGTTGAGATTTCCTTCAGGTTTATATAGTTCTGTATGAGACCACTCTTTCCCGGTGCCCCAAAGCAAATACGGTTTGGAGACGGGTG
	CDK2AP1-P1P2-2	CDK2AP1	GCGCCCCTGCGCCGCACCCG	GCCTGCGCCGCACCCG	GCCATGGAGAGGCTGAAGCG	CACCCGTCTCGCACCGCCTGCGCCGCACCCGGTTTGAGAGCTAAGCAGAAAGCTGCATAGCAAGTTCAAATAAGGCTAGTCCGTACACAACTTGAAAAAGTGGCAGCCGAGTCGGCTGCTTTTTTTTCAGCTCCATATTTAGCATGTCGCTATGTGTTCTGGGAAACTTGACCTAAGTGTAAAGTTGAGATTTCCTTCAGGTTTATATAGTTCTGTATGAGACCACTCTTTCCCGCCATGGAGAGGCTGAAGCGGTTTGGAGACGGGTG
	CDK2AP1-P1P2-3	CDK2AP1	GCGGGCCGCGCCGGCAAATA	GCCGCGCCGGCAAATA	GACTACGGGCCACCGTCCCT	CACCCGTCTCGCACCGCCGCGCCGGCAAATAGTTTGAGAGCTAAGCAGAAAGCTGCATAGCAAGTTCAAATAAGGCTAGTCCGTACACAACTTGAAAAAGTGGCAGCCGAGTCGGCTGCTTTTTTTTCAGCTCCATATTTAGCATGTCGCTATGTGTTCTGGGAAACTTGACCTAAGTGTAAAGTTGAGATTTCCTTCAGGTTTATATAGTTCTGTATGAGACCACTCTTTCCCGACTACGGGCCACCGTCCCTGTTTGGAGACGGGTG
	CDK3-P1P2-1	CDK3	GACAGCGGCCCAGACAGAGG	GCGGCCCAGACAGAGG	GCTGCCCAAGAGAATCTCGG	CACCCGTCTCGCACCGCGGCCCAGACAGAGGGTTTGAGAGCTAAGCAGAAAGCTGCATAGCAAGTTCAAATAAGGCTAGTCCGTACACAACTTGAAAAAGTGGCAGCCGAGTCGGCTGCTTTTTTTTCAGCTCCATATTTAGCATGTCGCTATGTGTTCTGGGAAACTTGACCTAAGTGTAAAGTTGAGATTTCCTTCAGGTTTATATAGTTCTGTATGAGACCACTCTTTCCCGCTGCCCAAGAGAATCTCGGGTTTGGAGACGGGTG
	CDK3-P1P2-2	CDK3	GGACATCGCCCCCTCTGTCT	GTCGCCCCCTCTGTCT	GGCCTTGTACACCACCCCAT	CACCCGTCTCGCACCGTCGCCCCCTCTGTCTGTTTGAGAGCTAAGCAGAAAGCTGCATAGCAAGTTCAAATAAGGCTAGTCCGTACACAACTTGAAAAAGTGGCAGCCGAGTCGGCTGCTTTTTTTTCAGCTCCATATTTAGCATGTCGCTATGTGTTCTGGGAAACTTGACCTAAGTGTAAAGTTGAGATTTCCTTCAGGTTTATATAGTTCTGTATGAGACCACTCTTTCCCGGCCTTGTACACCACCCCATGTTTGGAGACGGGTG
	CDK3-P1P2-3	CDK3	GACCGGCCCCAGCCACGACG	GCCCCAGCCACGACG	GCGGAGAGGGCACCTATGGGG	CACCCGTCTCGCACCGCCCCAGCCACGACGGTTTGAGAGCTAAGCAGAAAGCTGCATAGCAAGTTCAAATAAGGCTAGTCCGTACACAACTTGAAAAAGTGGCAGCCGAGTCGGCTGCTTTTTTTTCAGCTCCATATTTAGCATGTCGCTATGTGTTCTGGGAAACTTGACCTAAGTGTAAAGTTGAGATTTCCTTCAGGTTTATATAGTTCTGTATGAGACCACTCTTTCCCGCGGAGAGGGCACCTATGGGGGTTTGGAGACGGGTG
	CDK5-P1P2-1	CDK5	GTAAAACCGAGGGCCCGCAG	GACCGAGGGCCCGCAG	GCCCCAAAGAGGACATCCGGT	CACCCGTCTCGCACCGACCGAGGGCCCGCAGGTTTGAGAGCTAAGCAGAAAGCTGCATAGCAAGTTCAAATAAGGCTAGTCCGTACACAACTTGAAAAAGTGGCAGCCGAGTCGGCTGCTTTTTTTTCAGCTCCATATTTAGCATGTCGCTATGTGTTCTGGGAAACTTGACCTAAGTGTAAAGTTGAGATTTCCTTCAGGTTTATATAGTTCTGTATGAGACCACTCTTTCCCGCCCCAAAGAGGACATCCGGTGTTTGGAGACGGGTG
	CDK5-P1P2-2	CDK5	GGCCAGAGTCTTAAAACCGA	GAGTCTTAAAACCGA	GTGTGTTCAAGGCCAAAAACC	CACCCGTCTCGCACCGAGTCTTAAAACCGAGTTTGAGAGCTAAGCAGAAAGCTGCATAGCAAGTTCAAATAAGGCTAGTCCGTACACAACTTGAAAAAGTGGCAGCCGAGTCGGCTGCTTTTTTTTCAGCTCCATATTTAGCATGTCGCTATGTGTTCTGGGAAACTTGACCTAAGTGTAAAGTTGAGATTTCCTTCAGGTTTATATAGTTCTGTATGAGACCACTCTTTCCCGTGTGTTCAAGGCCAAAAACCGTTTGGAGACGGGTG
	CDK5-P1P2-3	CDK5	GCAGGCTCCGATCTCAGCAG	GCTCCGATCTCAGCAG	GCGTCCGCTGTTACTCAGCTG	CACCCGTCTCGCACCGCTCCGATCTCAGCAGGTTTGAGAGCTAAGCAGAAAGCTGCATAGCAAGTTCAAATAAGGCTAGTCCGTACACAACTTGAAAAAGTGGCAGCCGAGTCGGCTGCTTTTTTTTCAGCTCCATATTTAGCATGTCGCTATGTGTTCTGGGAAACTTGACCTAAGTGTAAAGTTGAGATTTCCTTCAGGTTTATATAGTTCTGTATGAGACCACTCTTTCCCGCGTCCGCTGTTACTCAGCTGGTTTGGAGACGGGTG
	CDK9-P1P2-1	CDK9	Gcggcggcagcagcgactgg	ggcagcagcgactgg	GATCCTGCATAGGGACATGA	CACCCGTCTCGCACCggcagcagcgactggGTTTGAGAGCTAAGCAGAAAGCTGCATAGCAAGTTCAAATAAGGCTAGTCCGTACACAACTTGAAAAAGTGGCAGCCGAGTCGGCTGCTTTTTTTTCAGCTCCATATTTAGCATGTCGCTATGTGTTCTGGGAAACTTGACCTAAGTGTAAAGTTGAGATTTCCTTCAGGTTTATATAGTTCTGTATGAGACCACTCTTTCCCGATCCTGCATAGGGACATGAGTTTGGAGACGGGTG
	CDK9-P1P2-2	CDK9	GAGACCAGCAGGCAAGCCCG	GCAGCAGGCAAGCCCG	GAAAAGCTGGAGCTGGTCAA	CACCCGTCTCGCACCGCAGCAGGCAAGCCCGGTTTGAGAGCTAAGCAGAAAGCTGCATAGCAAGTTCAAATAAGGCTAGTCCGTACACAACTTGAAAAAGTGGCAGCCGAGTCGGCTGCTTTTTTTTCAGCTCCATATTTAGCATGTCGCTATGTGTTCTGGGAAACTTGACCTAAGTGTAAAGTTGAGATTTCCTTCAGGTTTATATAGTTCTGTATGAGACCACTCTTTCCCGAAAAGCTGGAGCTGGTCAAGTTTGGAGACGGGTG
	CDK9-P1P2-3	CDK9	GGAGATCCCGCTCCCCTCAC	GTCCCGCTCCCCTCAC	GCTCGCAGAAGTCGAACACC	CACCCGTCTCGCACCGTCCCGCTCCCCTCACGTTTGAGAGCTAAGCAGAAAGCTGCATAGCAAGTTCAAATAAGGCTAGTCCGTACACAACTTGAAAAAGTGGCAGCCGAGTCGGCTGCTTTTTTTTCAGCTCCATATTTAGCATGTCGCTATGTGTTCTGGGAAACTTGACCTAAGTGTAAAGTTGAGATTTCCTTCAGGTTTATATAGTTCTGTATGAGACCACTCTTTCCCGCTCGCAGAAGTCGAACACCGTTTGGAGACGGGTG
Non-essential	CDY1-P1P2-1	CDY1	TGTACTACACCAGAGGGTTG	GTACACCAGAGGGTTG	GATGCACCTAGTCCAATCGCA	CACCCGTCTCGCACCGTACACCAGAGGGTTGGTTTGAGAGCTAAGCAGAAAGCTGCATAGCAAGTTCAAATAAGGCTAGTCCGTACACAACTTGAAAAAGTGGCAGCCGAGTCGGCTGCTTTTTTTTCAGCTCCATATTTAGCATGTCGCTATGTGTTCTGGGAAACTTGACCTAAGTGTAAAGTTGAGATTTCCTTCAGGTTTATATAGTTCTGTATGAGACCACTCTTTCCCGATGCACCTAGTCCAATCGCAGTTTGGAGACGGGTG
Non-essential	CDY1-P1P2-2	CDY1	ACCAGGCAGTAAGTATGGAG	GCAGTAAGTATGGAG	GACTTAATATTACAGCGAACG	CACCCGTCTCGCACCGCAGTAAGTATGGAGGTTTGAGAGCTAAGCAGAAAGCTGCATAGCAAGTTCAAATAAGGCTAGTCCGTACACAACTTGAAAAAGTGGCAGCCGAGTCGGCTGCTTTTTTTTCAGCTCCATATTTAGCATGTCGCTATGTGTTCTGGGAAACTTGACCTAAGTGTAAAGTTGAGATTTCCTTCAGGTTTATATAGTTCTGTATGAGACCACTCTTTCCCGACTTAATATTACAGCGAACGGTTTGGAGACGGGTG
Non-essential	CDY1-P1P2-3	CDY1	TCTCCATACTTACTGCCTGG	GATACTTACTGCCTGG	GACGTGACAAAGGGTCCCGG	CACCCGTCTCGCACCGATACTTACTGCCTGGGTTTGAGAGCTAAGCAGAAAGCTGCATAGCAAGTTCAAATAAGGCTAGTCCGTACACAACTTGAAAAAGTGGCAGCCGAGTCGGCTGCTTTTTTTTCAGCTCCATATTTAGCATGTCGCTATGTGTTCTGGGAAACTTGACCTAAGTGTAAAGTTGAGATTTCCTTCAGGTTTATATAGTTCTGTATGAGACCACTCTTTCCCGACGTGACAAAGGGTCCCGGGTTTGGAGACGGGTG
Non-essential	CDY2A-P1P2-1	CDY2A	TGTACTACACCAGAGGGTTG	GTACACCAGAGGGTTG	GACTTAATATTACAGCGAACG	CACCCGTCTCGCACCGTACACCAGAGGGTTGGTTTGAGAGCTAAGCAGAAAGCTGCATAGCAAGTTCAAATAAGGCTAGTCCGTACACAACTTGAAAAAGTGGCAGCCGAGTCGGCTGCTTTTTTTTCAGCTCCATATTTAGCATGTCGCTATGTGTTCTGGGAAACTTGACCTAAGTGTAAAGTTGAGATTTCCTTCAGGTTTATATAGTTCTGTATGAGACCACTCTTTCCCGACTTAATATTACAGCGAACGGTTTGGAGACGGGTG
Non-essential	CDY2A-P1P2-2	CDY2A	CTCTTCTATTTGGTCACCAC	GCTATTTGGTCACCAC	GCGGGACCCTTTGTCACATCC	CACCCGTCTCGCACCGCTATTTGGTCACCACGTTTGAGAGCTAAGCAGAAAGCTGCATAGCAAGTTCAAATAAGGCTAGTCCGTACACAACTTGAAAAAGTGGCAGCCGAGTCGGCTGCTTTTTTTTCAGCTCCATATTTAGCATGTCGCTATGTGTTCTGGGAAACTTGACCTAAGTGTAAAGTTGAGATTTCCTTCAGGTTTATATAGTTCTGTATGAGACCACTCTTTCCCGCGGGACCCTTTGTCACATCCGTTTGGAGACGGGTG
Non-essential	CDY2A-P1P2-3	CDY2A	AGCTTTCTGTACTACACCAG	GTCTGTACTACACCAG	GCAAAGGTCGTATAAGGGGTT	CACCCGTCTCGCACCGTCTGTACTACACCAGGTTTGAGAGCTAAGCAGAAAGCTGCATAGCAAGTTCAAATAAGGCTAGTCCGTACACAACTTGAAAAAGTGGCAGCCGAGTCGGCTGCTTTTTTTTCAGCTCCATATTTAGCATGTCGCTATGTGTTCTGGGAAACTTGACCTAAGTGTAAAGTTGAGATTTCCTTCAGGTTTATATAGTTCTGTATGAGACCACTCTTTCCCGCAAAGGTCGTATAAGGGGTTGTTTGGAGACGGGTG
	CDYL-P1-1	CDYL	GTCTGCACTACACCGGAGAG	GCACTACACCGGAGAG	GCGTCCCGGGCCAAAACACCT	CACCCGTCTCGCACCGCACTACACCGGAGAGGTTTGAGAGCTAAGCAGAAAGCTGCATAGCAAGTTCAAATAAGGCTAGTCCGTACACAACTTGAAAAAGTGGCAGCCGAGTCGGCTGCTTTTTTTTCAGCTCCATATTTAGCATGTCGCTATGTGTTCTGGGAAACTTGACCTAAGTGTAAAGTTGAGATTTCCTTCAGGTTTATATAGTTCTGTATGAGACCACTCTTTCCCGCGTCCCGGGCCAAAACACCTGTTTGGAGACGGGTG
	CDYL-P1-2	CDYL	GGCTCCTCGGAAGCCATGGT	GCTCGGAAGCCATGGT	GCCCAAACCACATCGCAAAG	CACCCGTCTCGCACCGCTCGGAAGCCATGGTGTTTGAGAGCTAAGCAGAAAGCTGCATAGCAAGTTCAAATAAGGCTAGTCCGTACACAACTTGAAAAAGTGGCAGCCGAGTCGGCTGCTTTTTTTTCAGCTCCATATTTAGCATGTCGCTATGTGTTCTGGGAAACTTGACCTAAGTGTAAAGTTGAGATTTCCTTCAGGTTTATATAGTTCTGTATGAGACCACTCTTTCCCGCCCAAACCACATCGCAAAGGTTTGGAGACGGGTG
	CDYL-P1-3	CDYL	GgggcggcgcggCCGGATCG	ggcgcggCCGGATCG	GTTGGCCCGGGACGTTCACTC	CACCCGTCTCGCACCggcgcggCCGGATCGGTTTGAGAGCTAAGCAGAAAGCTGCATAGCAAGTTCAAATAAGGCTAGTCCGTACACAACTTGAAAAAGTGGCAGCCGAGTCGGCTGCTTTTTTTTCAGCTCCATATTTAGCATGTCGCTATGTGTTCTGGGAAACTTGACCTAAGTGTAAAGTTGAGATTTCCTTCAGGTTTATATAGTTCTGTATGAGACCACTCTTTCCCGTTGGCCCGGGACGTTCACTCGTTTGGAGACGGGTG
	CDYL-P2-1	CDYL	GGTTATCATTCTCCCGAGAT	GTCATTCTCCCGAGAT	GCGTCCCGGGCCAAAACACCT	CACCCGTCTCGCACCGTCATTCTCCCGAGATGTTTGAGAGCTAAGCAGAAAGCTGCATAGCAAGTTCAAATAAGGCTAGTCCGTACACAACTTGAAAAAGTGGCAGCCGAGTCGGCTGCTTTTTTTTCAGCTCCATATTTAGCATGTCGCTATGTGTTCTGGGAAACTTGACCTAAGTGTAAAGTTGAGATTTCCTTCAGGTTTATATAGTTCTGTATGAGACCACTCTTTCCCGCGTCCCGGGCCAAAACACCTGTTTGGAGACGGGTG
	CDYL-P2-2	CDYL	GCCAAACAATTGATCATCGA	GACAATTGATCATCGA	GCCCAAACCACATCGCAAAG	CACCCGTCTCGCACCGACAATTGATCATCGAGTTTGAGAGCTAAGCAGAAAGCTGCATAGCAAGTTCAAATAAGGCTAGTCCGTACACAACTTGAAAAAGTGGCAGCCGAGTCGGCTGCTTTTTTTTCAGCTCCATATTTAGCATGTCGCTATGTGTTCTGGGAAACTTGACCTAAGTGTAAAGTTGAGATTTCCTTCAGGTTTATATAGTTCTGTATGAGACCACTCTTTCCCGCCCAAACCACATCGCAAAGGTTTGGAGACGGGTG
	CDYL-P2-3	CDYL	GACAACAACGGGAGCAGGTC	GCAACGGGAGCAGGTC	GTTGGCCCGGGACGTTCACTC	CACCCGTCTCGCACCGCAACGGGAGCAGGTCGTTTGAGAGCTAAGCAGAAAGCTGCATAGCAAGTTCAAATAAGGCTAGTCCGTACACAACTTGAAAAAGTGGCAGCCGAGTCGGCTGCTTTTTTTTCAGCTCCATATTTAGCATGTCGCTATGTGTTCTGGGAAACTTGACCTAAGTGTAAAGTTGAGATTTCCTTCAGGTTTATATAGTTCTGTATGAGACCACTCTTTCCCGTTGGCCCGGGACGTTCACTCGTTTGGAGACGGGTG
	CDYL2-P1P2-1	CDYL2	Gcggtggctgcagccggcaa	ggctgcagccggcaa	GAAAGGCTACGGGAGCACCG	CACCCGTCTCGCACCggctgcagccggcaaGTTTGAGAGCTAAGCAGAAAGCTGCATAGCAAGTTCAAATAAGGCTAGTCCGTACACAACTTGAAAAAGTGGCAGCCGAGTCGGCTGCTTTTTTTTCAGCTCCATATTTAGCATGTCGCTATGTGTTCTGGGAAACTTGACCTAAGTGTAAAGTTGAGATTTCCTTCAGGTTTATATAGTTCTGTATGAGACCACTCTTTCCCGAAAGGCTACGGGAGCACCGGTTTGGAGACGGGTG
	CDYL2-P1P2-2	CDYL2	Ggtggcagcagcgtccgggc	Gcagcagcgtccgggc	GCCCACACGATGTCACAGAG	CACCCGTCTCGCACCGcagcagcgtccgggcGTTTGAGAGCTAAGCAGAAAGCTGCATAGCAAGTTCAAATAAGGCTAGTCCGTACACAACTTGAAAAAGTGGCAGCCGAGTCGGCTGCTTTTTTTTCAGCTCCATATTTAGCATGTCGCTATGTGTTCTGGGAAACTTGACCTAAGTGTAAAGTTGAGATTTCCTTCAGGTTTATATAGTTCTGTATGAGACCACTCTTTCCCGCCCACACGATGTCACAGAGGTTTGGAGACGGGTG
	CDYL2-P1P2-3	CDYL2	Ggcgccgggcggcttcctgc	Gcgggcggcttcctgc	GAGCAGGCGTGAGGCGGATGG	CACCCGTCTCGCACCGcgggcggcttcctgcGTTTGAGAGCTAAGCAGAAAGCTGCATAGCAAGTTCAAATAAGGCTAGTCCGTACACAACTTGAAAAAGTGGCAGCCGAGTCGGCTGCTTTTTTTTCAGCTCCATATTTAGCATGTCGCTATGTGTTCTGGGAAACTTGACCTAAGTGTAAAGTTGAGATTTCCTTCAGGTTTATATAGTTCTGTATGAGACCACTCTTTCCCGAGCAGGCGTGAGGCGGATGGGTTTGGAGACGGGTG
	CECR1-P1-1	CECR1	GGGTCTGAGACTCTCAGTGG	GTGAGACTCTCAGTGG	GGTGGTGGCAGGGTTTGACC	CACCCGTCTCGCACCGTGAGACTCTCAGTGGGTTTGAGAGCTAAGCAGAAAGCTGCATAGCAAGTTCAAATAAGGCTAGTCCGTACACAACTTGAAAAAGTGGCAGCCGAGTCGGCTGCTTTTTTTTCAGCTCCATATTTAGCATGTCGCTATGTGTTCTGGGAAACTTGACCTAAGTGTAAAGTTGAGATTTCCTTCAGGTTTATATAGTTCTGTATGAGACCACTCTTTCCCGGTGGTGGCAGGGTTTGACCGTTTGGAGACGGGTG
	CECR1-P1-2	CECR1	GGAGCTGTTCCGAGGTAACT	GTGTTCCGAGGTAACT	GGGGGATGAAGGCTGACCTG	CACCCGTCTCGCACCGTGTTCCGAGGTAACTGTTTGAGAGCTAAGCAGAAAGCTGCATAGCAAGTTCAAATAAGGCTAGTCCGTACACAACTTGAAAAAGTGGCAGCCGAGTCGGCTGCTTTTTTTTCAGCTCCATATTTAGCATGTCGCTATGTGTTCTGGGAAACTTGACCTAAGTGTAAAGTTGAGATTTCCTTCAGGTTTATATAGTTCTGTATGAGACCACTCTTTCCCGGGGGATGAAGGCTGACCTGGTTTGGAGACGGGTG
	CECR1-P1-3	CECR1	GCTCTCAGTGGAGGAGTAAC	GCAGTGGAGGAGTAAC	GCTCCGAATCAAGTTCCCCA	CACCCGTCTCGCACCGCAGTGGAGGAGTAACGTTTGAGAGCTAAGCAGAAAGCTGCATAGCAAGTTCAAATAAGGCTAGTCCGTACACAACTTGAAAAAGTGGCAGCCGAGTCGGCTGCTTTTTTTTCAGCTCCATATTTAGCATGTCGCTATGTGTTCTGGGAAACTTGACCTAAGTGTAAAGTTGAGATTTCCTTCAGGTTTATATAGTTCTGTATGAGACCACTCTTTCCCGCTCCGAATCAAGTTCCCCAGTTTGGAGACGGGTG
	CECR1-P2-1	CECR1	GAGAGCCCAGTTCCATTCCA	GCCCAGTTCCATTCCA	GGTGGTGGCAGGGTTTGACC	CACCCGTCTCGCACCGCCCAGTTCCATTCCAGTTTGAGAGCTAAGCAGAAAGCTGCATAGCAAGTTCAAATAAGGCTAGTCCGTACACAACTTGAAAAAGTGGCAGCCGAGTCGGCTGCTTTTTTTTCAGCTCCATATTTAGCATGTCGCTATGTGTTCTGGGAAACTTGACCTAAGTGTAAAGTTGAGATTTCCTTCAGGTTTATATAGTTCTGTATGAGACCACTCTTTCCCGGTGGTGGCAGGGTTTGACCGTTTGGAGACGGGTG
	CECR1-P2-2	CECR1	GGGAGGGGAGATGGATTCCC	GGGAGATGGATTCCC	GGGGGATGAAGGCTGACCTG	CACCCGTCTCGCACCGGGAGATGGATTCCCGTTTGAGAGCTAAGCAGAAAGCTGCATAGCAAGTTCAAATAAGGCTAGTCCGTACACAACTTGAAAAAGTGGCAGCCGAGTCGGCTGCTTTTTTTTCAGCTCCATATTTAGCATGTCGCTATGTGTTCTGGGAAACTTGACCTAAGTGTAAAGTTGAGATTTCCTTCAGGTTTATATAGTTCTGTATGAGACCACTCTTTCCCGGGGGATGAAGGCTGACCTGGTTTGGAGACGGGTG
	CECR1-P2-3	CECR1	GATGGAACTGGGCTCTGGTA	GAACTGGGCTCTGGTA	GCTCCGAATCAAGTTCCCCA	CACCCGTCTCGCACCGAACTGGGCTCTGGTAGTTTGAGAGCTAAGCAGAAAGCTGCATAGCAAGTTCAAATAAGGCTAGTCCGTACACAACTTGAAAAAGTGGCAGCCGAGTCGGCTGCTTTTTTTTCAGCTCCATATTTAGCATGTCGCTATGTGTTCTGGGAAACTTGACCTAAGTGTAAAGTTGAGATTTCCTTCAGGTTTATATAGTTCTGTATGAGACCACTCTTTCCCGCTCCGAATCAAGTTCCCCAGTTTGGAGACGGGTG
	CECR2-P1P2-1	CECR2	GCACGGGACACTGTAGATGG	GGACACTGTAGATGG	GATGGAGAAGAAACTGAATGG	CACCCGTCTCGCACCGGACACTGTAGATGGGTTTGAGAGCTAAGCAGAAAGCTGCATAGCAAGTTCAAATAAGGCTAGTCCGTACACAACTTGAAAAAGTGGCAGCCGAGTCGGCTGCTTTTTTTTCAGCTCCATATTTAGCATGTCGCTATGTGTTCTGGGAAACTTGACCTAAGTGTAAAGTTGAGATTTCCTTCAGGTTTATATAGTTCTGTATGAGACCACTCTTTCCCGATGGAGAAGAAACTGAATGGGTTTGGAGACGGGTG
	CECR2-P1P2-2	CECR2	GCTGAAGCAGGCAGGCAATC	GAGCAGGCAGGCAATC	GAAAAGGGCCAGGTAAACGG	CACCCGTCTCGCACCGAGCAGGCAGGCAATCGTTTGAGAGCTAAGCAGAAAGCTGCATAGCAAGTTCAAATAAGGCTAGTCCGTACACAACTTGAAAAAGTGGCAGCCGAGTCGGCTGCTTTTTTTTCAGCTCCATATTTAGCATGTCGCTATGTGTTCTGGGAAACTTGACCTAAGTGTAAAGTTGAGATTTCCTTCAGGTTTATATAGTTCTGTATGAGACCACTCTTTCCCGAAAAGGGCCAGGTAAACGGGTTTGGAGACGGGTG
	CECR2-P1P2-3	CECR2	GGCTCTTCACAGAGATGACG	GTTCACAGAGATGACG	GAATTGTCGAAAGTATAATG	CACCCGTCTCGCACCGTTCACAGAGATGACGGTTTGAGAGCTAAGCAGAAAGCTGCATAGCAAGTTCAAATAAGGCTAGTCCGTACACAACTTGAAAAAGTGGCAGCCGAGTCGGCTGCTTTTTTTTCAGCTCCATATTTAGCATGTCGCTATGTGTTCTGGGAAACTTGACCTAAGTGTAAAGTTGAGATTTCCTTCAGGTTTATATAGTTCTGTATGAGACCACTCTTTCCCGAATTGTCGAAAGTATAATGGTTTGGAGACGGGTG
	CENPA-P1-1	CENPA	GCGCTCGCGCAGGAGACCCC	GCGCGCAGGAGACCCC	GAGGATGTGCAACTGGCCCGG	CACCCGTCTCGCACCGCGCGCAGGAGACCCCGTTTGAGAGCTAAGCAGAAAGCTGCATAGCAAGTTCAAATAAGGCTAGTCCGTACACAACTTGAAAAAGTGGCAGCCGAGTCGGCTGCTTTTTTTTCAGCTCCATATTTAGCATGTCGCTATGTGTTCTGGGAAACTTGACCTAAGTGTAAAGTTGAGATTTCCTTCAGGTTTATATAGTTCTGTATGAGACCACTCTTTCCCGAGGATGTGCAACTGGCCCGGGTTTGGAGACGGGTG
	CENPA-P1-2	CENPA	GGCCATGTCGGCGGACGCTG	GTGTCGGCGGACGCTG	GAGGGCAGCTTCCTTATCAAG	CACCCGTCTCGCACCGTGTCGGCGGACGCTGGTTTGAGAGCTAAGCAGAAAGCTGCATAGCAAGTTCAAATAAGGCTAGTCCGTACACAACTTGAAAAAGTGGCAGCCGAGTCGGCTGCTTTTTTTTCAGCTCCATATTTAGCATGTCGCTATGTGTTCTGGGAAACTTGACCTAAGTGTAAAGTTGAGATTTCCTTCAGGTTTATATAGTTCTGTATGAGACCACTCTTTCCCGAGGGCAGCTTCCTTATCAAGGTTTGGAGACGGGTG
	CENPA-P1-3	CENPA	GTGGGGTTCGCTCCAGTTAG	GTTCGCTCCAGTTAG	GACAGTCGGCGGAGACAAGGT	CACCCGTCTCGCACCGTTCGCTCCAGTTAGGTTTGAGAGCTAAGCAGAAAGCTGCATAGCAAGTTCAAATAAGGCTAGTCCGTACACAACTTGAAAAAGTGGCAGCCGAGTCGGCTGCTTTTTTTTCAGCTCCATATTTAGCATGTCGCTATGTGTTCTGGGAAACTTGACCTAAGTGTAAAGTTGAGATTTCCTTCAGGTTTATATAGTTCTGTATGAGACCACTCTTTCCCGACAGTCGGCGGAGACAAGGTGTTTGGAGACGGGTG
	CENPA-P2-1	CENPA	GCCAAGCACCGGCTCATGTG	GCACCGGCTCATGTG	GAGGATGTGCAACTGGCCCGG	CACCCGTCTCGCACCGCACCGGCTCATGTGGTTTGAGAGCTAAGCAGAAAGCTGCATAGCAAGTTCAAATAAGGCTAGTCCGTACACAACTTGAAAAAGTGGCAGCCGAGTCGGCTGCTTTTTTTTCAGCTCCATATTTAGCATGTCGCTATGTGTTCTGGGAAACTTGACCTAAGTGTAAAGTTGAGATTTCCTTCAGGTTTATATAGTTCTGTATGAGACCACTCTTTCCCGAGGATGTGCAACTGGCCCGGGTTTGGAGACGGGTG
	CENPA-P2-2	CENPA	GTCGCGGCACAGCGTTCTCT	GGCACAGCGTTCTCT	GAGGGCAGCTTCCTTATCAAG	CACCCGTCTCGCACCGGCACAGCGTTCTCTGTTTGAGAGCTAAGCAGAAAGCTGCATAGCAAGTTCAAATAAGGCTAGTCCGTACACAACTTGAAAAAGTGGCAGCCGAGTCGGCTGCTTTTTTTTCAGCTCCATATTTAGCATGTCGCTATGTGTTCTGGGAAACTTGACCTAAGTGTAAAGTTGAGATTTCCTTCAGGTTTATATAGTTCTGTATGAGACCACTCTTTCCCGAGGGCAGCTTCCTTATCAAGGTTTGGAGACGGGTG
	CENPA-P2-3	CENPA	GCCGGCTCATGTGAGGCTCG	GCTCATGTGAGGCTCG	GACAGTCGGCGGAGACAAGGT	CACCCGTCTCGCACCGCTCATGTGAGGCTCGGTTTGAGAGCTAAGCAGAAAGCTGCATAGCAAGTTCAAATAAGGCTAGTCCGTACACAACTTGAAAAAGTGGCAGCCGAGTCGGCTGCTTTTTTTTCAGCTCCATATTTAGCATGTCGCTATGTGTTCTGGGAAACTTGACCTAAGTGTAAAGTTGAGATTTCCTTCAGGTTTATATAGTTCTGTATGAGACCACTCTTTCCCGACAGTCGGCGGAGACAAGGTGTTTGGAGACGGGTG
	CENPB-P1P2-1	CENPB	Gcggaaggcaggaagtgccg	Gaggcaggaagtgccg	GGCGTCGGAGCGCAAGTACG	CACCCGTCTCGCACCGaggcaggaagtgccgGTTTGAGAGCTAAGCAGAAAGCTGCATAGCAAGTTCAAATAAGGCTAGTCCGTACACAACTTGAAAAAGTGGCAGCCGAGTCGGCTGCTTTTTTTTCAGCTCCATATTTAGCATGTCGCTATGTGTTCTGGGAAACTTGACCTAAGTGTAAAGTTGAGATTTCCTTCAGGTTTATATAGTTCTGTATGAGACCACTCTTTCCCGGCGTCGGAGCGCAAGTACGGTTTGGAGACGGGTG
	CENPB-P1P2-2	CENPB	GAGAATCCGGACCTGCGCAA	GTCCGGACCTGCGCAA	GATGCCCTTGACCGGCAGGC	CACCCGTCTCGCACCGTCCGGACCTGCGCAAGTTTGAGAGCTAAGCAGAAAGCTGCATAGCAAGTTCAAATAAGGCTAGTCCGTACACAACTTGAAAAAGTGGCAGCCGAGTCGGCTGCTTTTTTTTCAGCTCCATATTTAGCATGTCGCTATGTGTTCTGGGAAACTTGACCTAAGTGTAAAGTTGAGATTTCCTTCAGGTTTATATAGTTCTGTATGAGACCACTCTTTCCCGATGCCCTTGACCGGCAGGCGTTTGGAGACGGGTG
	CENPB-P1P2-3	CENPB	GGCGTCGGAGCGCAAGTACG	GCGGAGCGCAAGTACG	GTCTGCACGCGGTCATCAATG	CACCCGTCTCGCACCGCGGAGCGCAAGTACGGTTTGAGAGCTAAGCAGAAAGCTGCATAGCAAGTTCAAATAAGGCTAGTCCGTACACAACTTGAAAAAGTGGCAGCCGAGTCGGCTGCTTTTTTTTCAGCTCCATATTTAGCATGTCGCTATGTGTTCTGGGAAACTTGACCTAAGTGTAAAGTTGAGATTTCCTTCAGGTTTATATAGTTCTGTATGAGACCACTCTTTCCCGTCTGCACGCGGTCATCAATGGTTTGGAGACGGGTG
	CENPC1-P1P2-1	CENPC1	GGGCAGTCGCCTGAGACTTA	GTCGCCTGAGACTTA	GTTGAAGGTATACAAGACAT	CACCCGTCTCGCACCGTCGCCTGAGACTTAGTTTGAGAGCTAAGCAGAAAGCTGCATAGCAAGTTCAAATAAGGCTAGTCCGTACACAACTTGAAAAAGTGGCAGCCGAGTCGGCTGCTTTTTTTTCAGCTCCATATTTAGCATGTCGCTATGTGTTCTGGGAAACTTGACCTAAGTGTAAAGTTGAGATTTCCTTCAGGTTTATATAGTTCTGTATGAGACCACTCTTTCCCGTTGAAGGTATACAAGACATGTTTGGAGACGGGTG
	CENPC1-P1P2-2	CENPC1	GCCAGCGCAACTGTCTGAGG	GCGCAACTGTCTGAGG	GAAAAGGGAAAGCAGCATGT	CACCCGTCTCGCACCGCGCAACTGTCTGAGGGTTTGAGAGCTAAGCAGAAAGCTGCATAGCAAGTTCAAATAAGGCTAGTCCGTACACAACTTGAAAAAGTGGCAGCCGAGTCGGCTGCTTTTTTTTCAGCTCCATATTTAGCATGTCGCTATGTGTTCTGGGAAACTTGACCTAAGTGTAAAGTTGAGATTTCCTTCAGGTTTATATAGTTCTGTATGAGACCACTCTTTCCCGAAAAGGGAAAGCAGCATGTGTTTGGAGACGGGTG
	CENPC1-P1P2-3	CENPC1	GTCGCCGGAATACCAGGCCG	GCGGAATACCAGGCCG	GAGATCCTTTGCAGCCAACGA	CACCCGTCTCGCACCGCGGAATACCAGGCCGGTTTGAGAGCTAAGCAGAAAGCTGCATAGCAAGTTCAAATAAGGCTAGTCCGTACACAACTTGAAAAAGTGGCAGCCGAGTCGGCTGCTTTTTTTTCAGCTCCATATTTAGCATGTCGCTATGTGTTCTGGGAAACTTGACCTAAGTGTAAAGTTGAGATTTCCTTCAGGTTTATATAGTTCTGTATGAGACCACTCTTTCCCGAGATCCTTTGCAGCCAACGAGTTTGGAGACGGGTG
	CENPE-P1P2-1	CENPE	GCTGATAGGATGGCGGAGGA	GTAGGATGGCGGAGGA	GCCACAGAGTAAATCTGTAA	CACCCGTCTCGCACCGTAGGATGGCGGAGGAGTTTGAGAGCTAAGCAGAAAGCTGCATAGCAAGTTCAAATAAGGCTAGTCCGTACACAACTTGAAAAAGTGGCAGCCGAGTCGGCTGCTTTTTTTTCAGCTCCATATTTAGCATGTCGCTATGTGTTCTGGGAAACTTGACCTAAGTGTAAAGTTGAGATTTCCTTCAGGTTTATATAGTTCTGTATGAGACCACTCTTTCCCGCCACAGAGTAAATCTGTAAGTTTGGAGACGGGTG
	CENPE-P1P2-2	CENPE	GGGCGCCGCCCTGAGCCGGA	GCCGCCCTGAGCCGGA	GTCATTTGGGAGTTATACCCA	CACCCGTCTCGCACCGCCGCCCTGAGCCGGAGTTTGAGAGCTAAGCAGAAAGCTGCATAGCAAGTTCAAATAAGGCTAGTCCGTACACAACTTGAAAAAGTGGCAGCCGAGTCGGCTGCTTTTTTTTCAGCTCCATATTTAGCATGTCGCTATGTGTTCTGGGAAACTTGACCTAAGTGTAAAGTTGAGATTTCCTTCAGGTTTATATAGTTCTGTATGAGACCACTCTTTCCCGTCATTTGGGAGTTATACCCAGTTTGGAGACGGGTG
	CENPE-P1P2-3	CENPE	GCAGCCTGATAGGATGGCGG	GCTGATAGGATGGCGG	GAAAGAAAACGAAGAGTTACT	CACCCGTCTCGCACCGCTGATAGGATGGCGGGTTTGAGAGCTAAGCAGAAAGCTGCATAGCAAGTTCAAATAAGGCTAGTCCGTACACAACTTGAAAAAGTGGCAGCCGAGTCGGCTGCTTTTTTTTCAGCTCCATATTTAGCATGTCGCTATGTGTTCTGGGAAACTTGACCTAAGTGTAAAGTTGAGATTTCCTTCAGGTTTATATAGTTCTGTATGAGACCACTCTTTCCCGAAAGAAAACGAAGAGTTACTGTTTGGAGACGGGTG
	CENPF-P1P2-1	CENPF	GTGAGCGTCCTGACTGGGTC	GCGTCCTGACTGGGTC	GTGAGCTGAGGAGAAGCATGG	CACCCGTCTCGCACCGCGTCCTGACTGGGTCGTTTGAGAGCTAAGCAGAAAGCTGCATAGCAAGTTCAAATAAGGCTAGTCCGTACACAACTTGAAAAAGTGGCAGCCGAGTCGGCTGCTTTTTTTTCAGCTCCATATTTAGCATGTCGCTATGTGTTCTGGGAAACTTGACCTAAGTGTAAAGTTGAGATTTCCTTCAGGTTTATATAGTTCTGTATGAGACCACTCTTTCCCGTGAGCTGAGGAGAAGCATGGGTTTGGAGACGGGTG
	CENPF-P1P2-2	CENPF	GATCACTCTCCCGGCCCTGT	GCTCTCCCGGCCCTGT	GAATGTCGCGGTGATTCATGG	CACCCGTCTCGCACCGCTCTCCCGGCCCTGTGTTTGAGAGCTAAGCAGAAAGCTGCATAGCAAGTTCAAATAAGGCTAGTCCGTACACAACTTGAAAAAGTGGCAGCCGAGTCGGCTGCTTTTTTTTCAGCTCCATATTTAGCATGTCGCTATGTGTTCTGGGAAACTTGACCTAAGTGTAAAGTTGAGATTTCCTTCAGGTTTATATAGTTCTGTATGAGACCACTCTTTCCCGAATGTCGCGGTGATTCATGGGTTTGGAGACGGGTG
	CENPF-P1P2-3	CENPF	GGCGAATTGGGCACCGGTGG	GATTGGGCACCGGTGG	GATGAAGGCCAGACTCACCC	CACCCGTCTCGCACCGATTGGGCACCGGTGGGTTTGAGAGCTAAGCAGAAAGCTGCATAGCAAGTTCAAATAAGGCTAGTCCGTACACAACTTGAAAAAGTGGCAGCCGAGTCGGCTGCTTTTTTTTCAGCTCCATATTTAGCATGTCGCTATGTGTTCTGGGAAACTTGACCTAAGTGTAAAGTTGAGATTTCCTTCAGGTTTATATAGTTCTGTATGAGACCACTCTTTCCCGATGAAGGCCAGACTCACCCGTTTGGAGACGGGTG
	CENPH-P1P2-1	CENPH	GCGAGCCCGCGGACTCCGGA	GCCCGCGGACTCCGGA	GACTCTTAGAATATAAATCAA	CACCCGTCTCGCACCGCCCGCGGACTCCGGAGTTTGAGAGCTAAGCAGAAAGCTGCATAGCAAGTTCAAATAAGGCTAGTCCGTACACAACTTGAAAAAGTGGCAGCCGAGTCGGCTGCTTTTTTTTCAGCTCCATATTTAGCATGTCGCTATGTGTTCTGGGAAACTTGACCTAAGTGTAAAGTTGAGATTTCCTTCAGGTTTATATAGTTCTGTATGAGACCACTCTTTCCCGACTCTTAGAATATAAATCAAGTTTGGAGACGGGTG
	CENPH-P1P2-2	CENPH	GTCCTCCATTGCTGGTTGAG	GCCATTGCTGGTTGAG	GATTAATAATGAAATCACAGC	CACCCGTCTCGCACCGCCATTGCTGGTTGAGGTTTGAGAGCTAAGCAGAAAGCTGCATAGCAAGTTCAAATAAGGCTAGTCCGTACACAACTTGAAAAAGTGGCAGCCGAGTCGGCTGCTTTTTTTTCAGCTCCATATTTAGCATGTCGCTATGTGTTCTGGGAAACTTGACCTAAGTGTAAAGTTGAGATTTCCTTCAGGTTTATATAGTTCTGTATGAGACCACTCTTTCCCGATTAATAATGAAATCACAGCGTTTGGAGACGGGTG
	CENPH-P1P2-3	CENPH	GAGCGCGTTTGCCTGTTGAG	GCGTTTGCCTGTTGAG	GCGAGCCCGCGGACTCCGGAG	CACCCGTCTCGCACCGCGTTTGCCTGTTGAGGTTTGAGAGCTAAGCAGAAAGCTGCATAGCAAGTTCAAATAAGGCTAGTCCGTACACAACTTGAAAAAGTGGCAGCCGAGTCGGCTGCTTTTTTTTCAGCTCCATATTTAGCATGTCGCTATGTGTTCTGGGAAACTTGACCTAAGTGTAAAGTTGAGATTTCCTTCAGGTTTATATAGTTCTGTATGAGACCACTCTTTCCCGCGAGCCCGCGGACTCCGGAGGTTTGGAGACGGGTG
	CENPI-P1P2-1	CENPI	GGAATTCCGGAGGCGGCATT	GTCCGGAGGCGGCATT	GTGGATAGCCACCCTACATAG	CACCCGTCTCGCACCGTCCGGAGGCGGCATTGTTTGAGAGCTAAGCAGAAAGCTGCATAGCAAGTTCAAATAAGGCTAGTCCGTACACAACTTGAAAAAGTGGCAGCCGAGTCGGCTGCTTTTTTTTCAGCTCCATATTTAGCATGTCGCTATGTGTTCTGGGAAACTTGACCTAAGTGTAAAGTTGAGATTTCCTTCAGGTTTATATAGTTCTGTATGAGACCACTCTTTCCCGTGGATAGCCACCCTACATAGGTTTGGAGACGGGTG
	CENPI-P1P2-2	CENPI	GGCTGCAGGTAGAGTGTCTT	GCAGGTAGAGTGTCTT	GCAGTCTCCTGGCTTTGTGT	CACCCGTCTCGCACCGCAGGTAGAGTGTCTTGTTTGAGAGCTAAGCAGAAAGCTGCATAGCAAGTTCAAATAAGGCTAGTCCGTACACAACTTGAAAAAGTGGCAGCCGAGTCGGCTGCTTTTTTTTCAGCTCCATATTTAGCATGTCGCTATGTGTTCTGGGAAACTTGACCTAAGTGTAAAGTTGAGATTTCCTTCAGGTTTATATAGTTCTGTATGAGACCACTCTTTCCCGCAGTCTCCTGGCTTTGTGTGTTTGGAGACGGGTG
	CENPI-P1P2-3	CENPI	GTTCCGGAGGCGGCATTCGG	GGAGGCGGCATTCGG	GAAACAATACCACTAATGGA	CACCCGTCTCGCACCGGAGGCGGCATTCGGGTTTGAGAGCTAAGCAGAAAGCTGCATAGCAAGTTCAAATAAGGCTAGTCCGTACACAACTTGAAAAAGTGGCAGCCGAGTCGGCTGCTTTTTTTTCAGCTCCATATTTAGCATGTCGCTATGTGTTCTGGGAAACTTGACCTAAGTGTAAAGTTGAGATTTCCTTCAGGTTTATATAGTTCTGTATGAGACCACTCTTTCCCGAAACAATACCACTAATGGAGTTTGGAGACGGGTG
	CENPJ-P1P2-1	CENPJ	GACAGAGGCGGCGATTGTGG	GAGGCGGCGATTGTGG	GTACAATTGTCAGAGTACAA	CACCCGTCTCGCACCGAGGCGGCGATTGTGGGTTTGAGAGCTAAGCAGAAAGCTGCATAGCAAGTTCAAATAAGGCTAGTCCGTACACAACTTGAAAAAGTGGCAGCCGAGTCGGCTGCTTTTTTTTCAGCTCCATATTTAGCATGTCGCTATGTGTTCTGGGAAACTTGACCTAAGTGTAAAGTTGAGATTTCCTTCAGGTTTATATAGTTCTGTATGAGACCACTCTTTCCCGTACAATTGTCAGAGTACAAGTTTGGAGACGGGTG
	CENPJ-P1P2-2	CENPJ	GGGCCCATTTGTAAATGCTG	GCATTTGTAAATGCTG	GAAAGGAAGTGAGTGCAGAT	CACCCGTCTCGCACCGCATTTGTAAATGCTGGTTTGAGAGCTAAGCAGAAAGCTGCATAGCAAGTTCAAATAAGGCTAGTCCGTACACAACTTGAAAAAGTGGCAGCCGAGTCGGCTGCTTTTTTTTCAGCTCCATATTTAGCATGTCGCTATGTGTTCTGGGAAACTTGACCTAAGTGTAAAGTTGAGATTTCCTTCAGGTTTATATAGTTCTGTATGAGACCACTCTTTCCCGAAAGGAAGTGAGTGCAGATGTTTGGAGACGGGTG
	CENPJ-P1P2-3	CENPJ	GGCCCTGCGCCGGAGATGGA	GTGCGCCGGAGATGGA	GACCACTCACACGACATACC	CACCCGTCTCGCACCGTGCGCCGGAGATGGAGTTTGAGAGCTAAGCAGAAAGCTGCATAGCAAGTTCAAATAAGGCTAGTCCGTACACAACTTGAAAAAGTGGCAGCCGAGTCGGCTGCTTTTTTTTCAGCTCCATATTTAGCATGTCGCTATGTGTTCTGGGAAACTTGACCTAAGTGTAAAGTTGAGATTTCCTTCAGGTTTATATAGTTCTGTATGAGACCACTCTTTCCCGACCACTCACACGACATACCGTTTGGAGACGGGTG
	CENPK-P1P2-1	CENPK	GGCGCAGCGCCTAGGCGACC	GAGCGCCTAGGCGACC	GATGTCGAAAGGGAACAACGG	CACCCGTCTCGCACCGAGCGCCTAGGCGACCGTTTGAGAGCTAAGCAGAAAGCTGCATAGCAAGTTCAAATAAGGCTAGTCCGTACACAACTTGAAAAAGTGGCAGCCGAGTCGGCTGCTTTTTTTTCAGCTCCATATTTAGCATGTCGCTATGTGTTCTGGGAAACTTGACCTAAGTGTAAAGTTGAGATTTCCTTCAGGTTTATATAGTTCTGTATGAGACCACTCTTTCCCGATGTCGAAAGGGAACAACGGGTTTGGAGACGGGTG
	CENPK-P1P2-2	CENPK	GCAGCGCGCGCAGAAGTCCG	GCGCGCAGAAGTCCG	GCTGCCATTGACTGAGTTCAG	CACCCGTCTCGCACCGCGCGCAGAAGTCCGGTTTGAGAGCTAAGCAGAAAGCTGCATAGCAAGTTCAAATAAGGCTAGTCCGTACACAACTTGAAAAAGTGGCAGCCGAGTCGGCTGCTTTTTTTTCAGCTCCATATTTAGCATGTCGCTATGTGTTCTGGGAAACTTGACCTAAGTGTAAAGTTGAGATTTCCTTCAGGTTTATATAGTTCTGTATGAGACCACTCTTTCCCGCTGCCATTGACTGAGTTCAGGTTTGGAGACGGGTG
	CENPK-P1P2-3	CENPK	GCACAAACTCCAGGTCGCCT	GAACTCCAGGTCGCCT	GAGCAGCAGCTCAACATAAGG	CACCCGTCTCGCACCGAACTCCAGGTCGCCTGTTTGAGAGCTAAGCAGAAAGCTGCATAGCAAGTTCAAATAAGGCTAGTCCGTACACAACTTGAAAAAGTGGCAGCCGAGTCGGCTGCTTTTTTTTCAGCTCCATATTTAGCATGTCGCTATGTGTTCTGGGAAACTTGACCTAAGTGTAAAGTTGAGATTTCCTTCAGGTTTATATAGTTCTGTATGAGACCACTCTTTCCCGAGCAGCAGCTCAACATAAGGGTTTGGAGACGGGTG
	CENPL-P1P2-1	CENPL	GTCTCTTGTGAACCCACTTG	GTTGTGAACCCACTTG	GTGAAACACGAACTAATCTTG	CACCCGTCTCGCACCGTTGTGAACCCACTTGGTTTGAGAGCTAAGCAGAAAGCTGCATAGCAAGTTCAAATAAGGCTAGTCCGTACACAACTTGAAAAAGTGGCAGCCGAGTCGGCTGCTTTTTTTTCAGCTCCATATTTAGCATGTCGCTATGTGTTCTGGGAAACTTGACCTAAGTGTAAAGTTGAGATTTCCTTCAGGTTTATATAGTTCTGTATGAGACCACTCTTTCCCGTGAAACACGAACTAATCTTGGTTTGGAGACGGGTG
	CENPL-P1P2-2	CENPL	GAGGGCCCGCCCCGCGTCTG	GCCCGCCCCGCGTCTG	GAGGACTGAAATAACAGTCAA	CACCCGTCTCGCACCGCCCGCCCCGCGTCTGGTTTGAGAGCTAAGCAGAAAGCTGCATAGCAAGTTCAAATAAGGCTAGTCCGTACACAACTTGAAAAAGTGGCAGCCGAGTCGGCTGCTTTTTTTTCAGCTCCATATTTAGCATGTCGCTATGTGTTCTGGGAAACTTGACCTAAGTGTAAAGTTGAGATTTCCTTCAGGTTTATATAGTTCTGTATGAGACCACTCTTTCCCGAGGACTGAAATAACAGTCAAGTTTGGAGACGGGTG
	CENPL-P1P2-3	CENPL	GGCTTCTCGAGAGGCTCCCG	GCTCGAGAGGCTCCCG	GAATATGCTAACACTCCAATA	CACCCGTCTCGCACCGCTCGAGAGGCTCCCGGTTTGAGAGCTAAGCAGAAAGCTGCATAGCAAGTTCAAATAAGGCTAGTCCGTACACAACTTGAAAAAGTGGCAGCCGAGTCGGCTGCTTTTTTTTCAGCTCCATATTTAGCATGTCGCTATGTGTTCTGGGAAACTTGACCTAAGTGTAAAGTTGAGATTTCCTTCAGGTTTATATAGTTCTGTATGAGACCACTCTTTCCCGAATATGCTAACACTCCAATAGTTTGGAGACGGGTG
	CENPM-P1P2-1	CENPM	GGCTCTAGGGGCTGGACTCA	GTAGGGGCTGGACTCA	GGGGTGGGCAGTAACAGGCG	CACCCGTCTCGCACCGTAGGGGCTGGACTCAGTTTGAGAGCTAAGCAGAAAGCTGCATAGCAAGTTCAAATAAGGCTAGTCCGTACACAACTTGAAAAAGTGGCAGCCGAGTCGGCTGCTTTTTTTTCAGCTCCATATTTAGCATGTCGCTATGTGTTCTGGGAAACTTGACCTAAGTGTAAAGTTGAGATTTCCTTCAGGTTTATATAGTTCTGTATGAGACCACTCTTTCCCGGGGTGGGCAGTAACAGGCGGTTTGGAGACGGGTG
	CENPM-P1P2-2	CENPM	GCCGCCTGCACCTACCAAGA	GCTGCACCTACCAAGA	GAACACGATCAGGTCAATTCG	CACCCGTCTCGCACCGCTGCACCTACCAAGAGTTTGAGAGCTAAGCAGAAAGCTGCATAGCAAGTTCAAATAAGGCTAGTCCGTACACAACTTGAAAAAGTGGCAGCCGAGTCGGCTGCTTTTTTTTCAGCTCCATATTTAGCATGTCGCTATGTGTTCTGGGAAACTTGACCTAAGTGTAAAGTTGAGATTTCCTTCAGGTTTATATAGTTCTGTATGAGACCACTCTTTCCCGAACACGATCAGGTCAATTCGGTTTGGAGACGGGTG
	CENPM-P1P2-3	CENPM	GGCGCGCACCGCAGGAGCAA	GCACCGCAGGAGCAA	GAGAAGAAGCTGGCATCCACA	CACCCGTCTCGCACCGCACCGCAGGAGCAAGTTTGAGAGCTAAGCAGAAAGCTGCATAGCAAGTTCAAATAAGGCTAGTCCGTACACAACTTGAAAAAGTGGCAGCCGAGTCGGCTGCTTTTTTTTCAGCTCCATATTTAGCATGTCGCTATGTGTTCTGGGAAACTTGACCTAAGTGTAAAGTTGAGATTTCCTTCAGGTTTATATAGTTCTGTATGAGACCACTCTTTCCCGAGAAGAAGCTGGCATCCACAGTTTGGAGACGGGTG
	CENPN-P1P2-1	CENPN	GCCGGTAAGAGAGCCCCGGG	GTAAGAGAGCCCCGGG	GTGTATTGCGCCTCAGCATGG	CACCCGTCTCGCACCGTAAGAGAGCCCCGGGGTTTGAGAGCTAAGCAGAAAGCTGCATAGCAAGTTCAAATAAGGCTAGTCCGTACACAACTTGAAAAAGTGGCAGCCGAGTCGGCTGCTTTTTTTTCAGCTCCATATTTAGCATGTCGCTATGTGTTCTGGGAAACTTGACCTAAGTGTAAAGTTGAGATTTCCTTCAGGTTTATATAGTTCTGTATGAGACCACTCTTTCCCGTGTATTGCGCCTCAGCATGGGTTTGGAGACGGGTG
	CENPN-P1P2-2	CENPN	GCGGCGGGAACTGCAATTGG	GGGAACTGCAATTGG	GCTGGGAGTAGTACACCACGT	CACCCGTCTCGCACCGGGAACTGCAATTGGGTTTGAGAGCTAAGCAGAAAGCTGCATAGCAAGTTCAAATAAGGCTAGTCCGTACACAACTTGAAAAAGTGGCAGCCGAGTCGGCTGCTTTTTTTTCAGCTCCATATTTAGCATGTCGCTATGTGTTCTGGGAAACTTGACCTAAGTGTAAAGTTGAGATTTCCTTCAGGTTTATATAGTTCTGTATGAGACCACTCTTTCCCGCTGGGAGTAGTACACCACGTGTTTGGAGACGGGTG
	CENPN-P1P2-3	CENPN	GTGGGCCGGTAAGAGAGCCC	GCCGGTAAGAGAGCCC	GCACTTGATCCATCTGTGTG	CACCCGTCTCGCACCGCCGGTAAGAGAGCCCGTTTGAGAGCTAAGCAGAAAGCTGCATAGCAAGTTCAAATAAGGCTAGTCCGTACACAACTTGAAAAAGTGGCAGCCGAGTCGGCTGCTTTTTTTTCAGCTCCATATTTAGCATGTCGCTATGTGTTCTGGGAAACTTGACCTAAGTGTAAAGTTGAGATTTCCTTCAGGTTTATATAGTTCTGTATGAGACCACTCTTTCCCGCACTTGATCCATCTGTGTGGTTTGGAGACGGGTG
	CENPO-P1P2-1	CENPO	GTGGCCTGGGTGAGCTAGAA	GCTGGGTGAGCTAGAA	GAATGACAGCAAGTTACACAG	CACCCGTCTCGCACCGCTGGGTGAGCTAGAAGTTTGAGAGCTAAGCAGAAAGCTGCATAGCAAGTTCAAATAAGGCTAGTCCGTACACAACTTGAAAAAGTGGCAGCCGAGTCGGCTGCTTTTTTTTCAGCTCCATATTTAGCATGTCGCTATGTGTTCTGGGAAACTTGACCTAAGTGTAAAGTTGAGATTTCCTTCAGGTTTATATAGTTCTGTATGAGACCACTCTTTCCCGAATGACAGCAAGTTACACAGGTTTGGAGACGGGTG
	CENPO-P1P2-2	CENPO	GAAAGCACGCCGGGACCGGT	GCACGCCGGGACCGGT	GCAGACACAAACTCCTCGGC	CACCCGTCTCGCACCGCACGCCGGGACCGGTGTTTGAGAGCTAAGCAGAAAGCTGCATAGCAAGTTCAAATAAGGCTAGTCCGTACACAACTTGAAAAAGTGGCAGCCGAGTCGGCTGCTTTTTTTTCAGCTCCATATTTAGCATGTCGCTATGTGTTCTGGGAAACTTGACCTAAGTGTAAAGTTGAGATTTCCTTCAGGTTTATATAGTTCTGTATGAGACCACTCTTTCCCGCAGACACAAACTCCTCGGCGTTTGGAGACGGGTG
	CENPO-P1P2-3	CENPO	GACGCCGGGACCGGTTGGTT	GCGGGACCGGTTGGTT	GGAGGAAGTACCAGGCAGAC	CACCCGTCTCGCACCGCGGGACCGGTTGGTTGTTTGAGAGCTAAGCAGAAAGCTGCATAGCAAGTTCAAATAAGGCTAGTCCGTACACAACTTGAAAAAGTGGCAGCCGAGTCGGCTGCTTTTTTTTCAGCTCCATATTTAGCATGTCGCTATGTGTTCTGGGAAACTTGACCTAAGTGTAAAGTTGAGATTTCCTTCAGGTTTATATAGTTCTGTATGAGACCACTCTTTCCCGGAGGAAGTACCAGGCAGACGTTTGGAGACGGGTG
	CENPP-P1P2-1	CENPP	GGCCGCGTGCCTCACTAAAG	GCGTGCCTCACTAAAG	GATTCCAAGCAGTCCTACCA	CACCCGTCTCGCACCGCGTGCCTCACTAAAGGTTTGAGAGCTAAGCAGAAAGCTGCATAGCAAGTTCAAATAAGGCTAGTCCGTACACAACTTGAAAAAGTGGCAGCCGAGTCGGCTGCTTTTTTTTCAGCTCCATATTTAGCATGTCGCTATGTGTTCTGGGAAACTTGACCTAAGTGTAAAGTTGAGATTTCCTTCAGGTTTATATAGTTCTGTATGAGACCACTCTTTCCCGATTCCAAGCAGTCCTACCAGTTTGGAGACGGGTG
	CENPP-P1P2-2	CENPP	GTTGCTGACCGCAGCCGGGC	GTGACCGCAGCCGGGC	GAGATGCCGTGTACCTCTCGG	CACCCGTCTCGCACCGTGACCGCAGCCGGGCGTTTGAGAGCTAAGCAGAAAGCTGCATAGCAAGTTCAAATAAGGCTAGTCCGTACACAACTTGAAAAAGTGGCAGCCGAGTCGGCTGCTTTTTTTTCAGCTCCATATTTAGCATGTCGCTATGTGTTCTGGGAAACTTGACCTAAGTGTAAAGTTGAGATTTCCTTCAGGTTTATATAGTTCTGTATGAGACCACTCTTTCCCGAGATGCCGTGTACCTCTCGGGTTTGGAGACGGGTG
	CENPP-P1P2-3	CENPP	GGCGGGTGAAGCGCGCAGGT	GTGAAGCGCGCAGGT	GATGCCGTGTACCTCTCGGA	CACCCGTCTCGCACCGTGAAGCGCGCAGGTGTTTGAGAGCTAAGCAGAAAGCTGCATAGCAAGTTCAAATAAGGCTAGTCCGTACACAACTTGAAAAAGTGGCAGCCGAGTCGGCTGCTTTTTTTTCAGCTCCATATTTAGCATGTCGCTATGTGTTCTGGGAAACTTGACCTAAGTGTAAAGTTGAGATTTCCTTCAGGTTTATATAGTTCTGTATGAGACCACTCTTTCCCGATGCCGTGTACCTCTCGGAGTTTGGAGACGGGTG
	CENPQ-P1P2-1	CENPQ	GAGGGTGCAAGAAGAATCAG	GTGCAAGAAGAATCAG	GTAGGCACTTACCTGAAGTGT	CACCCGTCTCGCACCGTGCAAGAAGAATCAGGTTTGAGAGCTAAGCAGAAAGCTGCATAGCAAGTTCAAATAAGGCTAGTCCGTACACAACTTGAAAAAGTGGCAGCCGAGTCGGCTGCTTTTTTTTCAGCTCCATATTTAGCATGTCGCTATGTGTTCTGGGAAACTTGACCTAAGTGTAAAGTTGAGATTTCCTTCAGGTTTATATAGTTCTGTATGAGACCACTCTTTCCCGTAGGCACTTACCTGAAGTGTGTTTGGAGACGGGTG
	CENPQ-P1P2-2	CENPQ	GTCTAAGCGCGGCTCTCAGA	GAGCGCGGCTCTCAGA	GAGACCACAGAGTTAATGAC	CACCCGTCTCGCACCGAGCGCGGCTCTCAGAGTTTGAGAGCTAAGCAGAAAGCTGCATAGCAAGTTCAAATAAGGCTAGTCCGTACACAACTTGAAAAAGTGGCAGCCGAGTCGGCTGCTTTTTTTTCAGCTCCATATTTAGCATGTCGCTATGTGTTCTGGGAAACTTGACCTAAGTGTAAAGTTGAGATTTCCTTCAGGTTTATATAGTTCTGTATGAGACCACTCTTTCCCGAGACCACAGAGTTAATGACGTTTGGAGACGGGTG
	CENPQ-P1P2-3	CENPQ	GAGGAGACCCGGAAGTGGGT	GACCCGGAAGTGGGT	GAGTCCTTTAGAAGAGCATTC	CACCCGTCTCGCACCGACCCGGAAGTGGGTGTTTGAGAGCTAAGCAGAAAGCTGCATAGCAAGTTCAAATAAGGCTAGTCCGTACACAACTTGAAAAAGTGGCAGCCGAGTCGGCTGCTTTTTTTTCAGCTCCATATTTAGCATGTCGCTATGTGTTCTGGGAAACTTGACCTAAGTGTAAAGTTGAGATTTCCTTCAGGTTTATATAGTTCTGTATGAGACCACTCTTTCCCGAGTCCTTTAGAAGAGCATTCGTTTGGAGACGGGTG
	CENPT-P1P2-1	CENPT	GTTGTGGTCAGCCATCGTCT	GGTCAGCCATCGTCT	GAGTTGCCACTGTATGCACAG	CACCCGTCTCGCACCGGTCAGCCATCGTCTGTTTGAGAGCTAAGCAGAAAGCTGCATAGCAAGTTCAAATAAGGCTAGTCCGTACACAACTTGAAAAAGTGGCAGCCGAGTCGGCTGCTTTTTTTTCAGCTCCATATTTAGCATGTCGCTATGTGTTCTGGGAAACTTGACCTAAGTGTAAAGTTGAGATTTCCTTCAGGTTTATATAGTTCTGTATGAGACCACTCTTTCCCGAGTTGCCACTGTATGCACAGGTTTGGAGACGGGTG
	CENPT-P1P2-2	CENPT	GTCAGCCATCGTCTCGGCCC	GCCATCGTCTCGGCCC	GAAGAGGTGTGGCAAAGGTC	CACCCGTCTCGCACCGCCATCGTCTCGGCCCGTTTGAGAGCTAAGCAGAAAGCTGCATAGCAAGTTCAAATAAGGCTAGTCCGTACACAACTTGAAAAAGTGGCAGCCGAGTCGGCTGCTTTTTTTTCAGCTCCATATTTAGCATGTCGCTATGTGTTCTGGGAAACTTGACCTAAGTGTAAAGTTGAGATTTCCTTCAGGTTTATATAGTTCTGTATGAGACCACTCTTTCCCGAAGAGGTGTGGCAAAGGTCGTTTGGAGACGGGTG
	CENPT-P1P2-3	CENPT	GGGGCCCGGGGCCGAGACGA	GCCGGGGCCGAGACGA	GACGTTGGGGGAGCCAACCAT	CACCCGTCTCGCACCGCCGGGGCCGAGACGAGTTTGAGAGCTAAGCAGAAAGCTGCATAGCAAGTTCAAATAAGGCTAGTCCGTACACAACTTGAAAAAGTGGCAGCCGAGTCGGCTGCTTTTTTTTCAGCTCCATATTTAGCATGTCGCTATGTGTTCTGGGAAACTTGACCTAAGTGTAAAGTTGAGATTTCCTTCAGGTTTATATAGTTCTGTATGAGACCACTCTTTCCCGACGTTGGGGGAGCCAACCATGTTTGGAGACGGGTG
	CENPV-P1P2-1	CENPV	GGGGAGCCATGCGGCGATCG	GCCATGCGGCGATCG	GCAAAACGAACTGCTCCACAG	CACCCGTCTCGCACCGCCATGCGGCGATCGGTTTGAGAGCTAAGCAGAAAGCTGCATAGCAAGTTCAAATAAGGCTAGTCCGTACACAACTTGAAAAAGTGGCAGCCGAGTCGGCTGCTTTTTTTTCAGCTCCATATTTAGCATGTCGCTATGTGTTCTGGGAAACTTGACCTAAGTGTAAAGTTGAGATTTCCTTCAGGTTTATATAGTTCTGTATGAGACCACTCTTTCCCGCAAAACGAACTGCTCCACAGGTTTGGAGACGGGTG
	CENPV-P1P2-2	CENPV	GTTCTGCCCGCGCAGCTTGG	GCCCGCGCAGCTTGG	GGTGTCTAGCAGGAGCTTGG	CACCCGTCTCGCACCGCCCGCGCAGCTTGGGTTTGAGAGCTAAGCAGAAAGCTGCATAGCAAGTTCAAATAAGGCTAGTCCGTACACAACTTGAAAAAGTGGCAGCCGAGTCGGCTGCTTTTTTTTCAGCTCCATATTTAGCATGTCGCTATGTGTTCTGGGAAACTTGACCTAAGTGTAAAGTTGAGATTTCCTTCAGGTTTATATAGTTCTGTATGAGACCACTCTTTCCCGGTGTCTAGCAGGAGCTTGGGTTTGGAGACGGGTG
	CENPV-P1P2-3	CENPV	GTCGTCGCCGCGGGCCCAGG	GCGCCGCGGGCCCAGG	GCAGGGCCTGGTGAAGCACAC	CACCCGTCTCGCACCGCGCCGCGGGCCCAGGGTTTGAGAGCTAAGCAGAAAGCTGCATAGCAAGTTCAAATAAGGCTAGTCCGTACACAACTTGAAAAAGTGGCAGCCGAGTCGGCTGCTTTTTTTTCAGCTCCATATTTAGCATGTCGCTATGTGTTCTGGGAAACTTGACCTAAGTGTAAAGTTGAGATTTCCTTCAGGTTTATATAGTTCTGTATGAGACCACTCTTTCCCGCAGGGCCTGGTGAAGCACACGTTTGGAGACGGGTG
	CENPW-P1P2-1	CENPW	GTAAAGCGGAAGGCTCCCCG	GCGGAAGGCTCCCCG	GATAAAGCGGAAGGCTCCCCG	CACCCGTCTCGCACCGCGGAAGGCTCCCCGGTTTGAGAGCTAAGCAGAAAGCTGCATAGCAAGTTCAAATAAGGCTAGTCCGTACACAACTTGAAAAAGTGGCAGCCGAGTCGGCTGCTTTTTTTTCAGCTCCATATTTAGCATGTCGCTATGTGTTCTGGGAAACTTGACCTAAGTGTAAAGTTGAGATTTCCTTCAGGTTTATATAGTTCTGTATGAGACCACTCTTTCCCGATAAAGCGGAAGGCTCCCCGGTTTGGAGACGGGTG
	CENPW-P1P2-2	CENPW	GGTCCGTATGACGCTTCTTC	GTATGACGCTTCTTC	GACTCGCTTTAGAAAGCCACG	CACCCGTCTCGCACCGTATGACGCTTCTTCGTTTGAGAGCTAAGCAGAAAGCTGCATAGCAAGTTCAAATAAGGCTAGTCCGTACACAACTTGAAAAAGTGGCAGCCGAGTCGGCTGCTTTTTTTTCAGCTCCATATTTAGCATGTCGCTATGTGTTCTGGGAAACTTGACCTAAGTGTAAAGTTGAGATTTCCTTCAGGTTTATATAGTTCTGTATGAGACCACTCTTTCCCGACTCGCTTTAGAAAGCCACGGTTTGGAGACGGGTG
	CENPW-P1P2-3	CENPW	GTGGGCCAGCGAAAACAATC	GCCAGCGAAAACAATC	GGAGAAAAGTGGTGACTTAT	CACCCGTCTCGCACCGCCAGCGAAAACAATCGTTTGAGAGCTAAGCAGAAAGCTGCATAGCAAGTTCAAATAAGGCTAGTCCGTACACAACTTGAAAAAGTGGCAGCCGAGTCGGCTGCTTTTTTTTCAGCTCCATATTTAGCATGTCGCTATGTGTTCTGGGAAACTTGACCTAAGTGTAAAGTTGAGATTTCCTTCAGGTTTATATAGTTCTGTATGAGACCACTCTTTCCCGGAGAAAAGTGGTGACTTATGTTTGGAGACGGGTG
	CHAF1A-P1P2-1	CHAF1A	GGGCAGCTCGACCTCCTCTC	GCTCGACCTCCTCTC	GGTTGCTGAGCAGTCCCCGG	CACCCGTCTCGCACCGCTCGACCTCCTCTCGTTTGAGAGCTAAGCAGAAAGCTGCATAGCAAGTTCAAATAAGGCTAGTCCGTACACAACTTGAAAAAGTGGCAGCCGAGTCGGCTGCTTTTTTTTCAGCTCCATATTTAGCATGTCGCTATGTGTTCTGGGAAACTTGACCTAAGTGTAAAGTTGAGATTTCCTTCAGGTTTATATAGTTCTGTATGAGACCACTCTTTCCCGGTTGCTGAGCAGTCCCCGGGTTTGGAGACGGGTG
	CHAF1A-P1P2-2	CHAF1A	Ggcgggagggcgaagagcag	gagggcgaagagcag	GAGGTACCCCAGTAGGCAGGC	CACCCGTCTCGCACCgagggcgaagagcagGTTTGAGAGCTAAGCAGAAAGCTGCATAGCAAGTTCAAATAAGGCTAGTCCGTACACAACTTGAAAAAGTGGCAGCCGAGTCGGCTGCTTTTTTTTCAGCTCCATATTTAGCATGTCGCTATGTGTTCTGGGAAACTTGACCTAAGTGTAAAGTTGAGATTTCCTTCAGGTTTATATAGTTCTGTATGAGACCACTCTTTCCCGAGGTACCCCAGTAGGCAGGCGTTTGGAGACGGGTG
	CHAF1A-P1P2-3	CHAF1A	GGGCGCGGGCTCCCCTCAGg	GCGGGCTCCCCTCAGg	GAAACTGAAGGCCAAGGAGT	CACCCGTCTCGCACCGCGGGCTCCCCTCAGgGTTTGAGAGCTAAGCAGAAAGCTGCATAGCAAGTTCAAATAAGGCTAGTCCGTACACAACTTGAAAAAGTGGCAGCCGAGTCGGCTGCTTTTTTTTCAGCTCCATATTTAGCATGTCGCTATGTGTTCTGGGAAACTTGACCTAAGTGTAAAGTTGAGATTTCCTTCAGGTTTATATAGTTCTGTATGAGACCACTCTTTCCCGAAACTGAAGGCCAAGGAGTGTTTGGAGACGGGTG
	CHAF1B-P1P2-1	CHAF1B	GGTCCGGGTCCCTCCAGGTA	GGGTCCCTCCAGGTA	GCTGAACAAGGAGAACTGGA	CACCCGTCTCGCACCGGGTCCCTCCAGGTAGTTTGAGAGCTAAGCAGAAAGCTGCATAGCAAGTTCAAATAAGGCTAGTCCGTACACAACTTGAAAAAGTGGCAGCCGAGTCGGCTGCTTTTTTTTCAGCTCCATATTTAGCATGTCGCTATGTGTTCTGGGAAACTTGACCTAAGTGTAAAGTTGAGATTTCCTTCAGGTTTATATAGTTCTGTATGAGACCACTCTTTCCCGCTGAACAAGGAGAACTGGAGTTTGGAGACGGGTG
	CHAF1B-P1P2-2	CHAF1B	GCAGGGAAGCCGTACCTGGA	GAAGCCGTACCTGGA	GATGGCTGTGTTATCCACAG	CACCCGTCTCGCACCGAAGCCGTACCTGGAGTTTGAGAGCTAAGCAGAAAGCTGCATAGCAAGTTCAAATAAGGCTAGTCCGTACACAACTTGAAAAAGTGGCAGCCGAGTCGGCTGCTTTTTTTTCAGCTCCATATTTAGCATGTCGCTATGTGTTCTGGGAAACTTGACCTAAGTGTAAAGTTGAGATTTCCTTCAGGTTTATATAGTTCTGTATGAGACCACTCTTTCCCGATGGCTGTGTTATCCACAGGTTTGGAGACGGGTG
	CHAF1B-P1P2-3	CHAF1B	GGAGGGACCCGGACAGTCAG	GACCCGGACAGTCAG	GGCTGGGAGGATCCACAGAC	CACCCGTCTCGCACCGACCCGGACAGTCAGGTTTGAGAGCTAAGCAGAAAGCTGCATAGCAAGTTCAAATAAGGCTAGTCCGTACACAACTTGAAAAAGTGGCAGCCGAGTCGGCTGCTTTTTTTTCAGCTCCATATTTAGCATGTCGCTATGTGTTCTGGGAAACTTGACCTAAGTGTAAAGTTGAGATTTCCTTCAGGTTTATATAGTTCTGTATGAGACCACTCTTTCCCGGCTGGGAGGATCCACAGACGTTTGGAGACGGGTG
	CHD1-P1P2-1	CHD1	GCAACAGTCACAGGTTTTCT	GAGTCACAGGTTTTCT	GTCCCATATCCACAACACTT	CACCCGTCTCGCACCGAGTCACAGGTTTTCTGTTTGAGAGCTAAGCAGAAAGCTGCATAGCAAGTTCAAATAAGGCTAGTCCGTACACAACTTGAAAAAGTGGCAGCCGAGTCGGCTGCTTTTTTTTCAGCTCCATATTTAGCATGTCGCTATGTGTTCTGGGAAACTTGACCTAAGTGTAAAGTTGAGATTTCCTTCAGGTTTATATAGTTCTGTATGAGACCACTCTTTCCCGTCCCATATCCACAACACTTGTTTGGAGACGGGTG
	CHD1-P1P2-2	CHD1	GttttCTTTAGGTGAATCAA	GCTTTAGGTGAATCAA	GAAGATCAGGAAACAAAAAGA	CACCCGTCTCGCACCGCTTTAGGTGAATCAAGTTTGAGAGCTAAGCAGAAAGCTGCATAGCAAGTTCAAATAAGGCTAGTCCGTACACAACTTGAAAAAGTGGCAGCCGAGTCGGCTGCTTTTTTTTCAGCTCCATATTTAGCATGTCGCTATGTGTTCTGGGAAACTTGACCTAAGTGTAAAGTTGAGATTTCCTTCAGGTTTATATAGTTCTGTATGAGACCACTCTTTCCCGAAGATCAGGAAACAAAAAGAGTTTGGAGACGGGTG
	CHD1-P1P2-3	CHD1	GAAAGTGTTAGAAACAGTAG	GTGTTAGAAACAGTAG	GCAAAGGGAAATTCAGACTT	CACCCGTCTCGCACCGTGTTAGAAACAGTAGGTTTGAGAGCTAAGCAGAAAGCTGCATAGCAAGTTCAAATAAGGCTAGTCCGTACACAACTTGAAAAAGTGGCAGCCGAGTCGGCTGCTTTTTTTTCAGCTCCATATTTAGCATGTCGCTATGTGTTCTGGGAAACTTGACCTAAGTGTAAAGTTGAGATTTCCTTCAGGTTTATATAGTTCTGTATGAGACCACTCTTTCCCGCAAAGGGAAATTCAGACTTGTTTGGAGACGGGTG
	CHD1L-P1P2-1	CHD1L	GAGCGCCTGGCTTCTTACTG	GCCTGGCTTCTTACTG	GAGAGGAGAAGAGAGACACT	CACCCGTCTCGCACCGCCTGGCTTCTTACTGGTTTGAGAGCTAAGCAGAAAGCTGCATAGCAAGTTCAAATAAGGCTAGTCCGTACACAACTTGAAAAAGTGGCAGCCGAGTCGGCTGCTTTTTTTTCAGCTCCATATTTAGCATGTCGCTATGTGTTCTGGGAAACTTGACCTAAGTGTAAAGTTGAGATTTCCTTCAGGTTTATATAGTTCTGTATGAGACCACTCTTTCCCGAGAGGAGAAGAGAGACACTGTTTGGAGACGGGTG
	CHD1L-P1P2-2	CHD1L	GACTGAGGGCCGAGCCGAGG	GAGGGCCGAGCCGAGG	GAGTTGGAGACCACCTGACTG	CACCCGTCTCGCACCGAGGGCCGAGCCGAGGGTTTGAGAGCTAAGCAGAAAGCTGCATAGCAAGTTCAAATAAGGCTAGTCCGTACACAACTTGAAAAAGTGGCAGCCGAGTCGGCTGCTTTTTTTTCAGCTCCATATTTAGCATGTCGCTATGTGTTCTGGGAAACTTGACCTAAGTGTAAAGTTGAGATTTCCTTCAGGTTTATATAGTTCTGTATGAGACCACTCTTTCCCGAGTTGGAGACCACCTGACTGGTTTGGAGACGGGTG
	CHD1L-P1P2-3	CHD1L	GGAAGCCGCAGTAAGAAGCC	GCCGCAGTAAGAAGCC	GCTGATTGGTCGAGACACTG	CACCCGTCTCGCACCGCCGCAGTAAGAAGCCGTTTGAGAGCTAAGCAGAAAGCTGCATAGCAAGTTCAAATAAGGCTAGTCCGTACACAACTTGAAAAAGTGGCAGCCGAGTCGGCTGCTTTTTTTTCAGCTCCATATTTAGCATGTCGCTATGTGTTCTGGGAAACTTGACCTAAGTGTAAAGTTGAGATTTCCTTCAGGTTTATATAGTTCTGTATGAGACCACTCTTTCCCGCTGATTGGTCGAGACACTGGTTTGGAGACGGGTG
	CHD2-P1-1	CHD2	GGCAGAGCGCGCTCTCTCTA	GAGCGCGCTCTCTCTA	GTCTTACATCCACAGCACAT	CACCCGTCTCGCACCGAGCGCGCTCTCTCTAGTTTGAGAGCTAAGCAGAAAGCTGCATAGCAAGTTCAAATAAGGCTAGTCCGTACACAACTTGAAAAAGTGGCAGCCGAGTCGGCTGCTTTTTTTTCAGCTCCATATTTAGCATGTCGCTATGTGTTCTGGGAAACTTGACCTAAGTGTAAAGTTGAGATTTCCTTCAGGTTTATATAGTTCTGTATGAGACCACTCTTTCCCGTCTTACATCCACAGCACATGTTTGGAGACGGGTG
	CHD2-P1-2	CHD2	GGTTGCGTAAAGTGAGGCAA	GCGTAAAGTGAGGCAA	GAATATCTATGTAAATGGAT	CACCCGTCTCGCACCGCGTAAAGTGAGGCAAGTTTGAGAGCTAAGCAGAAAGCTGCATAGCAAGTTCAAATAAGGCTAGTCCGTACACAACTTGAAAAAGTGGCAGCCGAGTCGGCTGCTTTTTTTTCAGCTCCATATTTAGCATGTCGCTATGTGTTCTGGGAAACTTGACCTAAGTGTAAAGTTGAGATTTCCTTCAGGTTTATATAGTTCTGTATGAGACCACTCTTTCCCGAATATCTATGTAAATGGATGTTTGGAGACGGGTG
	CHD2-P1-3	CHD2	GACGACCTGGGCTCTCAGTA	GCCTGGGCTCTCAGTA	GAAGAGCGGCTAAAAACGTT	CACCCGTCTCGCACCGCCTGGGCTCTCAGTAGTTTGAGAGCTAAGCAGAAAGCTGCATAGCAAGTTCAAATAAGGCTAGTCCGTACACAACTTGAAAAAGTGGCAGCCGAGTCGGCTGCTTTTTTTTCAGCTCCATATTTAGCATGTCGCTATGTGTTCTGGGAAACTTGACCTAAGTGTAAAGTTGAGATTTCCTTCAGGTTTATATAGTTCTGTATGAGACCACTCTTTCCCGAAGAGCGGCTAAAAACGTTGTTTGGAGACGGGTG
	CHD2-P2-1	CHD2	GCAACATGGCCTCTTCGCTg	GATGGCCTCTTCGCTg	GTCTTACATCCACAGCACAT	CACCCGTCTCGCACCGATGGCCTCTTCGCTgGTTTGAGAGCTAAGCAGAAAGCTGCATAGCAAGTTCAAATAAGGCTAGTCCGTACACAACTTGAAAAAGTGGCAGCCGAGTCGGCTGCTTTTTTTTCAGCTCCATATTTAGCATGTCGCTATGTGTTCTGGGAAACTTGACCTAAGTGTAAAGTTGAGATTTCCTTCAGGTTTATATAGTTCTGTATGAGACCACTCTTTCCCGTCTTACATCCACAGCACATGTTTGGAGACGGGTG
	CHD2-P2-2	CHD2	GGAGGGAGTAAAGCCTAGAG	GAGTAAAGCCTAGAG	GAATATCTATGTAAATGGAT	CACCCGTCTCGCACCGAGTAAAGCCTAGAGGTTTGAGAGCTAAGCAGAAAGCTGCATAGCAAGTTCAAATAAGGCTAGTCCGTACACAACTTGAAAAAGTGGCAGCCGAGTCGGCTGCTTTTTTTTCAGCTCCATATTTAGCATGTCGCTATGTGTTCTGGGAAACTTGACCTAAGTGTAAAGTTGAGATTTCCTTCAGGTTTATATAGTTCTGTATGAGACCACTCTTTCCCGAATATCTATGTAAATGGATGTTTGGAGACGGGTG
	CHD2-P2-3	CHD2	GTAAAGCCTAGAGAGGAGAC	GCCTAGAGAGGAGAC	GAAGAGCGGCTAAAAACGTT	CACCCGTCTCGCACCGCCTAGAGAGGAGACGTTTGAGAGCTAAGCAGAAAGCTGCATAGCAAGTTCAAATAAGGCTAGTCCGTACACAACTTGAAAAAGTGGCAGCCGAGTCGGCTGCTTTTTTTTCAGCTCCATATTTAGCATGTCGCTATGTGTTCTGGGAAACTTGACCTAAGTGTAAAGTTGAGATTTCCTTCAGGTTTATATAGTTCTGTATGAGACCACTCTTTCCCGAAGAGCGGCTAAAAACGTTGTTTGGAGACGGGTG
	CHD3-P1P2-1	CHD3	GAGGATGGCTTCCCCTCTGA	GTGGCTTCCCCTCTGA	GCGAGAGACATGACTCCAATG	CACCCGTCTCGCACCGTGGCTTCCCCTCTGAGTTTGAGAGCTAAGCAGAAAGCTGCATAGCAAGTTCAAATAAGGCTAGTCCGTACACAACTTGAAAAAGTGGCAGCCGAGTCGGCTGCTTTTTTTTCAGCTCCATATTTAGCATGTCGCTATGTGTTCTGGGAAACTTGACCTAAGTGTAAAGTTGAGATTTCCTTCAGGTTTATATAGTTCTGTATGAGACCACTCTTTCCCGCGAGAGACATGACTCCAATGGTTTGGAGACGGGTG
	CHD3-P1P2-2	CHD3	GGCTTCCCCTCTGAGggacg	GCCCCTCTGAGggacg	GTGAGGCAGGAGGCCATCGAT	CACCCGTCTCGCACCGCCCCTCTGAGggacgGTTTGAGAGCTAAGCAGAAAGCTGCATAGCAAGTTCAAATAAGGCTAGTCCGTACACAACTTGAAAAAGTGGCAGCCGAGTCGGCTGCTTTTTTTTCAGCTCCATATTTAGCATGTCGCTATGTGTTCTGGGAAACTTGACCTAAGTGTAAAGTTGAGATTTCCTTCAGGTTTATATAGTTCTGTATGAGACCACTCTTTCCCGTGAGGCAGGAGGCCATCGATGTTTGGAGACGGGTG
	CHD3-P1P2-3	CHD3	GtcctcctcgtccCTCAGAG	GcctcgtccCTCAGAG	GAGTGGGTAGGACTATCCTAC	CACCCGTCTCGCACCGcctcgtccCTCAGAGGTTTGAGAGCTAAGCAGAAAGCTGCATAGCAAGTTCAAATAAGGCTAGTCCGTACACAACTTGAAAAAGTGGCAGCCGAGTCGGCTGCTTTTTTTTCAGCTCCATATTTAGCATGTCGCTATGTGTTCTGGGAAACTTGACCTAAGTGTAAAGTTGAGATTTCCTTCAGGTTTATATAGTTCTGTATGAGACCACTCTTTCCCGAGTGGGTAGGACTATCCTACGTTTGGAGACGGGTG
Essential	CHD4-P1P2-1	CHD4	GGGTCGGCTCCTCTGGGCAA	GGCTCCTCTGGGCAA	GATGGGCTTCATCCACGATG	CACCCGTCTCGCACCGGCTCCTCTGGGCAAGTTTGAGAGCTAAGCAGAAAGCTGCATAGCAAGTTCAAATAAGGCTAGTCCGTACACAACTTGAAAAAGTGGCAGCCGAGTCGGCTGCTTTTTTTTCAGCTCCATATTTAGCATGTCGCTATGTGTTCTGGGAAACTTGACCTAAGTGTAAAGTTGAGATTTCCTTCAGGTTTATATAGTTCTGTATGAGACCACTCTTTCCCGATGGGCTTCATCCACGATGGTTTGGAGACGGGTG
Essential	CHD4-P1P2-2	CHD4	GTCCGGAGACGCCTGAGGAA	GAGACGCCTGAGGAA	GCACGGGGACAGGTATCACAC	CACCCGTCTCGCACCGAGACGCCTGAGGAAGTTTGAGAGCTAAGCAGAAAGCTGCATAGCAAGTTCAAATAAGGCTAGTCCGTACACAACTTGAAAAAGTGGCAGCCGAGTCGGCTGCTTTTTTTTCAGCTCCATATTTAGCATGTCGCTATGTGTTCTGGGAAACTTGACCTAAGTGTAAAGTTGAGATTTCCTTCAGGTTTATATAGTTCTGTATGAGACCACTCTTTCCCGCACGGGGACAGGTATCACACGTTTGGAGACGGGTG
Essential	CHD4-P1P2-3	CHD4	GCCGGACCCAGCGCGACCTG	GACCCAGCGCGACCTG	GTGGCTTGTAAGAGACCTGCG	CACCCGTCTCGCACCGACCCAGCGCGACCTGGTTTGAGAGCTAAGCAGAAAGCTGCATAGCAAGTTCAAATAAGGCTAGTCCGTACACAACTTGAAAAAGTGGCAGCCGAGTCGGCTGCTTTTTTTTCAGCTCCATATTTAGCATGTCGCTATGTGTTCTGGGAAACTTGACCTAAGTGTAAAGTTGAGATTTCCTTCAGGTTTATATAGTTCTGTATGAGACCACTCTTTCCCGTGGCTTGTAAGAGACCTGCGGTTTGGAGACGGGTG
	CHD5-P1P2-1	CHD5	GCGCAGCCGGCCGAGGGTGG	GCCGGCCGAGGGTGG	GAGGGAGTAAAGGAACACGA	CACCCGTCTCGCACCGCCGGCCGAGGGTGGGTTTGAGAGCTAAGCAGAAAGCTGCATAGCAAGTTCAAATAAGGCTAGTCCGTACACAACTTGAAAAAGTGGCAGCCGAGTCGGCTGCTTTTTTTTCAGCTCCATATTTAGCATGTCGCTATGTGTTCTGGGAAACTTGACCTAAGTGTAAAGTTGAGATTTCCTTCAGGTTTATATAGTTCTGTATGAGACCACTCTTTCCCGAGGGAGTAAAGGAACACGAGTTTGGAGACGGGTG
	CHD5-P1P2-2	CHD5	GAGGCGGCCGAGAGAAAGGG	GGCCGAGAGAAAGGG	GCACGTGCTGACCCGCATCG	CACCCGTCTCGCACCGGCCGAGAGAAAGGGGTTTGAGAGCTAAGCAGAAAGCTGCATAGCAAGTTCAAATAAGGCTAGTCCGTACACAACTTGAAAAAGTGGCAGCCGAGTCGGCTGCTTTTTTTTCAGCTCCATATTTAGCATGTCGCTATGTGTTCTGGGAAACTTGACCTAAGTGTAAAGTTGAGATTTCCTTCAGGTTTATATAGTTCTGTATGAGACCACTCTTTCCCGCACGTGCTGACCCGCATCGGTTTGGAGACGGGTG
	CHD5-P1P2-3	CHD5	GAGCCGGCCGAGGGTGGCGG	GGCCGAGGGTGGCGG	GTCCAGGCATACGAGATGGT	CACCCGTCTCGCACCGGCCGAGGGTGGCGGGTTTGAGAGCTAAGCAGAAAGCTGCATAGCAAGTTCAAATAAGGCTAGTCCGTACACAACTTGAAAAAGTGGCAGCCGAGTCGGCTGCTTTTTTTTCAGCTCCATATTTAGCATGTCGCTATGTGTTCTGGGAAACTTGACCTAAGTGTAAAGTTGAGATTTCCTTCAGGTTTATATAGTTCTGTATGAGACCACTCTTTCCCGTCCAGGCATACGAGATGGTGTTTGGAGACGGGTG
	CHD6-P1P2-1	CHD6	GCGGTCCGCCGAGGCCAGGG	GCCGCCGAGGCCAGGG	GAGAAGTTGATCGCATCTTGG	CACCCGTCTCGCACCGCCGCCGAGGCCAGGGGTTTGAGAGCTAAGCAGAAAGCTGCATAGCAAGTTCAAATAAGGCTAGTCCGTACACAACTTGAAAAAGTGGCAGCCGAGTCGGCTGCTTTTTTTTCAGCTCCATATTTAGCATGTCGCTATGTGTTCTGGGAAACTTGACCTAAGTGTAAAGTTGAGATTTCCTTCAGGTTTATATAGTTCTGTATGAGACCACTCTTTCCCGAGAAGTTGATCGCATCTTGGGTTTGGAGACGGGTG
	CHD6-P1P2-2	CHD6	GTGAATGGAGCCGGGATGAG	GTGGAGCCGGGATGAG	GCTGGCTGCCGTGGTACACAA	CACCCGTCTCGCACCGTGGAGCCGGGATGAGGTTTGAGAGCTAAGCAGAAAGCTGCATAGCAAGTTCAAATAAGGCTAGTCCGTACACAACTTGAAAAAGTGGCAGCCGAGTCGGCTGCTTTTTTTTCAGCTCCATATTTAGCATGTCGCTATGTGTTCTGGGAAACTTGACCTAAGTGTAAAGTTGAGATTTCCTTCAGGTTTATATAGTTCTGTATGAGACCACTCTTTCCCGCTGGCTGCCGTGGTACACAAGTTTGGAGACGGGTG
	CHD6-P1P2-3	CHD6	GCTGCTGCAGGAGCCATTTT	GTGCAGGAGCCATTTT	GAAGAGATGATGCAGCCACG	CACCCGTCTCGCACCGTGCAGGAGCCATTTTGTTTGAGAGCTAAGCAGAAAGCTGCATAGCAAGTTCAAATAAGGCTAGTCCGTACACAACTTGAAAAAGTGGCAGCCGAGTCGGCTGCTTTTTTTTCAGCTCCATATTTAGCATGTCGCTATGTGTTCTGGGAAACTTGACCTAAGTGTAAAGTTGAGATTTCCTTCAGGTTTATATAGTTCTGTATGAGACCACTCTTTCCCGAAGAGATGATGCAGCCACGGTTTGGAGACGGGTG
	CHD7-P1P2-1	CHD7	GCGGAGGAGCCCGACCGACC	GGAGCCCGACCGACC	GGAGAGGCATAAGTTCCCTG	CACCCGTCTCGCACCGGAGCCCGACCGACCGTTTGAGAGCTAAGCAGAAAGCTGCATAGCAAGTTCAAATAAGGCTAGTCCGTACACAACTTGAAAAAGTGGCAGCCGAGTCGGCTGCTTTTTTTTCAGCTCCATATTTAGCATGTCGCTATGTGTTCTGGGAAACTTGACCTAAGTGTAAAGTTGAGATTTCCTTCAGGTTTATATAGTTCTGTATGAGACCACTCTTTCCCGGAGAGGCATAAGTTCCCTGGTTTGGAGACGGGTG
	CHD7-P1P2-2	CHD7	GTCCCCTCGGCACTAGGCAG	GCTCGGCACTAGGCAG	GTTCCTCAGGTGCCCCATGG	CACCCGTCTCGCACCGCTCGGCACTAGGCAGGTTTGAGAGCTAAGCAGAAAGCTGCATAGCAAGTTCAAATAAGGCTAGTCCGTACACAACTTGAAAAAGTGGCAGCCGAGTCGGCTGCTTTTTTTTCAGCTCCATATTTAGCATGTCGCTATGTGTTCTGGGAAACTTGACCTAAGTGTAAAGTTGAGATTTCCTTCAGGTTTATATAGTTCTGTATGAGACCACTCTTTCCCGTTCCTCAGGTGCCCCATGGGTTTGGAGACGGGTG
	CHD7-P1P2-3	CHD7	GGCAGCTGCCGAGCCAACTC	GCTGCCGAGCCAACTC	GCAATGAAGGATCTACCCAGG	CACCCGTCTCGCACCGCTGCCGAGCCAACTCGTTTGAGAGCTAAGCAGAAAGCTGCATAGCAAGTTCAAATAAGGCTAGTCCGTACACAACTTGAAAAAGTGGCAGCCGAGTCGGCTGCTTTTTTTTCAGCTCCATATTTAGCATGTCGCTATGTGTTCTGGGAAACTTGACCTAAGTGTAAAGTTGAGATTTCCTTCAGGTTTATATAGTTCTGTATGAGACCACTCTTTCCCGCAATGAAGGATCTACCCAGGGTTTGGAGACGGGTG
	CHD8-P1-1	CHD8	GTGCCTGGAAAGGAAGTACC	GTGGAAAGGAAGTACC	GCCCTATGAGGATAGCACAT	CACCCGTCTCGCACCGTGGAAAGGAAGTACCGTTTGAGAGCTAAGCAGAAAGCTGCATAGCAAGTTCAAATAAGGCTAGTCCGTACACAACTTGAAAAAGTGGCAGCCGAGTCGGCTGCTTTTTTTTCAGCTCCATATTTAGCATGTCGCTATGTGTTCTGGGAAACTTGACCTAAGTGTAAAGTTGAGATTTCCTTCAGGTTTATATAGTTCTGTATGAGACCACTCTTTCCCGCCCTATGAGGATAGCACATGTTTGGAGACGGGTG
	CHD8-P1-2	CHD8	GAGGCGCCTTGTTCTCGGAG	GCCTTGTTCTCGGAG	GAACACAAGGTGCTACTCAC	CACCCGTCTCGCACCGCCTTGTTCTCGGAGGTTTGAGAGCTAAGCAGAAAGCTGCATAGCAAGTTCAAATAAGGCTAGTCCGTACACAACTTGAAAAAGTGGCAGCCGAGTCGGCTGCTTTTTTTTCAGCTCCATATTTAGCATGTCGCTATGTGTTCTGGGAAACTTGACCTAAGTGTAAAGTTGAGATTTCCTTCAGGTTTATATAGTTCTGTATGAGACCACTCTTTCCCGAACACAAGGTGCTACTCACGTTTGGAGACGGGTG
	CHD8-P1-3	CHD8	GAGAACAAGGCGCCTTCCGG	GCAAGGCGCCTTCCGG	GTGAATCGAAACGCATCACCC	CACCCGTCTCGCACCGCAAGGCGCCTTCCGGGTTTGAGAGCTAAGCAGAAAGCTGCATAGCAAGTTCAAATAAGGCTAGTCCGTACACAACTTGAAAAAGTGGCAGCCGAGTCGGCTGCTTTTTTTTCAGCTCCATATTTAGCATGTCGCTATGTGTTCTGGGAAACTTGACCTAAGTGTAAAGTTGAGATTTCCTTCAGGTTTATATAGTTCTGTATGAGACCACTCTTTCCCGTGAATCGAAACGCATCACCCGTTTGGAGACGGGTG
	CHD8-P2-1	CHD8	GTCACCCCAGTGGAGGAGAG	GCCCAGTGGAGGAGAG	GCCCTATGAGGATAGCACAT	CACCCGTCTCGCACCGCCCAGTGGAGGAGAGGTTTGAGAGCTAAGCAGAAAGCTGCATAGCAAGTTCAAATAAGGCTAGTCCGTACACAACTTGAAAAAGTGGCAGCCGAGTCGGCTGCTTTTTTTTCAGCTCCATATTTAGCATGTCGCTATGTGTTCTGGGAAACTTGACCTAAGTGTAAAGTTGAGATTTCCTTCAGGTTTATATAGTTCTGTATGAGACCACTCTTTCCCGCCCTATGAGGATAGCACATGTTTGGAGACGGGTG
	CHD8-P2-2	CHD8	GTTAGGTTGCGCAGGAGGAG	GTTGCGCAGGAGGAG	GAACACAAGGTGCTACTCAC	CACCCGTCTCGCACCGTTGCGCAGGAGGAGGTTTGAGAGCTAAGCAGAAAGCTGCATAGCAAGTTCAAATAAGGCTAGTCCGTACACAACTTGAAAAAGTGGCAGCCGAGTCGGCTGCTTTTTTTTCAGCTCCATATTTAGCATGTCGCTATGTGTTCTGGGAAACTTGACCTAAGTGTAAAGTTGAGATTTCCTTCAGGTTTATATAGTTCTGTATGAGACCACTCTTTCCCGAACACAAGGTGCTACTCACGTTTGGAGACGGGTG
	CHD8-P2-3	CHD8	GTGGCCATCCCCACCCTGGA	GCATCCCCACCCTGGA	GTGAATCGAAACGCATCACCC	CACCCGTCTCGCACCGCATCCCCACCCTGGAGTTTGAGAGCTAAGCAGAAAGCTGCATAGCAAGTTCAAATAAGGCTAGTCCGTACACAACTTGAAAAAGTGGCAGCCGAGTCGGCTGCTTTTTTTTCAGCTCCATATTTAGCATGTCGCTATGTGTTCTGGGAAACTTGACCTAAGTGTAAAGTTGAGATTTCCTTCAGGTTTATATAGTTCTGTATGAGACCACTCTTTCCCGTGAATCGAAACGCATCACCCGTTTGGAGACGGGTG
	CHD9-P1-1	CHD9	GTATCTCTGCAGACCGCAAG	GTCTGCAGACCGCAAG	GCAGAGTCAGAGGAAATCTT	CACCCGTCTCGCACCGTCTGCAGACCGCAAGGTTTGAGAGCTAAGCAGAAAGCTGCATAGCAAGTTCAAATAAGGCTAGTCCGTACACAACTTGAAAAAGTGGCAGCCGAGTCGGCTGCTTTTTTTTCAGCTCCATATTTAGCATGTCGCTATGTGTTCTGGGAAACTTGACCTAAGTGTAAAGTTGAGATTTCCTTCAGGTTTATATAGTTCTGTATGAGACCACTCTTTCCCGCAGAGTCAGAGGAAATCTTGTTTGGAGACGGGTG
	CHD9-P1-2	CHD9	GAGAGATAACCGGAGGAGTC	GATAACCGGAGGAGTC	GATGTACTTCAGGGATTCAC	CACCCGTCTCGCACCGATAACCGGAGGAGTCGTTTGAGAGCTAAGCAGAAAGCTGCATAGCAAGTTCAAATAAGGCTAGTCCGTACACAACTTGAAAAAGTGGCAGCCGAGTCGGCTGCTTTTTTTTCAGCTCCATATTTAGCATGTCGCTATGTGTTCTGGGAAACTTGACCTAAGTGTAAAGTTGAGATTTCCTTCAGGTTTATATAGTTCTGTATGAGACCACTCTTTCCCGATGTACTTCAGGGATTCACGTTTGGAGACGGGTG
	CHD9-P1-3	CHD9	GCCTGAGTCCCAGGATTCCG	GAGTCCCAGGATTCCG	GAGCAGTTAAAGTCTACAGAC	CACCCGTCTCGCACCGAGTCCCAGGATTCCGGTTTGAGAGCTAAGCAGAAAGCTGCATAGCAAGTTCAAATAAGGCTAGTCCGTACACAACTTGAAAAAGTGGCAGCCGAGTCGGCTGCTTTTTTTTCAGCTCCATATTTAGCATGTCGCTATGTGTTCTGGGAAACTTGACCTAAGTGTAAAGTTGAGATTTCCTTCAGGTTTATATAGTTCTGTATGAGACCACTCTTTCCCGAGCAGTTAAAGTCTACAGACGTTTGGAGACGGGTG
	CHD9-P2-1	CHD9	GAGGAAGCCCGGGGGCACCG	GAGCCCGGGGGCACCG	GCAGAGTCAGAGGAAATCTT	CACCCGTCTCGCACCGAGCCCGGGGGCACCGGTTTGAGAGCTAAGCAGAAAGCTGCATAGCAAGTTCAAATAAGGCTAGTCCGTACACAACTTGAAAAAGTGGCAGCCGAGTCGGCTGCTTTTTTTTCAGCTCCATATTTAGCATGTCGCTATGTGTTCTGGGAAACTTGACCTAAGTGTAAAGTTGAGATTTCCTTCAGGTTTATATAGTTCTGTATGAGACCACTCTTTCCCGCAGAGTCAGAGGAAATCTTGTTTGGAGACGGGTG
	CHD9-P2-2	CHD9	GCTGCCCCGCGCTGACAGGG	GCCCGCGCTGACAGGG	GATGTACTTCAGGGATTCAC	CACCCGTCTCGCACCGCCCGCGCTGACAGGGGTTTGAGAGCTAAGCAGAAAGCTGCATAGCAAGTTCAAATAAGGCTAGTCCGTACACAACTTGAAAAAGTGGCAGCCGAGTCGGCTGCTTTTTTTTCAGCTCCATATTTAGCATGTCGCTATGTGTTCTGGGAAACTTGACCTAAGTGTAAAGTTGAGATTTCCTTCAGGTTTATATAGTTCTGTATGAGACCACTCTTTCCCGATGTACTTCAGGGATTCACGTTTGGAGACGGGTG
	CHD9-P2-3	CHD9	GTCCCCACGCCCGAGGCGGT	GCACGCCCGAGGCGGT	GAGCAGTTAAAGTCTACAGAC	CACCCGTCTCGCACCGCACGCCCGAGGCGGTGTTTGAGAGCTAAGCAGAAAGCTGCATAGCAAGTTCAAATAAGGCTAGTCCGTACACAACTTGAAAAAGTGGCAGCCGAGTCGGCTGCTTTTTTTTCAGCTCCATATTTAGCATGTCGCTATGTGTTCTGGGAAACTTGACCTAAGTGTAAAGTTGAGATTTCCTTCAGGTTTATATAGTTCTGTATGAGACCACTCTTTCCCGAGCAGTTAAAGTCTACAGACGTTTGGAGACGGGTG
	CHMP1A-P1P2-1	CHMP1A	GTCCGGGCGGTGTCAGGTCC	GGCGGTGTCAGGTCC	GCCATCCGCAAGAAGAACGA	CACCCGTCTCGCACCGGCGGTGTCAGGTCCGTTTGAGAGCTAAGCAGAAAGCTGCATAGCAAGTTCAAATAAGGCTAGTCCGTACACAACTTGAAAAAGTGGCAGCCGAGTCGGCTGCTTTTTTTTCAGCTCCATATTTAGCATGTCGCTATGTGTTCTGGGAAACTTGACCTAAGTGTAAAGTTGAGATTTCCTTCAGGTTTATATAGTTCTGTATGAGACCACTCTTTCCCGCCATCCGCAAGAAGAACGAGTTTGGAGACGGGTG
	CHMP1A-P1P2-2	CHMP1A	GAAGGGACGCCAACTCCGGG	GACGCCAACTCCGGG	GAACCTGGACGTCCATACAT	CACCCGTCTCGCACCGACGCCAACTCCGGGGTTTGAGAGCTAAGCAGAAAGCTGCATAGCAAGTTCAAATAAGGCTAGTCCGTACACAACTTGAAAAAGTGGCAGCCGAGTCGGCTGCTTTTTTTTCAGCTCCATATTTAGCATGTCGCTATGTGTTCTGGGAAACTTGACCTAAGTGTAAAGTTGAGATTTCCTTCAGGTTTATATAGTTCTGTATGAGACCACTCTTTCCCGAACCTGGACGTCCATACATGTTTGGAGACGGGTG
	CHMP1A-P1P2-3	CHMP1A	GGAGAAGGGACGCCAACTCC	GAGGGACGCCAACTCC	GGCGTTCTCGGCATACACAC	CACCCGTCTCGCACCGAGGGACGCCAACTCCGTTTGAGAGCTAAGCAGAAAGCTGCATAGCAAGTTCAAATAAGGCTAGTCCGTACACAACTTGAAAAAGTGGCAGCCGAGTCGGCTGCTTTTTTTTCAGCTCCATATTTAGCATGTCGCTATGTGTTCTGGGAAACTTGACCTAAGTGTAAAGTTGAGATTTCCTTCAGGTTTATATAGTTCTGTATGAGACCACTCTTTCCCGGCGTTCTCGGCATACACACGTTTGGAGACGGGTG
	CHMP1B-P1P2-1	CHMP1B	GAGCGCGCCGAAGGCAGAGA	GCGCCGAAGGCAGAGA	GGGCAAGGTGACCAAGTCGA	CACCCGTCTCGCACCGCGCCGAAGGCAGAGAGTTTGAGAGCTAAGCAGAAAGCTGCATAGCAAGTTCAAATAAGGCTAGTCCGTACACAACTTGAAAAAGTGGCAGCCGAGTCGGCTGCTTTTTTTTCAGCTCCATATTTAGCATGTCGCTATGTGTTCTGGGAAACTTGACCTAAGTGTAAAGTTGAGATTTCCTTCAGGTTTATATAGTTCTGTATGAGACCACTCTTTCCCGGGCAAGGTGACCAAGTCGAGTTTGGAGACGGGTG
	CHMP1B-P1P2-2	CHMP1B	GCGGCTGAGAAGCGCGCCGA	GTGAGAAGCGCGCCGA	GAGGGCAACATGGAAGTTGCG	CACCCGTCTCGCACCGTGAGAAGCGCGCCGAGTTTGAGAGCTAAGCAGAAAGCTGCATAGCAAGTTCAAATAAGGCTAGTCCGTACACAACTTGAAAAAGTGGCAGCCGAGTCGGCTGCTTTTTTTTCAGCTCCATATTTAGCATGTCGCTATGTGTTCTGGGAAACTTGACCTAAGTGTAAAGTTGAGATTTCCTTCAGGTTTATATAGTTCTGTATGAGACCACTCTTTCCCGAGGGCAACATGGAAGTTGCGGTTTGGAGACGGGTG
	CHMP1B-P1P2-3	CHMP1B	GAGCCGGGCCGCCGACCCAA	GGGCCGCCGACCCAA	GCGTCACCGCCGTCTGGACCC	CACCCGTCTCGCACCGGGCCGCCGACCCAAGTTTGAGAGCTAAGCAGAAAGCTGCATAGCAAGTTCAAATAAGGCTAGTCCGTACACAACTTGAAAAAGTGGCAGCCGAGTCGGCTGCTTTTTTTTCAGCTCCATATTTAGCATGTCGCTATGTGTTCTGGGAAACTTGACCTAAGTGTAAAGTTGAGATTTCCTTCAGGTTTATATAGTTCTGTATGAGACCACTCTTTCCCGCGTCACCGCCGTCTGGACCCGTTTGGAGACGGGTG
Essential	CHMP2A-P1P2-1	CHMP2A	GAGCGAGGCACCGGACACCC	GAGGCACCGGACACCC	GATTGATGCGGGCCAACATCC	CACCCGTCTCGCACCGAGGCACCGGACACCCGTTTGAGAGCTAAGCAGAAAGCTGCATAGCAAGTTCAAATAAGGCTAGTCCGTACACAACTTGAAAAAGTGGCAGCCGAGTCGGCTGCTTTTTTTTCAGCTCCATATTTAGCATGTCGCTATGTGTTCTGGGAAACTTGACCTAAGTGTAAAGTTGAGATTTCCTTCAGGTTTATATAGTTCTGTATGAGACCACTCTTTCCCGATTGATGCGGGCCAACATCCGTTTGGAGACGGGTG
Essential	CHMP2A-P1P2-2	CHMP2A	GGTGCGGGCGGCAGCGTACG	GGGCGGCAGCGTACG	GGGCCCTGAACCGTGCCATG	CACCCGTCTCGCACCGGGCGGCAGCGTACGGTTTGAGAGCTAAGCAGAAAGCTGCATAGCAAGTTCAAATAAGGCTAGTCCGTACACAACTTGAAAAAGTGGCAGCCGAGTCGGCTGCTTTTTTTTCAGCTCCATATTTAGCATGTCGCTATGTGTTCTGGGAAACTTGACCTAAGTGTAAAGTTGAGATTTCCTTCAGGTTTATATAGTTCTGTATGAGACCACTCTTTCCCGGGCCCTGAACCGTGCCATGGTTTGGAGACGGGTG
Essential	CHMP2A-P1P2-3	CHMP2A	GCGGCGGCGACAGGACCGAG	GGCGACAGGACCGAG	GAGAGATCATGGATATGAAGG	CACCCGTCTCGCACCGGCGACAGGACCGAGGTTTGAGAGCTAAGCAGAAAGCTGCATAGCAAGTTCAAATAAGGCTAGTCCGTACACAACTTGAAAAAGTGGCAGCCGAGTCGGCTGCTTTTTTTTCAGCTCCATATTTAGCATGTCGCTATGTGTTCTGGGAAACTTGACCTAAGTGTAAAGTTGAGATTTCCTTCAGGTTTATATAGTTCTGTATGAGACCACTCTTTCCCGAGAGATCATGGATATGAAGGGTTTGGAGACGGGTG
	CHMP2B-P1P2-1	CHMP2B	GGAGTTCCAGGCCGGGCTGA	GTCCAGGCCGGGCTGA	GAGAGATTGAACGGCAACTCA	CACCCGTCTCGCACCGTCCAGGCCGGGCTGAGTTTGAGAGCTAAGCAGAAAGCTGCATAGCAAGTTCAAATAAGGCTAGTCCGTACACAACTTGAAAAAGTGGCAGCCGAGTCGGCTGCTTTTTTTTCAGCTCCATATTTAGCATGTCGCTATGTGTTCTGGGAAACTTGACCTAAGTGTAAAGTTGAGATTTCCTTCAGGTTTATATAGTTCTGTATGAGACCACTCTTTCCCGAGAGATTGAACGGCAACTCAGTTTGGAGACGGGTG
	CHMP2B-P1P2-2	CHMP2B	GTCCTTTGCCAGCGTTgggc	GTTGCCAGCGTTgggc	GAACTTGATTCACAATATCC	CACCCGTCTCGCACCGTTGCCAGCGTTgggcGTTTGAGAGCTAAGCAGAAAGCTGCATAGCAAGTTCAAATAAGGCTAGTCCGTACACAACTTGAAAAAGTGGCAGCCGAGTCGGCTGCTTTTTTTTCAGCTCCATATTTAGCATGTCGCTATGTGTTCTGGGAAACTTGACCTAAGTGTAAAGTTGAGATTTCCTTCAGGTTTATATAGTTCTGTATGAGACCACTCTTTCCCGAACTTGATTCACAATATCCGTTTGGAGACGGGTG
	CHMP2B-P1P2-3	CHMP2B	GACCTGAGCTCCGGGTGACG	GAGCTCCGGGTGACG	GAATACATTTAAAGACAATGC	CACCCGTCTCGCACCGAGCTCCGGGTGACGGTTTGAGAGCTAAGCAGAAAGCTGCATAGCAAGTTCAAATAAGGCTAGTCCGTACACAACTTGAAAAAGTGGCAGCCGAGTCGGCTGCTTTTTTTTCAGCTCCATATTTAGCATGTCGCTATGTGTTCTGGGAAACTTGACCTAAGTGTAAAGTTGAGATTTCCTTCAGGTTTATATAGTTCTGTATGAGACCACTCTTTCCCGAATACATTTAAAGACAATGCGTTTGGAGACGGGTG
	CHMP3-P1P2-1	CHMP3	GCTTTCAGTTCCCCGCGCCC	GCAGTTCCCCGCGCCC	GGAGAAGCCGCCCAAAGAAC	CACCCGTCTCGCACCGCAGTTCCCCGCGCCCGTTTGAGAGCTAAGCAGAAAGCTGCATAGCAAGTTCAAATAAGGCTAGTCCGTACACAACTTGAAAAAGTGGCAGCCGAGTCGGCTGCTTTTTTTTCAGCTCCATATTTAGCATGTCGCTATGTGTTCTGGGAAACTTGACCTAAGTGTAAAGTTGAGATTTCCTTCAGGTTTATATAGTTCTGTATGAGACCACTCTTTCCCGGAGAAGCCGCCCAAAGAACGTTTGGAGACGGGTG
	CHMP3-P1P2-2	CHMP3	GAGTGAAGTTGGTAAATGAC	GAAGTTGGTAAATGAC	GGGGCTGTTTGGAAAGACCC	CACCCGTCTCGCACCGAAGTTGGTAAATGACGTTTGAGAGCTAAGCAGAAAGCTGCATAGCAAGTTCAAATAAGGCTAGTCCGTACACAACTTGAAAAAGTGGCAGCCGAGTCGGCTGCTTTTTTTTCAGCTCCATATTTAGCATGTCGCTATGTGTTCTGGGAAACTTGACCTAAGTGTAAAGTTGAGATTTCCTTCAGGTTTATATAGTTCTGTATGAGACCACTCTTTCCCGGGGCTGTTTGGAAAGACCCGTTTGGAGACGGGTG
	CHMP3-P1P2-3	CHMP3	GTCTTTGGGCGGCTTCTCCT	GTGGGCGGCTTCTCCT	GCCCTTACCAGTTCTTTGGG	CACCCGTCTCGCACCGTGGGCGGCTTCTCCTGTTTGAGAGCTAAGCAGAAAGCTGCATAGCAAGTTCAAATAAGGCTAGTCCGTACACAACTTGAAAAAGTGGCAGCCGAGTCGGCTGCTTTTTTTTCAGCTCCATATTTAGCATGTCGCTATGTGTTCTGGGAAACTTGACCTAAGTGTAAAGTTGAGATTTCCTTCAGGTTTATATAGTTCTGTATGAGACCACTCTTTCCCGCCCTTACCAGTTCTTTGGGGTTTGGAGACGGGTG
	CHMP4A-P1-1	CHMP4A	GAGCTCGCGATGAGTGGTCT	GCGCGATGAGTGGTCT	GGAGCAAGGCGGAAGTCTGG	CACCCGTCTCGCACCGCGCGATGAGTGGTCTGTTTGAGAGCTAAGCAGAAAGCTGCATAGCAAGTTCAAATAAGGCTAGTCCGTACACAACTTGAAAAAGTGGCAGCCGAGTCGGCTGCTTTTTTTTCAGCTCCATATTTAGCATGTCGCTATGTGTTCTGGGAAACTTGACCTAAGTGTAAAGTTGAGATTTCCTTCAGGTTTATATAGTTCTGTATGAGACCACTCTTTCCCGGAGCAAGGCGGAAGTCTGGGTTTGGAGACGGGTG
	CHMP4A-P1-2	CHMP4A	GTCTGGAGGACGCTGAGGGG	GAGGACGCTGAGGGG	GCTCACGCTGAAACTCCAGGG	CACCCGTCTCGCACCGAGGACGCTGAGGGGGTTTGAGAGCTAAGCAGAAAGCTGCATAGCAAGTTCAAATAAGGCTAGTCCGTACACAACTTGAAAAAGTGGCAGCCGAGTCGGCTGCTTTTTTTTCAGCTCCATATTTAGCATGTCGCTATGTGTTCTGGGAAACTTGACCTAAGTGTAAAGTTGAGATTTCCTTCAGGTTTATATAGTTCTGTATGAGACCACTCTTTCCCGCTCACGCTGAAACTCCAGGGGTTTGGAGACGGGTG
	CHMP4A-P1-3	CHMP4A	GGAGGCGAGCTCGCGATGAG	GCGAGCTCGCGATGAG	GTCTGGAGGACGCTGAGGGG	CACCCGTCTCGCACCGCGAGCTCGCGATGAGGTTTGAGAGCTAAGCAGAAAGCTGCATAGCAAGTTCAAATAAGGCTAGTCCGTACACAACTTGAAAAAGTGGCAGCCGAGTCGGCTGCTTTTTTTTCAGCTCCATATTTAGCATGTCGCTATGTGTTCTGGGAAACTTGACCTAAGTGTAAAGTTGAGATTTCCTTCAGGTTTATATAGTTCTGTATGAGACCACTCTTTCCCGTCTGGAGGACGCTGAGGGGGTTTGGAGACGGGTG
	CHMP4A-P2-1	CHMP4A	GGCTGCGCGCAGCAGAGGTG	GCGCGCAGCAGAGGTG	GGAGCAAGGCGGAAGTCTGG	CACCCGTCTCGCACCGCGCGCAGCAGAGGTGGTTTGAGAGCTAAGCAGAAAGCTGCATAGCAAGTTCAAATAAGGCTAGTCCGTACACAACTTGAAAAAGTGGCAGCCGAGTCGGCTGCTTTTTTTTCAGCTCCATATTTAGCATGTCGCTATGTGTTCTGGGAAACTTGACCTAAGTGTAAAGTTGAGATTTCCTTCAGGTTTATATAGTTCTGTATGAGACCACTCTTTCCCGGAGCAAGGCGGAAGTCTGGGTTTGGAGACGGGTG
	CHMP4A-P2-2	CHMP4A	GATTTGGGTGAGGGACGGGA	GGGTGAGGGACGGGA	GCTCACGCTGAAACTCCAGGG	CACCCGTCTCGCACCGGGTGAGGGACGGGAGTTTGAGAGCTAAGCAGAAAGCTGCATAGCAAGTTCAAATAAGGCTAGTCCGTACACAACTTGAAAAAGTGGCAGCCGAGTCGGCTGCTTTTTTTTCAGCTCCATATTTAGCATGTCGCTATGTGTTCTGGGAAACTTGACCTAAGTGTAAAGTTGAGATTTCCTTCAGGTTTATATAGTTCTGTATGAGACCACTCTTTCCCGCTCACGCTGAAACTCCAGGGGTTTGGAGACGGGTG
	CHMP4A-P2-3	CHMP4A	GCAGCCTGCGGTGCGGGTCA	GCTGCGGTGCGGGTCA	GTCTGGAGGACGCTGAGGGG	CACCCGTCTCGCACCGCTGCGGTGCGGGTCAGTTTGAGAGCTAAGCAGAAAGCTGCATAGCAAGTTCAAATAAGGCTAGTCCGTACACAACTTGAAAAAGTGGCAGCCGAGTCGGCTGCTTTTTTTTCAGCTCCATATTTAGCATGTCGCTATGTGTTCTGGGAAACTTGACCTAAGTGTAAAGTTGAGATTTCCTTCAGGTTTATATAGTTCTGTATGAGACCACTCTTTCCCGTCTGGAGGACGCTGAGGGGGTTTGGAGACGGGTG
	CHMP4B-P1P2-1	CHMP4B	GcggCGAGCAGCAACCATGT	GAGCAGCAACCATGT	GAATGCCAACACCAACACCG	CACCCGTCTCGCACCGAGCAGCAACCATGTGTTTGAGAGCTAAGCAGAAAGCTGCATAGCAAGTTCAAATAAGGCTAGTCCGTACACAACTTGAAAAAGTGGCAGCCGAGTCGGCTGCTTTTTTTTCAGCTCCATATTTAGCATGTCGCTATGTGTTCTGGGAAACTTGACCTAAGTGTAAAGTTGAGATTTCCTTCAGGTTTATATAGTTCTGTATGAGACCACTCTTTCCCGAATGCCAACACCAACACCGGTTTGGAGACGGGTG
	CHMP4B-P1P2-2	CHMP4B	GTGACGGCCGCCAAGAAGCA	GGCCGCCAAGAAGCA	GTTTGGAGAAGAGTTTGACG	CACCCGTCTCGCACCGGCCGCCAAGAAGCAGTTTGAGAGCTAAGCAGAAAGCTGCATAGCAAGTTCAAATAAGGCTAGTCCGTACACAACTTGAAAAAGTGGCAGCCGAGTCGGCTGCTTTTTTTTCAGCTCCATATTTAGCATGTCGCTATGTGTTCTGGGAAACTTGACCTAAGTGTAAAGTTGAGATTTCCTTCAGGTTTATATAGTTCTGTATGAGACCACTCTTTCCCGTTTGGAGAAGAGTTTGACGGTTTGGAGACGGGTG
	CHMP4B-P1P2-3	CHMP4B	GTCTGACCCGGAGAGTTCCA	GACCCGGAGAGTTCCA	GAAGCAGCTGGCGCAGATCGA	CACCCGTCTCGCACCGACCCGGAGAGTTCCAGTTTGAGAGCTAAGCAGAAAGCTGCATAGCAAGTTCAAATAAGGCTAGTCCGTACACAACTTGAAAAAGTGGCAGCCGAGTCGGCTGCTTTTTTTTCAGCTCCATATTTAGCATGTCGCTATGTGTTCTGGGAAACTTGACCTAAGTGTAAAGTTGAGATTTCCTTCAGGTTTATATAGTTCTGTATGAGACCACTCTTTCCCGAAGCAGCTGGCGCAGATCGAGTTTGGAGACGGGTG
	CHMP4C-P1P2-1	CHMP4C	GTCGGGGACCCAGACCGGAA	GGACCCAGACCGGAA	GTTCCTCAACACCTCAGTGT	CACCCGTCTCGCACCGGACCCAGACCGGAAGTTTGAGAGCTAAGCAGAAAGCTGCATAGCAAGTTCAAATAAGGCTAGTCCGTACACAACTTGAAAAAGTGGCAGCCGAGTCGGCTGCTTTTTTTTCAGCTCCATATTTAGCATGTCGCTATGTGTTCTGGGAAACTTGACCTAAGTGTAAAGTTGAGATTTCCTTCAGGTTTATATAGTTCTGTATGAGACCACTCTTTCCCGTTCCTCAACACCTCAGTGTGTTTGGAGACGGGTG
	CHMP4C-P1P2-2	CHMP4C	GTCCTCTCGGGGACCCAGAC	GCTCGGGGACCCAGAC	GTTGGTGTGTGAGTTCTCCA	CACCCGTCTCGCACCGCTCGGGGACCCAGACGTTTGAGAGCTAAGCAGAAAGCTGCATAGCAAGTTCAAATAAGGCTAGTCCGTACACAACTTGAAAAAGTGGCAGCCGAGTCGGCTGCTTTTTTTTCAGCTCCATATTTAGCATGTCGCTATGTGTTCTGGGAAACTTGACCTAAGTGTAAAGTTGAGATTTCCTTCAGGTTTATATAGTTCTGTATGAGACCACTCTTTCCCGTTGGTGTGTGAGTTCTCCAGTTTGGAGACGGGTG
	CHMP4C-P1P2-3	CHMP4C	GACAGGTGACACACACTCCA	GTGACACACACTCCA	GAAGAGGAAGGCACATTTGGA	CACCCGTCTCGCACCGTGACACACACTCCAGTTTGAGAGCTAAGCAGAAAGCTGCATAGCAAGTTCAAATAAGGCTAGTCCGTACACAACTTGAAAAAGTGGCAGCCGAGTCGGCTGCTTTTTTTTCAGCTCCATATTTAGCATGTCGCTATGTGTTCTGGGAAACTTGACCTAAGTGTAAAGTTGAGATTTCCTTCAGGTTTATATAGTTCTGTATGAGACCACTCTTTCCCGAAGAGGAAGGCACATTTGGAGTTTGGAGACGGGTG
	CHMP5-P1P2-1	CHMP5	GCCCAGGACCCGAAATGAAG	GGACCCGAAATGAAG	GAGTGAAGATCGACCAGATTG	CACCCGTCTCGCACCGGACCCGAAATGAAGGTTTGAGAGCTAAGCAGAAAGCTGCATAGCAAGTTCAAATAAGGCTAGTCCGTACACAACTTGAAAAAGTGGCAGCCGAGTCGGCTGCTTTTTTTTCAGCTCCATATTTAGCATGTCGCTATGTGTTCTGGGAAACTTGACCTAAGTGTAAAGTTGAGATTTCCTTCAGGTTTATATAGTTCTGTATGAGACCACTCTTTCCCGAGTGAAGATCGACCAGATTGGTTTGGAGACGGGTG
	CHMP5-P1P2-2	CHMP5	GCAAGATGAACCGACTCTTC	GATGAACCGACTCTTC	GATGAGAGAGGGTCCTGCAA	CACCCGTCTCGCACCGATGAACCGACTCTTCGTTTGAGAGCTAAGCAGAAAGCTGCATAGCAAGTTCAAATAAGGCTAGTCCGTACACAACTTGAAAAAGTGGCAGCCGAGTCGGCTGCTTTTTTTTCAGCTCCATATTTAGCATGTCGCTATGTGTTCTGGGAAACTTGACCTAAGTGTAAAGTTGAGATTTCCTTCAGGTTTATATAGTTCTGTATGAGACCACTCTTTCCCGATGAGAGAGGGTCCTGCAAGTTTGGAGACGGGTG
	CHMP5-P1P2-3	CHMP5	GGAGGGGCCGGAAGTCGAGG	GGCCGGAAGTCGAGG	GGTGTCCTTCAAAGACTGGA	CACCCGTCTCGCACCGGCCGGAAGTCGAGGGTTTGAGAGCTAAGCAGAAAGCTGCATAGCAAGTTCAAATAAGGCTAGTCCGTACACAACTTGAAAAAGTGGCAGCCGAGTCGGCTGCTTTTTTTTCAGCTCCATATTTAGCATGTCGCTATGTGTTCTGGGAAACTTGACCTAAGTGTAAAGTTGAGATTTCCTTCAGGTTTATATAGTTCTGTATGAGACCACTCTTTCCCGGTGTCCTTCAAAGACTGGAGTTTGGAGACGGGTG
	CHMP6-P1P2-1	CHMP6	GCGGCCGAACAGGTTACCCA	GCGAACAGGTTACCCA	GGAGCTGAGCGCAATCACTC	CACCCGTCTCGCACCGCGAACAGGTTACCCAGTTTGAGAGCTAAGCAGAAAGCTGCATAGCAAGTTCAAATAAGGCTAGTCCGTACACAACTTGAAAAAGTGGCAGCCGAGTCGGCTGCTTTTTTTTCAGCTCCATATTTAGCATGTCGCTATGTGTTCTGGGAAACTTGACCTAAGTGTAAAGTTGAGATTTCCTTCAGGTTTATATAGTTCTGTATGAGACCACTCTTTCCCGGAGCTGAGCGCAATCACTCGTTTGGAGACGGGTG
	CHMP6-P1P2-2	CHMP6	GCCGAACAGGTTACCCATGG	GACAGGTTACCCATGG	GCAGCAAATAGACGAGCTCC	CACCCGTCTCGCACCGACAGGTTACCCATGGGTTTGAGAGCTAAGCAGAAAGCTGCATAGCAAGTTCAAATAAGGCTAGTCCGTACACAACTTGAAAAAGTGGCAGCCGAGTCGGCTGCTTTTTTTTCAGCTCCATATTTAGCATGTCGCTATGTGTTCTGGGAAACTTGACCTAAGTGTAAAGTTGAGATTTCCTTCAGGTTTATATAGTTCTGTATGAGACCACTCTTTCCCGCAGCAAATAGACGAGCTCCGTTTGGAGACGGGTG
	CHMP6-P1P2-3	CHMP6	GGGTGGCGATTGGACTTGGT	GCGATTGGACTTGGT	GGAACAAATAGAGCTGCCAG	CACCCGTCTCGCACCGCGATTGGACTTGGTGTTTGAGAGCTAAGCAGAAAGCTGCATAGCAAGTTCAAATAAGGCTAGTCCGTACACAACTTGAAAAAGTGGCAGCCGAGTCGGCTGCTTTTTTTTCAGCTCCATATTTAGCATGTCGCTATGTGTTCTGGGAAACTTGACCTAAGTGTAAAGTTGAGATTTCCTTCAGGTTTATATAGTTCTGTATGAGACCACTCTTTCCCGGAACAAATAGAGCTGCCAGGTTTGGAGACGGGTG
	CHMP7-P1P2-1	CHMP7	GCCCGCTCCGGGGACCACAT	GCTCCGGGGACCACAT	GGTGTAAAGAAGAAGCCCGC	CACCCGTCTCGCACCGCTCCGGGGACCACATGTTTGAGAGCTAAGCAGAAAGCTGCATAGCAAGTTCAAATAAGGCTAGTCCGTACACAACTTGAAAAAGTGGCAGCCGAGTCGGCTGCTTTTTTTTCAGCTCCATATTTAGCATGTCGCTATGTGTTCTGGGAAACTTGACCTAAGTGTAAAGTTGAGATTTCCTTCAGGTTTATATAGTTCTGTATGAGACCACTCTTTCCCGGTGTAAAGAAGAAGCCCGCGTTTGGAGACGGGTG
	CHMP7-P1P2-2	CHMP7	GCGAGGGCGGAAGCGGACCA	GGCGGAAGCGGACCA	GAGTCTGAGAAACTTCATCCT	CACCCGTCTCGCACCGGCGGAAGCGGACCAGTTTGAGAGCTAAGCAGAAAGCTGCATAGCAAGTTCAAATAAGGCTAGTCCGTACACAACTTGAAAAAGTGGCAGCCGAGTCGGCTGCTTTTTTTTCAGCTCCATATTTAGCATGTCGCTATGTGTTCTGGGAAACTTGACCTAAGTGTAAAGTTGAGATTTCCTTCAGGTTTATATAGTTCTGTATGAGACCACTCTTTCCCGAGTCTGAGAAACTTCATCCTGTTTGGAGACGGGTG
	CHMP7-P1P2-3	CHMP7	GTGTGTTCGCAGCCTTGCCG	GTTCGCAGCCTTGCCG	GGTCTCTCAAGGCCAAGCAA	CACCCGTCTCGCACCGTTCGCAGCCTTGCCGGTTTGAGAGCTAAGCAGAAAGCTGCATAGCAAGTTCAAATAAGGCTAGTCCGTACACAACTTGAAAAAGTGGCAGCCGAGTCGGCTGCTTTTTTTTCAGCTCCATATTTAGCATGTCGCTATGTGTTCTGGGAAACTTGACCTAAGTGTAAAGTTGAGATTTCCTTCAGGTTTATATAGTTCTGTATGAGACCACTCTTTCCCGGTCTCTCAAGGCCAAGCAAGTTTGGAGACGGGTG
	CHRAC1-P1P2-1	CHRAC1	GCCGTGGGAGTTGTAGTGTG	GGGAGTTGTAGTGTG	GGTGTCCAGCATCAACCAGG	CACCCGTCTCGCACCGGGAGTTGTAGTGTGGTTTGAGAGCTAAGCAGAAAGCTGCATAGCAAGTTCAAATAAGGCTAGTCCGTACACAACTTGAAAAAGTGGCAGCCGAGTCGGCTGCTTTTTTTTCAGCTCCATATTTAGCATGTCGCTATGTGTTCTGGGAAACTTGACCTAAGTGTAAAGTTGAGATTTCCTTCAGGTTTATATAGTTCTGTATGAGACCACTCTTTCCCGGTGTCCAGCATCAACCAGGGTTTGGAGACGGGTG
	CHRAC1-P1P2-2	CHRAC1	GTGGTCGTGGGTAAAGACAA	GCGTGGGTAAAGACAA	GCCGTGTCTGTAGGAATAGG	CACCCGTCTCGCACCGCGTGGGTAAAGACAAGTTTGAGAGCTAAGCAGAAAGCTGCATAGCAAGTTCAAATAAGGCTAGTCCGTACACAACTTGAAAAAGTGGCAGCCGAGTCGGCTGCTTTTTTTTCAGCTCCATATTTAGCATGTCGCTATGTGTTCTGGGAAACTTGACCTAAGTGTAAAGTTGAGATTTCCTTCAGGTTTATATAGTTCTGTATGAGACCACTCTTTCCCGCCGTGTCTGTAGGAATAGGGTTTGGAGACGGGTG
	CHRAC1-P1P2-3	CHRAC1	GTGACCCGGATGCGGGATAG	GCCGGATGCGGGATAG	GTCGTGGGTAAAGACAAGGG	CACCCGTCTCGCACCGCCGGATGCGGGATAGGTTTGAGAGCTAAGCAGAAAGCTGCATAGCAAGTTCAAATAAGGCTAGTCCGTACACAACTTGAAAAAGTGGCAGCCGAGTCGGCTGCTTTTTTTTCAGCTCCATATTTAGCATGTCGCTATGTGTTCTGGGAAACTTGACCTAAGTGTAAAGTTGAGATTTCCTTCAGGTTTATATAGTTCTGTATGAGACCACTCTTTCCCGTCGTGGGTAAAGACAAGGGGTTTGGAGACGGGTG
	CHTOP-P1P2-1	CHTOP	GGGCGGCCGCTGCAGACGAA	GCCGCTGCAGACGAA	GGAGAATAGACCCTCTGTCC	CACCCGTCTCGCACCGCCGCTGCAGACGAAGTTTGAGAGCTAAGCAGAAAGCTGCATAGCAAGTTCAAATAAGGCTAGTCCGTACACAACTTGAAAAAGTGGCAGCCGAGTCGGCTGCTTTTTTTTCAGCTCCATATTTAGCATGTCGCTATGTGTTCTGGGAAACTTGACCTAAGTGTAAAGTTGAGATTTCCTTCAGGTTTATATAGTTCTGTATGAGACCACTCTTTCCCGGAGAATAGACCCTCTGTCCGTTTGGAGACGGGTG
	CHTOP-P1P2-2	CHTOP	GCCGCCTGCCGGAGCCGTGG	GCTGCCGGAGCCGTGG	GCCGACGCCAGTGAATATTC	CACCCGTCTCGCACCGCTGCCGGAGCCGTGGGTTTGAGAGCTAAGCAGAAAGCTGCATAGCAAGTTCAAATAAGGCTAGTCCGTACACAACTTGAAAAAGTGGCAGCCGAGTCGGCTGCTTTTTTTTCAGCTCCATATTTAGCATGTCGCTATGTGTTCTGGGAAACTTGACCTAAGTGTAAAGTTGAGATTTCCTTCAGGTTTATATAGTTCTGTATGAGACCACTCTTTCCCGCCGACGCCAGTGAATATTCGTTTGGAGACGGGTG
	CHTOP-P1P2-3	CHTOP	GAGACAAGCACTGGACGTGG	GAAGCACTGGACGTGG	GATCGAAGCCCGAATATTCAC	CACCCGTCTCGCACCGAAGCACTGGACGTGGGTTTGAGAGCTAAGCAGAAAGCTGCATAGCAAGTTCAAATAAGGCTAGTCCGTACACAACTTGAAAAAGTGGCAGCCGAGTCGGCTGCTTTTTTTTCAGCTCCATATTTAGCATGTCGCTATGTGTTCTGGGAAACTTGACCTAAGTGTAAAGTTGAGATTTCCTTCAGGTTTATATAGTTCTGTATGAGACCACTCTTTCCCGATCGAAGCCCGAATATTCACGTTTGGAGACGGGTG
	CHUK-P1P2-1	CHUK	GACCGGCCTTGGAACAACTG	GCCTTGGAACAACTG	GGAACAGGGCAATAGTATGA	CACCCGTCTCGCACCGCCTTGGAACAACTGGTTTGAGAGCTAAGCAGAAAGCTGCATAGCAAGTTCAAATAAGGCTAGTCCGTACACAACTTGAAAAAGTGGCAGCCGAGTCGGCTGCTTTTTTTTCAGCTCCATATTTAGCATGTCGCTATGTGTTCTGGGAAACTTGACCTAAGTGTAAAGTTGAGATTTCCTTCAGGTTTATATAGTTCTGTATGAGACCACTCTTTCCCGGAACAGGGCAATAGTATGAGTTTGGAGACGGGTG
	CHUK-P1P2-2	CHUK	GcgggggccgcTCCATGGGG	ggccgcTCCATGGGG	GAAAGCTCCAATAATCAACAG	CACCCGTCTCGCACCggccgcTCCATGGGGGTTTGAGAGCTAAGCAGAAAGCTGCATAGCAAGTTCAAATAAGGCTAGTCCGTACACAACTTGAAAAAGTGGCAGCCGAGTCGGCTGCTTTTTTTTCAGCTCCATATTTAGCATGTCGCTATGTGTTCTGGGAAACTTGACCTAAGTGTAAAGTTGAGATTTCCTTCAGGTTTATATAGTTCTGTATGAGACCACTCTTTCCCGAAAGCTCCAATAATCAACAGGTTTGGAGACGGGTG
	CHUK-P1P2-3	CHUK	GccccgggggccgcTCCATG	gggggccgcTCCATG	GAAGAGATGTCAGGAGAAGTT	CACCCGTCTCGCACCgggggccgcTCCATGGTTTGAGAGCTAAGCAGAAAGCTGCATAGCAAGTTCAAATAAGGCTAGTCCGTACACAACTTGAAAAAGTGGCAGCCGAGTCGGCTGCTTTTTTTTCAGCTCCATATTTAGCATGTCGCTATGTGTTCTGGGAAACTTGACCTAAGTGTAAAGTTGAGATTTCCTTCAGGTTTATATAGTTCTGTATGAGACCACTCTTTCCCGAAGAGATGTCAGGAGAAGTTGTTTGGAGACGGGTG
	CLOCK-P1P2-1	CLOCK	GCCGGGCGGGCGCCTCTCAC	GCGGGCGCCTCTCAC	GCGGATACGAGCACTCCACCC	CACCCGTCTCGCACCGCGGGCGCCTCTCACGTTTGAGAGCTAAGCAGAAAGCTGCATAGCAAGTTCAAATAAGGCTAGTCCGTACACAACTTGAAAAAGTGGCAGCCGAGTCGGCTGCTTTTTTTTCAGCTCCATATTTAGCATGTCGCTATGTGTTCTGGGAAACTTGACCTAAGTGTAAAGTTGAGATTTCCTTCAGGTTTATATAGTTCTGTATGAGACCACTCTTTCCCGCGGATACGAGCACTCCACCCGTTTGGAGACGGGTG
	CLOCK-P1P2-2	CLOCK	GTCACCGGGAGCGCTCGCGG	GCGGGAGCGCTCGCGG	GAGCCCCACTGTATAACACTA	CACCCGTCTCGCACCGCGGGAGCGCTCGCGGGTTTGAGAGCTAAGCAGAAAGCTGCATAGCAAGTTCAAATAAGGCTAGTCCGTACACAACTTGAAAAAGTGGCAGCCGAGTCGGCTGCTTTTTTTTCAGCTCCATATTTAGCATGTCGCTATGTGTTCTGGGAAACTTGACCTAAGTGTAAAGTTGAGATTTCCTTCAGGTTTATATAGTTCTGTATGAGACCACTCTTTCCCGAGCCCCACTGTATAACACTAGTTTGGAGACGGGTG
	CLOCK-P1P2-3	CLOCK	GCGCCGCCAAGGAAGCCAAC	GCCAAGGAAGCCAAC	GTGATAGAAGCAAATATTCAT	CACCCGTCTCGCACCGCCAAGGAAGCCAACGTTTGAGAGCTAAGCAGAAAGCTGCATAGCAAGTTCAAATAAGGCTAGTCCGTACACAACTTGAAAAAGTGGCAGCCGAGTCGGCTGCTTTTTTTTCAGCTCCATATTTAGCATGTCGCTATGTGTTCTGGGAAACTTGACCTAAGTGTAAAGTTGAGATTTCCTTCAGGTTTATATAGTTCTGTATGAGACCACTCTTTCCCGTGATAGAAGCAAATATTCATGTTTGGAGACGGGTG
	COMMD3-BMI1-P1P2-1	COMMD3-BMI1	GGCCCGGAGGAGAAGCGTGA	GGAGGAGAAGCGTGA	GAGCTGACAAGTCAACTCTA	CACCCGTCTCGCACCGGAGGAGAAGCGTGAGTTTGAGAGCTAAGCAGAAAGCTGCATAGCAAGTTCAAATAAGGCTAGTCCGTACACAACTTGAAAAAGTGGCAGCCGAGTCGGCTGCTTTTTTTTCAGCTCCATATTTAGCATGTCGCTATGTGTTCTGGGAAACTTGACCTAAGTGTAAAGTTGAGATTTCCTTCAGGTTTATATAGTTCTGTATGAGACCACTCTTTCCCGAGCTGACAAGTCAACTCTAGTTTGGAGACGGGTG
	COMMD3-BMI1-P1P2-2	COMMD3-BMI1	GGGTCACGGCGCGCTCACAA	GACGGCGCGCTCACAA	GACTCTGGAATGCCGCCCGG	CACCCGTCTCGCACCGACGGCGCGCTCACAAGTTTGAGAGCTAAGCAGAAAGCTGCATAGCAAGTTCAAATAAGGCTAGTCCGTACACAACTTGAAAAAGTGGCAGCCGAGTCGGCTGCTTTTTTTTCAGCTCCATATTTAGCATGTCGCTATGTGTTCTGGGAAACTTGACCTAAGTGTAAAGTTGAGATTTCCTTCAGGTTTATATAGTTCTGTATGAGACCACTCTTTCCCGACTCTGGAATGCCGCCCGGGTTTGGAGACGGGTG
	COMMD3-BMI1-P1P2-3	COMMD3-BMI1	GGAGCCGGCGGAGCGAGAAG	GCGGCGGAGCGAGAAG	GTGAACTTGGACATCACAAAT	CACCCGTCTCGCACCGCGGCGGAGCGAGAAGGTTTGAGAGCTAAGCAGAAAGCTGCATAGCAAGTTCAAATAAGGCTAGTCCGTACACAACTTGAAAAAGTGGCAGCCGAGTCGGCTGCTTTTTTTTCAGCTCCATATTTAGCATGTCGCTATGTGTTCTGGGAAACTTGACCTAAGTGTAAAGTTGAGATTTCCTTCAGGTTTATATAGTTCTGTATGAGACCACTCTTTCCCGTGAACTTGGACATCACAAATGTTTGGAGACGGGTG
	COQ3-P1P2-1	COQ3	GGTAAGCTGGGCTCCTCCGG	GCTGGGCTCCTCCGG	GAAGCCCCAAGCCGCCCTAG	CACCCGTCTCGCACCGCTGGGCTCCTCCGGGTTTGAGAGCTAAGCAGAAAGCTGCATAGCAAGTTCAAATAAGGCTAGTCCGTACACAACTTGAAAAAGTGGCAGCCGAGTCGGCTGCTTTTTTTTCAGCTCCATATTTAGCATGTCGCTATGTGTTCTGGGAAACTTGACCTAAGTGTAAAGTTGAGATTTCCTTCAGGTTTATATAGTTCTGTATGAGACCACTCTTTCCCGAAGCCCCAAGCCGCCCTAGGTTTGGAGACGGGTG
	COQ3-P1P2-2	COQ3	GGAGGGACCGGAAAAGAGGT	GACCGGAAAAGAGGT	GTAATGAATAAAGAACCACC	CACCCGTCTCGCACCGACCGGAAAAGAGGTGTTTGAGAGCTAAGCAGAAAGCTGCATAGCAAGTTCAAATAAGGCTAGTCCGTACACAACTTGAAAAAGTGGCAGCCGAGTCGGCTGCTTTTTTTTCAGCTCCATATTTAGCATGTCGCTATGTGTTCTGGGAAACTTGACCTAAGTGTAAAGTTGAGATTTCCTTCAGGTTTATATAGTTCTGTATGAGACCACTCTTTCCCGTAATGAATAAAGAACCACCGTTTGGAGACGGGTG
	COQ3-P1P2-3	COQ3	GCGTTTGTCGCGATGTGGAG	GTGTCGCGATGTGGAG	GAGAGTACAGAGTGTGTTCCC	CACCCGTCTCGCACCGTGTCGCGATGTGGAGGTTTGAGAGCTAAGCAGAAAGCTGCATAGCAAGTTCAAATAAGGCTAGTCCGTACACAACTTGAAAAAGTGGCAGCCGAGTCGGCTGCTTTTTTTTCAGCTCCATATTTAGCATGTCGCTATGTGTTCTGGGAAACTTGACCTAAGTGTAAAGTTGAGATTTCCTTCAGGTTTATATAGTTCTGTATGAGACCACTCTTTCCCGAGAGTACAGAGTGTGTTCCCGTTTGGAGACGGGTG
	COQ5-P1P2-1	COQ5	GGATCTGACCGTCCATGGTC	GTGACCGTCCATGGTC	GTCCTGGGAGAGGTCATCGC	CACCCGTCTCGCACCGTGACCGTCCATGGTCGTTTGAGAGCTAAGCAGAAAGCTGCATAGCAAGTTCAAATAAGGCTAGTCCGTACACAACTTGAAAAAGTGGCAGCCGAGTCGGCTGCTTTTTTTTCAGCTCCATATTTAGCATGTCGCTATGTGTTCTGGGAAACTTGACCTAAGTGTAAAGTTGAGATTTCCTTCAGGTTTATATAGTTCTGTATGAGACCACTCTTTCCCGTCCTGGGAGAGGTCATCGCGTTTGGAGACGGGTG
	COQ5-P1P2-2	COQ5	GGGAGGGATCTGACCGTCCA	GGATCTGACCGTCCA	GCAAATCCTTCCAAACACGA	CACCCGTCTCGCACCGGATCTGACCGTCCAGTTTGAGAGCTAAGCAGAAAGCTGCATAGCAAGTTCAAATAAGGCTAGTCCGTACACAACTTGAAAAAGTGGCAGCCGAGTCGGCTGCTTTTTTTTCAGCTCCATATTTAGCATGTCGCTATGTGTTCTGGGAAACTTGACCTAAGTGTAAAGTTGAGATTTCCTTCAGGTTTATATAGTTCTGTATGAGACCACTCTTTCCCGCAAATCCTTCCAAACACGAGTTTGGAGACGGGTG
	COQ5-P1P2-3	COQ5	GCATAGAGCACAGCTCCCGG	GAGCACAGCTCCCGG	GAGAAGATGCAGGCTTTCACA	CACCCGTCTCGCACCGAGCACAGCTCCCGGGTTTGAGAGCTAAGCAGAAAGCTGCATAGCAAGTTCAAATAAGGCTAGTCCGTACACAACTTGAAAAAGTGGCAGCCGAGTCGGCTGCTTTTTTTTCAGCTCCATATTTAGCATGTCGCTATGTGTTCTGGGAAACTTGACCTAAGTGTAAAGTTGAGATTTCCTTCAGGTTTATATAGTTCTGTATGAGACCACTCTTTCCCGAGAAGATGCAGGCTTTCACAGTTTGGAGACGGGTG
	CRAMP1L-P1-1	CRAMP1L	GCGGCGGGCCGGCTTCGCTA	GGGCCGGCTTCGCTA	GAGCTGCGCAAGAAGATTGG	CACCCGTCTCGCACCGGGCCGGCTTCGCTAGTTTGAGAGCTAAGCAGAAAGCTGCATAGCAAGTTCAAATAAGGCTAGTCCGTACACAACTTGAAAAAGTGGCAGCCGAGTCGGCTGCTTTTTTTTCAGCTCCATATTTAGCATGTCGCTATGTGTTCTGGGAAACTTGACCTAAGTGTAAAGTTGAGATTTCCTTCAGGTTTATATAGTTCTGTATGAGACCACTCTTTCCCGAGCTGCGCAAGAAGATTGGGTTTGGAGACGGGTG
	CRAMP1L-P1-2	CRAMP1L	GTAGCCGGAACTGCTGCTGA	GCGGAACTGCTGCTGA	GACCTCCGAAAGCCTCACGC	CACCCGTCTCGCACCGCGGAACTGCTGCTGAGTTTGAGAGCTAAGCAGAAAGCTGCATAGCAAGTTCAAATAAGGCTAGTCCGTACACAACTTGAAAAAGTGGCAGCCGAGTCGGCTGCTTTTTTTTCAGCTCCATATTTAGCATGTCGCTATGTGTTCTGGGAAACTTGACCTAAGTGTAAAGTTGAGATTTCCTTCAGGTTTATATAGTTCTGTATGAGACCACTCTTTCCCGACCTCCGAAAGCCTCACGCGTTTGGAGACGGGTG
	CRAMP1L-P1-3	CRAMP1L	GCCGGAACTGCTGCTGAGGG	GAACTGCTGCTGAGGG	GATCAGGCCATACAGTTCCT	CACCCGTCTCGCACCGAACTGCTGCTGAGGGGTTTGAGAGCTAAGCAGAAAGCTGCATAGCAAGTTCAAATAAGGCTAGTCCGTACACAACTTGAAAAAGTGGCAGCCGAGTCGGCTGCTTTTTTTTCAGCTCCATATTTAGCATGTCGCTATGTGTTCTGGGAAACTTGACCTAAGTGTAAAGTTGAGATTTCCTTCAGGTTTATATAGTTCTGTATGAGACCACTCTTTCCCGATCAGGCCATACAGTTCCTGTTTGGAGACGGGTG
	CRAMP1L-P2-1	CRAMP1L	GCCCACAGCCACCTACCCGG	GCAGCCACCTACCCGG	GAGCTGCGCAAGAAGATTGG	CACCCGTCTCGCACCGCAGCCACCTACCCGGGTTTGAGAGCTAAGCAGAAAGCTGCATAGCAAGTTCAAATAAGGCTAGTCCGTACACAACTTGAAAAAGTGGCAGCCGAGTCGGCTGCTTTTTTTTCAGCTCCATATTTAGCATGTCGCTATGTGTTCTGGGAAACTTGACCTAAGTGTAAAGTTGAGATTTCCTTCAGGTTTATATAGTTCTGTATGAGACCACTCTTTCCCGAGCTGCGCAAGAAGATTGGGTTTGGAGACGGGTG
	CRAMP1L-P2-2	CRAMP1L	GCACCTACCCGGCGGGGCCG	GTACCCGGCGGGGCCG	GACCTCCGAAAGCCTCACGC	CACCCGTCTCGCACCGTACCCGGCGGGGCCGGTTTGAGAGCTAAGCAGAAAGCTGCATAGCAAGTTCAAATAAGGCTAGTCCGTACACAACTTGAAAAAGTGGCAGCCGAGTCGGCTGCTTTTTTTTCAGCTCCATATTTAGCATGTCGCTATGTGTTCTGGGAAACTTGACCTAAGTGTAAAGTTGAGATTTCCTTCAGGTTTATATAGTTCTGTATGAGACCACTCTTTCCCGACCTCCGAAAGCCTCACGCGTTTGGAGACGGGTG
	CRAMP1L-P2-3	CRAMP1L	GCATGAGCCGCGGCCCCGCC	GAGCCGCGGCCCCGCC	GATCAGGCCATACAGTTCCT	CACCCGTCTCGCACCGAGCCGCGGCCCCGCCGTTTGAGAGCTAAGCAGAAAGCTGCATAGCAAGTTCAAATAAGGCTAGTCCGTACACAACTTGAAAAAGTGGCAGCCGAGTCGGCTGCTTTTTTTTCAGCTCCATATTTAGCATGTCGCTATGTGTTCTGGGAAACTTGACCTAAGTGTAAAGTTGAGATTTCCTTCAGGTTTATATAGTTCTGTATGAGACCACTCTTTCCCGATCAGGCCATACAGTTCCTGTTTGGAGACGGGTG
	CREBBP-P1P2-1	CREBBP	GGCTTCGAGCGCGATCTACT	GCGAGCGCGATCTACT	GATGAGCTGATACCCAATGG	CACCCGTCTCGCACCGCGAGCGCGATCTACTGTTTGAGAGCTAAGCAGAAAGCTGCATAGCAAGTTCAAATAAGGCTAGTCCGTACACAACTTGAAAAAGTGGCAGCCGAGTCGGCTGCTTTTTTTTCAGCTCCATATTTAGCATGTCGCTATGTGTTCTGGGAAACTTGACCTAAGTGTAAAGTTGAGATTTCCTTCAGGTTTATATAGTTCTGTATGAGACCACTCTTTCCCGATGAGCTGATACCCAATGGGTTTGGAGACGGGTG
	CREBBP-P1P2-2	CREBBP	GTCGCGCTCGAAGCCCCGGT	GCTCGAAGCCCCGGT	GGTCCTGCAGGTATGTGACA	CACCCGTCTCGCACCGCTCGAAGCCCCGGTGTTTGAGAGCTAAGCAGAAAGCTGCATAGCAAGTTCAAATAAGGCTAGTCCGTACACAACTTGAAAAAGTGGCAGCCGAGTCGGCTGCTTTTTTTTCAGCTCCATATTTAGCATGTCGCTATGTGTTCTGGGAAACTTGACCTAAGTGTAAAGTTGAGATTTCCTTCAGGTTTATATAGTTCTGTATGAGACCACTCTTTCCCGGTCCTGCAGGTATGTGACAGTTTGGAGACGGGTG
	CREBBP-P1P2-3	CREBBP	GCGGGTCCGCGACAAGATGG	GTCCGCGACAAGATGG	GCTGGCTGAGACCCTAACGC	CACCCGTCTCGCACCGTCCGCGACAAGATGGGTTTGAGAGCTAAGCAGAAAGCTGCATAGCAAGTTCAAATAAGGCTAGTCCGTACACAACTTGAAAAAGTGGCAGCCGAGTCGGCTGCTTTTTTTTCAGCTCCATATTTAGCATGTCGCTATGTGTTCTGGGAAACTTGACCTAAGTGTAAAGTTGAGATTTCCTTCAGGTTTATATAGTTCTGTATGAGACCACTCTTTCCCGCTGGCTGAGACCCTAACGCGTTTGGAGACGGGTG
Positive control	CSF2RA-P1P2-1	CSF2RA	GAGAACTTAGCTTACCCCCA	GCTTAGCTTACCCCCA	GGATTTAATGAACTGTACCT	CACCCGTCTCGCACCGCTTAGCTTACCCCCAGTTTGAGAGCTAAGCAGAAAGCTGCATAGCAAGTTCAAATAAGGCTAGTCCGTACACAACTTGAAAAAGTGGCAGCCGAGTCGGCTGCTTTTTTTTCAGCTCCATATTTAGCATGTCGCTATGTGTTCTGGGAAACTTGACCTAAGTGTAAAGTTGAGATTTCCTTCAGGTTTATATAGTTCTGTATGAGACCACTCTTTCCCGGATTTAATGAACTGTACCTGTTTGGAGACGGGTG
Positive control	CSF2RA-P1P2-2	CSF2RA	GTCTCCGAGAGAAGAAAAGC	GCGAGAGAAGAAAAGC	GATCCAGGTGACATCCCACAT	CACCCGTCTCGCACCGCGAGAGAAGAAAAGCGTTTGAGAGCTAAGCAGAAAGCTGCATAGCAAGTTCAAATAAGGCTAGTCCGTACACAACTTGAAAAAGTGGCAGCCGAGTCGGCTGCTTTTTTTTCAGCTCCATATTTAGCATGTCGCTATGTGTTCTGGGAAACTTGACCTAAGTGTAAAGTTGAGATTTCCTTCAGGTTTATATAGTTCTGTATGAGACCACTCTTTCCCGATCCAGGTGACATCCCACATGTTTGGAGACGGGTG
Positive control	CSF2RA-P1P2-3	CSF2RA	GGAAGGGAGCTACTCAGAAG	GGAGCTACTCAGAAG	GAAAATACTGGACGTCACGGG	CACCCGTCTCGCACCGGAGCTACTCAGAAGGTTTGAGAGCTAAGCAGAAAGCTGCATAGCAAGTTCAAATAAGGCTAGTCCGTACACAACTTGAAAAAGTGGCAGCCGAGTCGGCTGCTTTTTTTTCAGCTCCATATTTAGCATGTCGCTATGTGTTCTGGGAAACTTGACCTAAGTGTAAAGTTGAGATTTCCTTCAGGTTTATATAGTTCTGTATGAGACCACTCTTTCCCGAAAATACTGGACGTCACGGGGTTTGGAGACGGGTG
	CSNK2A1-P1P2-1	CSNK2A1	GCTTCCACCACAGGTACCTA	GCACCACAGGTACCTA	GATTGATCATGAGCACAGAA	CACCCGTCTCGCACCGCACCACAGGTACCTAGTTTGAGAGCTAAGCAGAAAGCTGCATAGCAAGTTCAAATAAGGCTAGTCCGTACACAACTTGAAAAAGTGGCAGCCGAGTCGGCTGCTTTTTTTTCAGCTCCATATTTAGCATGTCGCTATGTGTTCTGGGAAACTTGACCTAAGTGTAAAGTTGAGATTTCCTTCAGGTTTATATAGTTCTGTATGAGACCACTCTTTCCCGATTGATCATGAGCACAGAAGTTTGGAGACGGGTG
	CSNK2A1-P1P2-2	CSNK2A1	GCCTCGCCTGGCTGCTCCCT	GCCTGGCTGCTCCCT	GAACTGACCTGACATCATAT	CACCCGTCTCGCACCGCCTGGCTGCTCCCTGTTTGAGAGCTAAGCAGAAAGCTGCATAGCAAGTTCAAATAAGGCTAGTCCGTACACAACTTGAAAAAGTGGCAGCCGAGTCGGCTGCTTTTTTTTCAGCTCCATATTTAGCATGTCGCTATGTGTTCTGGGAAACTTGACCTAAGTGTAAAGTTGAGATTTCCTTCAGGTTTATATAGTTCTGTATGAGACCACTCTTTCCCGAACTGACCTGACATCATATGTTTGGAGACGGGTG
	CSNK2A1-P1P2-3	CSNK2A1	GCGATGGAGGAGGAGACACA	GGAGGAGGAGACACA	GTGGACATGACAATTATGATC	CACCCGTCTCGCACCGGAGGAGGAGACACAGTTTGAGAGCTAAGCAGAAAGCTGCATAGCAAGTTCAAATAAGGCTAGTCCGTACACAACTTGAAAAAGTGGCAGCCGAGTCGGCTGCTTTTTTTTCAGCTCCATATTTAGCATGTCGCTATGTGTTCTGGGAAACTTGACCTAAGTGTAAAGTTGAGATTTCCTTCAGGTTTATATAGTTCTGTATGAGACCACTCTTTCCCGTGGACATGACAATTATGATCGTTTGGAGACGGGTG
	CSNK2B-P1P2-1	CSNK2B	GACCAGGTCCGGCACGAAGG	GGTCCGGCACGAAGG	GACGGTTGGTAAGGATGTAGC	CACCCGTCTCGCACCGGTCCGGCACGAAGGGTTTGAGAGCTAAGCAGAAAGCTGCATAGCAAGTTCAAATAAGGCTAGTCCGTACACAACTTGAAAAAGTGGCAGCCGAGTCGGCTGCTTTTTTTTCAGCTCCATATTTAGCATGTCGCTATGTGTTCTGGGAAACTTGACCTAAGTGTAAAGTTGAGATTTCCTTCAGGTTTATATAGTTCTGTATGAGACCACTCTTTCCCGACGGTTGGTAAGGATGTAGCGTTTGGAGACGGGTG
	CSNK2B-P1P2-2	CSNK2B	GGAGCGGCACATGGGGTCTC	GGCACATGGGGTCTC	GATCAATCCATAAAGCATCT	CACCCGTCTCGCACCGGCACATGGGGTCTCGTTTGAGAGCTAAGCAGAAAGCTGCATAGCAAGTTCAAATAAGGCTAGTCCGTACACAACTTGAAAAAGTGGCAGCCGAGTCGGCTGCTTTTTTTTCAGCTCCATATTTAGCATGTCGCTATGTGTTCTGGGAAACTTGACCTAAGTGTAAAGTTGAGATTTCCTTCAGGTTTATATAGTTCTGTATGAGACCACTCTTTCCCGATCAATCCATAAAGCATCTGTTTGGAGACGGGTG
	CSNK2B-P1P2-3	CSNK2B	GTGCTACTTCCAGGGAACGG	GACTTCCAGGGAACGG	GCTTCACCATGGCTTCACCT	CACCCGTCTCGCACCGACTTCCAGGGAACGGGTTTGAGAGCTAAGCAGAAAGCTGCATAGCAAGTTCAAATAAGGCTAGTCCGTACACAACTTGAAAAAGTGGCAGCCGAGTCGGCTGCTTTTTTTTCAGCTCCATATTTAGCATGTCGCTATGTGTTCTGGGAAACTTGACCTAAGTGTAAAGTTGAGATTTCCTTCAGGTTTATATAGTTCTGTATGAGACCACTCTTTCCCGCTTCACCATGGCTTCACCTGTTTGGAGACGGGTG
Non-essential	CSTL1-ENST1-1	CSTL1	GGTCTGAACTGGCAAGAACA	GAACTGGCAAGAACA	GAGCTGGAAATAGTTTATCCA	CACCCGTCTCGCACCGAACTGGCAAGAACAGTTTGAGAGCTAAGCAGAAAGCTGCATAGCAAGTTCAAATAAGGCTAGTCCGTACACAACTTGAAAAAGTGGCAGCCGAGTCGGCTGCTTTTTTTTCAGCTCCATATTTAGCATGTCGCTATGTGTTCTGGGAAACTTGACCTAAGTGTAAAGTTGAGATTTCCTTCAGGTTTATATAGTTCTGTATGAGACCACTCTTTCCCGAGCTGGAAATAGTTTATCCAGTTTGGAGACGGGTG
Non-essential	CSTL1-ENST1-2	CSTL1	GCCTCCGTGAGGTCCCAAGG	GCGTGAGGTCCCAAGG	GATTCTCGGCAGCTGACGAC	CACCCGTCTCGCACCGCGTGAGGTCCCAAGGGTTTGAGAGCTAAGCAGAAAGCTGCATAGCAAGTTCAAATAAGGCTAGTCCGTACACAACTTGAAAAAGTGGCAGCCGAGTCGGCTGCTTTTTTTTCAGCTCCATATTTAGCATGTCGCTATGTGTTCTGGGAAACTTGACCTAAGTGTAAAGTTGAGATTTCCTTCAGGTTTATATAGTTCTGTATGAGACCACTCTTTCCCGATTCTCGGCAGCTGACGACGTTTGGAGACGGGTG
Non-essential	CSTL1-ENST1-3	CSTL1	GCTCTGGACTCGATATAAGT	GGACTCGATATAAGT	GCTCTGGAACAATTCCTGTC	CACCCGTCTCGCACCGGACTCGATATAAGTGTTTGAGAGCTAAGCAGAAAGCTGCATAGCAAGTTCAAATAAGGCTAGTCCGTACACAACTTGAAAAAGTGGCAGCCGAGTCGGCTGCTTTTTTTTCAGCTCCATATTTAGCATGTCGCTATGTGTTCTGGGAAACTTGACCTAAGTGTAAAGTTGAGATTTCCTTCAGGTTTATATAGTTCTGTATGAGACCACTCTTTCCCGCTCTGGAACAATTCCTGTCGTTTGGAGACGGGTG
Non-essential	CSTL1-ENST2-1	CSTL1	GGCAAGCAGAAATCTGTGGT	GCAGAAATCTGTGGT	GAGCTGGAAATAGTTTATCCA	CACCCGTCTCGCACCGCAGAAATCTGTGGTGTTTGAGAGCTAAGCAGAAAGCTGCATAGCAAGTTCAAATAAGGCTAGTCCGTACACAACTTGAAAAAGTGGCAGCCGAGTCGGCTGCTTTTTTTTCAGCTCCATATTTAGCATGTCGCTATGTGTTCTGGGAAACTTGACCTAAGTGTAAAGTTGAGATTTCCTTCAGGTTTATATAGTTCTGTATGAGACCACTCTTTCCCGAGCTGGAAATAGTTTATCCAGTTTGGAGACGGGTG
Non-essential	CSTL1-ENST2-2	CSTL1	GAAGGAGAACGTGTCTGTAA	GAGAACGTGTCTGTAA	GATTCTCGGCAGCTGACGAC	CACCCGTCTCGCACCGAGAACGTGTCTGTAAGTTTGAGAGCTAAGCAGAAAGCTGCATAGCAAGTTCAAATAAGGCTAGTCCGTACACAACTTGAAAAAGTGGCAGCCGAGTCGGCTGCTTTTTTTTCAGCTCCATATTTAGCATGTCGCTATGTGTTCTGGGAAACTTGACCTAAGTGTAAAGTTGAGATTTCCTTCAGGTTTATATAGTTCTGTATGAGACCACTCTTTCCCGATTCTCGGCAGCTGACGACGTTTGGAGACGGGTG
Non-essential	CSTL1-ENST2-3	CSTL1	GGAAATCTGTGGTGGGCGGG	GTCTGTGGTGGGCGGG	GCTCTGGAACAATTCCTGTC	CACCCGTCTCGCACCGTCTGTGGTGGGCGGGGTTTGAGAGCTAAGCAGAAAGCTGCATAGCAAGTTCAAATAAGGCTAGTCCGTACACAACTTGAAAAAGTGGCAGCCGAGTCGGCTGCTTTTTTTTCAGCTCCATATTTAGCATGTCGCTATGTGTTCTGGGAAACTTGACCTAAGTGTAAAGTTGAGATTTCCTTCAGGTTTATATAGTTCTGTATGAGACCACTCTTTCCCGCTCTGGAACAATTCCTGTCGTTTGGAGACGGGTG
	CTCF-P1P2-1	CTCF	Gccggccgggcggcgagtag	Gccgggcggcgagtag	GACATGGCCTTTGTGACCAG	CACCCGTCTCGCACCGccgggcggcgagtagGTTTGAGAGCTAAGCAGAAAGCTGCATAGCAAGTTCAAATAAGGCTAGTCCGTACACAACTTGAAAAAGTGGCAGCCGAGTCGGCTGCTTTTTTTTCAGCTCCATATTTAGCATGTCGCTATGTGTTCTGGGAAACTTGACCTAAGTGTAAAGTTGAGATTTCCTTCAGGTTTATATAGTTCTGTATGAGACCACTCTTTCCCGACATGGCCTTTGTGACCAGGTTTGGAGACGGGTG
	CTCF-P1P2-2	CTCF	GTGCTGATaagggaagggac	GATaagggaagggac	GAGGCACATGAGAACCCATTC	CACCCGTCTCGCACCGATaagggaagggacGTTTGAGAGCTAAGCAGAAAGCTGCATAGCAAGTTCAAATAAGGCTAGTCCGTACACAACTTGAAAAAGTGGCAGCCGAGTCGGCTGCTTTTTTTTCAGCTCCATATTTAGCATGTCGCTATGTGTTCTGGGAAACTTGACCTAAGTGTAAAGTTGAGATTTCCTTCAGGTTTATATAGTTCTGTATGAGACCACTCTTTCCCGAGGCACATGAGAACCCATTCGTTTGGAGACGGGTG
	CTCF-P1P2-3	CTCF	GGCCTCTAGGTGTCACGATG	GCTAGGTGTCACGATG	GTCTACAAGCGTAATCACAC	CACCCGTCTCGCACCGCTAGGTGTCACGATGGTTTGAGAGCTAAGCAGAAAGCTGCATAGCAAGTTCAAATAAGGCTAGTCCGTACACAACTTGAAAAAGTGGCAGCCGAGTCGGCTGCTTTTTTTTCAGCTCCATATTTAGCATGTCGCTATGTGTTCTGGGAAACTTGACCTAAGTGTAAAGTTGAGATTTCCTTCAGGTTTATATAGTTCTGTATGAGACCACTCTTTCCCGTCTACAAGCGTAATCACACGTTTGGAGACGGGTG
	CTSL1-P1-1	CTSL1	GCGACCTCCGCAACCTTGAG	GCTCCGCAACCTTGAG	GACGTAAAGATGGCCAAAGAC	CACCCGTCTCGCACCGCTCCGCAACCTTGAGGTTTGAGAGCTAAGCAGAAAGCTGCATAGCAAGTTCAAATAAGGCTAGTCCGTACACAACTTGAAAAAGTGGCAGCCGAGTCGGCTGCTTTTTTTTCAGCTCCATATTTAGCATGTCGCTATGTGTTCTGGGAAACTTGACCTAAGTGTAAAGTTGAGATTTCCTTCAGGTTTATATAGTTCTGTATGAGACCACTCTTTCCCGACGTAAAGATGGCCAAAGACGTTTGGAGACGGGTG
	CTSL1-P1-2	CTSL1	GGCTGCGCAGGCGCACTCCA	GCGCAGGCGCACTCCA	GTGGGGTGAAGAATGGGGCAT	CACCCGTCTCGCACCGCGCAGGCGCACTCCAGTTTGAGAGCTAAGCAGAAAGCTGCATAGCAAGTTCAAATAAGGCTAGTCCGTACACAACTTGAAAAAGTGGCAGCCGAGTCGGCTGCTTTTTTTTCAGCTCCATATTTAGCATGTCGCTATGTGTTCTGGGAAACTTGACCTAAGTGTAAAGTTGAGATTTCCTTCAGGTTTATATAGTTCTGTATGAGACCACTCTTTCCCGTGGGGTGAAGAATGGGGCATGTTTGGAGACGGGTG
	CTSL1-P1-3	CTSL1	GCAACCTTGAGCGGCATCCG	GCTTGAGCGGCATCCG	GTGAGGAATCCTATCCATATG	CACCCGTCTCGCACCGCTTGAGCGGCATCCGGTTTGAGAGCTAAGCAGAAAGCTGCATAGCAAGTTCAAATAAGGCTAGTCCGTACACAACTTGAAAAAGTGGCAGCCGAGTCGGCTGCTTTTTTTTCAGCTCCATATTTAGCATGTCGCTATGTGTTCTGGGAAACTTGACCTAAGTGTAAAGTTGAGATTTCCTTCAGGTTTATATAGTTCTGTATGAGACCACTCTTTCCCGTGAGGAATCCTATCCATATGGTTTGGAGACGGGTG
	CTSL1-P2-1	CTSL1	GTGGAGAACAGCATCCCCAG	GAACAGCATCCCCAG	GACGTAAAGATGGCCAAAGAC	CACCCGTCTCGCACCGAACAGCATCCCCAGGTTTGAGAGCTAAGCAGAAAGCTGCATAGCAAGTTCAAATAAGGCTAGTCCGTACACAACTTGAAAAAGTGGCAGCCGAGTCGGCTGCTTTTTTTTCAGCTCCATATTTAGCATGTCGCTATGTGTTCTGGGAAACTTGACCTAAGTGTAAAGTTGAGATTTCCTTCAGGTTTATATAGTTCTGTATGAGACCACTCTTTCCCGACGTAAAGATGGCCAAAGACGTTTGGAGACGGGTG
	CTSL1-P2-2	CTSL1	GGGAAGGCTTGACACCTCTG	GGCTTGACACCTCTG	GTGGGGTGAAGAATGGGGCAT	CACCCGTCTCGCACCGGCTTGACACCTCTGGTTTGAGAGCTAAGCAGAAAGCTGCATAGCAAGTTCAAATAAGGCTAGTCCGTACACAACTTGAAAAAGTGGCAGCCGAGTCGGCTGCTTTTTTTTCAGCTCCATATTTAGCATGTCGCTATGTGTTCTGGGAAACTTGACCTAAGTGTAAAGTTGAGATTTCCTTCAGGTTTATATAGTTCTGTATGAGACCACTCTTTCCCGTGGGGTGAAGAATGGGGCATGTTTGGAGACGGGTG
	CTSL1-P2-3	CTSL1	GACATTTGATCACAGTTTAG	GTTGATCACAGTTTAG	GTGAGGAATCCTATCCATATG	CACCCGTCTCGCACCGTTGATCACAGTTTAGGTTTGAGAGCTAAGCAGAAAGCTGCATAGCAAGTTCAAATAAGGCTAGTCCGTACACAACTTGAAAAAGTGGCAGCCGAGTCGGCTGCTTTTTTTTCAGCTCCATATTTAGCATGTCGCTATGTGTTCTGGGAAACTTGACCTAAGTGTAAAGTTGAGATTTCCTTCAGGTTTATATAGTTCTGTATGAGACCACTCTTTCCCGTGAGGAATCCTATCCATATGGTTTGGAGACGGGTG
	CTSL2-P1P2-1	CTSL2	GGCGAACCTGCACCAGACCG	GACCTGCACCAGACCG	GAGGGAAACATGGCTTCACAA	CACCCGTCTCGCACCGACCTGCACCAGACCGGTTTGAGAGCTAAGCAGAAAGCTGCATAGCAAGTTCAAATAAGGCTAGTCCGTACACAACTTGAAAAAGTGGCAGCCGAGTCGGCTGCTTTTTTTTCAGCTCCATATTTAGCATGTCGCTATGTGTTCTGGGAAACTTGACCTAAGTGTAAAGTTGAGATTTCCTTCAGGTTTATATAGTTCTGTATGAGACCACTCTTTCCCGAGGGAAACATGGCTTCACAAGTTTGGAGACGGGTG
	CTSL2-P1P2-2	CTSL2	GGCCTCGAGGTGGGGAACGG	GCGAGGTGGGGAACGG	GCTGCTGTGGCGATTCCACAG	CACCCGTCTCGCACCGCGAGGTGGGGAACGGGTTTGAGAGCTAAGCAGAAAGCTGCATAGCAAGTTCAAATAAGGCTAGTCCGTACACAACTTGAAAAAGTGGCAGCCGAGTCGGCTGCTTTTTTTTCAGCTCCATATTTAGCATGTCGCTATGTGTTCTGGGAAACTTGACCTAAGTGTAAAGTTGAGATTTCCTTCAGGTTTATATAGTTCTGTATGAGACCACTCTTTCCCGCTGCTGTGGCGATTCCACAGGTTTGGAGACGGGTG
	CTSL2-P1P2-3	CTSL2	GAGGGCGGTTGGAGACCCCA	GCGGTTGGAGACCCCA	GAAAGACAAGAACAACCACTG	CACCCGTCTCGCACCGCGGTTGGAGACCCCAGTTTGAGAGCTAAGCAGAAAGCTGCATAGCAAGTTCAAATAAGGCTAGTCCGTACACAACTTGAAAAAGTGGCAGCCGAGTCGGCTGCTTTTTTTTCAGCTCCATATTTAGCATGTCGCTATGTGTTCTGGGAAACTTGACCTAAGTGTAAAGTTGAGATTTCCTTCAGGTTTATATAGTTCTGTATGAGACCACTCTTTCCCGAAAGACAAGAACAACCACTGGTTTGGAGACGGGTG
	CUX1-P1P2-1	CUX1	GTGAGCGGCTGATAGAGAGG	GCGGCTGATAGAGAGG	GAGGCCAGGCTGACTATGAAG	CACCCGTCTCGCACCGCGGCTGATAGAGAGGGTTTGAGAGCTAAGCAGAAAGCTGCATAGCAAGTTCAAATAAGGCTAGTCCGTACACAACTTGAAAAAGTGGCAGCCGAGTCGGCTGCTTTTTTTTCAGCTCCATATTTAGCATGTCGCTATGTGTTCTGGGAAACTTGACCTAAGTGTAAAGTTGAGATTTCCTTCAGGTTTATATAGTTCTGTATGAGACCACTCTTTCCCGAGGCCAGGCTGACTATGAAGGTTTGGAGACGGGTG
	CUX1-P1P2-2	CUX1	GCATATTGAGACGGAGTGAG	GTTGAGACGGAGTGAG	GAAGGTTCAGAGCCTACAAAC	CACCCGTCTCGCACCGTTGAGACGGAGTGAGGTTTGAGAGCTAAGCAGAAAGCTGCATAGCAAGTTCAAATAAGGCTAGTCCGTACACAACTTGAAAAAGTGGCAGCCGAGTCGGCTGCTTTTTTTTCAGCTCCATATTTAGCATGTCGCTATGTGTTCTGGGAAACTTGACCTAAGTGTAAAGTTGAGATTTCCTTCAGGTTTATATAGTTCTGTATGAGACCACTCTTTCCCGAAGGTTCAGAGCCTACAAACGTTTGGAGACGGGTG
	CUX1-P1P2-3	CUX1	GGAGTGAGCGGCTGATAGAG	GAGCGGCTGATAGAG	GATCCAGAAGGCACCAGACG	CACCCGTCTCGCACCGAGCGGCTGATAGAGGTTTGAGAGCTAAGCAGAAAGCTGCATAGCAAGTTCAAATAAGGCTAGTCCGTACACAACTTGAAAAAGTGGCAGCCGAGTCGGCTGCTTTTTTTTCAGCTCCATATTTAGCATGTCGCTATGTGTTCTGGGAAACTTGACCTAAGTGTAAAGTTGAGATTTCCTTCAGGTTTATATAGTTCTGTATGAGACCACTCTTTCCCGATCCAGAAGGCACCAGACGGTTTGGAGACGGGTG
	CXXC1-P1P2-1	CXXC1	GGAGCCATAACCGGAGTCTG	GCATAACCGGAGTCTG	GTGTGGCGCAAGGCAACACGT	CACCCGTCTCGCACCGCATAACCGGAGTCTGGTTTGAGAGCTAAGCAGAAAGCTGCATAGCAAGTTCAAATAAGGCTAGTCCGTACACAACTTGAAAAAGTGGCAGCCGAGTCGGCTGCTTTTTTTTCAGCTCCATATTTAGCATGTCGCTATGTGTTCTGGGAAACTTGACCTAAGTGTAAAGTTGAGATTTCCTTCAGGTTTATATAGTTCTGTATGAGACCACTCTTTCCCGTGTGGCGCAAGGCAACACGTGTTTGGAGACGGGTG
	CXXC1-P1P2-2	CXXC1	GGGTCTGTCGGCCGACTCAG	GTGTCGGCCGACTCAG	GCGTGCTCTTCAGCAATGCAA	CACCCGTCTCGCACCGTGTCGGCCGACTCAGGTTTGAGAGCTAAGCAGAAAGCTGCATAGCAAGTTCAAATAAGGCTAGTCCGTACACAACTTGAAAAAGTGGCAGCCGAGTCGGCTGCTTTTTTTTCAGCTCCATATTTAGCATGTCGCTATGTGTTCTGGGAAACTTGACCTAAGTGTAAAGTTGAGATTTCCTTCAGGTTTATATAGTTCTGTATGAGACCACTCTTTCCCGCGTGCTCTTCAGCAATGCAAGTTTGGAGACGGGTG
	CXXC1-P1P2-3	CXXC1	GACCTGCACAGACCACTCGG	GCACAGACCACTCGG	GAGGAAACACAGAAGATCTGC	CACCCGTCTCGCACCGCACAGACCACTCGGGTTTGAGAGCTAAGCAGAAAGCTGCATAGCAAGTTCAAATAAGGCTAGTCCGTACACAACTTGAAAAAGTGGCAGCCGAGTCGGCTGCTTTTTTTTCAGCTCCATATTTAGCATGTCGCTATGTGTTCTGGGAAACTTGACCTAAGTGTAAAGTTGAGATTTCCTTCAGGTTTATATAGTTCTGTATGAGACCACTCTTTCCCGAGGAAACACAGAAGATCTGCGTTTGGAGACGGGTG
	CXXC4-P1P2-1	CXXC4	GGAGAGCAACGCGCTGGGAG	GCAACGCGCTGGGAG	GAAGAAGAGGAAAAGGTGTG	CACCCGTCTCGCACCGCAACGCGCTGGGAGGTTTGAGAGCTAAGCAGAAAGCTGCATAGCAAGTTCAAATAAGGCTAGTCCGTACACAACTTGAAAAAGTGGCAGCCGAGTCGGCTGCTTTTTTTTCAGCTCCATATTTAGCATGTCGCTATGTGTTCTGGGAAACTTGACCTAAGTGTAAAGTTGAGATTTCCTTCAGGTTTATATAGTTCTGTATGAGACCACTCTTTCCCGAAGAAGAGGAAAAGGTGTGGTTTGGAGACGGGTG
	CXXC4-P1P2-2	CXXC4	GGAGAGCGCGGGTCTGTTGT	GCGCGGGTCTGTTGT	GAAGAGCTAAAGAAAAAACC	CACCCGTCTCGCACCGCGCGGGTCTGTTGTGTTTGAGAGCTAAGCAGAAAGCTGCATAGCAAGTTCAAATAAGGCTAGTCCGTACACAACTTGAAAAAGTGGCAGCCGAGTCGGCTGCTTTTTTTTCAGCTCCATATTTAGCATGTCGCTATGTGTTCTGGGAAACTTGACCTAAGTGTAAAGTTGAGATTTCCTTCAGGTTTATATAGTTCTGTATGAGACCACTCTTTCCCGAAGAGCTAAAGAAAAAACCGTTTGGAGACGGGTG
	CXXC4-P1P2-3	CXXC4	GCGCACACAGCGACTGGAGA	GCACAGCGACTGGAGA	GTCATGACGATGACCCCTGG	CACCCGTCTCGCACCGCACAGCGACTGGAGAGTTTGAGAGCTAAGCAGAAAGCTGCATAGCAAGTTCAAATAAGGCTAGTCCGTACACAACTTGAAAAAGTGGCAGCCGAGTCGGCTGCTTTTTTTTCAGCTCCATATTTAGCATGTCGCTATGTGTTCTGGGAAACTTGACCTAAGTGTAAAGTTGAGATTTCCTTCAGGTTTATATAGTTCTGTATGAGACCACTCTTTCCCGTCATGACGATGACCCCTGGGTTTGGAGACGGGTG
	CXXC5-P1P2-1	CXXC5	GCCGAGCCGAGCGAGAAGAG	GCCGAGCGAGAAGAG	GAAGAAGAAGCGGAAACGCTG	CACCCGTCTCGCACCGCCGAGCGAGAAGAGGTTTGAGAGCTAAGCAGAAAGCTGCATAGCAAGTTCAAATAAGGCTAGTCCGTACACAACTTGAAAAAGTGGCAGCCGAGTCGGCTGCTTTTTTTTCAGCTCCATATTTAGCATGTCGCTATGTGTTCTGGGAAACTTGACCTAAGTGTAAAGTTGAGATTTCCTTCAGGTTTATATAGTTCTGTATGAGACCACTCTTTCCCGAAGAAGAAGCGGAAACGCTGGTTTGGAGACGGGTG
	CXXC5-P1P2-2	CXXC5	Ggcagcagaggcggcactgg	Gcagaggcggcactgg	GCCGTCACTGAAACCACCGGA	CACCCGTCTCGCACCGcagaggcggcactggGTTTGAGAGCTAAGCAGAAAGCTGCATAGCAAGTTCAAATAAGGCTAGTCCGTACACAACTTGAAAAAGTGGCAGCCGAGTCGGCTGCTTTTTTTTCAGCTCCATATTTAGCATGTCGCTATGTGTTCTGGGAAACTTGACCTAAGTGTAAAGTTGAGATTTCCTTCAGGTTTATATAGTTCTGTATGAGACCACTCTTTCCCGCCGTCACTGAAACCACCGGAGTTTGGAGACGGGTG
	CXXC5-P1P2-3	CXXC5	Gagcggggatgtagaggcgg	gggatgtagaggcgg	GCCGCCGTCACTGAAACCAC	CACCCGTCTCGCACCgggatgtagaggcggGTTTGAGAGCTAAGCAGAAAGCTGCATAGCAAGTTCAAATAAGGCTAGTCCGTACACAACTTGAAAAAGTGGCAGCCGAGTCGGCTGCTTTTTTTTCAGCTCCATATTTAGCATGTCGCTATGTGTTCTGGGAAACTTGACCTAAGTGTAAAGTTGAGATTTCCTTCAGGTTTATATAGTTCTGTATGAGACCACTCTTTCCCGCCGCCGTCACTGAAACCACGTTTGGAGACGGGTG
	DAPK3-P1P2-1	DAPK3	GCTCCGCAGCCCGGAGAATA	GCAGCCCGGAGAATA	GCCAGGTACTCACAGGATAT	CACCCGTCTCGCACCGCAGCCCGGAGAATAGTTTGAGAGCTAAGCAGAAAGCTGCATAGCAAGTTCAAATAAGGCTAGTCCGTACACAACTTGAAAAAGTGGCAGCCGAGTCGGCTGCTTTTTTTTCAGCTCCATATTTAGCATGTCGCTATGTGTTCTGGGAAACTTGACCTAAGTGTAAAGTTGAGATTTCCTTCAGGTTTATATAGTTCTGTATGAGACCACTCTTTCCCGCCAGGTACTCACAGGATATGTTTGGAGACGGGTG
	DAPK3-P1P2-2	DAPK3	GggcgccggcCGTATTCTCC	GccggcCGTATTCTCC	GATCTGCTTGAGGAACTGGG	CACCCGTCTCGCACCGccggcCGTATTCTCCGTTTGAGAGCTAAGCAGAAAGCTGCATAGCAAGTTCAAATAAGGCTAGTCCGTACACAACTTGAAAAAGTGGCAGCCGAGTCGGCTGCTTTTTTTTCAGCTCCATATTTAGCATGTCGCTATGTGTTCTGGGAAACTTGACCTAAGTGTAAAGTTGAGATTTCCTTCAGGTTTATATAGTTCTGTATGAGACCACTCTTTCCCGATCTGCTTGAGGAACTGGGGTTTGGAGACGGGTG
	DAPK3-P1P2-3	DAPK3	GGCAGCCCGGAGAATACGgc	GCCCGGAGAATACGgc	GGAACGGGGATGCACCGCTC	CACCCGTCTCGCACCGCCCGGAGAATACGgcGTTTGAGAGCTAAGCAGAAAGCTGCATAGCAAGTTCAAATAAGGCTAGTCCGTACACAACTTGAAAAAGTGGCAGCCGAGTCGGCTGCTTTTTTTTCAGCTCCATATTTAGCATGTCGCTATGTGTTCTGGGAAACTTGACCTAAGTGTAAAGTTGAGATTTCCTTCAGGTTTATATAGTTCTGTATGAGACCACTCTTTCCCGGAACGGGGATGCACCGCTCGTTTGGAGACGGGTG
	DAXX-P1-1	DAXX	GCGGACGGTGCGGGGATCAG	GCGGTGCGGGGATCAG	GAGAGGAATGGGACCACCTCA	CACCCGTCTCGCACCGCGGTGCGGGGATCAGGTTTGAGAGCTAAGCAGAAAGCTGCATAGCAAGTTCAAATAAGGCTAGTCCGTACACAACTTGAAAAAGTGGCAGCCGAGTCGGCTGCTTTTTTTTCAGCTCCATATTTAGCATGTCGCTATGTGTTCTGGGAAACTTGACCTAAGTGTAAAGTTGAGATTTCCTTCAGGTTTATATAGTTCTGTATGAGACCACTCTTTCCCGAGAGGAATGGGACCACCTCAGTTTGGAGACGGGTG
	DAXX-P1-2	DAXX	GAGGCGGAGGGAACCATGCG	GGAGGGAACCATGCG	GCGAGGCCAAAAACAGAGAGT	CACCCGTCTCGCACCGGAGGGAACCATGCGGTTTGAGAGCTAAGCAGAAAGCTGCATAGCAAGTTCAAATAAGGCTAGTCCGTACACAACTTGAAAAAGTGGCAGCCGAGTCGGCTGCTTTTTTTTCAGCTCCATATTTAGCATGTCGCTATGTGTTCTGGGAAACTTGACCTAAGTGTAAAGTTGAGATTTCCTTCAGGTTTATATAGTTCTGTATGAGACCACTCTTTCCCGCGAGGCCAAAAACAGAGAGTGTTTGGAGACGGGTG
	DAXX-P1-3	DAXX	GTGCGAGGTTCTGAGAATTG	GAGGTTCTGAGAATTG	GAGTTGCTGATTCCTCCACGA	CACCCGTCTCGCACCGAGGTTCTGAGAATTGGTTTGAGAGCTAAGCAGAAAGCTGCATAGCAAGTTCAAATAAGGCTAGTCCGTACACAACTTGAAAAAGTGGCAGCCGAGTCGGCTGCTTTTTTTTCAGCTCCATATTTAGCATGTCGCTATGTGTTCTGGGAAACTTGACCTAAGTGTAAAGTTGAGATTTCCTTCAGGTTTATATAGTTCTGTATGAGACCACTCTTTCCCGAGTTGCTGATTCCTCCACGAGTTTGGAGACGGGTG
	DAXX-P2-1	DAXX	GGAATCCAAGGAGGCTTCGG	GCCAAGGAGGCTTCGG	GAGAGGAATGGGACCACCTCA	CACCCGTCTCGCACCGCCAAGGAGGCTTCGGGTTTGAGAGCTAAGCAGAAAGCTGCATAGCAAGTTCAAATAAGGCTAGTCCGTACACAACTTGAAAAAGTGGCAGCCGAGTCGGCTGCTTTTTTTTCAGCTCCATATTTAGCATGTCGCTATGTGTTCTGGGAAACTTGACCTAAGTGTAAAGTTGAGATTTCCTTCAGGTTTATATAGTTCTGTATGAGACCACTCTTTCCCGAGAGGAATGGGACCACCTCAGTTTGGAGACGGGTG
	DAXX-P2-2	DAXX	GAGAGAAGAGCTCGGCTCCA	GAAGAGCTCGGCTCCA	GCGAGGCCAAAAACAGAGAGT	CACCCGTCTCGCACCGAAGAGCTCGGCTCCAGTTTGAGAGCTAAGCAGAAAGCTGCATAGCAAGTTCAAATAAGGCTAGTCCGTACACAACTTGAAAAAGTGGCAGCCGAGTCGGCTGCTTTTTTTTCAGCTCCATATTTAGCATGTCGCTATGTGTTCTGGGAAACTTGACCTAAGTGTAAAGTTGAGATTTCCTTCAGGTTTATATAGTTCTGTATGAGACCACTCTTTCCCGCGAGGCCAAAAACAGAGAGTGTTTGGAGACGGGTG
	DAXX-P2-3	DAXX	GTAGTGGAATGGCATCCCAG	GGAATGGCATCCCAG	GAGTTGCTGATTCCTCCACGA	CACCCGTCTCGCACCGGAATGGCATCCCAGGTTTGAGAGCTAAGCAGAAAGCTGCATAGCAAGTTCAAATAAGGCTAGTCCGTACACAACTTGAAAAAGTGGCAGCCGAGTCGGCTGCTTTTTTTTCAGCTCCATATTTAGCATGTCGCTATGTGTTCTGGGAAACTTGACCTAAGTGTAAAGTTGAGATTTCCTTCAGGTTTATATAGTTCTGTATGAGACCACTCTTTCCCGAGTTGCTGATTCCTCCACGAGTTTGGAGACGGGTG
	DCTD-P1P2-1	DCTD	GCTTCCTTCCCTGAGCACGG	GCTTCCCTGAGCACGG	GCCACAGCCATAAAATACTC	CACCCGTCTCGCACCGCTTCCCTGAGCACGGGTTTGAGAGCTAAGCAGAAAGCTGCATAGCAAGTTCAAATAAGGCTAGTCCGTACACAACTTGAAAAAGTGGCAGCCGAGTCGGCTGCTTTTTTTTCAGCTCCATATTTAGCATGTCGCTATGTGTTCTGGGAAACTTGACCTAAGTGTAAAGTTGAGATTTCCTTCAGGTTTATATAGTTCTGTATGAGACCACTCTTTCCCGCCACAGCCATAAAATACTCGTTTGGAGACGGGTG
	DCTD-P1P2-2	DCTD	GACGAGCACCGGCCTGCGCG	GCACCGGCCTGCGCG	GCAGTGATGACGTGTTGCCT	CACCCGTCTCGCACCGCACCGGCCTGCGCGGTTTGAGAGCTAAGCAGAAAGCTGCATAGCAAGTTCAAATAAGGCTAGTCCGTACACAACTTGAAAAAGTGGCAGCCGAGTCGGCTGCTTTTTTTTCAGCTCCATATTTAGCATGTCGCTATGTGTTCTGGGAAACTTGACCTAAGTGTAAAGTTGAGATTTCCTTCAGGTTTATATAGTTCTGTATGAGACCACTCTTTCCCGCAGTGATGACGTGTTGCCTGTTTGGAGACGGGTG
	DCTD-P1P2-3	DCTD	GGCGCGGAGCCGGCACCGGA	GGAGCCGGCACCGGA	GAAGGACAGCAGAGAATAAGC	CACCCGTCTCGCACCGGAGCCGGCACCGGAGTTTGAGAGCTAAGCAGAAAGCTGCATAGCAAGTTCAAATAAGGCTAGTCCGTACACAACTTGAAAAAGTGGCAGCCGAGTCGGCTGCTTTTTTTTCAGCTCCATATTTAGCATGTCGCTATGTGTTCTGGGAAACTTGACCTAAGTGTAAAGTTGAGATTTCCTTCAGGTTTATATAGTTCTGTATGAGACCACTCTTTCCCGAAGGACAGCAGAGAATAAGCGTTTGGAGACGGGTG
Essential	DDB1-P1-1	DDB1	GGGCCTGCAACGTGTCTCTG	GTGCAACGTGTCTCTG	GATGCCTGGTAAGTCAATGC	CACCCGTCTCGCACCGTGCAACGTGTCTCTGGTTTGAGAGCTAAGCAGAAAGCTGCATAGCAAGTTCAAATAAGGCTAGTCCGTACACAACTTGAAAAAGTGGCAGCCGAGTCGGCTGCTTTTTTTTCAGCTCCATATTTAGCATGTCGCTATGTGTTCTGGGAAACTTGACCTAAGTGTAAAGTTGAGATTTCCTTCAGGTTTATATAGTTCTGTATGAGACCACTCTTTCCCGATGCCTGGTAAGTCAATGCGTTTGGAGACGGGTG
Essential	DDB1-P1-2	DDB1	GGTCGCGCTCGAGTCCCGAC	GCGCTCGAGTCCCGAC	GTGGTAGACAAAGCAAATAGT	CACCCGTCTCGCACCGCGCTCGAGTCCCGACGTTTGAGAGCTAAGCAGAAAGCTGCATAGCAAGTTCAAATAAGGCTAGTCCGTACACAACTTGAAAAAGTGGCAGCCGAGTCGGCTGCTTTTTTTTCAGCTCCATATTTAGCATGTCGCTATGTGTTCTGGGAAACTTGACCTAAGTGTAAAGTTGAGATTTCCTTCAGGTTTATATAGTTCTGTATGAGACCACTCTTTCCCGTGGTAGACAAAGCAAATAGTGTTTGGAGACGGGTG
Essential	DDB1-P1-3	DDB1	GGCCGGGGCGCGGGGCATCA	GGGCGCGGGGCATCA	GCAGCTGGTCACTTGCTCTG	CACCCGTCTCGCACCGGGCGCGGGGCATCAGTTTGAGAGCTAAGCAGAAAGCTGCATAGCAAGTTCAAATAAGGCTAGTCCGTACACAACTTGAAAAAGTGGCAGCCGAGTCGGCTGCTTTTTTTTCAGCTCCATATTTAGCATGTCGCTATGTGTTCTGGGAAACTTGACCTAAGTGTAAAGTTGAGATTTCCTTCAGGTTTATATAGTTCTGTATGAGACCACTCTTTCCCGCAGCTGGTCACTTGCTCTGGTTTGGAGACGGGTG
Essential	DDB1-P2-1	DDB1	GTTGGGCTCAACATTGAGAC	GCTCAACATTGAGAC	GATGCCTGGTAAGTCAATGC	CACCCGTCTCGCACCGCTCAACATTGAGACGTTTGAGAGCTAAGCAGAAAGCTGCATAGCAAGTTCAAATAAGGCTAGTCCGTACACAACTTGAAAAAGTGGCAGCCGAGTCGGCTGCTTTTTTTTCAGCTCCATATTTAGCATGTCGCTATGTGTTCTGGGAAACTTGACCTAAGTGTAAAGTTGAGATTTCCTTCAGGTTTATATAGTTCTGTATGAGACCACTCTTTCCCGATGCCTGGTAAGTCAATGCGTTTGGAGACGGGTG
Essential	DDB1-P2-2	DDB1	GGAACGAAAAGTCCTCAATA	GAAAAGTCCTCAATA	GTGGTAGACAAAGCAAATAGT	CACCCGTCTCGCACCGAAAAGTCCTCAATAGTTTGAGAGCTAAGCAGAAAGCTGCATAGCAAGTTCAAATAAGGCTAGTCCGTACACAACTTGAAAAAGTGGCAGCCGAGTCGGCTGCTTTTTTTTCAGCTCCATATTTAGCATGTCGCTATGTGTTCTGGGAAACTTGACCTAAGTGTAAAGTTGAGATTTCCTTCAGGTTTATATAGTTCTGTATGAGACCACTCTTTCCCGTGGTAGACAAAGCAAATAGTGTTTGGAGACGGGTG
Essential	DDB1-P2-3	DDB1	GGAAAAGTCCTCAATACGGT	GAGTCCTCAATACGGT	GCAGCTGGTCACTTGCTCTG	CACCCGTCTCGCACCGAGTCCTCAATACGGTGTTTGAGAGCTAAGCAGAAAGCTGCATAGCAAGTTCAAATAAGGCTAGTCCGTACACAACTTGAAAAAGTGGCAGCCGAGTCGGCTGCTTTTTTTTCAGCTCCATATTTAGCATGTCGCTATGTGTTCTGGGAAACTTGACCTAAGTGTAAAGTTGAGATTTCCTTCAGGTTTATATAGTTCTGTATGAGACCACTCTTTCCCGCAGCTGGTCACTTGCTCTGGTTTGGAGACGGGTG
	DDX1-P1P2-1	DDX1	GAGGCGAAGCCGCGGAGGAC	GAAGCCGCGGAGGAC	GAGAAGTAAAGGAATGGCAT	CACCCGTCTCGCACCGAAGCCGCGGAGGACGTTTGAGAGCTAAGCAGAAAGCTGCATAGCAAGTTCAAATAAGGCTAGTCCGTACACAACTTGAAAAAGTGGCAGCCGAGTCGGCTGCTTTTTTTTCAGCTCCATATTTAGCATGTCGCTATGTGTTCTGGGAAACTTGACCTAAGTGTAAAGTTGAGATTTCCTTCAGGTTTATATAGTTCTGTATGAGACCACTCTTTCCCGAGAAGTAAAGGAATGGCATGTTTGGAGACGGGTG
	DDX1-P1P2-2	DDX1	GGAGCGAGCAGGCGAAGCCG	GAGCAGGCGAAGCCG	GGTCGGGTGGTCTACCATGC	CACCCGTCTCGCACCGAGCAGGCGAAGCCGGTTTGAGAGCTAAGCAGAAAGCTGCATAGCAAGTTCAAATAAGGCTAGTCCGTACACAACTTGAAAAAGTGGCAGCCGAGTCGGCTGCTTTTTTTTCAGCTCCATATTTAGCATGTCGCTATGTGTTCTGGGAAACTTGACCTAAGTGTAAAGTTGAGATTTCCTTCAGGTTTATATAGTTCTGTATGAGACCACTCTTTCCCGGTCGGGTGGTCTACCATGCGTTTGGAGACGGGTG
	DDX1-P1P2-3	DDX1	GCGAGCAGGCGAAGCCGCGG	GCAGGCGAAGCCGCGG	GCTGAACTGAAATTTAACTT	CACCCGTCTCGCACCGCAGGCGAAGCCGCGGGTTTGAGAGCTAAGCAGAAAGCTGCATAGCAAGTTCAAATAAGGCTAGTCCGTACACAACTTGAAAAAGTGGCAGCCGAGTCGGCTGCTTTTTTTTCAGCTCCATATTTAGCATGTCGCTATGTGTTCTGGGAAACTTGACCTAAGTGTAAAGTTGAGATTTCCTTCAGGTTTATATAGTTCTGTATGAGACCACTCTTTCCCGCTGAACTGAAATTTAACTTGTTTGGAGACGGGTG
	DDX10-P1P2-1	DDX10	GAGACTCACGGAACCAGCAT	GTCACGGAACCAGCAT	GACGTAGCCGGCAAAACACT	CACCCGTCTCGCACCGTCACGGAACCAGCATGTTTGAGAGCTAAGCAGAAAGCTGCATAGCAAGTTCAAATAAGGCTAGTCCGTACACAACTTGAAAAAGTGGCAGCCGAGTCGGCTGCTTTTTTTTCAGCTCCATATTTAGCATGTCGCTATGTGTTCTGGGAAACTTGACCTAAGTGTAAAGTTGAGATTTCCTTCAGGTTTATATAGTTCTGTATGAGACCACTCTTTCCCGACGTAGCCGGCAAAACACTGTTTGGAGACGGGTG
	DDX10-P1P2-2	DDX10	GGCAAAACGGCCAACTCTCC	GAACGGCCAACTCTCC	GAGTGCAAGGATAGAAACACC	CACCCGTCTCGCACCGAACGGCCAACTCTCCGTTTGAGAGCTAAGCAGAAAGCTGCATAGCAAGTTCAAATAAGGCTAGTCCGTACACAACTTGAAAAAGTGGCAGCCGAGTCGGCTGCTTTTTTTTCAGCTCCATATTTAGCATGTCGCTATGTGTTCTGGGAAACTTGACCTAAGTGTAAAGTTGAGATTTCCTTCAGGTTTATATAGTTCTGTATGAGACCACTCTTTCCCGAGTGCAAGGATAGAAACACCGTTTGGAGACGGGTG
	DDX10-P1P2-3	DDX10	GGCATGGGACAAACGCACAG	GGGACAAACGCACAG	GTGCAATGGACTTCAACAGAT	CACCCGTCTCGCACCGGGACAAACGCACAGGTTTGAGAGCTAAGCAGAAAGCTGCATAGCAAGTTCAAATAAGGCTAGTCCGTACACAACTTGAAAAAGTGGCAGCCGAGTCGGCTGCTTTTTTTTCAGCTCCATATTTAGCATGTCGCTATGTGTTCTGGGAAACTTGACCTAAGTGTAAAGTTGAGATTTCCTTCAGGTTTATATAGTTCTGTATGAGACCACTCTTTCCCGTGCAATGGACTTCAACAGATGTTTGGAGACGGGTG
	DDX11-P1P2-1	DDX11	GGCAGCAGCGAGAATCTACA	GCAGCGAGAATCTACA	GCTGGTCCAGGAGCACTACGC	CACCCGTCTCGCACCGCAGCGAGAATCTACAGTTTGAGAGCTAAGCAGAAAGCTGCATAGCAAGTTCAAATAAGGCTAGTCCGTACACAACTTGAAAAAGTGGCAGCCGAGTCGGCTGCTTTTTTTTCAGCTCCATATTTAGCATGTCGCTATGTGTTCTGGGAAACTTGACCTAAGTGTAAAGTTGAGATTTCCTTCAGGTTTATATAGTTCTGTATGAGACCACTCTTTCCCGCTGGTCCAGGAGCACTACGCGTTTGGAGACGGGTG
	DDX11-P1P2-2	DDX11	GCCACTGAGTTAGAAACTGG	GTGAGTTAGAAACTGG	GGCATATTCCAGGTGCATCC	CACCCGTCTCGCACCGTGAGTTAGAAACTGGGTTTGAGAGCTAAGCAGAAAGCTGCATAGCAAGTTCAAATAAGGCTAGTCCGTACACAACTTGAAAAAGTGGCAGCCGAGTCGGCTGCTTTTTTTTCAGCTCCATATTTAGCATGTCGCTATGTGTTCTGGGAAACTTGACCTAAGTGTAAAGTTGAGATTTCCTTCAGGTTTATATAGTTCTGTATGAGACCACTCTTTCCCGGCATATTCCAGGTGCATCCGTTTGGAGACGGGTG
	DDX11-P1P2-3	DDX11	GACGCCACTGAGTTAGAAAC	GCACTGAGTTAGAAAC	GATGCCCGCGGCCTGCCGAG	CACCCGTCTCGCACCGCACTGAGTTAGAAACGTTTGAGAGCTAAGCAGAAAGCTGCATAGCAAGTTCAAATAAGGCTAGTCCGTACACAACTTGAAAAAGTGGCAGCCGAGTCGGCTGCTTTTTTTTCAGCTCCATATTTAGCATGTCGCTATGTGTTCTGGGAAACTTGACCTAAGTGTAAAGTTGAGATTTCCTTCAGGTTTATATAGTTCTGTATGAGACCACTCTTTCCCGATGCCCGCGGCCTGCCGAGGTTTGGAGACGGGTG
	DDX17-P1P2-1	DDX17	GGGCGCCTCCGCTGTTGGGG	GCCTCCGCTGTTGGGG	GAAAGAAGGAGATTACAGTG	CACCCGTCTCGCACCGCCTCCGCTGTTGGGGGTTTGAGAGCTAAGCAGAAAGCTGCATAGCAAGTTCAAATAAGGCTAGTCCGTACACAACTTGAAAAAGTGGCAGCCGAGTCGGCTGCTTTTTTTTCAGCTCCATATTTAGCATGTCGCTATGTGTTCTGGGAAACTTGACCTAAGTGTAAAGTTGAGATTTCCTTCAGGTTTATATAGTTCTGTATGAGACCACTCTTTCCCGAAAGAAGGAGATTACAGTGGTTTGGAGACGGGTG
	DDX17-P1P2-2	DDX17	GTAAGTTGGAGCCGACTCAG	GTTGGAGCCGACTCAG	GATTACACCCAGATCAACGT	CACCCGTCTCGCACCGTTGGAGCCGACTCAGGTTTGAGAGCTAAGCAGAAAGCTGCATAGCAAGTTCAAATAAGGCTAGTCCGTACACAACTTGAAAAAGTGGCAGCCGAGTCGGCTGCTTTTTTTTCAGCTCCATATTTAGCATGTCGCTATGTGTTCTGGGAAACTTGACCTAAGTGTAAAGTTGAGATTTCCTTCAGGTTTATATAGTTCTGTATGAGACCACTCTTTCCCGATTACACCCAGATCAACGTGTTTGGAGACGGGTG
	DDX17-P1P2-3	DDX17	GGTGCAGTCGCTGGGAAGGA	GAGTCGCTGGGAAGGA	GCTACAGATGTAGCCTCCCGT	CACCCGTCTCGCACCGAGTCGCTGGGAAGGAGTTTGAGAGCTAAGCAGAAAGCTGCATAGCAAGTTCAAATAAGGCTAGTCCGTACACAACTTGAAAAAGTGGCAGCCGAGTCGGCTGCTTTTTTTTCAGCTCCATATTTAGCATGTCGCTATGTGTTCTGGGAAACTTGACCTAAGTGTAAAGTTGAGATTTCCTTCAGGTTTATATAGTTCTGTATGAGACCACTCTTTCCCGCTACAGATGTAGCCTCCCGTGTTTGGAGACGGGTG
Essential	DDX18-P1P2-1	DDX18	GCTTATTCTAGGCACTTGTT	GTTCTAGGCACTTGTT	GAACTAGCCATGCAAACCTT	CACCCGTCTCGCACCGTTCTAGGCACTTGTTGTTTGAGAGCTAAGCAGAAAGCTGCATAGCAAGTTCAAATAAGGCTAGTCCGTACACAACTTGAAAAAGTGGCAGCCGAGTCGGCTGCTTTTTTTTCAGCTCCATATTTAGCATGTCGCTATGTGTTCTGGGAAACTTGACCTAAGTGTAAAGTTGAGATTTCCTTCAGGTTTATATAGTTCTGTATGAGACCACTCTTTCCCGAACTAGCCATGCAAACCTTGTTTGGAGACGGGTG
Essential	DDX18-P1P2-2	DDX18	GCTGTGTGGCGCCTTATTCT	GTGGCGCCTTATTCT	GATGAACGCTTACCATTCCT	CACCCGTCTCGCACCGTGGCGCCTTATTCTGTTTGAGAGCTAAGCAGAAAGCTGCATAGCAAGTTCAAATAAGGCTAGTCCGTACACAACTTGAAAAAGTGGCAGCCGAGTCGGCTGCTTTTTTTTCAGCTCCATATTTAGCATGTCGCTATGTGTTCTGGGAAACTTGACCTAAGTGTAAAGTTGAGATTTCCTTCAGGTTTATATAGTTCTGTATGAGACCACTCTTTCCCGATGAACGCTTACCATTCCTGTTTGGAGACGGGTG
Essential	DDX18-P1P2-3	DDX18	GTGCGCACGTGCGGCCGGAA	GCACGTGCGGCCGGAA	GCGTGTGGGTAGAACAGCCAG	CACCCGTCTCGCACCGCACGTGCGGCCGGAAGTTTGAGAGCTAAGCAGAAAGCTGCATAGCAAGTTCAAATAAGGCTAGTCCGTACACAACTTGAAAAAGTGGCAGCCGAGTCGGCTGCTTTTTTTTCAGCTCCATATTTAGCATGTCGCTATGTGTTCTGGGAAACTTGACCTAAGTGTAAAGTTGAGATTTCCTTCAGGTTTATATAGTTCTGTATGAGACCACTCTTTCCCGCGTGTGGGTAGAACAGCCAGGTTTGGAGACGGGTG
	DDX19A-P1P2-1	DDX19A	GCGGGCCCTAACCTCGCCAC	GCCCTAACCTCGCCAC	GCCATCAGACAGATACCCCC	CACCCGTCTCGCACCGCCCTAACCTCGCCACGTTTGAGAGCTAAGCAGAAAGCTGCATAGCAAGTTCAAATAAGGCTAGTCCGTACACAACTTGAAAAAGTGGCAGCCGAGTCGGCTGCTTTTTTTTCAGCTCCATATTTAGCATGTCGCTATGTGTTCTGGGAAACTTGACCTAAGTGTAAAGTTGAGATTTCCTTCAGGTTTATATAGTTCTGTATGAGACCACTCTTTCCCGCCATCAGACAGATACCCCCGTTTGGAGACGGGTG
	DDX19A-P1P2-2	DDX19A	GTAGGGCCCGCGTTGCGACG	GCCCGCGTTGCGACG	GGAAAAGTGATTGAGCAGAT	CACCCGTCTCGCACCGCCCGCGTTGCGACGGTTTGAGAGCTAAGCAGAAAGCTGCATAGCAAGTTCAAATAAGGCTAGTCCGTACACAACTTGAAAAAGTGGCAGCCGAGTCGGCTGCTTTTTTTTCAGCTCCATATTTAGCATGTCGCTATGTGTTCTGGGAAACTTGACCTAAGTGTAAAGTTGAGATTTCCTTCAGGTTTATATAGTTCTGTATGAGACCACTCTTTCCCGGAAAAGTGATTGAGCAGATGTTTGGAGACGGGTG
	DDX19A-P1P2-3	DDX19A	GTCGCGCCGGTGGCGAGGTT	GCCGGTGGCGAGGTT	GACTATGGCCACCGACTCGT	CACCCGTCTCGCACCGCCGGTGGCGAGGTTGTTTGAGAGCTAAGCAGAAAGCTGCATAGCAAGTTCAAATAAGGCTAGTCCGTACACAACTTGAAAAAGTGGCAGCCGAGTCGGCTGCTTTTTTTTCAGCTCCATATTTAGCATGTCGCTATGTGTTCTGGGAAACTTGACCTAAGTGTAAAGTTGAGATTTCCTTCAGGTTTATATAGTTCTGTATGAGACCACTCTTTCCCGACTATGGCCACCGACTCGTGTTTGGAGACGGGTG
	DDX19B-P1-1	DDX19B	GGGATGGCACGAGGGATCGT	GGCACGAGGGATCGT	GTGGAGGGCGAGCTCATACGT	CACCCGTCTCGCACCGGCACGAGGGATCGTGTTTGAGAGCTAAGCAGAAAGCTGCATAGCAAGTTCAAATAAGGCTAGTCCGTACACAACTTGAAAAAGTGGCAGCCGAGTCGGCTGCTTTTTTTTCAGCTCCATATTTAGCATGTCGCTATGTGTTCTGGGAAACTTGACCTAAGTGTAAAGTTGAGATTTCCTTCAGGTTTATATAGTTCTGTATGAGACCACTCTTTCCCGTGGAGGGCGAGCTCATACGTGTTTGGAGACGGGTG
	DDX19B-P1-2	DDX19B	GGATTCGAGGGATGGCACGA	GCGAGGGATGGCACGA	GAGGGCGAGCTCATACGTTG	CACCCGTCTCGCACCGCGAGGGATGGCACGAGTTTGAGAGCTAAGCAGAAAGCTGCATAGCAAGTTCAAATAAGGCTAGTCCGTACACAACTTGAAAAAGTGGCAGCCGAGTCGGCTGCTTTTTTTTCAGCTCCATATTTAGCATGTCGCTATGTGTTCTGGGAAACTTGACCTAAGTGTAAAGTTGAGATTTCCTTCAGGTTTATATAGTTCTGTATGAGACCACTCTTTCCCGAGGGCGAGCTCATACGTTGGTTTGGAGACGGGTG
	DDX19B-P1-3	DDX19B	GGGTCTGCAGCCTTGTAGTG	GTGCAGCCTTGTAGTG	GGAGGGCGAGCTCATACGTT	CACCCGTCTCGCACCGTGCAGCCTTGTAGTGGTTTGAGAGCTAAGCAGAAAGCTGCATAGCAAGTTCAAATAAGGCTAGTCCGTACACAACTTGAAAAAGTGGCAGCCGAGTCGGCTGCTTTTTTTTCAGCTCCATATTTAGCATGTCGCTATGTGTTCTGGGAAACTTGACCTAAGTGTAAAGTTGAGATTTCCTTCAGGTTTATATAGTTCTGTATGAGACCACTCTTTCCCGGAGGGCGAGCTCATACGTTGTTTGGAGACGGGTG
	DDX19B-P2-1	DDX19B	GTGGCCAGTGCCAAGAGCAG	GCAGTGCCAAGAGCAG	GTGGAGGGCGAGCTCATACGT	CACCCGTCTCGCACCGCAGTGCCAAGAGCAGGTTTGAGAGCTAAGCAGAAAGCTGCATAGCAAGTTCAAATAAGGCTAGTCCGTACACAACTTGAAAAAGTGGCAGCCGAGTCGGCTGCTTTTTTTTCAGCTCCATATTTAGCATGTCGCTATGTGTTCTGGGAAACTTGACCTAAGTGTAAAGTTGAGATTTCCTTCAGGTTTATATAGTTCTGTATGAGACCACTCTTTCCCGTGGAGGGCGAGCTCATACGTGTTTGGAGACGGGTG
	DDX19B-P2-2	DDX19B	GCCGGCAGCCCCAGCCATCG	GCAGCCCCAGCCATCG	GAGGGCGAGCTCATACGTTG	CACCCGTCTCGCACCGCAGCCCCAGCCATCGGTTTGAGAGCTAAGCAGAAAGCTGCATAGCAAGTTCAAATAAGGCTAGTCCGTACACAACTTGAAAAAGTGGCAGCCGAGTCGGCTGCTTTTTTTTCAGCTCCATATTTAGCATGTCGCTATGTGTTCTGGGAAACTTGACCTAAGTGTAAAGTTGAGATTTCCTTCAGGTTTATATAGTTCTGTATGAGACCACTCTTTCCCGAGGGCGAGCTCATACGTTGGTTTGGAGACGGGTG
	DDX19B-P2-3	DDX19B	GTGCCAAGAGCAGCGGTTGT	GAAGAGCAGCGGTTGT	GGAGGGCGAGCTCATACGTT	CACCCGTCTCGCACCGAAGAGCAGCGGTTGTGTTTGAGAGCTAAGCAGAAAGCTGCATAGCAAGTTCAAATAAGGCTAGTCCGTACACAACTTGAAAAAGTGGCAGCCGAGTCGGCTGCTTTTTTTTCAGCTCCATATTTAGCATGTCGCTATGTGTTCTGGGAAACTTGACCTAAGTGTAAAGTTGAGATTTCCTTCAGGTTTATATAGTTCTGTATGAGACCACTCTTTCCCGGAGGGCGAGCTCATACGTTGTTTGGAGACGGGTG
	DDX20-P1P2-1	DDX20	GTCGGGAGCCTTAGCAGCAG	GAGCCTTAGCAGCAG	GAAATCATCAGGCACTACAC	CACCCGTCTCGCACCGAGCCTTAGCAGCAGGTTTGAGAGCTAAGCAGAAAGCTGCATAGCAAGTTCAAATAAGGCTAGTCCGTACACAACTTGAAAAAGTGGCAGCCGAGTCGGCTGCTTTTTTTTCAGCTCCATATTTAGCATGTCGCTATGTGTTCTGGGAAACTTGACCTAAGTGTAAAGTTGAGATTTCCTTCAGGTTTATATAGTTCTGTATGAGACCACTCTTTCCCGAAATCATCAGGCACTACACGTTTGGAGACGGGTG
	DDX20-P1P2-2	DDX20	GGGCGCGGCTACCATGGCGG	GCGGCTACCATGGCGG	GAGAGGGGTTAGAGAAACCTG	CACCCGTCTCGCACCGCGGCTACCATGGCGGGTTTGAGAGCTAAGCAGAAAGCTGCATAGCAAGTTCAAATAAGGCTAGTCCGTACACAACTTGAAAAAGTGGCAGCCGAGTCGGCTGCTTTTTTTTCAGCTCCATATTTAGCATGTCGCTATGTGTTCTGGGAAACTTGACCTAAGTGTAAAGTTGAGATTTCCTTCAGGTTTATATAGTTCTGTATGAGACCACTCTTTCCCGAGAGGGGTTAGAGAAACCTGGTTTGGAGACGGGTG
	DDX20-P1P2-3	DDX20	GGCCGCGCCGTCAGATCTCG	GCGCCGTCAGATCTCG	GTAGGAAATTTACCAAATCTG	CACCCGTCTCGCACCGCGCCGTCAGATCTCGGTTTGAGAGCTAAGCAGAAAGCTGCATAGCAAGTTCAAATAAGGCTAGTCCGTACACAACTTGAAAAAGTGGCAGCCGAGTCGGCTGCTTTTTTTTCAGCTCCATATTTAGCATGTCGCTATGTGTTCTGGGAAACTTGACCTAAGTGTAAAGTTGAGATTTCCTTCAGGTTTATATAGTTCTGTATGAGACCACTCTTTCCCGTAGGAAATTTACCAAATCTGGTTTGGAGACGGGTG
	DDX21-P1P2-1	DDX21	GTCTTCTCAACCGCGTGGAG	GCTCAACCGCGTGGAG	GAAAACGGCAATAACTGTGG	CACCCGTCTCGCACCGCTCAACCGCGTGGAGGTTTGAGAGCTAAGCAGAAAGCTGCATAGCAAGTTCAAATAAGGCTAGTCCGTACACAACTTGAAAAAGTGGCAGCCGAGTCGGCTGCTTTTTTTTCAGCTCCATATTTAGCATGTCGCTATGTGTTCTGGGAAACTTGACCTAAGTGTAAAGTTGAGATTTCCTTCAGGTTTATATAGTTCTGTATGAGACCACTCTTTCCCGAAAACGGCAATAACTGTGGGTTTGGAGACGGGTG
	DDX21-P1P2-2	DDX21	GTGAGAAGACCGGTCGGCCT	GAAGACCGGTCGGCCT	GAGGCAGAGCTGGAAGGACGG	CACCCGTCTCGCACCGAAGACCGGTCGGCCTGTTTGAGAGCTAAGCAGAAAGCTGCATAGCAAGTTCAAATAAGGCTAGTCCGTACACAACTTGAAAAAGTGGCAGCCGAGTCGGCTGCTTTTTTTTCAGCTCCATATTTAGCATGTCGCTATGTGTTCTGGGAAACTTGACCTAAGTGTAAAGTTGAGATTTCCTTCAGGTTTATATAGTTCTGTATGAGACCACTCTTTCCCGAGGCAGAGCTGGAAGGACGGGTTTGGAGACGGGTG
	DDX21-P1P2-3	DDX21	GCGCGGTTGAGAAGACCGGT	GTTGAGAAGACCGGT	GATGTCATCCGAGTATATAG	CACCCGTCTCGCACCGTTGAGAAGACCGGTGTTTGAGAGCTAAGCAGAAAGCTGCATAGCAAGTTCAAATAAGGCTAGTCCGTACACAACTTGAAAAAGTGGCAGCCGAGTCGGCTGCTTTTTTTTCAGCTCCATATTTAGCATGTCGCTATGTGTTCTGGGAAACTTGACCTAAGTGTAAAGTTGAGATTTCCTTCAGGTTTATATAGTTCTGTATGAGACCACTCTTTCCCGATGTCATCCGAGTATATAGGTTTGGAGACGGGTG
	DDX23-P1P2-1	DDX23	GACGTTGAGGCCGCGTTGGG	GTGAGGCCGCGTTGGG	GCCACAGTGCGGATACCTAG	CACCCGTCTCGCACCGTGAGGCCGCGTTGGGGTTTGAGAGCTAAGCAGAAAGCTGCATAGCAAGTTCAAATAAGGCTAGTCCGTACACAACTTGAAAAAGTGGCAGCCGAGTCGGCTGCTTTTTTTTCAGCTCCATATTTAGCATGTCGCTATGTGTTCTGGGAAACTTGACCTAAGTGTAAAGTTGAGATTTCCTTCAGGTTTATATAGTTCTGTATGAGACCACTCTTTCCCGCCACAGTGCGGATACCTAGGTTTGGAGACGGGTG
	DDX23-P1P2-2	DDX23	GGTTGGGCGGTTCAGACTCA	GGCGGTTCAGACTCA	GCTGAGCCGCTGTACCTATG	CACCCGTCTCGCACCGGCGGTTCAGACTCAGTTTGAGAGCTAAGCAGAAAGCTGCATAGCAAGTTCAAATAAGGCTAGTCCGTACACAACTTGAAAAAGTGGCAGCCGAGTCGGCTGCTTTTTTTTCAGCTCCATATTTAGCATGTCGCTATGTGTTCTGGGAAACTTGACCTAAGTGTAAAGTTGAGATTTCCTTCAGGTTTATATAGTTCTGTATGAGACCACTCTTTCCCGCTGAGCCGCTGTACCTATGGTTTGGAGACGGGTG
	DDX23-P1P2-3	DDX23	GGGGCGGTTCAGACTCAGGG	GGTTCAGACTCAGGG	GAATGCTTGCACACTGCACGG	CACCCGTCTCGCACCGGTTCAGACTCAGGGGTTTGAGAGCTAAGCAGAAAGCTGCATAGCAAGTTCAAATAAGGCTAGTCCGTACACAACTTGAAAAAGTGGCAGCCGAGTCGGCTGCTTTTTTTTCAGCTCCATATTTAGCATGTCGCTATGTGTTCTGGGAAACTTGACCTAAGTGTAAAGTTGAGATTTCCTTCAGGTTTATATAGTTCTGTATGAGACCACTCTTTCCCGAATGCTTGCACACTGCACGGGTTTGGAGACGGGTG
	DDX24-P1P2-1	DDX24	GAGCAGCAACTGCAGTTCCG	GCAACTGCAGTTCCG	GTGTTGGCAAACACTAAGCTG	CACCCGTCTCGCACCGCAACTGCAGTTCCGGTTTGAGAGCTAAGCAGAAAGCTGCATAGCAAGTTCAAATAAGGCTAGTCCGTACACAACTTGAAAAAGTGGCAGCCGAGTCGGCTGCTTTTTTTTCAGCTCCATATTTAGCATGTCGCTATGTGTTCTGGGAAACTTGACCTAAGTGTAAAGTTGAGATTTCCTTCAGGTTTATATAGTTCTGTATGAGACCACTCTTTCCCGTGTTGGCAAACACTAAGCTGGTTTGGAGACGGGTG
	DDX24-P1P2-2	DDX24	GGGTACAGCGGCGGTTTCTG	GCAGCGGCGGTTTCTG	GTTGTGGTTGCTACTCCAGGC	CACCCGTCTCGCACCGCAGCGGCGGTTTCTGGTTTGAGAGCTAAGCAGAAAGCTGCATAGCAAGTTCAAATAAGGCTAGTCCGTACACAACTTGAAAAAGTGGCAGCCGAGTCGGCTGCTTTTTTTTCAGCTCCATATTTAGCATGTCGCTATGTGTTCTGGGAAACTTGACCTAAGTGTAAAGTTGAGATTTCCTTCAGGTTTATATAGTTCTGTATGAGACCACTCTTTCCCGTTGTGGTTGCTACTCCAGGCGTTTGGAGACGGGTG
	DDX24-P1P2-3	DDX24	GTGCAGCTGAGGTACAGCGG	GCTGAGGTACAGCGG	GTCGGTGGACATAAATCTCCG	CACCCGTCTCGCACCGCTGAGGTACAGCGGGTTTGAGAGCTAAGCAGAAAGCTGCATAGCAAGTTCAAATAAGGCTAGTCCGTACACAACTTGAAAAAGTGGCAGCCGAGTCGGCTGCTTTTTTTTCAGCTCCATATTTAGCATGTCGCTATGTGTTCTGGGAAACTTGACCTAAGTGTAAAGTTGAGATTTCCTTCAGGTTTATATAGTTCTGTATGAGACCACTCTTTCCCGTCGGTGGACATAAATCTCCGGTTTGGAGACGGGTG
	DDX25-P1-1	DDX25	GCTGTGGGGAGGCGACGCAG	GGGGAGGCGACGCAG	GCAGATGGGAAAATTCTGTG	CACCCGTCTCGCACCGGGGAGGCGACGCAGGTTTGAGAGCTAAGCAGAAAGCTGCATAGCAAGTTCAAATAAGGCTAGTCCGTACACAACTTGAAAAAGTGGCAGCCGAGTCGGCTGCTTTTTTTTCAGCTCCATATTTAGCATGTCGCTATGTGTTCTGGGAAACTTGACCTAAGTGTAAAGTTGAGATTTCCTTCAGGTTTATATAGTTCTGTATGAGACCACTCTTTCCCGCAGATGGGAAAATTCTGTGGTTTGGAGACGGGTG
	DDX25-P1-2	DDX25	GTGGCGTCGTTACTGTGGGG	GTCGTTACTGTGGGG	GTCTGGAACAGGAAAGACAG	CACCCGTCTCGCACCGTCGTTACTGTGGGGGTTTGAGAGCTAAGCAGAAAGCTGCATAGCAAGTTCAAATAAGGCTAGTCCGTACACAACTTGAAAAAGTGGCAGCCGAGTCGGCTGCTTTTTTTTCAGCTCCATATTTAGCATGTCGCTATGTGTTCTGGGAAACTTGACCTAAGTGTAAAGTTGAGATTTCCTTCAGGTTTATATAGTTCTGTATGAGACCACTCTTTCCCGTCTGGAACAGGAAAGACAGGTTTGGAGACGGGTG
	DDX25-P1-3	DDX25	GCCATGGCGTCGTTACTGTG	GGCGTCGTTACTGTG	GAAGATGATGGCCTGACCAA	CACCCGTCTCGCACCGGCGTCGTTACTGTGGTTTGAGAGCTAAGCAGAAAGCTGCATAGCAAGTTCAAATAAGGCTAGTCCGTACACAACTTGAAAAAGTGGCAGCCGAGTCGGCTGCTTTTTTTTCAGCTCCATATTTAGCATGTCGCTATGTGTTCTGGGAAACTTGACCTAAGTGTAAAGTTGAGATTTCCTTCAGGTTTATATAGTTCTGTATGAGACCACTCTTTCCCGAAGATGATGGCCTGACCAAGTTTGGAGACGGGTG
	DDX25-P2-1	DDX25	GGGCCCAGATTCTGCCCTGT	GCAGATTCTGCCCTGT	GCAGATGGGAAAATTCTGTG	CACCCGTCTCGCACCGCAGATTCTGCCCTGTGTTTGAGAGCTAAGCAGAAAGCTGCATAGCAAGTTCAAATAAGGCTAGTCCGTACACAACTTGAAAAAGTGGCAGCCGAGTCGGCTGCTTTTTTTTCAGCTCCATATTTAGCATGTCGCTATGTGTTCTGGGAAACTTGACCTAAGTGTAAAGTTGAGATTTCCTTCAGGTTTATATAGTTCTGTATGAGACCACTCTTTCCCGCAGATGGGAAAATTCTGTGGTTTGGAGACGGGTG
	DDX25-P2-2	DDX25	GGCGGGACAGCAATAAAAGG	GACAGCAATAAAAGG	GTCTGGAACAGGAAAGACAG	CACCCGTCTCGCACCGACAGCAATAAAAGGGTTTGAGAGCTAAGCAGAAAGCTGCATAGCAAGTTCAAATAAGGCTAGTCCGTACACAACTTGAAAAAGTGGCAGCCGAGTCGGCTGCTTTTTTTTCAGCTCCATATTTAGCATGTCGCTATGTGTTCTGGGAAACTTGACCTAAGTGTAAAGTTGAGATTTCCTTCAGGTTTATATAGTTCTGTATGAGACCACTCTTTCCCGTCTGGAACAGGAAAGACAGGTTTGGAGACGGGTG
	DDX25-P2-3	DDX25	GAGCTGGACTAGAAAACCTC	GGACTAGAAAACCTC	GAAGATGATGGCCTGACCAA	CACCCGTCTCGCACCGGACTAGAAAACCTCGTTTGAGAGCTAAGCAGAAAGCTGCATAGCAAGTTCAAATAAGGCTAGTCCGTACACAACTTGAAAAAGTGGCAGCCGAGTCGGCTGCTTTTTTTTCAGCTCCATATTTAGCATGTCGCTATGTGTTCTGGGAAACTTGACCTAAGTGTAAAGTTGAGATTTCCTTCAGGTTTATATAGTTCTGTATGAGACCACTCTTTCCCGAAGATGATGGCCTGACCAAGTTTGGAGACGGGTG
	DDX27-P1P2-1	DDX27	GAGGGACCTGAGGAATCGCG	GACCTGAGGAATCGCG	GGGCACTAGCACCAGCACGC	CACCCGTCTCGCACCGACCTGAGGAATCGCGGTTTGAGAGCTAAGCAGAAAGCTGCATAGCAAGTTCAAATAAGGCTAGTCCGTACACAACTTGAAAAAGTGGCAGCCGAGTCGGCTGCTTTTTTTTCAGCTCCATATTTAGCATGTCGCTATGTGTTCTGGGAAACTTGACCTAAGTGTAAAGTTGAGATTTCCTTCAGGTTTATATAGTTCTGTATGAGACCACTCTTTCCCGGGCACTAGCACCAGCACGCGTTTGGAGACGGGTG
	DDX27-P1P2-2	DDX27	GACCTCGTCATCCTCGCCTA	GCGTCATCCTCGCCTA	GTGGCCGAGAAGAGCATGGTC	CACCCGTCTCGCACCGCGTCATCCTCGCCTAGTTTGAGAGCTAAGCAGAAAGCTGCATAGCAAGTTCAAATAAGGCTAGTCCGTACACAACTTGAAAAAGTGGCAGCCGAGTCGGCTGCTTTTTTTTCAGCTCCATATTTAGCATGTCGCTATGTGTTCTGGGAAACTTGACCTAAGTGTAAAGTTGAGATTTCCTTCAGGTTTATATAGTTCTGTATGAGACCACTCTTTCCCGTGGCCGAGAAGAGCATGGTCGTTTGGAGACGGGTG
	DDX27-P1P2-3	DDX27	GTCGGCTTAATCGGAACCAT	GCTTAATCGGAACCAT	GAGGAGACCGGGAAGCCATCG	CACCCGTCTCGCACCGCTTAATCGGAACCATGTTTGAGAGCTAAGCAGAAAGCTGCATAGCAAGTTCAAATAAGGCTAGTCCGTACACAACTTGAAAAAGTGGCAGCCGAGTCGGCTGCTTTTTTTTCAGCTCCATATTTAGCATGTCGCTATGTGTTCTGGGAAACTTGACCTAAGTGTAAAGTTGAGATTTCCTTCAGGTTTATATAGTTCTGTATGAGACCACTCTTTCCCGAGGAGACCGGGAAGCCATCGGTTTGGAGACGGGTG
	DDX28-P1P2-1	DDX28	GAGGAGCAACCGAGTCACGA	GCAACCGAGTCACGA	GTAGGAGCCACATTTCCCGA	CACCCGTCTCGCACCGCAACCGAGTCACGAGTTTGAGAGCTAAGCAGAAAGCTGCATAGCAAGTTCAAATAAGGCTAGTCCGTACACAACTTGAAAAAGTGGCAGCCGAGTCGGCTGCTTTTTTTTCAGCTCCATATTTAGCATGTCGCTATGTGTTCTGGGAAACTTGACCTAAGTGTAAAGTTGAGATTTCCTTCAGGTTTATATAGTTCTGTATGAGACCACTCTTTCCCGTAGGAGCCACATTTCCCGAGTTTGGAGACGGGTG
	DDX28-P1P2-2	DDX28	GGGCTCTAACGCGGCCGGTG	GCTAACGCGGCCGGTG	GGCGGCCGCGAAGTAGTGAG	CACCCGTCTCGCACCGCTAACGCGGCCGGTGGTTTGAGAGCTAAGCAGAAAGCTGCATAGCAAGTTCAAATAAGGCTAGTCCGTACACAACTTGAAAAAGTGGCAGCCGAGTCGGCTGCTTTTTTTTCAGCTCCATATTTAGCATGTCGCTATGTGTTCTGGGAAACTTGACCTAAGTGTAAAGTTGAGATTTCCTTCAGGTTTATATAGTTCTGTATGAGACCACTCTTTCCCGGCGGCCGCGAAGTAGTGAGGTTTGGAGACGGGTG
	DDX28-P1P2-3	DDX28	GGGACCGTGAGGCCCCGTCG	GCGTGAGGCCCCGTCG	GTGTGCAGAGAAGTATGTCTC	CACCCGTCTCGCACCGCGTGAGGCCCCGTCGGTTTGAGAGCTAAGCAGAAAGCTGCATAGCAAGTTCAAATAAGGCTAGTCCGTACACAACTTGAAAAAGTGGCAGCCGAGTCGGCTGCTTTTTTTTCAGCTCCATATTTAGCATGTCGCTATGTGTTCTGGGAAACTTGACCTAAGTGTAAAGTTGAGATTTCCTTCAGGTTTATATAGTTCTGTATGAGACCACTCTTTCCCGTGTGCAGAGAAGTATGTCTCGTTTGGAGACGGGTG
	DDX31-P1P2-1	DDX31	GGCAACGCGGCCCTACCAGG	GCGCGGCCCTACCAGG	GAAAGGTACTTACTAAATGT	CACCCGTCTCGCACCGCGCGGCCCTACCAGGGTTTGAGAGCTAAGCAGAAAGCTGCATAGCAAGTTCAAATAAGGCTAGTCCGTACACAACTTGAAAAAGTGGCAGCCGAGTCGGCTGCTTTTTTTTCAGCTCCATATTTAGCATGTCGCTATGTGTTCTGGGAAACTTGACCTAAGTGTAAAGTTGAGATTTCCTTCAGGTTTATATAGTTCTGTATGAGACCACTCTTTCCCGAAAGGTACTTACTAAATGTGTTTGGAGACGGGTG
	DDX31-P1P2-2	DDX31	GGCGTCACCCACGCAGACCA	GCACCCACGCAGACCA	GCTCTCGTGAGATCCCAGAC	CACCCGTCTCGCACCGCACCCACGCAGACCAGTTTGAGAGCTAAGCAGAAAGCTGCATAGCAAGTTCAAATAAGGCTAGTCCGTACACAACTTGAAAAAGTGGCAGCCGAGTCGGCTGCTTTTTTTTCAGCTCCATATTTAGCATGTCGCTATGTGTTCTGGGAAACTTGACCTAAGTGTAAAGTTGAGATTTCCTTCAGGTTTATATAGTTCTGTATGAGACCACTCTTTCCCGCTCTCGTGAGATCCCAGACGTTTGGAGACGGGTG
	DDX31-P1P2-3	DDX31	GTCGAAGAGCGAACCGTCGG	GAGAGCGAACCGTCGG	GAAATTCCTACGGCTGCATGG	CACCCGTCTCGCACCGAGAGCGAACCGTCGGGTTTGAGAGCTAAGCAGAAAGCTGCATAGCAAGTTCAAATAAGGCTAGTCCGTACACAACTTGAAAAAGTGGCAGCCGAGTCGGCTGCTTTTTTTTCAGCTCCATATTTAGCATGTCGCTATGTGTTCTGGGAAACTTGACCTAAGTGTAAAGTTGAGATTTCCTTCAGGTTTATATAGTTCTGTATGAGACCACTCTTTCCCGAAATTCCTACGGCTGCATGGGTTTGGAGACGGGTG
	DDX39A-P1P2-1	DDX39A	GCTCGTGTCTGAGCGCCCGG	GTGTCTGAGCGCCCGG	GTGTGTGCAGGAAGTTCATGC	CACCCGTCTCGCACCGTGTCTGAGCGCCCGGGTTTGAGAGCTAAGCAGAAAGCTGCATAGCAAGTTCAAATAAGGCTAGTCCGTACACAACTTGAAAAAGTGGCAGCCGAGTCGGCTGCTTTTTTTTCAGCTCCATATTTAGCATGTCGCTATGTGTTCTGGGAAACTTGACCTAAGTGTAAAGTTGAGATTTCCTTCAGGTTTATATAGTTCTGTATGAGACCACTCTTTCCCGTGTGTGCAGGAAGTTCATGCGTTTGGAGACGGGTG
	DDX39A-P1P2-2	DDX39A	GCCCGGCGGAAAACCGAAGT	GCGGAAAACCGAAGT	GAAGAACTGTCCCCATGTCG	CACCCGTCTCGCACCGCGGAAAACCGAAGTGTTTGAGAGCTAAGCAGAAAGCTGCATAGCAAGTTCAAATAAGGCTAGTCCGTACACAACTTGAAAAAGTGGCAGCCGAGTCGGCTGCTTTTTTTTCAGCTCCATATTTAGCATGTCGCTATGTGTTCTGGGAAACTTGACCTAAGTGTAAAGTTGAGATTTCCTTCAGGTTTATATAGTTCTGTATGAGACCACTCTTTCCCGAAGAACTGTCCCCATGTCGGTTTGGAGACGGGTG
	DDX39A-P1P2-3	DDX39A	GGCAGCGCGCGGAGAAGAAC	GCGCGCGGAGAAGAAC	GAGAGCTGTGGATGGAAACGT	CACCCGTCTCGCACCGCGCGCGGAGAAGAACGTTTGAGAGCTAAGCAGAAAGCTGCATAGCAAGTTCAAATAAGGCTAGTCCGTACACAACTTGAAAAAGTGGCAGCCGAGTCGGCTGCTTTTTTTTCAGCTCCATATTTAGCATGTCGCTATGTGTTCTGGGAAACTTGACCTAAGTGTAAAGTTGAGATTTCCTTCAGGTTTATATAGTTCTGTATGAGACCACTCTTTCCCGAGAGCTGTGGATGGAAACGTGTTTGGAGACGGGTG
	DDX39B-P1P2-1	DDX39B	GACAGGGAGAGCGCGTATGG	GGAGAGCGCGTATGG	GAGGTTTACCCGATGCAGGT	CACCCGTCTCGCACCGGAGAGCGCGTATGGGTTTGAGAGCTAAGCAGAAAGCTGCATAGCAAGTTCAAATAAGGCTAGTCCGTACACAACTTGAAAAAGTGGCAGCCGAGTCGGCTGCTTTTTTTTCAGCTCCATATTTAGCATGTCGCTATGTGTTCTGGGAAACTTGACCTAAGTGTAAAGTTGAGATTTCCTTCAGGTTTATATAGTTCTGTATGAGACCACTCTTTCCCGAGGTTTACCCGATGCAGGTGTTTGGAGACGGGTG
	DDX39B-P1P2-2	DDX39B	GGCCAAAGCTTACCTAAACA	GAAGCTTACCTAAACA	GCTCAAGCCAGAGTTGCTCC	CACCCGTCTCGCACCGAAGCTTACCTAAACAGTTTGAGAGCTAAGCAGAAAGCTGCATAGCAAGTTCAAATAAGGCTAGTCCGTACACAACTTGAAAAAGTGGCAGCCGAGTCGGCTGCTTTTTTTTCAGCTCCATATTTAGCATGTCGCTATGTGTTCTGGGAAACTTGACCTAAGTGTAAAGTTGAGATTTCCTTCAGGTTTATATAGTTCTGTATGAGACCACTCTTTCCCGCTCAAGCCAGAGTTGCTCCGTTTGGAGACGGGTG
	DDX39B-P1P2-3	DDX39B	GTAAACAGGGAGAGCGCGTA	GCAGGGAGAGCGCGTA	GGAGTCCCCACGACGATATG	CACCCGTCTCGCACCGCAGGGAGAGCGCGTAGTTTGAGAGCTAAGCAGAAAGCTGCATAGCAAGTTCAAATAAGGCTAGTCCGTACACAACTTGAAAAAGTGGCAGCCGAGTCGGCTGCTTTTTTTTCAGCTCCATATTTAGCATGTCGCTATGTGTTCTGGGAAACTTGACCTAAGTGTAAAGTTGAGATTTCCTTCAGGTTTATATAGTTCTGTATGAGACCACTCTTTCCCGGAGTCCCCACGACGATATGGTTTGGAGACGGGTG
	DDX3X-P1P2-1	DDX3X	GATCTGCCTAGCTCCCACTA	GCCTAGCTCCCACTA	GTTGGCAGTACAGATCTACG	CACCCGTCTCGCACCGCCTAGCTCCCACTAGTTTGAGAGCTAAGCAGAAAGCTGCATAGCAAGTTCAAATAAGGCTAGTCCGTACACAACTTGAAAAAGTGGCAGCCGAGTCGGCTGCTTTTTTTTCAGCTCCATATTTAGCATGTCGCTATGTGTTCTGGGAAACTTGACCTAAGTGTAAAGTTGAGATTTCCTTCAGGTTTATATAGTTCTGTATGAGACCACTCTTTCCCGTTGGCAGTACAGATCTACGGTTTGGAGACGGGTG
	DDX3X-P1P2-2	DDX3X	GCCCTCTCACGGGAGAACTG	GCTCACGGGAGAACTG	GAATAAATCTGACTCAAGAT	CACCCGTCTCGCACCGCTCACGGGAGAACTGGTTTGAGAGCTAAGCAGAAAGCTGCATAGCAAGTTCAAATAAGGCTAGTCCGTACACAACTTGAAAAAGTGGCAGCCGAGTCGGCTGCTTTTTTTTCAGCTCCATATTTAGCATGTCGCTATGTGTTCTGGGAAACTTGACCTAAGTGTAAAGTTGAGATTTCCTTCAGGTTTATATAGTTCTGTATGAGACCACTCTTTCCCGAATAAATCTGACTCAAGATGTTTGGAGACGGGTG
	DDX3X-P1P2-3	DDX3X	GTCCCGTGAGAGGGCCTTCG	GTGAGAGGGCCTTCG	GCGTCCTTGCGTGGTTTATGG	CACCCGTCTCGCACCGTGAGAGGGCCTTCGGTTTGAGAGCTAAGCAGAAAGCTGCATAGCAAGTTCAAATAAGGCTAGTCCGTACACAACTTGAAAAAGTGGCAGCCGAGTCGGCTGCTTTTTTTTCAGCTCCATATTTAGCATGTCGCTATGTGTTCTGGGAAACTTGACCTAAGTGTAAAGTTGAGATTTCCTTCAGGTTTATATAGTTCTGTATGAGACCACTCTTTCCCGCGTCCTTGCGTGGTTTATGGGTTTGGAGACGGGTG
	DDX3Y-P1P2-1	DDX3Y	GAAATCGGGTAGTCCACTGT	GCGGGTAGTCCACTGT	GTCACAGAGAGATCGAGAGG	CACCCGTCTCGCACCGCGGGTAGTCCACTGTGTTTGAGAGCTAAGCAGAAAGCTGCATAGCAAGTTCAAATAAGGCTAGTCCGTACACAACTTGAAAAAGTGGCAGCCGAGTCGGCTGCTTTTTTTTCAGCTCCATATTTAGCATGTCGCTATGTGTTCTGGGAAACTTGACCTAAGTGTAAAGTTGAGATTTCCTTCAGGTTTATATAGTTCTGTATGAGACCACTCTTTCCCGTCACAGAGAGATCGAGAGGGTTTGGAGACGGGTG
	DDX3Y-P1P2-2	DDX3Y	GTTCGGTCTCACACCTACAG	GTCTCACACCTACAG	GTATATATCTGACTCAGTAT	CACCCGTCTCGCACCGTCTCACACCTACAGGTTTGAGAGCTAAGCAGAAAGCTGCATAGCAAGTTCAAATAAGGCTAGTCCGTACACAACTTGAAAAAGTGGCAGCCGAGTCGGCTGCTTTTTTTTCAGCTCCATATTTAGCATGTCGCTATGTGTTCTGGGAAACTTGACCTAAGTGTAAAGTTGAGATTTCCTTCAGGTTTATATAGTTCTGTATGAGACCACTCTTTCCCGTATATATCTGACTCAGTATGTTTGGAGACGGGTG
	DDX3Y-P1P2-3	DDX3Y	GTGAAGAGAAGCGAAAAATC	GAGAAGCGAAAAATC	GCACCACCATAAACTACACA	CACCCGTCTCGCACCGAGAAGCGAAAAATCGTTTGAGAGCTAAGCAGAAAGCTGCATAGCAAGTTCAAATAAGGCTAGTCCGTACACAACTTGAAAAAGTGGCAGCCGAGTCGGCTGCTTTTTTTTCAGCTCCATATTTAGCATGTCGCTATGTGTTCTGGGAAACTTGACCTAAGTGTAAAGTTGAGATTTCCTTCAGGTTTATATAGTTCTGTATGAGACCACTCTTTCCCGCACCACCATAAACTACACAGTTTGGAGACGGGTG
Non-essential	DDX4-P1P2-1	DDX4	GGGGAGAGCAAGCCGCGGAG	GAGCAAGCCGCGGAG	GGTGCTACAATAATACACTC	CACCCGTCTCGCACCGAGCAAGCCGCGGAGGTTTGAGAGCTAAGCAGAAAGCTGCATAGCAAGTTCAAATAAGGCTAGTCCGTACACAACTTGAAAAAGTGGCAGCCGAGTCGGCTGCTTTTTTTTCAGCTCCATATTTAGCATGTCGCTATGTGTTCTGGGAAACTTGACCTAAGTGTAAAGTTGAGATTTCCTTCAGGTTTATATAGTTCTGTATGAGACCACTCTTTCCCGGTGCTACAATAATACACTCGTTTGGAGACGGGTG
Non-essential	DDX4-P1P2-2	DDX4	GGGTTACTGGGGAGCCCGTA	GACTGGGGAGCCCGTA	GAGAGCTGTTGTTATATATGG	CACCCGTCTCGCACCGACTGGGGAGCCCGTAGTTTGAGAGCTAAGCAGAAAGCTGCATAGCAAGTTCAAATAAGGCTAGTCCGTACACAACTTGAAAAAGTGGCAGCCGAGTCGGCTGCTTTTTTTTCAGCTCCATATTTAGCATGTCGCTATGTGTTCTGGGAAACTTGACCTAAGTGTAAAGTTGAGATTTCCTTCAGGTTTATATAGTTCTGTATGAGACCACTCTTTCCCGAGAGCTGTTGTTATATATGGGTTTGGAGACGGGTG
Non-essential	DDX4-P1P2-3	DDX4	GGTCGCGTGGGCGCCTGCGA	GCGTGGGCGCCTGCGA	GTGATCGGGAACAGAGAGAGC	CACCCGTCTCGCACCGCGTGGGCGCCTGCGAGTTTGAGAGCTAAGCAGAAAGCTGCATAGCAAGTTCAAATAAGGCTAGTCCGTACACAACTTGAAAAAGTGGCAGCCGAGTCGGCTGCTTTTTTTTCAGCTCCATATTTAGCATGTCGCTATGTGTTCTGGGAAACTTGACCTAAGTGTAAAGTTGAGATTTCCTTCAGGTTTATATAGTTCTGTATGAGACCACTCTTTCCCGTGATCGGGAACAGAGAGAGCGTTTGGAGACGGGTG
	DDX41-P1P2-1	DDX41	GCGGAACCCGAACGGAAGGT	GACCCGAACGGAAGGT	GAAGAAATACCACATCCTGG	CACCCGTCTCGCACCGACCCGAACGGAAGGTGTTTGAGAGCTAAGCAGAAAGCTGCATAGCAAGTTCAAATAAGGCTAGTCCGTACACAACTTGAAAAAGTGGCAGCCGAGTCGGCTGCTTTTTTTTCAGCTCCATATTTAGCATGTCGCTATGTGTTCTGGGAAACTTGACCTAAGTGTAAAGTTGAGATTTCCTTCAGGTTTATATAGTTCTGTATGAGACCACTCTTTCCCGAAGAAATACCACATCCTGGGTTTGGAGACGGGTG
	DDX41-P1P2-2	DDX41	GGGAGGAGTCGGAACCCGAA	GAGTCGGAACCCGAA	GACATGCTCAGAACATAACG	CACCCGTCTCGCACCGAGTCGGAACCCGAAGTTTGAGAGCTAAGCAGAAAGCTGCATAGCAAGTTCAAATAAGGCTAGTCCGTACACAACTTGAAAAAGTGGCAGCCGAGTCGGCTGCTTTTTTTTCAGCTCCATATTTAGCATGTCGCTATGTGTTCTGGGAAACTTGACCTAAGTGTAAAGTTGAGATTTCCTTCAGGTTTATATAGTTCTGTATGAGACCACTCTTTCCCGACATGCTCAGAACATAACGGTTTGGAGACGGGTG
	DDX41-P1P2-3	DDX41	GGAGTCGGAACCCGAACGGA	GCGGAACCCGAACGGA	GATGGTCACAGGCTTTACAA	CACCCGTCTCGCACCGCGGAACCCGAACGGAGTTTGAGAGCTAAGCAGAAAGCTGCATAGCAAGTTCAAATAAGGCTAGTCCGTACACAACTTGAAAAAGTGGCAGCCGAGTCGGCTGCTTTTTTTTCAGCTCCATATTTAGCATGTCGCTATGTGTTCTGGGAAACTTGACCTAAGTGTAAAGTTGAGATTTCCTTCAGGTTTATATAGTTCTGTATGAGACCACTCTTTCCCGATGGTCACAGGCTTTACAAGTTTGGAGACGGGTG
	DDX42-P1P2-1	DDX42	GGCGGGCGCGGAGCGAATCC	GCGCGGAGCGAATCC	GCGATCAGTGGCCGTATATGG	CACCCGTCTCGCACCGCGCGGAGCGAATCCGTTTGAGAGCTAAGCAGAAAGCTGCATAGCAAGTTCAAATAAGGCTAGTCCGTACACAACTTGAAAAAGTGGCAGCCGAGTCGGCTGCTTTTTTTTCAGCTCCATATTTAGCATGTCGCTATGTGTTCTGGGAAACTTGACCTAAGTGTAAAGTTGAGATTTCCTTCAGGTTTATATAGTTCTGTATGAGACCACTCTTTCCCGCGATCAGTGGCCGTATATGGGTTTGGAGACGGGTG
	DDX42-P1P2-2	DDX42	GCAGCGCGTACTTTGGGCTC	GCGTACTTTGGGCTC	GAGTGATTGTGTGTCCTACCA	CACCCGTCTCGCACCGCGTACTTTGGGCTCGTTTGAGAGCTAAGCAGAAAGCTGCATAGCAAGTTCAAATAAGGCTAGTCCGTACACAACTTGAAAAAGTGGCAGCCGAGTCGGCTGCTTTTTTTTCAGCTCCATATTTAGCATGTCGCTATGTGTTCTGGGAAACTTGACCTAAGTGTAAAGTTGAGATTTCCTTCAGGTTTATATAGTTCTGTATGAGACCACTCTTTCCCGAGTGATTGTGTGTCCTACCAGTTTGGAGACGGGTG
	DDX42-P1P2-3	DDX42	GTCAGCAACGGGCCGTGAgg	GCAACGGGCCGTGAgg	GGATCAGAGTGAGAGAAACA	CACCCGTCTCGCACCGCAACGGGCCGTGAggGTTTGAGAGCTAAGCAGAAAGCTGCATAGCAAGTTCAAATAAGGCTAGTCCGTACACAACTTGAAAAAGTGGCAGCCGAGTCGGCTGCTTTTTTTTCAGCTCCATATTTAGCATGTCGCTATGTGTTCTGGGAAACTTGACCTAAGTGTAAAGTTGAGATTTCCTTCAGGTTTATATAGTTCTGTATGAGACCACTCTTTCCCGGATCAGAGTGAGAGAAACAGTTTGGAGACGGGTG
	DDX43-P1P2-1	DDX43	GAGCTGGACGGCAACGACGT	GGACGGCAACGACGT	GAGGACCAGATGAATAAATCC	CACCCGTCTCGCACCGGACGGCAACGACGTGTTTGAGAGCTAAGCAGAAAGCTGCATAGCAAGTTCAAATAAGGCTAGTCCGTACACAACTTGAAAAAGTGGCAGCCGAGTCGGCTGCTTTTTTTTCAGCTCCATATTTAGCATGTCGCTATGTGTTCTGGGAAACTTGACCTAAGTGTAAAGTTGAGATTTCCTTCAGGTTTATATAGTTCTGTATGAGACCACTCTTTCCCGAGGACCAGATGAATAAATCCGTTTGGAGACGGGTG
	DDX43-P1P2-2	DDX43	GGGCCTTGGGAGCTCCTCCG	GTTGGGAGCTCCTCCG	GAAATGGCAAAAAACAAAGT	CACCCGTCTCGCACCGTTGGGAGCTCCTCCGGTTTGAGAGCTAAGCAGAAAGCTGCATAGCAAGTTCAAATAAGGCTAGTCCGTACACAACTTGAAAAAGTGGCAGCCGAGTCGGCTGCTTTTTTTTCAGCTCCATATTTAGCATGTCGCTATGTGTTCTGGGAAACTTGACCTAAGTGTAAAGTTGAGATTTCCTTCAGGTTTATATAGTTCTGTATGAGACCACTCTTTCCCGAAATGGCAAAAAACAAAGTGTTTGGAGACGGGTG
	DDX43-P1P2-3	DDX43	GGTCCTGAGGGATATAGTGT	GTGAGGGATATAGTGT	GTACACCGAATAGGGCGCAC	CACCCGTCTCGCACCGTGAGGGATATAGTGTGTTTGAGAGCTAAGCAGAAAGCTGCATAGCAAGTTCAAATAAGGCTAGTCCGTACACAACTTGAAAAAGTGGCAGCCGAGTCGGCTGCTTTTTTTTCAGCTCCATATTTAGCATGTCGCTATGTGTTCTGGGAAACTTGACCTAAGTGTAAAGTTGAGATTTCCTTCAGGTTTATATAGTTCTGTATGAGACCACTCTTTCCCGTACACCGAATAGGGCGCACGTTTGGAGACGGGTG
Essential	DDX46-P1-1	DDX46	GGCGAACCGGACAAACAAGG	GACCGGACAAACAAGG	GAGAGTGGTCTGTGTTTACGG	CACCCGTCTCGCACCGACCGGACAAACAAGGGTTTGAGAGCTAAGCAGAAAGCTGCATAGCAAGTTCAAATAAGGCTAGTCCGTACACAACTTGAAAAAGTGGCAGCCGAGTCGGCTGCTTTTTTTTCAGCTCCATATTTAGCATGTCGCTATGTGTTCTGGGAAACTTGACCTAAGTGTAAAGTTGAGATTTCCTTCAGGTTTATATAGTTCTGTATGAGACCACTCTTTCCCGAGAGTGGTCTGTGTTTACGGGTTTGGAGACGGGTG
Essential	DDX46-P1-2	DDX46	GGCAGCGCTGACCGCACGTG	GCGCTGACCGCACGTG	GAGGAACAGGAATCAGTGAGC	CACCCGTCTCGCACCGCGCTGACCGCACGTGGTTTGAGAGCTAAGCAGAAAGCTGCATAGCAAGTTCAAATAAGGCTAGTCCGTACACAACTTGAAAAAGTGGCAGCCGAGTCGGCTGCTTTTTTTTCAGCTCCATATTTAGCATGTCGCTATGTGTTCTGGGAAACTTGACCTAAGTGTAAAGTTGAGATTTCCTTCAGGTTTATATAGTTCTGTATGAGACCACTCTTTCCCGAGGAACAGGAATCAGTGAGCGTTTGGAGACGGGTG
Essential	DDX46-P1-3	DDX46	GGGATGGCCGCCACAGCTGT	GGCCGCCACAGCTGT	GACATGTTAGCCGCTAACAG	CACCCGTCTCGCACCGGCCGCCACAGCTGTGTTTGAGAGCTAAGCAGAAAGCTGCATAGCAAGTTCAAATAAGGCTAGTCCGTACACAACTTGAAAAAGTGGCAGCCGAGTCGGCTGCTTTTTTTTCAGCTCCATATTTAGCATGTCGCTATGTGTTCTGGGAAACTTGACCTAAGTGTAAAGTTGAGATTTCCTTCAGGTTTATATAGTTCTGTATGAGACCACTCTTTCCCGACATGTTAGCCGCTAACAGGTTTGGAGACGGGTG
Essential	DDX46-P2-1	DDX46	GAAAAGGCTATGGAAAACAT	GGCTATGGAAAACAT	GAGAGTGGTCTGTGTTTACGG	CACCCGTCTCGCACCGGCTATGGAAAACATGTTTGAGAGCTAAGCAGAAAGCTGCATAGCAAGTTCAAATAAGGCTAGTCCGTACACAACTTGAAAAAGTGGCAGCCGAGTCGGCTGCTTTTTTTTCAGCTCCATATTTAGCATGTCGCTATGTGTTCTGGGAAACTTGACCTAAGTGTAAAGTTGAGATTTCCTTCAGGTTTATATAGTTCTGTATGAGACCACTCTTTCCCGAGAGTGGTCTGTGTTTACGGGTTTGGAGACGGGTG
Essential	DDX46-P2-2	DDX46	GGAGCAACGTAAAAAGGCTA	GAACGTAAAAAGGCTA	GAGGAACAGGAATCAGTGAGC	CACCCGTCTCGCACCGAACGTAAAAAGGCTAGTTTGAGAGCTAAGCAGAAAGCTGCATAGCAAGTTCAAATAAGGCTAGTCCGTACACAACTTGAAAAAGTGGCAGCCGAGTCGGCTGCTTTTTTTTCAGCTCCATATTTAGCATGTCGCTATGTGTTCTGGGAAACTTGACCTAAGTGTAAAGTTGAGATTTCCTTCAGGTTTATATAGTTCTGTATGAGACCACTCTTTCCCGAGGAACAGGAATCAGTGAGCGTTTGGAGACGGGTG
Essential	DDX46-P2-3	DDX46	GAACTTTGACCAGAATAAGC	GTTGACCAGAATAAGC	GACATGTTAGCCGCTAACAG	CACCCGTCTCGCACCGTTGACCAGAATAAGCGTTTGAGAGCTAAGCAGAAAGCTGCATAGCAAGTTCAAATAAGGCTAGTCCGTACACAACTTGAAAAAGTGGCAGCCGAGTCGGCTGCTTTTTTTTCAGCTCCATATTTAGCATGTCGCTATGTGTTCTGGGAAACTTGACCTAAGTGTAAAGTTGAGATTTCCTTCAGGTTTATATAGTTCTGTATGAGACCACTCTTTCCCGACATGTTAGCCGCTAACAGGTTTGGAGACGGGTG
	DDX47-P1P2-1	DDX47	GGAGACCTCACACAAGATGG	GCCTCACACAAGATGG	GTTTAGAATGGGCAAAGCAA	CACCCGTCTCGCACCGCCTCACACAAGATGGGTTTGAGAGCTAAGCAGAAAGCTGCATAGCAAGTTCAAATAAGGCTAGTCCGTACACAACTTGAAAAAGTGGCAGCCGAGTCGGCTGCTTTTTTTTCAGCTCCATATTTAGCATGTCGCTATGTGTTCTGGGAAACTTGACCTAAGTGTAAAGTTGAGATTTCCTTCAGGTTTATATAGTTCTGTATGAGACCACTCTTTCCCGTTTAGAATGGGCAAAGCAAGTTTGGAGACGGGTG
	DDX47-P1P2-2	DDX47	GTCGGCTGGGACGCTTCGGT	GCTGGGACGCTTCGGT	GCATGAGGTATGTCCAAACCT	CACCCGTCTCGCACCGCTGGGACGCTTCGGTGTTTGAGAGCTAAGCAGAAAGCTGCATAGCAAGTTCAAATAAGGCTAGTCCGTACACAACTTGAAAAAGTGGCAGCCGAGTCGGCTGCTTTTTTTTCAGCTCCATATTTAGCATGTCGCTATGTGTTCTGGGAAACTTGACCTAAGTGTAAAGTTGAGATTTCCTTCAGGTTTATATAGTTCTGTATGAGACCACTCTTTCCCGCATGAGGTATGTCCAAACCTGTTTGGAGACGGGTG
	DDX47-P1P2-3	DDX47	GACAATCGGCTGGGACGCTT	GTCGGCTGGGACGCTT	GACCACTTGGAAAATACGAA	CACCCGTCTCGCACCGTCGGCTGGGACGCTTGTTTGAGAGCTAAGCAGAAAGCTGCATAGCAAGTTCAAATAAGGCTAGTCCGTACACAACTTGAAAAAGTGGCAGCCGAGTCGGCTGCTTTTTTTTCAGCTCCATATTTAGCATGTCGCTATGTGTTCTGGGAAACTTGACCTAAGTGTAAAGTTGAGATTTCCTTCAGGTTTATATAGTTCTGTATGAGACCACTCTTTCCCGACCACTTGGAAAATACGAAGTTTGGAGACGGGTG
Essential	DDX49-P1P2-1	DDX49	GCTACAAGCGGCCACAAGGA	GAAGCGGCCACAAGGA	GCTCTCTCGGAAACCACACG	CACCCGTCTCGCACCGAAGCGGCCACAAGGAGTTTGAGAGCTAAGCAGAAAGCTGCATAGCAAGTTCAAATAAGGCTAGTCCGTACACAACTTGAAAAAGTGGCAGCCGAGTCGGCTGCTTTTTTTTCAGCTCCATATTTAGCATGTCGCTATGTGTTCTGGGAAACTTGACCTAAGTGTAAAGTTGAGATTTCCTTCAGGTTTATATAGTTCTGTATGAGACCACTCTTTCCCGCTCTCTCGGAAACCACACGGTTTGGAGACGGGTG
Essential	DDX49-P1P2-2	DDX49	GCCGGAAGCGCGGATCACAC	GAAGCGCGGATCACAC	GTACTGTGTCACCAGCGTGA	CACCCGTCTCGCACCGAAGCGCGGATCACACGTTTGAGAGCTAAGCAGAAAGCTGCATAGCAAGTTCAAATAAGGCTAGTCCGTACACAACTTGAAAAAGTGGCAGCCGAGTCGGCTGCTTTTTTTTCAGCTCCATATTTAGCATGTCGCTATGTGTTCTGGGAAACTTGACCTAAGTGTAAAGTTGAGATTTCCTTCAGGTTTATATAGTTCTGTATGAGACCACTCTTTCCCGTACTGTGTCACCAGCGTGAGTTTGGAGACGGGTG
Essential	DDX49-P1P2-3	DDX49	GTCACACGGGCCCCTACAAG	GACGGGCCCCTACAAG	GCTGTGCTAAGACAGGCAGT	CACCCGTCTCGCACCGACGGGCCCCTACAAGGTTTGAGAGCTAAGCAGAAAGCTGCATAGCAAGTTCAAATAAGGCTAGTCCGTACACAACTTGAAAAAGTGGCAGCCGAGTCGGCTGCTTTTTTTTCAGCTCCATATTTAGCATGTCGCTATGTGTTCTGGGAAACTTGACCTAAGTGTAAAGTTGAGATTTCCTTCAGGTTTATATAGTTCTGTATGAGACCACTCTTTCCCGCTGTGCTAAGACAGGCAGTGTTTGGAGACGGGTG
	DDX5-P1P2-1	DDX5	GAAGCTGCACTACTAGAGAC	GTGCACTACTAGAGAC	GTGCTTCATCAAGGACAAGGT	CACCCGTCTCGCACCGTGCACTACTAGAGACGTTTGAGAGCTAAGCAGAAAGCTGCATAGCAAGTTCAAATAAGGCTAGTCCGTACACAACTTGAAAAAGTGGCAGCCGAGTCGGCTGCTTTTTTTTCAGCTCCATATTTAGCATGTCGCTATGTGTTCTGGGAAACTTGACCTAAGTGTAAAGTTGAGATTTCCTTCAGGTTTATATAGTTCTGTATGAGACCACTCTTTCCCGTGCTTCATCAAGGACAAGGTGTTTGGAGACGGGTG
	DDX5-P1P2-2	DDX5	GTGACGGCGAAGCCTTGCGG	GGCGAAGCCTTGCGG	GTACTAACCTAGCCCTCTGG	CACCCGTCTCGCACCGGCGAAGCCTTGCGGGTTTGAGAGCTAAGCAGAAAGCTGCATAGCAAGTTCAAATAAGGCTAGTCCGTACACAACTTGAAAAAGTGGCAGCCGAGTCGGCTGCTTTTTTTTCAGCTCCATATTTAGCATGTCGCTATGTGTTCTGGGAAACTTGACCTAAGTGTAAAGTTGAGATTTCCTTCAGGTTTATATAGTTCTGTATGAGACCACTCTTTCCCGTACTAACCTAGCCCTCTGGGTTTGGAGACGGGTG
	DDX5-P1P2-3	DDX5	GAGACCGGTAGAAATGAATG	GCGGTAGAAATGAATG	GAAGTCTACTTGTATCTACGG	CACCCGTCTCGCACCGCGGTAGAAATGAATGGTTTGAGAGCTAAGCAGAAAGCTGCATAGCAAGTTCAAATAAGGCTAGTCCGTACACAACTTGAAAAAGTGGCAGCCGAGTCGGCTGCTTTTTTTTCAGCTCCATATTTAGCATGTCGCTATGTGTTCTGGGAAACTTGACCTAAGTGTAAAGTTGAGATTTCCTTCAGGTTTATATAGTTCTGTATGAGACCACTCTTTCCCGAAGTCTACTTGTATCTACGGGTTTGGAGACGGGTG
	DDX50-P1P2-1	DDX50	GACAGCGTGAAAGGAAGCGG	GCGTGAAAGGAAGCGG	GCAGTTTAGAAAGATCCAAT	CACCCGTCTCGCACCGCGTGAAAGGAAGCGGGTTTGAGAGCTAAGCAGAAAGCTGCATAGCAAGTTCAAATAAGGCTAGTCCGTACACAACTTGAAAAAGTGGCAGCCGAGTCGGCTGCTTTTTTTTCAGCTCCATATTTAGCATGTCGCTATGTGTTCTGGGAAACTTGACCTAAGTGTAAAGTTGAGATTTCCTTCAGGTTTATATAGTTCTGTATGAGACCACTCTTTCCCGCAGTTTAGAAAGATCCAATGTTTGGAGACGGGTG
	DDX50-P1P2-2	DDX50	GCAGTGGCCACAACCACCTA	GGCCACAACCACCTA	GTATAACTAGGAAACTCAGCG	CACCCGTCTCGCACCGGCCACAACCACCTAGTTTGAGAGCTAAGCAGAAAGCTGCATAGCAAGTTCAAATAAGGCTAGTCCGTACACAACTTGAAAAAGTGGCAGCCGAGTCGGCTGCTTTTTTTTCAGCTCCATATTTAGCATGTCGCTATGTGTTCTGGGAAACTTGACCTAAGTGTAAAGTTGAGATTTCCTTCAGGTTTATATAGTTCTGTATGAGACCACTCTTTCCCGTATAACTAGGAAACTCAGCGGTTTGGAGACGGGTG
	DDX50-P1P2-3	DDX50	GGCCGGCGCAGCCCAAAAGG	GCGCAGCCCAAAAGG	GCTCCATAATGTCCCCCCAG	CACCCGTCTCGCACCGCGCAGCCCAAAAGGGTTTGAGAGCTAAGCAGAAAGCTGCATAGCAAGTTCAAATAAGGCTAGTCCGTACACAACTTGAAAAAGTGGCAGCCGAGTCGGCTGCTTTTTTTTCAGCTCCATATTTAGCATGTCGCTATGTGTTCTGGGAAACTTGACCTAAGTGTAAAGTTGAGATTTCCTTCAGGTTTATATAGTTCTGTATGAGACCACTCTTTCCCGCTCCATAATGTCCCCCCAGGTTTGGAGACGGGTG
Essential	DDX51-P1P2-1	DDX51	GCGGTACCCGGGCCCCGATg	GACCCGGGCCCCGATg	GCTGTTGGGGCAGAAACACAG	CACCCGTCTCGCACCGACCCGGGCCCCGATgGTTTGAGAGCTAAGCAGAAAGCTGCATAGCAAGTTCAAATAAGGCTAGTCCGTACACAACTTGAAAAAGTGGCAGCCGAGTCGGCTGCTTTTTTTTCAGCTCCATATTTAGCATGTCGCTATGTGTTCTGGGAAACTTGACCTAAGTGTAAAGTTGAGATTTCCTTCAGGTTTATATAGTTCTGTATGAGACCACTCTTTCCCGCTGTTGGGGCAGAAACACAGGTTTGGAGACGGGTG
Essential	DDX51-P1P2-2	DDX51	Ggagcccgcgcagaccgagg	Gccgcgcagaccgagg	GCAGCCTGTGGGTTTCTGGT	CACCCGTCTCGCACCGccgcgcagaccgaggGTTTGAGAGCTAAGCAGAAAGCTGCATAGCAAGTTCAAATAAGGCTAGTCCGTACACAACTTGAAAAAGTGGCAGCCGAGTCGGCTGCTTTTTTTTCAGCTCCATATTTAGCATGTCGCTATGTGTTCTGGGAAACTTGACCTAAGTGTAAAGTTGAGATTTCCTTCAGGTTTATATAGTTCTGTATGAGACCACTCTTTCCCGCAGCCTGTGGGTTTCTGGTGTTTGGAGACGGGTG
Essential	DDX51-P1P2-3	DDX51	GAGCCGCACGCCTGGGACTC	GCACGCCTGGGACTC	GCTTGGTGGGCAGCACAACCA	CACCCGTCTCGCACCGCACGCCTGGGACTCGTTTGAGAGCTAAGCAGAAAGCTGCATAGCAAGTTCAAATAAGGCTAGTCCGTACACAACTTGAAAAAGTGGCAGCCGAGTCGGCTGCTTTTTTTTCAGCTCCATATTTAGCATGTCGCTATGTGTTCTGGGAAACTTGACCTAAGTGTAAAGTTGAGATTTCCTTCAGGTTTATATAGTTCTGTATGAGACCACTCTTTCCCGCTTGGTGGGCAGCACAACCAGTTTGGAGACGGGTG
	DDX52-P1P2-1	DDX52	GCGGCGCACATGGACACCCG	GCACATGGACACCCG	GCTCAGTGGAATATATCCAC	CACCCGTCTCGCACCGCACATGGACACCCGGTTTGAGAGCTAAGCAGAAAGCTGCATAGCAAGTTCAAATAAGGCTAGTCCGTACACAACTTGAAAAAGTGGCAGCCGAGTCGGCTGCTTTTTTTTCAGCTCCATATTTAGCATGTCGCTATGTGTTCTGGGAAACTTGACCTAAGTGTAAAGTTGAGATTTCCTTCAGGTTTATATAGTTCTGTATGAGACCACTCTTTCCCGCTCAGTGGAATATATCCACGTTTGGAGACGGGTG
	DDX52-P1P2-2	DDX52	GCGCAGGCGCCGTAGAACTG	GGCGCCGTAGAACTG	GTACAGCCTTGCTAGCAAGA	CACCCGTCTCGCACCGGCGCCGTAGAACTGGTTTGAGAGCTAAGCAGAAAGCTGCATAGCAAGTTCAAATAAGGCTAGTCCGTACACAACTTGAAAAAGTGGCAGCCGAGTCGGCTGCTTTTTTTTCAGCTCCATATTTAGCATGTCGCTATGTGTTCTGGGAAACTTGACCTAAGTGTAAAGTTGAGATTTCCTTCAGGTTTATATAGTTCTGTATGAGACCACTCTTTCCCGTACAGCCTTGCTAGCAAGAGTTTGGAGACGGGTG
	DDX52-P1P2-3	DDX52	GGAGCCGGCGAAAGAGATCG	GCGGCGAAAGAGATCG	GTTGCATATGATGTTGAACAG	CACCCGTCTCGCACCGCGGCGAAAGAGATCGGTTTGAGAGCTAAGCAGAAAGCTGCATAGCAAGTTCAAATAAGGCTAGTCCGTACACAACTTGAAAAAGTGGCAGCCGAGTCGGCTGCTTTTTTTTCAGCTCCATATTTAGCATGTCGCTATGTGTTCTGGGAAACTTGACCTAAGTGTAAAGTTGAGATTTCCTTCAGGTTTATATAGTTCTGTATGAGACCACTCTTTCCCGTTGCATATGATGTTGAACAGGTTTGGAGACGGGTG
	DDX53-P1P2-1	DDX53	GTGTGGGATAGTGGGAGTAT	GGATAGTGGGAGTAT	GAATCAAGATGAATAAACCC	CACCCGTCTCGCACCGGATAGTGGGAGTATGTTTGAGAGCTAAGCAGAAAGCTGCATAGCAAGTTCAAATAAGGCTAGTCCGTACACAACTTGAAAAAGTGGCAGCCGAGTCGGCTGCTTTTTTTTCAGCTCCATATTTAGCATGTCGCTATGTGTTCTGGGAAACTTGACCTAAGTGTAAAGTTGAGATTTCCTTCAGGTTTATATAGTTCTGTATGAGACCACTCTTTCCCGAATCAAGATGAATAAACCCGTTTGGAGACGGGTG
	DDX53-P1P2-2	DDX53	GCCGGCTTCTCGCCTACATA	GCTTCTCGCCTACATA	GTGCCTCATCTATAACCAAGT	CACCCGTCTCGCACCGCTTCTCGCCTACATAGTTTGAGAGCTAAGCAGAAAGCTGCATAGCAAGTTCAAATAAGGCTAGTCCGTACACAACTTGAAAAAGTGGCAGCCGAGTCGGCTGCTTTTTTTTCAGCTCCATATTTAGCATGTCGCTATGTGTTCTGGGAAACTTGACCTAAGTGTAAAGTTGAGATTTCCTTCAGGTTTATATAGTTCTGTATGAGACCACTCTTTCCCGTGCCTCATCTATAACCAAGTGTTTGGAGACGGGTG
	DDX53-P1P2-3	DDX53	GATAGTGGGAGTATCGGCAC	GTGGGAGTATCGGCAC	GAGATGAGGCAGATAAAATGC	CACCCGTCTCGCACCGTGGGAGTATCGGCACGTTTGAGAGCTAAGCAGAAAGCTGCATAGCAAGTTCAAATAAGGCTAGTCCGTACACAACTTGAAAAAGTGGCAGCCGAGTCGGCTGCTTTTTTTTCAGCTCCATATTTAGCATGTCGCTATGTGTTCTGGGAAACTTGACCTAAGTGTAAAGTTGAGATTTCCTTCAGGTTTATATAGTTCTGTATGAGACCACTCTTTCCCGAGATGAGGCAGATAAAATGCGTTTGGAGACGGGTG
	DDX54-P1-1	DDX54	GTCCCAGCGCGCGGCCCGAA	GAGCGCGCGGCCCGAA	GCAGCTGCTGACGACCCAGC	CACCCGTCTCGCACCGAGCGCGCGGCCCGAAGTTTGAGAGCTAAGCAGAAAGCTGCATAGCAAGTTCAAATAAGGCTAGTCCGTACACAACTTGAAAAAGTGGCAGCCGAGTCGGCTGCTTTTTTTTCAGCTCCATATTTAGCATGTCGCTATGTGTTCTGGGAAACTTGACCTAAGTGTAAAGTTGAGATTTCCTTCAGGTTTATATAGTTCTGTATGAGACCACTCTTTCCCGCAGCTGCTGACGACCCAGCGTTTGGAGACGGGTG
	DDX54-P1-2	DDX54	GCCCTTGTCGGCCGCCATTC	GTGTCGGCCGCCATTC	GAATTATTGCCACGCCCGGA	CACCCGTCTCGCACCGTGTCGGCCGCCATTCGTTTGAGAGCTAAGCAGAAAGCTGCATAGCAAGTTCAAATAAGGCTAGTCCGTACACAACTTGAAAAAGTGGCAGCCGAGTCGGCTGCTTTTTTTTCAGCTCCATATTTAGCATGTCGCTATGTGTTCTGGGAAACTTGACCTAAGTGTAAAGTTGAGATTTCCTTCAGGTTTATATAGTTCTGTATGAGACCACTCTTTCCCGAATTATTGCCACGCCCGGAGTTTGGAGACGGGTG
	DDX54-P1-3	DDX54	GCCATGGCAGCTCGCGACCG	GGCAGCTCGCGACCG	GCCACATGCACCAACCGTCC	CACCCGTCTCGCACCGGCAGCTCGCGACCGGTTTGAGAGCTAAGCAGAAAGCTGCATAGCAAGTTCAAATAAGGCTAGTCCGTACACAACTTGAAAAAGTGGCAGCCGAGTCGGCTGCTTTTTTTTCAGCTCCATATTTAGCATGTCGCTATGTGTTCTGGGAAACTTGACCTAAGTGTAAAGTTGAGATTTCCTTCAGGTTTATATAGTTCTGTATGAGACCACTCTTTCCCGCCACATGCACCAACCGTCCGTTTGGAGACGGGTG
	DDX54-P2-1	DDX54	GTAGCTGGGAAACCTCGTTA	GTGGGAAACCTCGTTA	GCAGCTGCTGACGACCCAGC	CACCCGTCTCGCACCGTGGGAAACCTCGTTAGTTTGAGAGCTAAGCAGAAAGCTGCATAGCAAGTTCAAATAAGGCTAGTCCGTACACAACTTGAAAAAGTGGCAGCCGAGTCGGCTGCTTTTTTTTCAGCTCCATATTTAGCATGTCGCTATGTGTTCTGGGAAACTTGACCTAAGTGTAAAGTTGAGATTTCCTTCAGGTTTATATAGTTCTGTATGAGACCACTCTTTCCCGCAGCTGCTGACGACCCAGCGTTTGGAGACGGGTG
	DDX54-P2-2	DDX54	GGAAGCTGCGTGAAGCCCCT	GCTGCGTGAAGCCCCT	GAATTATTGCCACGCCCGGA	CACCCGTCTCGCACCGCTGCGTGAAGCCCCTGTTTGAGAGCTAAGCAGAAAGCTGCATAGCAAGTTCAAATAAGGCTAGTCCGTACACAACTTGAAAAAGTGGCAGCCGAGTCGGCTGCTTTTTTTTCAGCTCCATATTTAGCATGTCGCTATGTGTTCTGGGAAACTTGACCTAAGTGTAAAGTTGAGATTTCCTTCAGGTTTATATAGTTCTGTATGAGACCACTCTTTCCCGAATTATTGCCACGCCCGGAGTTTGGAGACGGGTG
	DDX54-P2-3	DDX54	GTCACGCAGCTTCCTTAACG	GCAGCTTCCTTAACG	GCCACATGCACCAACCGTCC	CACCCGTCTCGCACCGCAGCTTCCTTAACGGTTTGAGAGCTAAGCAGAAAGCTGCATAGCAAGTTCAAATAAGGCTAGTCCGTACACAACTTGAAAAAGTGGCAGCCGAGTCGGCTGCTTTTTTTTCAGCTCCATATTTAGCATGTCGCTATGTGTTCTGGGAAACTTGACCTAAGTGTAAAGTTGAGATTTCCTTCAGGTTTATATAGTTCTGTATGAGACCACTCTTTCCCGCCACATGCACCAACCGTCCGTTTGGAGACGGGTG
	DDX55-P1P2-1	DDX55	GCTGGGCGCGCTGCGGGAGC	GCGCGCTGCGGGAGC	GTTTCGCATGAACAGAGGGA	CACCCGTCTCGCACCGCGCGCTGCGGGAGCGTTTGAGAGCTAAGCAGAAAGCTGCATAGCAAGTTCAAATAAGGCTAGTCCGTACACAACTTGAAAAAGTGGCAGCCGAGTCGGCTGCTTTTTTTTCAGCTCCATATTTAGCATGTCGCTATGTGTTCTGGGAAACTTGACCTAAGTGTAAAGTTGAGATTTCCTTCAGGTTTATATAGTTCTGTATGAGACCACTCTTTCCCGTTTCGCATGAACAGAGGGAGTTTGGAGACGGGTG
	DDX55-P1P2-2	DDX55	GTCCCTGGCGTGGGGGAGTG	GTGGCGTGGGGGAGTG	GAGTGCCTTCGTGCATCGCTG	CACCCGTCTCGCACCGTGGCGTGGGGGAGTGGTTTGAGAGCTAAGCAGAAAGCTGCATAGCAAGTTCAAATAAGGCTAGTCCGTACACAACTTGAAAAAGTGGCAGCCGAGTCGGCTGCTTTTTTTTCAGCTCCATATTTAGCATGTCGCTATGTGTTCTGGGAAACTTGACCTAAGTGTAAAGTTGAGATTTCCTTCAGGTTTATATAGTTCTGTATGAGACCACTCTTTCCCGAGTGCCTTCGTGCATCGCTGGTTTGGAGACGGGTG
	DDX55-P1P2-3	DDX55	GCATGTGACAGAGGGCTCCT	GTGACAGAGGGCTCCT	GCTTGGAGGACATGTTCCGG	CACCCGTCTCGCACCGTGACAGAGGGCTCCTGTTTGAGAGCTAAGCAGAAAGCTGCATAGCAAGTTCAAATAAGGCTAGTCCGTACACAACTTGAAAAAGTGGCAGCCGAGTCGGCTGCTTTTTTTTCAGCTCCATATTTAGCATGTCGCTATGTGTTCTGGGAAACTTGACCTAAGTGTAAAGTTGAGATTTCCTTCAGGTTTATATAGTTCTGTATGAGACCACTCTTTCCCGCTTGGAGGACATGTTCCGGGTTTGGAGACGGGTG
	DDX56-P1P2-1	DDX56	GGGTCGCGACCAGCCCAGAT	GCGACCAGCCCAGAT	GCTGTTGCTCCATAGGAAGG	CACCCGTCTCGCACCGCGACCAGCCCAGATGTTTGAGAGCTAAGCAGAAAGCTGCATAGCAAGTTCAAATAAGGCTAGTCCGTACACAACTTGAAAAAGTGGCAGCCGAGTCGGCTGCTTTTTTTTCAGCTCCATATTTAGCATGTCGCTATGTGTTCTGGGAAACTTGACCTAAGTGTAAAGTTGAGATTTCCTTCAGGTTTATATAGTTCTGTATGAGACCACTCTTTCCCGCTGTTGCTCCATAGGAAGGGTTTGGAGACGGGTG
	DDX56-P1P2-2	DDX56	GTGGAGGACTCTGAAGCACT	GGACTCTGAAGCACT	GAAGCTCTCCATTGAGCACAC	CACCCGTCTCGCACCGGACTCTGAAGCACTGTTTGAGAGCTAAGCAGAAAGCTGCATAGCAAGTTCAAATAAGGCTAGTCCGTACACAACTTGAAAAAGTGGCAGCCGAGTCGGCTGCTTTTTTTTCAGCTCCATATTTAGCATGTCGCTATGTGTTCTGGGAAACTTGACCTAAGTGTAAAGTTGAGATTTCCTTCAGGTTTATATAGTTCTGTATGAGACCACTCTTTCCCGAAGCTCTCCATTGAGCACACGTTTGGAGACGGGTG
	DDX56-P1P2-3	DDX56	GCTGAAGGAGCCGGGGATCG	GAGGAGCCGGGGATCG	GAGAAAAGCCTGGTAAATCCG	CACCCGTCTCGCACCGAGGAGCCGGGGATCGGTTTGAGAGCTAAGCAGAAAGCTGCATAGCAAGTTCAAATAAGGCTAGTCCGTACACAACTTGAAAAAGTGGCAGCCGAGTCGGCTGCTTTTTTTTCAGCTCCATATTTAGCATGTCGCTATGTGTTCTGGGAAACTTGACCTAAGTGTAAAGTTGAGATTTCCTTCAGGTTTATATAGTTCTGTATGAGACCACTCTTTCCCGAGAAAAGCCTGGTAAATCCGGTTTGGAGACGGGTG
	DDX58-P1P2-1	DDX58	GGCTAGCTGCAAGCAGAGGC	GCTGCAAGCAGAGGC	GGCAGGTGCAGAGAAATTGG	CACCCGTCTCGCACCGCTGCAAGCAGAGGCGTTTGAGAGCTAAGCAGAAAGCTGCATAGCAAGTTCAAATAAGGCTAGTCCGTACACAACTTGAAAAAGTGGCAGCCGAGTCGGCTGCTTTTTTTTCAGCTCCATATTTAGCATGTCGCTATGTGTTCTGGGAAACTTGACCTAAGTGTAAAGTTGAGATTTCCTTCAGGTTTATATAGTTCTGTATGAGACCACTCTTTCCCGGCAGGTGCAGAGAAATTGGGTTTGGAGACGGGTG
	DDX58-P1P2-2	DDX58	GTAGTGAGGCACAGCCTGCG	GAGGCACAGCCTGCG	GGCATCCCCAACACCAACCG	CACCCGTCTCGCACCGAGGCACAGCCTGCGGTTTGAGAGCTAAGCAGAAAGCTGCATAGCAAGTTCAAATAAGGCTAGTCCGTACACAACTTGAAAAAGTGGCAGCCGAGTCGGCTGCTTTTTTTTCAGCTCCATATTTAGCATGTCGCTATGTGTTCTGGGAAACTTGACCTAAGTGTAAAGTTGAGATTTCCTTCAGGTTTATATAGTTCTGTATGAGACCACTCTTTCCCGGCATCCCCAACACCAACCGGTTTGGAGACGGGTG
	DDX58-P1P2-3	DDX58	GCGTAGCTAGCTGCAAGCAG	GCTAGCTGCAAGCAG	GTGACACAGGAATGACCCTCC	CACCCGTCTCGCACCGCTAGCTGCAAGCAGGTTTGAGAGCTAAGCAGAAAGCTGCATAGCAAGTTCAAATAAGGCTAGTCCGTACACAACTTGAAAAAGTGGCAGCCGAGTCGGCTGCTTTTTTTTCAGCTCCATATTTAGCATGTCGCTATGTGTTCTGGGAAACTTGACCTAAGTGTAAAGTTGAGATTTCCTTCAGGTTTATATAGTTCTGTATGAGACCACTCTTTCCCGTGACACAGGAATGACCCTCCGTTTGGAGACGGGTG
	DDX59-P1P2-1	DDX59	GTGGGAGGAAGGCCGCGCAG	GAGGAAGGCCGCGCAG	GAGGTTATCATAGCAACCCCT	CACCCGTCTCGCACCGAGGAAGGCCGCGCAGGTTTGAGAGCTAAGCAGAAAGCTGCATAGCAAGTTCAAATAAGGCTAGTCCGTACACAACTTGAAAAAGTGGCAGCCGAGTCGGCTGCTTTTTTTTCAGCTCCATATTTAGCATGTCGCTATGTGTTCTGGGAAACTTGACCTAAGTGTAAAGTTGAGATTTCCTTCAGGTTTATATAGTTCTGTATGAGACCACTCTTTCCCGAGGTTATCATAGCAACCCCTGTTTGGAGACGGGTG
	DDX59-P1P2-2	DDX59	GGGGCCGCAGTCCTGACGAG	GCGCAGTCCTGACGAG	GCGACCACAGACAACACAGAT	CACCCGTCTCGCACCGCGCAGTCCTGACGAGGTTTGAGAGCTAAGCAGAAAGCTGCATAGCAAGTTCAAATAAGGCTAGTCCGTACACAACTTGAAAAAGTGGCAGCCGAGTCGGCTGCTTTTTTTTCAGCTCCATATTTAGCATGTCGCTATGTGTTCTGGGAAACTTGACCTAAGTGTAAAGTTGAGATTTCCTTCAGGTTTATATAGTTCTGTATGAGACCACTCTTTCCCGCGACCACAGACAACACAGATGTTTGGAGACGGGTG
	DDX59-P1P2-3	DDX59	GGGCCCCCTCCCAAAACCCG	GCCCTCCCAAAACCCG	GAAGCCGTTCAGAAAATCACA	CACCCGTCTCGCACCGCCCTCCCAAAACCCGGTTTGAGAGCTAAGCAGAAAGCTGCATAGCAAGTTCAAATAAGGCTAGTCCGTACACAACTTGAAAAAGTGGCAGCCGAGTCGGCTGCTTTTTTTTCAGCTCCATATTTAGCATGTCGCTATGTGTTCTGGGAAACTTGACCTAAGTGTAAAGTTGAGATTTCCTTCAGGTTTATATAGTTCTGTATGAGACCACTCTTTCCCGAAGCCGTTCAGAAAATCACAGTTTGGAGACGGGTG
	DDX6-P1P2-1	DDX6	GcgggCGGAGGTTTCCGAGG	GCGGAGGTTTCCGAGG	GAAGATCCAGGATTCTCCCAG	CACCCGTCTCGCACCGCGGAGGTTTCCGAGGGTTTGAGAGCTAAGCAGAAAGCTGCATAGCAAGTTCAAATAAGGCTAGTCCGTACACAACTTGAAAAAGTGGCAGCCGAGTCGGCTGCTTTTTTTTCAGCTCCATATTTAGCATGTCGCTATGTGTTCTGGGAAACTTGACCTAAGTGTAAAGTTGAGATTTCCTTCAGGTTTATATAGTTCTGTATGAGACCACTCTTTCCCGAAGATCCAGGATTCTCCCAGGTTTGGAGACGGGTG
	DDX6-P1P2-2	DDX6	Ggagaggaggccgtagcgag	ggaggccgtagcgag	GTACCAGTGCAAACAAGATTG	CACCCGTCTCGCACCggaggccgtagcgagGTTTGAGAGCTAAGCAGAAAGCTGCATAGCAAGTTCAAATAAGGCTAGTCCGTACACAACTTGAAAAAGTGGCAGCCGAGTCGGCTGCTTTTTTTTCAGCTCCATATTTAGCATGTCGCTATGTGTTCTGGGAAACTTGACCTAAGTGTAAAGTTGAGATTTCCTTCAGGTTTATATAGTTCTGTATGAGACCACTCTTTCCCGTACCAGTGCAAACAAGATTGGTTTGGAGACGGGTG
	DDX6-P1P2-3	DDX6	GGCGGGCAGCGGAGGAGGTA	GCAGCGGAGGAGGTA	GTGAACTTCTGTACACTAAGA	CACCCGTCTCGCACCGCAGCGGAGGAGGTAGTTTGAGAGCTAAGCAGAAAGCTGCATAGCAAGTTCAAATAAGGCTAGTCCGTACACAACTTGAAAAAGTGGCAGCCGAGTCGGCTGCTTTTTTTTCAGCTCCATATTTAGCATGTCGCTATGTGTTCTGGGAAACTTGACCTAAGTGTAAAGTTGAGATTTCCTTCAGGTTTATATAGTTCTGTATGAGACCACTCTTTCCCGTGAACTTCTGTACACTAAGAGTTTGGAGACGGGTG
	DDX60-P1P2-1	DDX60	GGCTCAGAGCGCCGAGTCCT	GAGAGCGCCGAGTCCT	GGCATCATGACGATACTCCC	CACCCGTCTCGCACCGAGAGCGCCGAGTCCTGTTTGAGAGCTAAGCAGAAAGCTGCATAGCAAGTTCAAATAAGGCTAGTCCGTACACAACTTGAAAAAGTGGCAGCCGAGTCGGCTGCTTTTTTTTCAGCTCCATATTTAGCATGTCGCTATGTGTTCTGGGAAACTTGACCTAAGTGTAAAGTTGAGATTTCCTTCAGGTTTATATAGTTCTGTATGAGACCACTCTTTCCCGGCATCATGACGATACTCCCGTTTGGAGACGGGTG
	DDX60-P1P2-2	DDX60	GACCTAGCGCAGAGCCCAGG	GAGCGCAGAGCCCAGG	GCTGTTGTTAGTGCAGCACAT	CACCCGTCTCGCACCGAGCGCAGAGCCCAGGGTTTGAGAGCTAAGCAGAAAGCTGCATAGCAAGTTCAAATAAGGCTAGTCCGTACACAACTTGAAAAAGTGGCAGCCGAGTCGGCTGCTTTTTTTTCAGCTCCATATTTAGCATGTCGCTATGTGTTCTGGGAAACTTGACCTAAGTGTAAAGTTGAGATTTCCTTCAGGTTTATATAGTTCTGTATGAGACCACTCTTTCCCGCTGTTGTTAGTGCAGCACATGTTTGGAGACGGGTG
	DDX60-P1P2-3	DDX60	GTTCCAGGTTACCCCAGACC	GAGGTTACCCCAGACC	GCACAGATCTAAGAACACGA	CACCCGTCTCGCACCGAGGTTACCCCAGACCGTTTGAGAGCTAAGCAGAAAGCTGCATAGCAAGTTCAAATAAGGCTAGTCCGTACACAACTTGAAAAAGTGGCAGCCGAGTCGGCTGCTTTTTTTTCAGCTCCATATTTAGCATGTCGCTATGTGTTCTGGGAAACTTGACCTAAGTGTAAAGTTGAGATTTCCTTCAGGTTTATATAGTTCTGTATGAGACCACTCTTTCCCGCACAGATCTAAGAACACGAGTTTGGAGACGGGTG
	DDX60L-P1P2-1	DDX60L	GCAGAGCCTGGCGTCGGACT	GCCTGGCGTCGGACT	GCTGAGGGAGAGCGATGTCG	CACCCGTCTCGCACCGCCTGGCGTCGGACTGTTTGAGAGCTAAGCAGAAAGCTGCATAGCAAGTTCAAATAAGGCTAGTCCGTACACAACTTGAAAAAGTGGCAGCCGAGTCGGCTGCTTTTTTTTCAGCTCCATATTTAGCATGTCGCTATGTGTTCTGGGAAACTTGACCTAAGTGTAAAGTTGAGATTTCCTTCAGGTTTATATAGTTCTGTATGAGACCACTCTTTCCCGCTGAGGGAGAGCGATGTCGGTTTGGAGACGGGTG
	DDX60L-P1P2-2	DDX60L	GCGAGCGCAGAGCCTGGCGT	GCGCAGAGCCTGGCGT	GACATCGAATAATGACAAGG	CACCCGTCTCGCACCGCGCAGAGCCTGGCGTGTTTGAGAGCTAAGCAGAAAGCTGCATAGCAAGTTCAAATAAGGCTAGTCCGTACACAACTTGAAAAAGTGGCAGCCGAGTCGGCTGCTTTTTTTTCAGCTCCATATTTAGCATGTCGCTATGTGTTCTGGGAAACTTGACCTAAGTGTAAAGTTGAGATTTCCTTCAGGTTTATATAGTTCTGTATGAGACCACTCTTTCCCGACATCGAATAATGACAAGGGTTTGGAGACGGGTG
	DDX60L-P1P2-3	DDX60L	GCGCCGGGCGAGGGAAGCTG	GGGCGAGGGAAGCTG	GTGAAGGCTTTAGCACAAAGG	CACCCGTCTCGCACCGGGCGAGGGAAGCTGGTTTGAGAGCTAAGCAGAAAGCTGCATAGCAAGTTCAAATAAGGCTAGTCCGTACACAACTTGAAAAAGTGGCAGCCGAGTCGGCTGCTTTTTTTTCAGCTCCATATTTAGCATGTCGCTATGTGTTCTGGGAAACTTGACCTAAGTGTAAAGTTGAGATTTCCTTCAGGTTTATATAGTTCTGTATGAGACCACTCTTTCCCGTGAAGGCTTTAGCACAAAGGGTTTGGAGACGGGTG
	DHX15-P1P2-1	DHX15	GGGTTCCGGCCGCACCGTGT	GCCGGCCGCACCGTGT	GATGTACTCCACACACCACTG	CACCCGTCTCGCACCGCCGGCCGCACCGTGTGTTTGAGAGCTAAGCAGAAAGCTGCATAGCAAGTTCAAATAAGGCTAGTCCGTACACAACTTGAAAAAGTGGCAGCCGAGTCGGCTGCTTTTTTTTCAGCTCCATATTTAGCATGTCGCTATGTGTTCTGGGAAACTTGACCTAAGTGTAAAGTTGAGATTTCCTTCAGGTTTATATAGTTCTGTATGAGACCACTCTTTCCCGATGTACTCCACACACCACTGGTTTGGAGACGGGTG
	DHX15-P1P2-2	DHX15	GTGTGGGCTGTAGTAGCGGG	GGCTGTAGTAGCGGG	GTGGGTCTGGTAAAACAACAC	CACCCGTCTCGCACCGGCTGTAGTAGCGGGGTTTGAGAGCTAAGCAGAAAGCTGCATAGCAAGTTCAAATAAGGCTAGTCCGTACACAACTTGAAAAAGTGGCAGCCGAGTCGGCTGCTTTTTTTTCAGCTCCATATTTAGCATGTCGCTATGTGTTCTGGGAAACTTGACCTAAGTGTAAAGTTGAGATTTCCTTCAGGTTTATATAGTTCTGTATGAGACCACTCTTTCCCGTGGGTCTGGTAAAACAACACGTTTGGAGACGGGTG
	DHX15-P1P2-3	DHX15	GACCGTGTGGGCTGTAGTAG	GTGTGGGCTGTAGTAG	GTGGGGCGAACAAAACACTGT	CACCCGTCTCGCACCGTGTGGGCTGTAGTAGGTTTGAGAGCTAAGCAGAAAGCTGCATAGCAAGTTCAAATAAGGCTAGTCCGTACACAACTTGAAAAAGTGGCAGCCGAGTCGGCTGCTTTTTTTTCAGCTCCATATTTAGCATGTCGCTATGTGTTCTGGGAAACTTGACCTAAGTGTAAAGTTGAGATTTCCTTCAGGTTTATATAGTTCTGTATGAGACCACTCTTTCCCGTGGGGCGAACAAAACACTGTGTTTGGAGACGGGTG
	DHX16-P1P2-1	DHX16	GGAAGATCCTAGAGGTCCCA	GATCCTAGAGGTCCCA	GAGGCCCAGGCGGTATACAGG	CACCCGTCTCGCACCGATCCTAGAGGTCCCAGTTTGAGAGCTAAGCAGAAAGCTGCATAGCAAGTTCAAATAAGGCTAGTCCGTACACAACTTGAAAAAGTGGCAGCCGAGTCGGCTGCTTTTTTTTCAGCTCCATATTTAGCATGTCGCTATGTGTTCTGGGAAACTTGACCTAAGTGTAAAGTTGAGATTTCCTTCAGGTTTATATAGTTCTGTATGAGACCACTCTTTCCCGAGGCCCAGGCGGTATACAGGGTTTGGAGACGGGTG
	DHX16-P1P2-2	DHX16	GGGATGTCGGAAGATCCTAG	GTCGGAAGATCCTAG	GATAGGCCCAGGCGGTATAC	CACCCGTCTCGCACCGTCGGAAGATCCTAGGTTTGAGAGCTAAGCAGAAAGCTGCATAGCAAGTTCAAATAAGGCTAGTCCGTACACAACTTGAAAAAGTGGCAGCCGAGTCGGCTGCTTTTTTTTCAGCTCCATATTTAGCATGTCGCTATGTGTTCTGGGAAACTTGACCTAAGTGTAAAGTTGAGATTTCCTTCAGGTTTATATAGTTCTGTATGAGACCACTCTTTCCCGATAGGCCCAGGCGGTATACGTTTGGAGACGGGTG
	DHX16-P1P2-3	DHX16	GCGTACCGCGGAGCCCGGAA	GCCGCGGAGCCCGGAA	GAGAGTGGTTACTCTTCCCAG	CACCCGTCTCGCACCGCCGCGGAGCCCGGAAGTTTGAGAGCTAAGCAGAAAGCTGCATAGCAAGTTCAAATAAGGCTAGTCCGTACACAACTTGAAAAAGTGGCAGCCGAGTCGGCTGCTTTTTTTTCAGCTCCATATTTAGCATGTCGCTATGTGTTCTGGGAAACTTGACCTAAGTGTAAAGTTGAGATTTCCTTCAGGTTTATATAGTTCTGTATGAGACCACTCTTTCCCGAGAGTGGTTACTCTTCCCAGGTTTGGAGACGGGTG
	DHX29-P1P2-1	DHX29	GCCACCCTGCGCTTCGATCC	GCCTGCGCTTCGATCC	GAGGGAGTGGTAAAAGTACTC	CACCCGTCTCGCACCGCCTGCGCTTCGATCCGTTTGAGAGCTAAGCAGAAAGCTGCATAGCAAGTTCAAATAAGGCTAGTCCGTACACAACTTGAAAAAGTGGCAGCCGAGTCGGCTGCTTTTTTTTCAGCTCCATATTTAGCATGTCGCTATGTGTTCTGGGAAACTTGACCTAAGTGTAAAGTTGAGATTTCCTTCAGGTTTATATAGTTCTGTATGAGACCACTCTTTCCCGAGGGAGTGGTAAAAGTACTCGTTTGGAGACGGGTG
	DHX29-P1P2-2	DHX29	GAGAGCTCTCGGCTGTGCAG	GCTCTCGGCTGTGCAG	GTGTTGTACAATAGAGTAACC	CACCCGTCTCGCACCGCTCTCGGCTGTGCAGGTTTGAGAGCTAAGCAGAAAGCTGCATAGCAAGTTCAAATAAGGCTAGTCCGTACACAACTTGAAAAAGTGGCAGCCGAGTCGGCTGCTTTTTTTTCAGCTCCATATTTAGCATGTCGCTATGTGTTCTGGGAAACTTGACCTAAGTGTAAAGTTGAGATTTCCTTCAGGTTTATATAGTTCTGTATGAGACCACTCTTTCCCGTGTTGTACAATAGAGTAACCGTTTGGAGACGGGTG
	DHX29-P1P2-3	DHX29	GGAGAGCTCTTCACATTCCC	GCTCTTCACATTCCC	GAGCGCCAGGGAAGAGCTGGG	CACCCGTCTCGCACCGCTCTTCACATTCCCGTTTGAGAGCTAAGCAGAAAGCTGCATAGCAAGTTCAAATAAGGCTAGTCCGTACACAACTTGAAAAAGTGGCAGCCGAGTCGGCTGCTTTTTTTTCAGCTCCATATTTAGCATGTCGCTATGTGTTCTGGGAAACTTGACCTAAGTGTAAAGTTGAGATTTCCTTCAGGTTTATATAGTTCTGTATGAGACCACTCTTTCCCGAGCGCCAGGGAAGAGCTGGGGTTTGGAGACGGGTG
	DHX30-P1-1	DHX30	GGCGGCCGCTAGGAGACTCA	GCCGCTAGGAGACTCA	GCCGGCGACAGCCCGCACAA	CACCCGTCTCGCACCGCCGCTAGGAGACTCAGTTTGAGAGCTAAGCAGAAAGCTGCATAGCAAGTTCAAATAAGGCTAGTCCGTACACAACTTGAAAAAGTGGCAGCCGAGTCGGCTGCTTTTTTTTCAGCTCCATATTTAGCATGTCGCTATGTGTTCTGGGAAACTTGACCTAAGTGTAAAGTTGAGATTTCCTTCAGGTTTATATAGTTCTGTATGAGACCACTCTTTCCCGCCGGCGACAGCCCGCACAAGTTTGGAGACGGGTG
	DHX30-P1-2	DHX30	GGTCGGCGGGAGCACGATGG	GCGGGAGCACGATGG	GCTTCGAGGGAACAAGTGGT	CACCCGTCTCGCACCGCGGGAGCACGATGGGTTTGAGAGCTAAGCAGAAAGCTGCATAGCAAGTTCAAATAAGGCTAGTCCGTACACAACTTGAAAAAGTGGCAGCCGAGTCGGCTGCTTTTTTTTCAGCTCCATATTTAGCATGTCGCTATGTGTTCTGGGAAACTTGACCTAAGTGTAAAGTTGAGATTTCCTTCAGGTTTATATAGTTCTGTATGAGACCACTCTTTCCCGCTTCGAGGGAACAAGTGGTGTTTGGAGACGGGTG
	DHX30-P1-3	DHX30	GAGCGCCATGAGTCTCCTAG	GCCATGAGTCTCCTAG	GTTCTCAGAGAACATTTATG	CACCCGTCTCGCACCGCCATGAGTCTCCTAGGTTTGAGAGCTAAGCAGAAAGCTGCATAGCAAGTTCAAATAAGGCTAGTCCGTACACAACTTGAAAAAGTGGCAGCCGAGTCGGCTGCTTTTTTTTCAGCTCCATATTTAGCATGTCGCTATGTGTTCTGGGAAACTTGACCTAAGTGTAAAGTTGAGATTTCCTTCAGGTTTATATAGTTCTGTATGAGACCACTCTTTCCCGTTCTCAGAGAACATTTATGGTTTGGAGACGGGTG
	DHX30-P2-1	DHX30	GGCTCATGCGCGGTGCACAG	GATGCGCGGTGCACAG	GCCGGCGACAGCCCGCACAA	CACCCGTCTCGCACCGATGCGCGGTGCACAGGTTTGAGAGCTAAGCAGAAAGCTGCATAGCAAGTTCAAATAAGGCTAGTCCGTACACAACTTGAAAAAGTGGCAGCCGAGTCGGCTGCTTTTTTTTCAGCTCCATATTTAGCATGTCGCTATGTGTTCTGGGAAACTTGACCTAAGTGTAAAGTTGAGATTTCCTTCAGGTTTATATAGTTCTGTATGAGACCACTCTTTCCCGCCGGCGACAGCCCGCACAAGTTTGGAGACGGGTG
	DHX30-P2-2	DHX30	GTCCTCAAGAGGGCACGAAA	GCAAGAGGGCACGAAA	GCTTCGAGGGAACAAGTGGT	CACCCGTCTCGCACCGCAAGAGGGCACGAAAGTTTGAGAGCTAAGCAGAAAGCTGCATAGCAAGTTCAAATAAGGCTAGTCCGTACACAACTTGAAAAAGTGGCAGCCGAGTCGGCTGCTTTTTTTTCAGCTCCATATTTAGCATGTCGCTATGTGTTCTGGGAAACTTGACCTAAGTGTAAAGTTGAGATTTCCTTCAGGTTTATATAGTTCTGTATGAGACCACTCTTTCCCGCTTCGAGGGAACAAGTGGTGTTTGGAGACGGGTG
	DHX30-P2-3	DHX30	GCGCGGCAGGCTCCTCAAGA	GCAGGCTCCTCAAGA	GTTCTCAGAGAACATTTATG	CACCCGTCTCGCACCGCAGGCTCCTCAAGAGTTTGAGAGCTAAGCAGAAAGCTGCATAGCAAGTTCAAATAAGGCTAGTCCGTACACAACTTGAAAAAGTGGCAGCCGAGTCGGCTGCTTTTTTTTCAGCTCCATATTTAGCATGTCGCTATGTGTTCTGGGAAACTTGACCTAAGTGTAAAGTTGAGATTTCCTTCAGGTTTATATAGTTCTGTATGAGACCACTCTTTCCCGTTCTCAGAGAACATTTATGGTTTGGAGACGGGTG
	DHX32-P1P2-1	DHX32	GGGACACTGAGCGAGGGTAG	GACTGAGCGAGGGTAG	GTCCATCCACTACCAGCACGG	CACCCGTCTCGCACCGACTGAGCGAGGGTAGGTTTGAGAGCTAAGCAGAAAGCTGCATAGCAAGTTCAAATAAGGCTAGTCCGTACACAACTTGAAAAAGTGGCAGCCGAGTCGGCTGCTTTTTTTTCAGCTCCATATTTAGCATGTCGCTATGTGTTCTGGGAAACTTGACCTAAGTGTAAAGTTGAGATTTCCTTCAGGTTTATATAGTTCTGTATGAGACCACTCTTTCCCGTCCATCCACTACCAGCACGGGTTTGGAGACGGGTG
	DHX32-P1P2-2	DHX32	GAGGGCGCGACCGCCTGACC	GCGCGACCGCCTGACC	GTGATTGAGTAACCAGACAG	CACCCGTCTCGCACCGCGCGACCGCCTGACCGTTTGAGAGCTAAGCAGAAAGCTGCATAGCAAGTTCAAATAAGGCTAGTCCGTACACAACTTGAAAAAGTGGCAGCCGAGTCGGCTGCTTTTTTTTCAGCTCCATATTTAGCATGTCGCTATGTGTTCTGGGAAACTTGACCTAAGTGTAAAGTTGAGATTTCCTTCAGGTTTATATAGTTCTGTATGAGACCACTCTTTCCCGTGATTGAGTAACCAGACAGGTTTGGAGACGGGTG
	DHX32-P1P2-3	DHX32	GCTGCTCCTGAAGCCCGGTC	GTCCTGAAGCCCGGTC	GAGATTACTGAAATAGTATTG	CACCCGTCTCGCACCGTCCTGAAGCCCGGTCGTTTGAGAGCTAAGCAGAAAGCTGCATAGCAAGTTCAAATAAGGCTAGTCCGTACACAACTTGAAAAAGTGGCAGCCGAGTCGGCTGCTTTTTTTTCAGCTCCATATTTAGCATGTCGCTATGTGTTCTGGGAAACTTGACCTAAGTGTAAAGTTGAGATTTCCTTCAGGTTTATATAGTTCTGTATGAGACCACTCTTTCCCGAGATTACTGAAATAGTATTGGTTTGGAGACGGGTG
	DHX33-P1P2-1	DHX33	GGCATGTCGGGAGGGCACCG	GTCGGGAGGGCACCG	GTAGAAGCTGAAGCATCACAC	CACCCGTCTCGCACCGTCGGGAGGGCACCGGTTTGAGAGCTAAGCAGAAAGCTGCATAGCAAGTTCAAATAAGGCTAGTCCGTACACAACTTGAAAAAGTGGCAGCCGAGTCGGCTGCTTTTTTTTCAGCTCCATATTTAGCATGTCGCTATGTGTTCTGGGAAACTTGACCTAAGTGTAAAGTTGAGATTTCCTTCAGGTTTATATAGTTCTGTATGAGACCACTCTTTCCCGTAGAAGCTGAAGCATCACACGTTTGGAGACGGGTG
	DHX33-P1P2-2	DHX33	GCAGCACGTGGCGGCGAGGA	GACGTGGCGGCGAGGA	GTCTGCGTCATAGATGCACAG	CACCCGTCTCGCACCGACGTGGCGGCGAGGAGTTTGAGAGCTAAGCAGAAAGCTGCATAGCAAGTTCAAATAAGGCTAGTCCGTACACAACTTGAAAAAGTGGCAGCCGAGTCGGCTGCTTTTTTTTCAGCTCCATATTTAGCATGTCGCTATGTGTTCTGGGAAACTTGACCTAAGTGTAAAGTTGAGATTTCCTTCAGGTTTATATAGTTCTGTATGAGACCACTCTTTCCCGTCTGCGTCATAGATGCACAGGTTTGGAGACGGGTG
	DHX33-P1P2-3	DHX33	GGCGGCCGTGAGGTCATCGG	GCCGTGAGGTCATCGG	GAGGGCTGGCAGAGAGGACAG	CACCCGTCTCGCACCGCCGTGAGGTCATCGGGTTTGAGAGCTAAGCAGAAAGCTGCATAGCAAGTTCAAATAAGGCTAGTCCGTACACAACTTGAAAAAGTGGCAGCCGAGTCGGCTGCTTTTTTTTCAGCTCCATATTTAGCATGTCGCTATGTGTTCTGGGAAACTTGACCTAAGTGTAAAGTTGAGATTTCCTTCAGGTTTATATAGTTCTGTATGAGACCACTCTTTCCCGAGGGCTGGCAGAGAGGACAGGTTTGGAGACGGGTG
	DHX34-P1P2-1	DHX34	GCGGCGTGTGGTAAGTGAGG	GTGTGGTAAGTGAGG	GTGGCAGGGCCAAGAACAGAG	CACCCGTCTCGCACCGTGTGGTAAGTGAGGGTTTGAGAGCTAAGCAGAAAGCTGCATAGCAAGTTCAAATAAGGCTAGTCCGTACACAACTTGAAAAAGTGGCAGCCGAGTCGGCTGCTTTTTTTTCAGCTCCATATTTAGCATGTCGCTATGTGTTCTGGGAAACTTGACCTAAGTGTAAAGTTGAGATTTCCTTCAGGTTTATATAGTTCTGTATGAGACCACTCTTTCCCGTGGCAGGGCCAAGAACAGAGGTTTGGAGACGGGTG
	DHX34-P1P2-2	DHX34	GCGGGTGTACCGGGTTGTGG	GTGTACCGGGTTGTGG	GAAGTCCAGAACATGTATGT	CACCCGTCTCGCACCGTGTACCGGGTTGTGGGTTTGAGAGCTAAGCAGAAAGCTGCATAGCAAGTTCAAATAAGGCTAGTCCGTACACAACTTGAAAAAGTGGCAGCCGAGTCGGCTGCTTTTTTTTCAGCTCCATATTTAGCATGTCGCTATGTGTTCTGGGAAACTTGACCTAAGTGTAAAGTTGAGATTTCCTTCAGGTTTATATAGTTCTGTATGAGACCACTCTTTCCCGAAGTCCAGAACATGTATGTGTTTGGAGACGGGTG
	DHX34-P1P2-3	DHX34	GAGCCATCGCCGCCACAACC	GATCGCCGCCACAACC	GTGGGCTAGCAGGGACCCAAT	CACCCGTCTCGCACCGATCGCCGCCACAACCGTTTGAGAGCTAAGCAGAAAGCTGCATAGCAAGTTCAAATAAGGCTAGTCCGTACACAACTTGAAAAAGTGGCAGCCGAGTCGGCTGCTTTTTTTTCAGCTCCATATTTAGCATGTCGCTATGTGTTCTGGGAAACTTGACCTAAGTGTAAAGTTGAGATTTCCTTCAGGTTTATATAGTTCTGTATGAGACCACTCTTTCCCGTGGGCTAGCAGGGACCCAATGTTTGGAGACGGGTG
	DHX35-P1P2-1	DHX35	GGTTCCACCAAGGGCCTTAC	GCACCAAGGGCCTTAC	GACAGCTATTGAATGCTTGG	CACCCGTCTCGCACCGCACCAAGGGCCTTACGTTTGAGAGCTAAGCAGAAAGCTGCATAGCAAGTTCAAATAAGGCTAGTCCGTACACAACTTGAAAAAGTGGCAGCCGAGTCGGCTGCTTTTTTTTCAGCTCCATATTTAGCATGTCGCTATGTGTTCTGGGAAACTTGACCTAAGTGTAAAGTTGAGATTTCCTTCAGGTTTATATAGTTCTGTATGAGACCACTCTTTCCCGACAGCTATTGAATGCTTGGGTTTGGAGACGGGTG
	DHX35-P1P2-2	DHX35	GAAGTTCTGGCGACCCGGTA	GTCTGGCGACCCGGTA	GAGTGTACAAGGTCCTCTCGT	CACCCGTCTCGCACCGTCTGGCGACCCGGTAGTTTGAGAGCTAAGCAGAAAGCTGCATAGCAAGTTCAAATAAGGCTAGTCCGTACACAACTTGAAAAAGTGGCAGCCGAGTCGGCTGCTTTTTTTTCAGCTCCATATTTAGCATGTCGCTATGTGTTCTGGGAAACTTGACCTAAGTGTAAAGTTGAGATTTCCTTCAGGTTTATATAGTTCTGTATGAGACCACTCTTTCCCGAGTGTACAAGGTCCTCTCGTGTTTGGAGACGGGTG
	DHX35-P1P2-3	DHX35	GATGGCTGCGCCCGTGGGAC	GCTGCGCCCGTGGGAC	GATATTCTGGATCTGCATCA	CACCCGTCTCGCACCGCTGCGCCCGTGGGACGTTTGAGAGCTAAGCAGAAAGCTGCATAGCAAGTTCAAATAAGGCTAGTCCGTACACAACTTGAAAAAGTGGCAGCCGAGTCGGCTGCTTTTTTTTCAGCTCCATATTTAGCATGTCGCTATGTGTTCTGGGAAACTTGACCTAAGTGTAAAGTTGAGATTTCCTTCAGGTTTATATAGTTCTGTATGAGACCACTCTTTCCCGATATTCTGGATCTGCATCAGTTTGGAGACGGGTG
	DHX36-P1P2-1	DHX36	GGCCCGGACGCCATTTCCAG	GGACGCCATTTCCAG	GCAGAAAGGGCAGAATCTTG	CACCCGTCTCGCACCGGACGCCATTTCCAGGTTTGAGAGCTAAGCAGAAAGCTGCATAGCAAGTTCAAATAAGGCTAGTCCGTACACAACTTGAAAAAGTGGCAGCCGAGTCGGCTGCTTTTTTTTCAGCTCCATATTTAGCATGTCGCTATGTGTTCTGGGAAACTTGACCTAAGTGTAAAGTTGAGATTTCCTTCAGGTTTATATAGTTCTGTATGAGACCACTCTTTCCCGCAGAAAGGGCAGAATCTTGGTTTGGAGACGGGTG
	DHX36-P1P2-2	DHX36	GAGCGGTTGCTGGTTCTGAC	GTTGCTGGTTCTGAC	GAAAAAACAAGAGACAGTATG	CACCCGTCTCGCACCGTTGCTGGTTCTGACGTTTGAGAGCTAAGCAGAAAGCTGCATAGCAAGTTCAAATAAGGCTAGTCCGTACACAACTTGAAAAAGTGGCAGCCGAGTCGGCTGCTTTTTTTTCAGCTCCATATTTAGCATGTCGCTATGTGTTCTGGGAAACTTGACCTAAGTGTAAAGTTGAGATTTCCTTCAGGTTTATATAGTTCTGTATGAGACCACTCTTTCCCGAAAAAACAAGAGACAGTATGGTTTGGAGACGGGTG
	DHX36-P1P2-3	DHX36	GGGCATCCCGGGCACCTGAA	GTCCCGGGCACCTGAA	GATGTCGTTTATGTGATAGA	CACCCGTCTCGCACCGTCCCGGGCACCTGAAGTTTGAGAGCTAAGCAGAAAGCTGCATAGCAAGTTCAAATAAGGCTAGTCCGTACACAACTTGAAAAAGTGGCAGCCGAGTCGGCTGCTTTTTTTTCAGCTCCATATTTAGCATGTCGCTATGTGTTCTGGGAAACTTGACCTAAGTGTAAAGTTGAGATTTCCTTCAGGTTTATATAGTTCTGTATGAGACCACTCTTTCCCGATGTCGTTTATGTGATAGAGTTTGGAGACGGGTG
	DHX37-P1P2-1	DHX37	GGAAATCCAGCCCCGGTCCG	GTCCAGCCCCGGTCCG	GTATGAAGGAAACGTGACAG	CACCCGTCTCGCACCGTCCAGCCCCGGTCCGGTTTGAGAGCTAAGCAGAAAGCTGCATAGCAAGTTCAAATAAGGCTAGTCCGTACACAACTTGAAAAAGTGGCAGCCGAGTCGGCTGCTTTTTTTTCAGCTCCATATTTAGCATGTCGCTATGTGTTCTGGGAAACTTGACCTAAGTGTAAAGTTGAGATTTCCTTCAGGTTTATATAGTTCTGTATGAGACCACTCTTTCCCGTATGAAGGAAACGTGACAGGTTTGGAGACGGGTG
	DHX37-P1P2-2	DHX37	GGTAAGACATCCCCGGACCG	GACATCCCCGGACCG	GCGAAGAACAAGTAATCATGG	CACCCGTCTCGCACCGACATCCCCGGACCGGTTTGAGAGCTAAGCAGAAAGCTGCATAGCAAGTTCAAATAAGGCTAGTCCGTACACAACTTGAAAAAGTGGCAGCCGAGTCGGCTGCTTTTTTTTCAGCTCCATATTTAGCATGTCGCTATGTGTTCTGGGAAACTTGACCTAAGTGTAAAGTTGAGATTTCCTTCAGGTTTATATAGTTCTGTATGAGACCACTCTTTCCCGCGAAGAACAAGTAATCATGGGTTTGGAGACGGGTG
	DHX37-P1P2-3	DHX37	GGTGGTCTGGGAACCCACGT	GTCTGGGAACCCACGT	GACCAGAATCAAGTTCATGA	CACCCGTCTCGCACCGTCTGGGAACCCACGTGTTTGAGAGCTAAGCAGAAAGCTGCATAGCAAGTTCAAATAAGGCTAGTCCGTACACAACTTGAAAAAGTGGCAGCCGAGTCGGCTGCTTTTTTTTCAGCTCCATATTTAGCATGTCGCTATGTGTTCTGGGAAACTTGACCTAAGTGTAAAGTTGAGATTTCCTTCAGGTTTATATAGTTCTGTATGAGACCACTCTTTCCCGACCAGAATCAAGTTCATGAGTTTGGAGACGGGTG
	DHX38-P1P2-1	DHX38	GCTGATCAGAGCCCCAGAGG	GTCAGAGCCCCAGAGG	GAGAGTCAGTGAAGAGATGGG	CACCCGTCTCGCACCGTCAGAGCCCCAGAGGGTTTGAGAGCTAAGCAGAAAGCTGCATAGCAAGTTCAAATAAGGCTAGTCCGTACACAACTTGAAAAAGTGGCAGCCGAGTCGGCTGCTTTTTTTTCAGCTCCATATTTAGCATGTCGCTATGTGTTCTGGGAAACTTGACCTAAGTGTAAAGTTGAGATTTCCTTCAGGTTTATATAGTTCTGTATGAGACCACTCTTTCCCGAGAGTCAGTGAAGAGATGGGGTTTGGAGACGGGTG
	DHX38-P1P2-2	DHX38	GAGCTTTGGGCGGATAGAGG	GTTGGGCGGATAGAGG	GAGTGGCAGGGCATCCCTGTG	CACCCGTCTCGCACCGTTGGGCGGATAGAGGGTTTGAGAGCTAAGCAGAAAGCTGCATAGCAAGTTCAAATAAGGCTAGTCCGTACACAACTTGAAAAAGTGGCAGCCGAGTCGGCTGCTTTTTTTTCAGCTCCATATTTAGCATGTCGCTATGTGTTCTGGGAAACTTGACCTAAGTGTAAAGTTGAGATTTCCTTCAGGTTTATATAGTTCTGTATGAGACCACTCTTTCCCGAGTGGCAGGGCATCCCTGTGGTTTGGAGACGGGTG
	DHX38-P1P2-3	DHX38	GCCTCGCTCAGACAGGCTCA	GCTCAGACAGGCTCA	GTCCCAGTCAGTGCCACACG	CACCCGTCTCGCACCGCTCAGACAGGCTCAGTTTGAGAGCTAAGCAGAAAGCTGCATAGCAAGTTCAAATAAGGCTAGTCCGTACACAACTTGAAAAAGTGGCAGCCGAGTCGGCTGCTTTTTTTTCAGCTCCATATTTAGCATGTCGCTATGTGTTCTGGGAAACTTGACCTAAGTGTAAAGTTGAGATTTCCTTCAGGTTTATATAGTTCTGTATGAGACCACTCTTTCCCGTCCCAGTCAGTGCCACACGGTTTGGAGACGGGTG
	DHX40-P1P2-1	DHX40	GTAGACCTGGCCCCGAGTGG	GCCTGGCCCCGAGTGG	GAGTCTCTTACCCATTCATAA	CACCCGTCTCGCACCGCCTGGCCCCGAGTGGGTTTGAGAGCTAAGCAGAAAGCTGCATAGCAAGTTCAAATAAGGCTAGTCCGTACACAACTTGAAAAAGTGGCAGCCGAGTCGGCTGCTTTTTTTTCAGCTCCATATTTAGCATGTCGCTATGTGTTCTGGGAAACTTGACCTAAGTGTAAAGTTGAGATTTCCTTCAGGTTTATATAGTTCTGTATGAGACCACTCTTTCCCGAGTCTCTTACCCATTCATAAGTTTGGAGACGGGTG
	DHX40-P1P2-2	DHX40	GACATAGACCTGGCCCCGAG	GAGACCTGGCCCCGAG	GGATGTCCAACCCTAATCTG	CACCCGTCTCGCACCGAGACCTGGCCCCGAGGTTTGAGAGCTAAGCAGAAAGCTGCATAGCAAGTTCAAATAAGGCTAGTCCGTACACAACTTGAAAAAGTGGCAGCCGAGTCGGCTGCTTTTTTTTCAGCTCCATATTTAGCATGTCGCTATGTGTTCTGGGAAACTTGACCTAAGTGTAAAGTTGAGATTTCCTTCAGGTTTATATAGTTCTGTATGAGACCACTCTTTCCCGGATGTCCAACCCTAATCTGGTTTGGAGACGGGTG
	DHX40-P1P2-3	DHX40	GGACGTGCTCGCCTCCACTC	GTGCTCGCCTCCACTC	GAGGAAGGATGAATGTGAACT	CACCCGTCTCGCACCGTGCTCGCCTCCACTCGTTTGAGAGCTAAGCAGAAAGCTGCATAGCAAGTTCAAATAAGGCTAGTCCGTACACAACTTGAAAAAGTGGCAGCCGAGTCGGCTGCTTTTTTTTCAGCTCCATATTTAGCATGTCGCTATGTGTTCTGGGAAACTTGACCTAAGTGTAAAGTTGAGATTTCCTTCAGGTTTATATAGTTCTGTATGAGACCACTCTTTCCCGAGGAAGGATGAATGTGAACTGTTTGGAGACGGGTG
	DHX57-P1P2-1	DHX57	GCTCCAAGTGAGAATCGTGA	GAAGTGAGAATCGTGA	GTGAGAGCAGGATCCAAACAG	CACCCGTCTCGCACCGAAGTGAGAATCGTGAGTTTGAGAGCTAAGCAGAAAGCTGCATAGCAAGTTCAAATAAGGCTAGTCCGTACACAACTTGAAAAAGTGGCAGCCGAGTCGGCTGCTTTTTTTTCAGCTCCATATTTAGCATGTCGCTATGTGTTCTGGGAAACTTGACCTAAGTGTAAAGTTGAGATTTCCTTCAGGTTTATATAGTTCTGTATGAGACCACTCTTTCCCGTGAGAGCAGGATCCAAACAGGTTTGGAGACGGGTG
	DHX57-P1P2-2	DHX57	GGTCGGGAGGTGCTGCCCAA	GGAGGTGCTGCCCAA	GGTGCAGTATAACAGTCTGG	CACCCGTCTCGCACCGGAGGTGCTGCCCAAGTTTGAGAGCTAAGCAGAAAGCTGCATAGCAAGTTCAAATAAGGCTAGTCCGTACACAACTTGAAAAAGTGGCAGCCGAGTCGGCTGCTTTTTTTTCAGCTCCATATTTAGCATGTCGCTATGTGTTCTGGGAAACTTGACCTAAGTGTAAAGTTGAGATTTCCTTCAGGTTTATATAGTTCTGTATGAGACCACTCTTTCCCGGTGCAGTATAACAGTCTGGGTTTGGAGACGGGTG
	DHX57-P1P2-3	DHX57	GAAGGGTCAGAGGTCCAAAC	GTCAGAGGTCCAAAC	GAATCATCCAGAATAAACTG	CACCCGTCTCGCACCGTCAGAGGTCCAAACGTTTGAGAGCTAAGCAGAAAGCTGCATAGCAAGTTCAAATAAGGCTAGTCCGTACACAACTTGAAAAAGTGGCAGCCGAGTCGGCTGCTTTTTTTTCAGCTCCATATTTAGCATGTCGCTATGTGTTCTGGGAAACTTGACCTAAGTGTAAAGTTGAGATTTCCTTCAGGTTTATATAGTTCTGTATGAGACCACTCTTTCCCGAATCATCCAGAATAAACTGGTTTGGAGACGGGTG
	DHX58-P1P2-1	DHX58	GCTCGCCTGCACCACCACGT	GCCTGCACCACCACGT	GCTTCGGTCCTACCAATGGG	CACCCGTCTCGCACCGCCTGCACCACCACGTGTTTGAGAGCTAAGCAGAAAGCTGCATAGCAAGTTCAAATAAGGCTAGTCCGTACACAACTTGAAAAAGTGGCAGCCGAGTCGGCTGCTTTTTTTTCAGCTCCATATTTAGCATGTCGCTATGTGTTCTGGGAAACTTGACCTAAGTGTAAAGTTGAGATTTCCTTCAGGTTTATATAGTTCTGTATGAGACCACTCTTTCCCGCTTCGGTCCTACCAATGGGGTTTGGAGACGGGTG
	DHX58-P1P2-2	DHX58	GCACCACGTAGGCCTGCCCA	GACGTAGGCCTGCCCA	GATGGCACTGACCAGCCCCG	CACCCGTCTCGCACCGACGTAGGCCTGCCCAGTTTGAGAGCTAAGCAGAAAGCTGCATAGCAAGTTCAAATAAGGCTAGTCCGTACACAACTTGAAAAAGTGGCAGCCGAGTCGGCTGCTTTTTTTTCAGCTCCATATTTAGCATGTCGCTATGTGTTCTGGGAAACTTGACCTAAGTGTAAAGTTGAGATTTCCTTCAGGTTTATATAGTTCTGTATGAGACCACTCTTTCCCGATGGCACTGACCAGCCCCGGTTTGGAGACGGGTG
	DHX58-P1P2-3	DHX58	GCGCCTTGGGCAGGCCTACG	GTTGGGCAGGCCTACG	GATGCACCACGTGTCCAAGT	CACCCGTCTCGCACCGTTGGGCAGGCCTACGGTTTGAGAGCTAAGCAGAAAGCTGCATAGCAAGTTCAAATAAGGCTAGTCCGTACACAACTTGAAAAAGTGGCAGCCGAGTCGGCTGCTTTTTTTTCAGCTCCATATTTAGCATGTCGCTATGTGTTCTGGGAAACTTGACCTAAGTGTAAAGTTGAGATTTCCTTCAGGTTTATATAGTTCTGTATGAGACCACTCTTTCCCGATGCACCACGTGTCCAAGTGTTTGGAGACGGGTG
	DHX8-P1P2-1	DHX8	GGCGGGAGCCTTAATCGGGT	GAGCCTTAATCGGGT	GAAGAGCAGAGTACACTGGG	CACCCGTCTCGCACCGAGCCTTAATCGGGTGTTTGAGAGCTAAGCAGAAAGCTGCATAGCAAGTTCAAATAAGGCTAGTCCGTACACAACTTGAAAAAGTGGCAGCCGAGTCGGCTGCTTTTTTTTCAGCTCCATATTTAGCATGTCGCTATGTGTTCTGGGAAACTTGACCTAAGTGTAAAGTTGAGATTTCCTTCAGGTTTATATAGTTCTGTATGAGACCACTCTTTCCCGAAGAGCAGAGTACACTGGGGTTTGGAGACGGGTG
	DHX8-P1P2-2	DHX8	GCGCTCAGAGCTACTCCGGC	GCAGAGCTACTCCGGC	GATGGATATAGACCACCTGC	CACCCGTCTCGCACCGCAGAGCTACTCCGGCGTTTGAGAGCTAAGCAGAAAGCTGCATAGCAAGTTCAAATAAGGCTAGTCCGTACACAACTTGAAAAAGTGGCAGCCGAGTCGGCTGCTTTTTTTTCAGCTCCATATTTAGCATGTCGCTATGTGTTCTGGGAAACTTGACCTAAGTGTAAAGTTGAGATTTCCTTCAGGTTTATATAGTTCTGTATGAGACCACTCTTTCCCGATGGATATAGACCACCTGCGTTTGGAGACGGGTG
	DHX8-P1P2-3	DHX8	GGCTCTGAGCGCCGGCTGTG	GTGAGCGCCGGCTGTG	GAGGAGTTGTACACAGCTAGC	CACCCGTCTCGCACCGTGAGCGCCGGCTGTGGTTTGAGAGCTAAGCAGAAAGCTGCATAGCAAGTTCAAATAAGGCTAGTCCGTACACAACTTGAAAAAGTGGCAGCCGAGTCGGCTGCTTTTTTTTCAGCTCCATATTTAGCATGTCGCTATGTGTTCTGGGAAACTTGACCTAAGTGTAAAGTTGAGATTTCCTTCAGGTTTATATAGTTCTGTATGAGACCACTCTTTCCCGAGGAGTTGTACACAGCTAGCGTTTGGAGACGGGTG
	DHX9-P1P2-1	DHX9	GAAACGCACAGCAACTCGCA	GCACAGCAACTCGCA	GTGGATGTGGGAAAACCACAC	CACCCGTCTCGCACCGCACAGCAACTCGCAGTTTGAGAGCTAAGCAGAAAGCTGCATAGCAAGTTCAAATAAGGCTAGTCCGTACACAACTTGAAAAAGTGGCAGCCGAGTCGGCTGCTTTTTTTTCAGCTCCATATTTAGCATGTCGCTATGTGTTCTGGGAAACTTGACCTAAGTGTAAAGTTGAGATTTCCTTCAGGTTTATATAGTTCTGTATGAGACCACTCTTTCCCGTGGATGTGGGAAAACCACACGTTTGGAGACGGGTG
	DHX9-P1P2-2	DHX9	GGGCGAAATGGCTCCGACCG	GAAATGGCTCCGACCG	GAAATATTCACAAAACATGC	CACCCGTCTCGCACCGAAATGGCTCCGACCGGTTTGAGAGCTAAGCAGAAAGCTGCATAGCAAGTTCAAATAAGGCTAGTCCGTACACAACTTGAAAAAGTGGCAGCCGAGTCGGCTGCTTTTTTTTCAGCTCCATATTTAGCATGTCGCTATGTGTTCTGGGAAACTTGACCTAAGTGTAAAGTTGAGATTTCCTTCAGGTTTATATAGTTCTGTATGAGACCACTCTTTCCCGAAATATTCACAAAACATGCGTTTGGAGACGGGTG
	DHX9-P1P2-3	DHX9	GAGAAGGCCAGAGTCACACA	GGCCAGAGTCACACA	GAAAGAGAAGCAACTGCAGGG	CACCCGTCTCGCACCGGCCAGAGTCACACAGTTTGAGAGCTAAGCAGAAAGCTGCATAGCAAGTTCAAATAAGGCTAGTCCGTACACAACTTGAAAAAGTGGCAGCCGAGTCGGCTGCTTTTTTTTCAGCTCCATATTTAGCATGTCGCTATGTGTTCTGGGAAACTTGACCTAAGTGTAAAGTTGAGATTTCCTTCAGGTTTATATAGTTCTGTATGAGACCACTCTTTCCCGAAAGAGAAGCAACTGCAGGGGTTTGGAGACGGGTG
	DIDO1-P1-1	DIDO1	GAATGGCTGCGAGACCCTAG	GCTGCGAGACCCTAG	GACGCCGAGACAGCCTCCGA	CACCCGTCTCGCACCGCTGCGAGACCCTAGGTTTGAGAGCTAAGCAGAAAGCTGCATAGCAAGTTCAAATAAGGCTAGTCCGTACACAACTTGAAAAAGTGGCAGCCGAGTCGGCTGCTTTTTTTTCAGCTCCATATTTAGCATGTCGCTATGTGTTCTGGGAAACTTGACCTAAGTGTAAAGTTGAGATTTCCTTCAGGTTTATATAGTTCTGTATGAGACCACTCTTTCCCGACGCCGAGACAGCCTCCGAGTTTGGAGACGGGTG
	DIDO1-P1-2	DIDO1	GGGGCGGACGGCCACCGAGA	GGACGGCCACCGAGA	GCGATTGTGTGGGCATTTCTG	CACCCGTCTCGCACCGGACGGCCACCGAGAGTTTGAGAGCTAAGCAGAAAGCTGCATAGCAAGTTCAAATAAGGCTAGTCCGTACACAACTTGAAAAAGTGGCAGCCGAGTCGGCTGCTTTTTTTTCAGCTCCATATTTAGCATGTCGCTATGTGTTCTGGGAAACTTGACCTAAGTGTAAAGTTGAGATTTCCTTCAGGTTTATATAGTTCTGTATGAGACCACTCTTTCCCGCGATTGTGTGGGCATTTCTGGTTTGGAGACGGGTG
	DIDO1-P1-3	DIDO1	GCGCAGGCCGCAGGCCTCTA	GGCCGCAGGCCTCTA	GAAAGAGTTCAGGAAAACATG	CACCCGTCTCGCACCGGCCGCAGGCCTCTAGTTTGAGAGCTAAGCAGAAAGCTGCATAGCAAGTTCAAATAAGGCTAGTCCGTACACAACTTGAAAAAGTGGCAGCCGAGTCGGCTGCTTTTTTTTCAGCTCCATATTTAGCATGTCGCTATGTGTTCTGGGAAACTTGACCTAAGTGTAAAGTTGAGATTTCCTTCAGGTTTATATAGTTCTGTATGAGACCACTCTTTCCCGAAAGAGTTCAGGAAAACATGGTTTGGAGACGGGTG
	DIDO1-P2-1	DIDO1	GGAGACGGCTGACCCGAGAC	GCGGCTGACCCGAGAC	GACGCCGAGACAGCCTCCGA	CACCCGTCTCGCACCGCGGCTGACCCGAGACGTTTGAGAGCTAAGCAGAAAGCTGCATAGCAAGTTCAAATAAGGCTAGTCCGTACACAACTTGAAAAAGTGGCAGCCGAGTCGGCTGCTTTTTTTTCAGCTCCATATTTAGCATGTCGCTATGTGTTCTGGGAAACTTGACCTAAGTGTAAAGTTGAGATTTCCTTCAGGTTTATATAGTTCTGTATGAGACCACTCTTTCCCGACGCCGAGACAGCCTCCGAGTTTGGAGACGGGTG
	DIDO1-P2-2	DIDO1	GGCGACCACGCACTACGGGT	GCCACGCACTACGGGT	GCGATTGTGTGGGCATTTCTG	CACCCGTCTCGCACCGCCACGCACTACGGGTGTTTGAGAGCTAAGCAGAAAGCTGCATAGCAAGTTCAAATAAGGCTAGTCCGTACACAACTTGAAAAAGTGGCAGCCGAGTCGGCTGCTTTTTTTTCAGCTCCATATTTAGCATGTCGCTATGTGTTCTGGGAAACTTGACCTAAGTGTAAAGTTGAGATTTCCTTCAGGTTTATATAGTTCTGTATGAGACCACTCTTTCCCGCGATTGTGTGGGCATTTCTGGTTTGGAGACGGGTG
	DIDO1-P2-3	DIDO1	GATGGCTGCTGCGGAGGCGT	GCTGCTGCGGAGGCGT	GAAAGAGTTCAGGAAAACATG	CACCCGTCTCGCACCGCTGCTGCGGAGGCGTGTTTGAGAGCTAAGCAGAAAGCTGCATAGCAAGTTCAAATAAGGCTAGTCCGTACACAACTTGAAAAAGTGGCAGCCGAGTCGGCTGCTTTTTTTTCAGCTCCATATTTAGCATGTCGCTATGTGTTCTGGGAAACTTGACCTAAGTGTAAAGTTGAGATTTCCTTCAGGTTTATATAGTTCTGTATGAGACCACTCTTTCCCGAAAGAGTTCAGGAAAACATGGTTTGGAGACGGGTG
	DMAP1-P1P2-1	DMAP1	GCGCGGCTTTGCGGGGACGG	GCTTTGCGGGGACGG	GCCTGGCACAGCCCGCACGT	CACCCGTCTCGCACCGCTTTGCGGGGACGGGTTTGAGAGCTAAGCAGAAAGCTGCATAGCAAGTTCAAATAAGGCTAGTCCGTACACAACTTGAAAAAGTGGCAGCCGAGTCGGCTGCTTTTTTTTCAGCTCCATATTTAGCATGTCGCTATGTGTTCTGGGAAACTTGACCTAAGTGTAAAGTTGAGATTTCCTTCAGGTTTATATAGTTCTGTATGAGACCACTCTTTCCCGCCTGGCACAGCCCGCACGTGTTTGGAGACGGGTG
	DMAP1-P1P2-2	DMAP1	GGGGAGCCACCGGAGGTCAA	GCCACCGGAGGTCAA	GCATGGATAACAACAAAACGC	CACCCGTCTCGCACCGCCACCGGAGGTCAAGTTTGAGAGCTAAGCAGAAAGCTGCATAGCAAGTTCAAATAAGGCTAGTCCGTACACAACTTGAAAAAGTGGCAGCCGAGTCGGCTGCTTTTTTTTCAGCTCCATATTTAGCATGTCGCTATGTGTTCTGGGAAACTTGACCTAAGTGTAAAGTTGAGATTTCCTTCAGGTTTATATAGTTCTGTATGAGACCACTCTTTCCCGCATGGATAACAACAAAACGCGTTTGGAGACGGGTG
	DMAP1-P1P2-3	DMAP1	GCAGCTGCCGGACCCAGGTG	GTGCCGGACCCAGGTG	GTGGCAAGCTTAGCACAGATG	CACCCGTCTCGCACCGTGCCGGACCCAGGTGGTTTGAGAGCTAAGCAGAAAGCTGCATAGCAAGTTCAAATAAGGCTAGTCCGTACACAACTTGAAAAAGTGGCAGCCGAGTCGGCTGCTTTTTTTTCAGCTCCATATTTAGCATGTCGCTATGTGTTCTGGGAAACTTGACCTAAGTGTAAAGTTGAGATTTCCTTCAGGTTTATATAGTTCTGTATGAGACCACTCTTTCCCGTGGCAAGCTTAGCACAGATGGTTTGGAGACGGGTG
	DMTF1-P1P2-1	DMTF1	GGCCAGCCGGCGGGAGCTAG	GCCGGCGGGAGCTAG	GATAAAGCATGGCAATGACT	CACCCGTCTCGCACCGCCGGCGGGAGCTAGGTTTGAGAGCTAAGCAGAAAGCTGCATAGCAAGTTCAAATAAGGCTAGTCCGTACACAACTTGAAAAAGTGGCAGCCGAGTCGGCTGCTTTTTTTTCAGCTCCATATTTAGCATGTCGCTATGTGTTCTGGGAAACTTGACCTAAGTGTAAAGTTGAGATTTCCTTCAGGTTTATATAGTTCTGTATGAGACCACTCTTTCCCGATAAAGCATGGCAATGACTGTTTGGAGACGGGTG
	DMTF1-P1P2-2	DMTF1	GCGGGCACTTTGGAAGAACC	GCACTTTGGAAGAACC	GTAGTGTCCGTTCACCACAA	CACCCGTCTCGCACCGCACTTTGGAAGAACCGTTTGAGAGCTAAGCAGAAAGCTGCATAGCAAGTTCAAATAAGGCTAGTCCGTACACAACTTGAAAAAGTGGCAGCCGAGTCGGCTGCTTTTTTTTCAGCTCCATATTTAGCATGTCGCTATGTGTTCTGGGAAACTTGACCTAAGTGTAAAGTTGAGATTTCCTTCAGGTTTATATAGTTCTGTATGAGACCACTCTTTCCCGTAGTGTCCGTTCACCACAAGTTTGGAGACGGGTG
	DMTF1-P1P2-3	DMTF1	GAAGCAGCCACGGGCGAGAG	GAGCCACGGGCGAGAG	GCTGAATTGGAAACAGAGTGG	CACCCGTCTCGCACCGAGCCACGGGCGAGAGGTTTGAGAGCTAAGCAGAAAGCTGCATAGCAAGTTCAAATAAGGCTAGTCCGTACACAACTTGAAAAAGTGGCAGCCGAGTCGGCTGCTTTTTTTTCAGCTCCATATTTAGCATGTCGCTATGTGTTCTGGGAAACTTGACCTAAGTGTAAAGTTGAGATTTCCTTCAGGTTTATATAGTTCTGTATGAGACCACTCTTTCCCGCTGAATTGGAAACAGAGTGGGTTTGGAGACGGGTG
Positive control	DNA2-P1P2-1	DNA2	GCCCGGGCCCGGTCAGTCTG	GGCCCGGTCAGTCTG	GAAAGACTACACACTCATCGT	CACCCGTCTCGCACCGGCCCGGTCAGTCTGGTTTGAGAGCTAAGCAGAAAGCTGCATAGCAAGTTCAAATAAGGCTAGTCCGTACACAACTTGAAAAAGTGGCAGCCGAGTCGGCTGCTTTTTTTTCAGCTCCATATTTAGCATGTCGCTATGTGTTCTGGGAAACTTGACCTAAGTGTAAAGTTGAGATTTCCTTCAGGTTTATATAGTTCTGTATGAGACCACTCTTTCCCGAAAGACTACACACTCATCGTGTTTGGAGACGGGTG
Positive control	DNA2-P1P2-2	DNA2	GGGAGCTGTGAGCGGAGAGG	GCTGTGAGCGGAGAGG	GTTGGTGTGAAAATACATCGA	CACCCGTCTCGCACCGCTGTGAGCGGAGAGGGTTTGAGAGCTAAGCAGAAAGCTGCATAGCAAGTTCAAATAAGGCTAGTCCGTACACAACTTGAAAAAGTGGCAGCCGAGTCGGCTGCTTTTTTTTCAGCTCCATATTTAGCATGTCGCTATGTGTTCTGGGAAACTTGACCTAAGTGTAAAGTTGAGATTTCCTTCAGGTTTATATAGTTCTGTATGAGACCACTCTTTCCCGTTGGTGTGAAAATACATCGAGTTTGGAGACGGGTG
Positive control	DNA2-P1P2-3	DNA2	GGGGCCCGGTCAGTCTGAGG	GCCGGTCAGTCTGAGG	GTTGGTGTGAAAATACATCG	CACCCGTCTCGCACCGCCGGTCAGTCTGAGGGTTTGAGAGCTAAGCAGAAAGCTGCATAGCAAGTTCAAATAAGGCTAGTCCGTACACAACTTGAAAAAGTGGCAGCCGAGTCGGCTGCTTTTTTTTCAGCTCCATATTTAGCATGTCGCTATGTGTTCTGGGAAACTTGACCTAAGTGTAAAGTTGAGATTTCCTTCAGGTTTATATAGTTCTGTATGAGACCACTCTTTCCCGTTGGTGTGAAAATACATCGGTTTGGAGACGGGTG
	DNAJC1-P1P2-1	DNAJC1	GCAGCTGTGTGTAGGCCTGG	GTGTGTGTAGGCCTGG	GAGCGGTCAGAGGATCCCCTT	CACCCGTCTCGCACCGTGTGTGTAGGCCTGGGTTTGAGAGCTAAGCAGAAAGCTGCATAGCAAGTTCAAATAAGGCTAGTCCGTACACAACTTGAAAAAGTGGCAGCCGAGTCGGCTGCTTTTTTTTCAGCTCCATATTTAGCATGTCGCTATGTGTTCTGGGAAACTTGACCTAAGTGTAAAGTTGAGATTTCCTTCAGGTTTATATAGTTCTGTATGAGACCACTCTTTCCCGAGCGGTCAGAGGATCCCCTTGTTTGGAGACGGGTG
	DNAJC1-P1P2-2	DNAJC1	GGGCCTACACACAGCTGTAG	GTACACACAGCTGTAG	GAGGATGATGAACGAAGGCAG	CACCCGTCTCGCACCGTACACACAGCTGTAGGTTTGAGAGCTAAGCAGAAAGCTGCATAGCAAGTTCAAATAAGGCTAGTCCGTACACAACTTGAAAAAGTGGCAGCCGAGTCGGCTGCTTTTTTTTCAGCTCCATATTTAGCATGTCGCTATGTGTTCTGGGAAACTTGACCTAAGTGTAAAGTTGAGATTTCCTTCAGGTTTATATAGTTCTGTATGAGACCACTCTTTCCCGAGGATGATGAACGAAGGCAGGTTTGGAGACGGGTG
	DNAJC1-P1P2-3	DNAJC1	GCAGCTGTAGAGGCAGCGCC	GTGTAGAGGCAGCGCC	GGCGTTGCAGCAGTACCCAA	CACCCGTCTCGCACCGTGTAGAGGCAGCGCCGTTTGAGAGCTAAGCAGAAAGCTGCATAGCAAGTTCAAATAAGGCTAGTCCGTACACAACTTGAAAAAGTGGCAGCCGAGTCGGCTGCTTTTTTTTCAGCTCCATATTTAGCATGTCGCTATGTGTTCTGGGAAACTTGACCTAAGTGTAAAGTTGAGATTTCCTTCAGGTTTATATAGTTCTGTATGAGACCACTCTTTCCCGGCGTTGCAGCAGTACCCAAGTTTGGAGACGGGTG
	DNAJC2-P1P2-1	DNAJC2	GGGATGGATCTTTCGTGGTG	GGATCTTTCGTGGTG	GGACTGCATGAAACGATACA	CACCCGTCTCGCACCGGATCTTTCGTGGTGGTTTGAGAGCTAAGCAGAAAGCTGCATAGCAAGTTCAAATAAGGCTAGTCCGTACACAACTTGAAAAAGTGGCAGCCGAGTCGGCTGCTTTTTTTTCAGCTCCATATTTAGCATGTCGCTATGTGTTCTGGGAAACTTGACCTAAGTGTAAAGTTGAGATTTCCTTCAGGTTTATATAGTTCTGTATGAGACCACTCTTTCCCGGACTGCATGAAACGATACAGTTTGGAGACGGGTG
	DNAJC2-P1P2-2	DNAJC2	GCTCTAAGACGCCCAGGAAC	GAAGACGCCCAGGAAC	GAGAGGTCAGAGCGTGGGTGA	CACCCGTCTCGCACCGAAGACGCCCAGGAACGTTTGAGAGCTAAGCAGAAAGCTGCATAGCAAGTTCAAATAAGGCTAGTCCGTACACAACTTGAAAAAGTGGCAGCCGAGTCGGCTGCTTTTTTTTCAGCTCCATATTTAGCATGTCGCTATGTGTTCTGGGAAACTTGACCTAAGTGTAAAGTTGAGATTTCCTTCAGGTTTATATAGTTCTGTATGAGACCACTCTTTCCCGAGAGGTCAGAGCGTGGGTGAGTTTGGAGACGGGTG
	DNAJC2-P1P2-3	DNAJC2	GACGCCCAGGAACCGGCGCA	GCCAGGAACCGGCGCA	GGATAAGAAAGAGTTATCCG	CACCCGTCTCGCACCGCCAGGAACCGGCGCAGTTTGAGAGCTAAGCAGAAAGCTGCATAGCAAGTTCAAATAAGGCTAGTCCGTACACAACTTGAAAAAGTGGCAGCCGAGTCGGCTGCTTTTTTTTCAGCTCCATATTTAGCATGTCGCTATGTGTTCTGGGAAACTTGACCTAAGTGTAAAGTTGAGATTTCCTTCAGGTTTATATAGTTCTGTATGAGACCACTCTTTCCCGGATAAGAAAGAGTTATCCGGTTTGGAGACGGGTG
	DNMT1-P1P2-1	DNMT1	GGTACGCGCCGGCATCTCGG	GCGCCGGCATCTCGG	GATCTGGTAGACCAGCTTGG	CACCCGTCTCGCACCGCGCCGGCATCTCGGGTTTGAGAGCTAAGCAGAAAGCTGCATAGCAAGTTCAAATAAGGCTAGTCCGTACACAACTTGAAAAAGTGGCAGCCGAGTCGGCTGCTTTTTTTTCAGCTCCATATTTAGCATGTCGCTATGTGTTCTGGGAAACTTGACCTAAGTGTAAAGTTGAGATTTCCTTCAGGTTTATATAGTTCTGTATGAGACCACTCTTTCCCGATCTGGTAGACCAGCTTGGGTTTGGAGACGGGTG
	DNMT1-P1P2-2	DNMT1	GTCGGAGGCTTCAGCAGACG	GAGGCTTCAGCAGACG	GATGTTGCCGAAGAGCCGGT	CACCCGTCTCGCACCGAGGCTTCAGCAGACGGTTTGAGAGCTAAGCAGAAAGCTGCATAGCAAGTTCAAATAAGGCTAGTCCGTACACAACTTGAAAAAGTGGCAGCCGAGTCGGCTGCTTTTTTTTCAGCTCCATATTTAGCATGTCGCTATGTGTTCTGGGAAACTTGACCTAAGTGTAAAGTTGAGATTTCCTTCAGGTTTATATAGTTCTGTATGAGACCACTCTTTCCCGATGTTGCCGAAGAGCCGGTGTTTGGAGACGGGTG
	DNMT1-P1P2-3	DNMT1	GTGGCCGGGACGGCCAGTGT	GCGGGACGGCCAGTGT	GTGTCCCAGCGCAGAACCAGT	CACCCGTCTCGCACCGCGGGACGGCCAGTGTGTTTGAGAGCTAAGCAGAAAGCTGCATAGCAAGTTCAAATAAGGCTAGTCCGTACACAACTTGAAAAAGTGGCAGCCGAGTCGGCTGCTTTTTTTTCAGCTCCATATTTAGCATGTCGCTATGTGTTCTGGGAAACTTGACCTAAGTGTAAAGTTGAGATTTCCTTCAGGTTTATATAGTTCTGTATGAGACCACTCTTTCCCGTGTCCCAGCGCAGAACCAGTGTTTGGAGACGGGTG
	DNMT3A-ENST1-1	DNMT3A	GCACTCCTCGAGGGCTCCAG	GCCTCGAGGGCTCCAG	GGTGTGTGAGGACTCCATCA	CACCCGTCTCGCACCGCCTCGAGGGCTCCAGGTTTGAGAGCTAAGCAGAAAGCTGCATAGCAAGTTCAAATAAGGCTAGTCCGTACACAACTTGAAAAAGTGGCAGCCGAGTCGGCTGCTTTTTTTTCAGCTCCATATTTAGCATGTCGCTATGTGTTCTGGGAAACTTGACCTAAGTGTAAAGTTGAGATTTCCTTCAGGTTTATATAGTTCTGTATGAGACCACTCTTTCCCGGTGTGTGAGGACTCCATCAGTTTGGAGACGGGTG
	DNMT3A-ENST1-2	DNMT3A	GCCCCGCTGGAGGGCCTGGT	GCTGGAGGGCCTGGT	GTACCGCAAAGCCATCTACG	CACCCGTCTCGCACCGCTGGAGGGCCTGGTGTTTGAGAGCTAAGCAGAAAGCTGCATAGCAAGTTCAAATAAGGCTAGTCCGTACACAACTTGAAAAAGTGGCAGCCGAGTCGGCTGCTTTTTTTTCAGCTCCATATTTAGCATGTCGCTATGTGTTCTGGGAAACTTGACCTAAGTGTAAAGTTGAGATTTCCTTCAGGTTTATATAGTTCTGTATGAGACCACTCTTTCCCGTACCGCAAAGCCATCTACGGTTTGGAGACGGGTG
	DNMT3A-ENST1-3	DNMT3A	GCCAAGGCCCCACTCCTCGA	GGCCCCACTCCTCGA	GGAGTCCTCACACACCTCCG	CACCCGTCTCGCACCGGCCCCACTCCTCGAGTTTGAGAGCTAAGCAGAAAGCTGCATAGCAAGTTCAAATAAGGCTAGTCCGTACACAACTTGAAAAAGTGGCAGCCGAGTCGGCTGCTTTTTTTTCAGCTCCATATTTAGCATGTCGCTATGTGTTCTGGGAAACTTGACCTAAGTGTAAAGTTGAGATTTCCTTCAGGTTTATATAGTTCTGTATGAGACCACTCTTTCCCGGAGTCCTCACACACCTCCGGTTTGGAGACGGGTG
	DNMT3B-P1-1	DNMT3B	GGCCGGTCCCGTCCGTCGGG	GTCCCGTCCGTCGGG	GGAATAGGGGACCTCGTGTG	CACCCGTCTCGCACCGTCCCGTCCGTCGGGGTTTGAGAGCTAAGCAGAAAGCTGCATAGCAAGTTCAAATAAGGCTAGTCCGTACACAACTTGAAAAAGTGGCAGCCGAGTCGGCTGCTTTTTTTTCAGCTCCATATTTAGCATGTCGCTATGTGTTCTGGGAAACTTGACCTAAGTGTAAAGTTGAGATTTCCTTCAGGTTTATATAGTTCTGTATGAGACCACTCTTTCCCGGAATAGGGGACCTCGTGTGGTTTGGAGACGGGTG
	DNMT3B-P1-2	DNMT3B	GCCACTCCCGCTGCCCCGTC	GTCCCGCTGCCCCGTC	GAGACACATGTAACAGCTCCA	CACCCGTCTCGCACCGTCCCGCTGCCCCGTCGTTTGAGAGCTAAGCAGAAAGCTGCATAGCAAGTTCAAATAAGGCTAGTCCGTACACAACTTGAAAAAGTGGCAGCCGAGTCGGCTGCTTTTTTTTCAGCTCCATATTTAGCATGTCGCTATGTGTTCTGGGAAACTTGACCTAAGTGTAAAGTTGAGATTTCCTTCAGGTTTATATAGTTCTGTATGAGACCACTCTTTCCCGAGACACATGTAACAGCTCCAGTTTGGAGACGGGTG
	DNMT3B-P1-3	DNMT3B	GCAGCCCTCGAAGCAGCTGG	GCCTCGAAGCAGCTGG	GCAGTCTGCTAAGCTACACAC	CACCCGTCTCGCACCGCCTCGAAGCAGCTGGGTTTGAGAGCTAAGCAGAAAGCTGCATAGCAAGTTCAAATAAGGCTAGTCCGTACACAACTTGAAAAAGTGGCAGCCGAGTCGGCTGCTTTTTTTTCAGCTCCATATTTAGCATGTCGCTATGTGTTCTGGGAAACTTGACCTAAGTGTAAAGTTGAGATTTCCTTCAGGTTTATATAGTTCTGTATGAGACCACTCTTTCCCGCAGTCTGCTAAGCTACACACGTTTGGAGACGGGTG
	DNMT3B-P2-1	DNMT3B	GTCCGCACCCCGGAGATCAG	GCACCCCGGAGATCAG	GGAATAGGGGACCTCGTGTG	CACCCGTCTCGCACCGCACCCCGGAGATCAGGTTTGAGAGCTAAGCAGAAAGCTGCATAGCAAGTTCAAATAAGGCTAGTCCGTACACAACTTGAAAAAGTGGCAGCCGAGTCGGCTGCTTTTTTTTCAGCTCCATATTTAGCATGTCGCTATGTGTTCTGGGAAACTTGACCTAAGTGTAAAGTTGAGATTTCCTTCAGGTTTATATAGTTCTGTATGAGACCACTCTTTCCCGGAATAGGGGACCTCGTGTGGTTTGGAGACGGGTG
	DNMT3B-P2-2	DNMT3B	GGCACCCCGGAGATCAGAGG	GCCCGGAGATCAGAGG	GAGACACATGTAACAGCTCCA	CACCCGTCTCGCACCGCCCGGAGATCAGAGGGTTTGAGAGCTAAGCAGAAAGCTGCATAGCAAGTTCAAATAAGGCTAGTCCGTACACAACTTGAAAAAGTGGCAGCCGAGTCGGCTGCTTTTTTTTCAGCTCCATATTTAGCATGTCGCTATGTGTTCTGGGAAACTTGACCTAAGTGTAAAGTTGAGATTTCCTTCAGGTTTATATAGTTCTGTATGAGACCACTCTTTCCCGAGACACATGTAACAGCTCCAGTTTGGAGACGGGTG
	DNMT3B-P2-3	DNMT3B	GGGATAGCCTCCAGGATTGG	GAGCCTCCAGGATTGG	GCAGTCTGCTAAGCTACACAC	CACCCGTCTCGCACCGAGCCTCCAGGATTGGGTTTGAGAGCTAAGCAGAAAGCTGCATAGCAAGTTCAAATAAGGCTAGTCCGTACACAACTTGAAAAAGTGGCAGCCGAGTCGGCTGCTTTTTTTTCAGCTCCATATTTAGCATGTCGCTATGTGTTCTGGGAAACTTGACCTAAGTGTAAAGTTGAGATTTCCTTCAGGTTTATATAGTTCTGTATGAGACCACTCTTTCCCGCAGTCTGCTAAGCTACACACGTTTGGAGACGGGTG
	DNMT3L-P1P2-1	DNMT3L	GTGGGCCATGGAACGAGGGA	GCCATGGAACGAGGGA	GAGATCCCTCCCTCAAACAGA	CACCCGTCTCGCACCGCCATGGAACGAGGGAGTTTGAGAGCTAAGCAGAAAGCTGCATAGCAAGTTCAAATAAGGCTAGTCCGTACACAACTTGAAAAAGTGGCAGCCGAGTCGGCTGCTTTTTTTTCAGCTCCATATTTAGCATGTCGCTATGTGTTCTGGGAAACTTGACCTAAGTGTAAAGTTGAGATTTCCTTCAGGTTTATATAGTTCTGTATGAGACCACTCTTTCCCGAGATCCCTCCCTCAAACAGAGTTTGGAGACGGGTG
	DNMT3L-P1P2-2	DNMT3L	GGGACTGGGCCATGGAACGA	GTGGGCCATGGAACGA	GGTGCACGCCATGAGCAACT	CACCCGTCTCGCACCGTGGGCCATGGAACGAGTTTGAGAGCTAAGCAGAAAGCTGCATAGCAAGTTCAAATAAGGCTAGTCCGTACACAACTTGAAAAAGTGGCAGCCGAGTCGGCTGCTTTTTTTTCAGCTCCATATTTAGCATGTCGCTATGTGTTCTGGGAAACTTGACCTAAGTGTAAAGTTGAGATTTCCTTCAGGTTTATATAGTTCTGTATGAGACCACTCTTTCCCGGTGCACGCCATGAGCAACTGTTTGGAGACGGGTG
	DNMT3L-P1P2-3	DNMT3L	GAGAGGTCACCAGGCTATGG	GTCACCAGGCTATGG	GTGGAGGAGACAGCCAGTCC	CACCCGTCTCGCACCGTCACCAGGCTATGGGTTTGAGAGCTAAGCAGAAAGCTGCATAGCAAGTTCAAATAAGGCTAGTCCGTACACAACTTGAAAAAGTGGCAGCCGAGTCGGCTGCTTTTTTTTCAGCTCCATATTTAGCATGTCGCTATGTGTTCTGGGAAACTTGACCTAAGTGTAAAGTTGAGATTTCCTTCAGGTTTATATAGTTCTGTATGAGACCACTCTTTCCCGTGGAGGAGACAGCCAGTCCGTTTGGAGACGGGTG
	DOT1L-P1P2-1	DOT1L	GTTTGGGGTGTCCCCAGGGG	GGGTGTCCCCAGGGG	GTGGTGCGGTCGATAGTGTGC	CACCCGTCTCGCACCGGGTGTCCCCAGGGGGTTTGAGAGCTAAGCAGAAAGCTGCATAGCAAGTTCAAATAAGGCTAGTCCGTACACAACTTGAAAAAGTGGCAGCCGAGTCGGCTGCTTTTTTTTCAGCTCCATATTTAGCATGTCGCTATGTGTTCTGGGAAACTTGACCTAAGTGTAAAGTTGAGATTTCCTTCAGGTTTATATAGTTCTGTATGAGACCACTCTTTCCCGTGGTGCGGTCGATAGTGTGCGTTTGGAGACGGGTG
	DOT1L-P1P2-2	DOT1L	GCGGCCGCGCGCGCGGACAT	GCGCGCGCGCGGACAT	GAACAGCGACTGCAGCACGG	CACCCGTCTCGCACCGCGCGCGCGCGGACATGTTTGAGAGCTAAGCAGAAAGCTGCATAGCAAGTTCAAATAAGGCTAGTCCGTACACAACTTGAAAAAGTGGCAGCCGAGTCGGCTGCTTTTTTTTCAGCTCCATATTTAGCATGTCGCTATGTGTTCTGGGAAACTTGACCTAAGTGTAAAGTTGAGATTTCCTTCAGGTTTATATAGTTCTGTATGAGACCACTCTTTCCCGAACAGCGACTGCAGCACGGGTTTGGAGACGGGTG
	DOT1L-P1P2-3	DOT1L	GTCACGCCGGCCCAAGATGG	GCCGGCCCAAGATGG	GGAGCTGCGGGACCCCACGG	CACCCGTCTCGCACCGCCGGCCCAAGATGGGTTTGAGAGCTAAGCAGAAAGCTGCATAGCAAGTTCAAATAAGGCTAGTCCGTACACAACTTGAAAAAGTGGCAGCCGAGTCGGCTGCTTTTTTTTCAGCTCCATATTTAGCATGTCGCTATGTGTTCTGGGAAACTTGACCTAAGTGTAAAGTTGAGATTTCCTTCAGGTTTATATAGTTCTGTATGAGACCACTCTTTCCCGGAGCTGCGGGACCCCACGGGTTTGGAGACGGGTG
	DPF1-P1-1	DPF1	GCTACGATTTCATTCATTCT	GATTTCATTCATTCT	GAGGCACAAAGGAAACACAC	CACCCGTCTCGCACCGATTTCATTCATTCTGTTTGAGAGCTAAGCAGAAAGCTGCATAGCAAGTTCAAATAAGGCTAGTCCGTACACAACTTGAAAAAGTGGCAGCCGAGTCGGCTGCTTTTTTTTCAGCTCCATATTTAGCATGTCGCTATGTGTTCTGGGAAACTTGACCTAAGTGTAAAGTTGAGATTTCCTTCAGGTTTATATAGTTCTGTATGAGACCACTCTTTCCCGAGGCACAAAGGAAACACACGTTTGGAGACGGGTG
	DPF1-P1-2	DPF1	GAGCGGGTTCTGAATGGCGG	GGTTCTGAATGGCGG	GCGTTCTCGGAGGTTCCGCAC	CACCCGTCTCGCACCGGTTCTGAATGGCGGGTTTGAGAGCTAAGCAGAAAGCTGCATAGCAAGTTCAAATAAGGCTAGTCCGTACACAACTTGAAAAAGTGGCAGCCGAGTCGGCTGCTTTTTTTTCAGCTCCATATTTAGCATGTCGCTATGTGTTCTGGGAAACTTGACCTAAGTGTAAAGTTGAGATTTCCTTCAGGTTTATATAGTTCTGTATGAGACCACTCTTTCCCGCGTTCTCGGAGGTTCCGCACGTTTGGAGACGGGTG
	DPF1-P1-3	DPF1	GGACCCTGAGGGAGAGATGG	GCTGAGGGAGAGATGG	GTACTGCCTGAGTCCCCCCA	CACCCGTCTCGCACCGCTGAGGGAGAGATGGGTTTGAGAGCTAAGCAGAAAGCTGCATAGCAAGTTCAAATAAGGCTAGTCCGTACACAACTTGAAAAAGTGGCAGCCGAGTCGGCTGCTTTTTTTTCAGCTCCATATTTAGCATGTCGCTATGTGTTCTGGGAAACTTGACCTAAGTGTAAAGTTGAGATTTCCTTCAGGTTTATATAGTTCTGTATGAGACCACTCTTTCCCGTACTGCCTGAGTCCCCCCAGTTTGGAGACGGGTG
	DPF1-P2-1	DPF1	GCCGGCCCGCACCACCTCAG	GCCCGCACCACCTCAG	GAGGCACAAAGGAAACACAC	CACCCGTCTCGCACCGCCCGCACCACCTCAGGTTTGAGAGCTAAGCAGAAAGCTGCATAGCAAGTTCAAATAAGGCTAGTCCGTACACAACTTGAAAAAGTGGCAGCCGAGTCGGCTGCTTTTTTTTCAGCTCCATATTTAGCATGTCGCTATGTGTTCTGGGAAACTTGACCTAAGTGTAAAGTTGAGATTTCCTTCAGGTTTATATAGTTCTGTATGAGACCACTCTTTCCCGAGGCACAAAGGAAACACACGTTTGGAGACGGGTG
	DPF1-P2-2	DPF1	GCAGGACCCGGGGAGCAAGA	GACCCGGGGAGCAAGA	GCGTTCTCGGAGGTTCCGCAC	CACCCGTCTCGCACCGACCCGGGGAGCAAGAGTTTGAGAGCTAAGCAGAAAGCTGCATAGCAAGTTCAAATAAGGCTAGTCCGTACACAACTTGAAAAAGTGGCAGCCGAGTCGGCTGCTTTTTTTTCAGCTCCATATTTAGCATGTCGCTATGTGTTCTGGGAAACTTGACCTAAGTGTAAAGTTGAGATTTCCTTCAGGTTTATATAGTTCTGTATGAGACCACTCTTTCCCGCGTTCTCGGAGGTTCCGCACGTTTGGAGACGGGTG
	DPF1-P2-3	DPF1	GAGGGGGCCAGGGATGACAG	GGCCAGGGATGACAG	GTACTGCCTGAGTCCCCCCA	CACCCGTCTCGCACCGGCCAGGGATGACAGGTTTGAGAGCTAAGCAGAAAGCTGCATAGCAAGTTCAAATAAGGCTAGTCCGTACACAACTTGAAAAAGTGGCAGCCGAGTCGGCTGCTTTTTTTTCAGCTCCATATTTAGCATGTCGCTATGTGTTCTGGGAAACTTGACCTAAGTGTAAAGTTGAGATTTCCTTCAGGTTTATATAGTTCTGTATGAGACCACTCTTTCCCGTACTGCCTGAGTCCCCCCAGTTTGGAGACGGGTG
	DPF2-P1-1	DPF2	GCATGTTGCGACTCCTGGTG	GTTGCGACTCCTGGTG	GCACGCTGCGCTCAGCACAG	CACCCGTCTCGCACCGTTGCGACTCCTGGTGGTTTGAGAGCTAAGCAGAAAGCTGCATAGCAAGTTCAAATAAGGCTAGTCCGTACACAACTTGAAAAAGTGGCAGCCGAGTCGGCTGCTTTTTTTTCAGCTCCATATTTAGCATGTCGCTATGTGTTCTGGGAAACTTGACCTAAGTGTAAAGTTGAGATTTCCTTCAGGTTTATATAGTTCTGTATGAGACCACTCTTTCCCGCACGCTGCGCTCAGCACAGGTTTGGAGACGGGTG
	DPF2-P1-2	DPF2	GCTGCGCGCTGCGGACTGTG	GCGCTGCGGACTGTG	GATACACACGTCATTCTCGG	CACCCGTCTCGCACCGCGCTGCGGACTGTGGTTTGAGAGCTAAGCAGAAAGCTGCATAGCAAGTTCAAATAAGGCTAGTCCGTACACAACTTGAAAAAGTGGCAGCCGAGTCGGCTGCTTTTTTTTCAGCTCCATATTTAGCATGTCGCTATGTGTTCTGGGAAACTTGACCTAAGTGTAAAGTTGAGATTTCCTTCAGGTTTATATAGTTCTGTATGAGACCACTCTTTCCCGATACACACGTCATTCTCGGGTTTGGAGACGGGTG
	DPF2-P1-3	DPF2	GGCTTCTCGGCCCGAGGCAG	GCTCGGCCCGAGGCAG	GACGGGGTGAGACAGTACATG	CACCCGTCTCGCACCGCTCGGCCCGAGGCAGGTTTGAGAGCTAAGCAGAAAGCTGCATAGCAAGTTCAAATAAGGCTAGTCCGTACACAACTTGAAAAAGTGGCAGCCGAGTCGGCTGCTTTTTTTTCAGCTCCATATTTAGCATGTCGCTATGTGTTCTGGGAAACTTGACCTAAGTGTAAAGTTGAGATTTCCTTCAGGTTTATATAGTTCTGTATGAGACCACTCTTTCCCGACGGGGTGAGACAGTACATGGTTTGGAGACGGGTG
	DPF2-P2-1	DPF2	GCAGGATGGCAGTAGTTTAG	GATGGCAGTAGTTTAG	GCACGCTGCGCTCAGCACAG	CACCCGTCTCGCACCGATGGCAGTAGTTTAGGTTTGAGAGCTAAGCAGAAAGCTGCATAGCAAGTTCAAATAAGGCTAGTCCGTACACAACTTGAAAAAGTGGCAGCCGAGTCGGCTGCTTTTTTTTCAGCTCCATATTTAGCATGTCGCTATGTGTTCTGGGAAACTTGACCTAAGTGTAAAGTTGAGATTTCCTTCAGGTTTATATAGTTCTGTATGAGACCACTCTTTCCCGCACGCTGCGCTCAGCACAGGTTTGGAGACGGGTG
	DPF2-P2-2	DPF2	GGGTCACAGGAAACTCGCCC	GACAGGAAACTCGCCC	GATACACACGTCATTCTCGG	CACCCGTCTCGCACCGACAGGAAACTCGCCCGTTTGAGAGCTAAGCAGAAAGCTGCATAGCAAGTTCAAATAAGGCTAGTCCGTACACAACTTGAAAAAGTGGCAGCCGAGTCGGCTGCTTTTTTTTCAGCTCCATATTTAGCATGTCGCTATGTGTTCTGGGAAACTTGACCTAAGTGTAAAGTTGAGATTTCCTTCAGGTTTATATAGTTCTGTATGAGACCACTCTTTCCCGATACACACGTCATTCTCGGGTTTGGAGACGGGTG
	DPF2-P2-3	DPF2	GCAGTACCTGACAATAATCA	GACCTGACAATAATCA	GACGGGGTGAGACAGTACATG	CACCCGTCTCGCACCGACCTGACAATAATCAGTTTGAGAGCTAAGCAGAAAGCTGCATAGCAAGTTCAAATAAGGCTAGTCCGTACACAACTTGAAAAAGTGGCAGCCGAGTCGGCTGCTTTTTTTTCAGCTCCATATTTAGCATGTCGCTATGTGTTCTGGGAAACTTGACCTAAGTGTAAAGTTGAGATTTCCTTCAGGTTTATATAGTTCTGTATGAGACCACTCTTTCCCGACGGGGTGAGACAGTACATGGTTTGGAGACGGGTG
	DPF3-P1P2-1	DPF3	GGTCTTACTTACGCTTTCAG	GTACTTACGCTTTCAG	GTGGATGGAGAAGAGGCACCG	CACCCGTCTCGCACCGTACTTACGCTTTCAGGTTTGAGAGCTAAGCAGAAAGCTGCATAGCAAGTTCAAATAAGGCTAGTCCGTACACAACTTGAAAAAGTGGCAGCCGAGTCGGCTGCTTTTTTTTCAGCTCCATATTTAGCATGTCGCTATGTGTTCTGGGAAACTTGACCTAAGTGTAAAGTTGAGATTTCCTTCAGGTTTATATAGTTCTGTATGAGACCACTCTTTCCCGTGGATGGAGAAGAGGCACCGGTTTGGAGACGGGTG
	DPF3-P1P2-2	DPF3	GGAAGAGAGAAGCCCCGCCG	GAGAGAAGCCCCGCCG	GAGCGCTACAAGAACCGACCG	CACCCGTCTCGCACCGAGAGAAGCCCCGCCGGTTTGAGAGCTAAGCAGAAAGCTGCATAGCAAGTTCAAATAAGGCTAGTCCGTACACAACTTGAAAAAGTGGCAGCCGAGTCGGCTGCTTTTTTTTCAGCTCCATATTTAGCATGTCGCTATGTGTTCTGGGAAACTTGACCTAAGTGTAAAGTTGAGATTTCCTTCAGGTTTATATAGTTCTGTATGAGACCACTCTTTCCCGAGCGCTACAAGAACCGACCGGTTTGGAGACGGGTG
	DPF3-P1P2-3	DPF3	GggcTCGGCCAAGTACACCG	GCGGCCAAGTACACCG	GCTCGGGGACCAGTTCTACA	CACCCGTCTCGCACCGCGGCCAAGTACACCGGTTTGAGAGCTAAGCAGAAAGCTGCATAGCAAGTTCAAATAAGGCTAGTCCGTACACAACTTGAAAAAGTGGCAGCCGAGTCGGCTGCTTTTTTTTCAGCTCCATATTTAGCATGTCGCTATGTGTTCTGGGAAACTTGACCTAAGTGTAAAGTTGAGATTTCCTTCAGGTTTATATAGTTCTGTATGAGACCACTCTTTCCCGCTCGGGGACCAGTTCTACAGTTTGGAGACGGGTG
	DPY30-P1P2-1	DPY30	GCTCTTAAGAACGAACGGCT	GTAAGAACGAACGGCT	GATGCTGGAGGGACAAACGC	CACCCGTCTCGCACCGTAAGAACGAACGGCTGTTTGAGAGCTAAGCAGAAAGCTGCATAGCAAGTTCAAATAAGGCTAGTCCGTACACAACTTGAAAAAGTGGCAGCCGAGTCGGCTGCTTTTTTTTCAGCTCCATATTTAGCATGTCGCTATGTGTTCTGGGAAACTTGACCTAAGTGTAAAGTTGAGATTTCCTTCAGGTTTATATAGTTCTGTATGAGACCACTCTTTCCCGATGCTGGAGGGACAAACGCGTTTGGAGACGGGTG
	DPY30-P1P2-2	DPY30	GGAGCTGGTGGCGCGGTGCA	GTGGTGGCGCGGTGCA	GCGGTCTCACAGACAACGTTG	CACCCGTCTCGCACCGTGGTGGCGCGGTGCAGTTTGAGAGCTAAGCAGAAAGCTGCATAGCAAGTTCAAATAAGGCTAGTCCGTACACAACTTGAAAAAGTGGCAGCCGAGTCGGCTGCTTTTTTTTCAGCTCCATATTTAGCATGTCGCTATGTGTTCTGGGAAACTTGACCTAAGTGTAAAGTTGAGATTTCCTTCAGGTTTATATAGTTCTGTATGAGACCACTCTTTCCCGCGGTCTCACAGACAACGTTGGTTTGGAGACGGGTG
	DPY30-P1P2-3	DPY30	GCAGGGCTCTTAAGAACGAA	GCTCTTAAGAACGAA	GTGATCCAGGTAGGCACGAGT	CACCCGTCTCGCACCGCTCTTAAGAACGAAGTTTGAGAGCTAAGCAGAAAGCTGCATAGCAAGTTCAAATAAGGCTAGTCCGTACACAACTTGAAAAAGTGGCAGCCGAGTCGGCTGCTTTTTTTTCAGCTCCATATTTAGCATGTCGCTATGTGTTCTGGGAAACTTGACCTAAGTGTAAAGTTGAGATTTCCTTCAGGTTTATATAGTTCTGTATGAGACCACTCTTTCCCGTGATCCAGGTAGGCACGAGTGTTTGGAGACGGGTG
	DQX1-P1P2-1	DQX1	GGCTCTAGGACGTGTCAGGA	GTAGGACGTGTCAGGA	GAATCTCAGAAACAATGGAA	CACCCGTCTCGCACCGTAGGACGTGTCAGGAGTTTGAGAGCTAAGCAGAAAGCTGCATAGCAAGTTCAAATAAGGCTAGTCCGTACACAACTTGAAAAAGTGGCAGCCGAGTCGGCTGCTTTTTTTTCAGCTCCATATTTAGCATGTCGCTATGTGTTCTGGGAAACTTGACCTAAGTGTAAAGTTGAGATTTCCTTCAGGTTTATATAGTTCTGTATGAGACCACTCTTTCCCGAATCTCAGAAACAATGGAAGTTTGGAGACGGGTG
	DQX1-P1P2-2	DQX1	GGGGTTGGTGGTGACTACGT	GTGGTGGTGACTACGT	GGTGTCAGGATACTTTCTCA	CACCCGTCTCGCACCGTGGTGGTGACTACGTGTTTGAGAGCTAAGCAGAAAGCTGCATAGCAAGTTCAAATAAGGCTAGTCCGTACACAACTTGAAAAAGTGGCAGCCGAGTCGGCTGCTTTTTTTTCAGCTCCATATTTAGCATGTCGCTATGTGTTCTGGGAAACTTGACCTAAGTGTAAAGTTGAGATTTCCTTCAGGTTTATATAGTTCTGTATGAGACCACTCTTTCCCGGTGTCAGGATACTTTCTCAGTTTGGAGACGGGTG
	DQX1-P1P2-3	DQX1	GTACTTCACACGGTCAGGGT	GTCACACGGTCAGGGT	GTAAAGCGAGCAGCCCAGAT	CACCCGTCTCGCACCGTCACACGGTCAGGGTGTTTGAGAGCTAAGCAGAAAGCTGCATAGCAAGTTCAAATAAGGCTAGTCCGTACACAACTTGAAAAAGTGGCAGCCGAGTCGGCTGCTTTTTTTTCAGCTCCATATTTAGCATGTCGCTATGTGTTCTGGGAAACTTGACCTAAGTGTAAAGTTGAGATTTCCTTCAGGTTTATATAGTTCTGTATGAGACCACTCTTTCCCGTAAAGCGAGCAGCCCAGATGTTTGGAGACGGGTG
	DSN1-P1P2-1	DSN1	GGACCGCTTCACCCTGATCA	GCTTCACCCTGATCA	GCAGACGGACTGGAAACTGA	CACCCGTCTCGCACCGCTTCACCCTGATCAGTTTGAGAGCTAAGCAGAAAGCTGCATAGCAAGTTCAAATAAGGCTAGTCCGTACACAACTTGAAAAAGTGGCAGCCGAGTCGGCTGCTTTTTTTTCAGCTCCATATTTAGCATGTCGCTATGTGTTCTGGGAAACTTGACCTAAGTGTAAAGTTGAGATTTCCTTCAGGTTTATATAGTTCTGTATGAGACCACTCTTTCCCGCAGACGGACTGGAAACTGAGTTTGGAGACGGGTG
	DSN1-P1P2-2	DSN1	GAGCCGATACTCCCTGATCA	GATACTCCCTGATCA	GAGGCTAAAGAGATATTGTCC	CACCCGTCTCGCACCGATACTCCCTGATCAGTTTGAGAGCTAAGCAGAAAGCTGCATAGCAAGTTCAAATAAGGCTAGTCCGTACACAACTTGAAAAAGTGGCAGCCGAGTCGGCTGCTTTTTTTTCAGCTCCATATTTAGCATGTCGCTATGTGTTCTGGGAAACTTGACCTAAGTGTAAAGTTGAGATTTCCTTCAGGTTTATATAGTTCTGTATGAGACCACTCTTTCCCGAGGCTAAAGAGATATTGTCCGTTTGGAGACGGGTG
	DSN1-P1P2-3	DSN1	GCACCCTGATCAGGGAGTAT	GCTGATCAGGGAGTAT	GCAGAAGGTGTCAGTACAGCT	CACCCGTCTCGCACCGCTGATCAGGGAGTATGTTTGAGAGCTAAGCAGAAAGCTGCATAGCAAGTTCAAATAAGGCTAGTCCGTACACAACTTGAAAAAGTGGCAGCCGAGTCGGCTGCTTTTTTTTCAGCTCCATATTTAGCATGTCGCTATGTGTTCTGGGAAACTTGACCTAAGTGTAAAGTTGAGATTTCCTTCAGGTTTATATAGTTCTGTATGAGACCACTCTTTCCCGCAGAAGGTGTCAGTACAGCTGTTTGGAGACGGGTG
	DTX3L-P1P2-1	DTX3L	GATGGCTCTGCGCGTCGGGA	GCTCTGCGCGTCGGGA	GATGGAATTGAGAAGGTGTG	CACCCGTCTCGCACCGCTCTGCGCGTCGGGAGTTTGAGAGCTAAGCAGAAAGCTGCATAGCAAGTTCAAATAAGGCTAGTCCGTACACAACTTGAAAAAGTGGCAGCCGAGTCGGCTGCTTTTTTTTCAGCTCCATATTTAGCATGTCGCTATGTGTTCTGGGAAACTTGACCTAAGTGTAAAGTTGAGATTTCCTTCAGGTTTATATAGTTCTGTATGAGACCACTCTTTCCCGATGGAATTGAGAAGGTGTGGTTTGGAGACGGGTG
	DTX3L-P1P2-2	DTX3L	GAGGCCATGGCTCTGCGCGT	GCATGGCTCTGCGCGT	GAGCCCCGGGCACCTTCCGGG	CACCCGTCTCGCACCGCATGGCTCTGCGCGTGTTTGAGAGCTAAGCAGAAAGCTGCATAGCAAGTTCAAATAAGGCTAGTCCGTACACAACTTGAAAAAGTGGCAGCCGAGTCGGCTGCTTTTTTTTCAGCTCCATATTTAGCATGTCGCTATGTGTTCTGGGAAACTTGACCTAAGTGTAAAGTTGAGATTTCCTTCAGGTTTATATAGTTCTGTATGAGACCACTCTTTCCCGAGCCCCGGGCACCTTCCGGGGTTTGGAGACGGGTG
	DTX3L-P1P2-3	DTX3L	GGGAGGCAGCTGGGCGGTAA	GCAGCTGGGCGGTAA	GAGTTTCTAAAAGTTTATAGT	CACCCGTCTCGCACCGCAGCTGGGCGGTAAGTTTGAGAGCTAAGCAGAAAGCTGCATAGCAAGTTCAAATAAGGCTAGTCCGTACACAACTTGAAAAAGTGGCAGCCGAGTCGGCTGCTTTTTTTTCAGCTCCATATTTAGCATGTCGCTATGTGTTCTGGGAAACTTGACCTAAGTGTAAAGTTGAGATTTCCTTCAGGTTTATATAGTTCTGTATGAGACCACTCTTTCCCGAGTTTCTAAAAGTTTATAGTGTTTGGAGACGGGTG
	DZIP3-P1P2-1	DZIP3	GGCTCTGAGGAGAAGAATCT	GTGAGGAGAAGAATCT	GTCCCCTGTTGCATCAACCA	CACCCGTCTCGCACCGTGAGGAGAAGAATCTGTTTGAGAGCTAAGCAGAAAGCTGCATAGCAAGTTCAAATAAGGCTAGTCCGTACACAACTTGAAAAAGTGGCAGCCGAGTCGGCTGCTTTTTTTTCAGCTCCATATTTAGCATGTCGCTATGTGTTCTGGGAAACTTGACCTAAGTGTAAAGTTGAGATTTCCTTCAGGTTTATATAGTTCTGTATGAGACCACTCTTTCCCGTCCCCTGTTGCATCAACCAGTTTGGAGACGGGTG
	DZIP3-P1P2-2	DZIP3	GATTTTGAGGCGGCCTGGGA	GTGAGGCGGCCTGGGA	GCACTTAGGAACATTCAAGC	CACCCGTCTCGCACCGTGAGGCGGCCTGGGAGTTTGAGAGCTAAGCAGAAAGCTGCATAGCAAGTTCAAATAAGGCTAGTCCGTACACAACTTGAAAAAGTGGCAGCCGAGTCGGCTGCTTTTTTTTCAGCTCCATATTTAGCATGTCGCTATGTGTTCTGGGAAACTTGACCTAAGTGTAAAGTTGAGATTTCCTTCAGGTTTATATAGTTCTGTATGAGACCACTCTTTCCCGCACTTAGGAACATTCAAGCGTTTGGAGACGGGTG
	DZIP3-P1P2-3	DZIP3	GAACTGGCCATCCAACATGA	GGCCATCCAACATGA	GAGACAGTTGGAATGCCATTG	CACCCGTCTCGCACCGGCCATCCAACATGAGTTTGAGAGCTAAGCAGAAAGCTGCATAGCAAGTTCAAATAAGGCTAGTCCGTACACAACTTGAAAAAGTGGCAGCCGAGTCGGCTGCTTTTTTTTCAGCTCCATATTTAGCATGTCGCTATGTGTTCTGGGAAACTTGACCTAAGTGTAAAGTTGAGATTTCCTTCAGGTTTATATAGTTCTGTATGAGACCACTCTTTCCCGAGACAGTTGGAATGCCATTGGTTTGGAGACGGGTG
	ECE2-P1P2-1	ECE2	GTCCGCTCCGGTAACTCCGG	GCTCCGGTAACTCCGG	GTAGACGGTGAAGAATGGGG	CACCCGTCTCGCACCGCTCCGGTAACTCCGGGTTTGAGAGCTAAGCAGAAAGCTGCATAGCAAGTTCAAATAAGGCTAGTCCGTACACAACTTGAAAAAGTGGCAGCCGAGTCGGCTGCTTTTTTTTCAGCTCCATATTTAGCATGTCGCTATGTGTTCTGGGAAACTTGACCTAAGTGTAAAGTTGAGATTTCCTTCAGGTTTATATAGTTCTGTATGAGACCACTCTTTCCCGTAGACGGTGAAGAATGGGGGTTTGGAGACGGGTG
	ECE2-P1P2-2	ECE2	GTGAGAGCATGGCCTCTCCA	GAGCATGGCCTCTCCA	GAACCACACGGCCTGCATGG	CACCCGTCTCGCACCGAGCATGGCCTCTCCAGTTTGAGAGCTAAGCAGAAAGCTGCATAGCAAGTTCAAATAAGGCTAGTCCGTACACAACTTGAAAAAGTGGCAGCCGAGTCGGCTGCTTTTTTTTCAGCTCCATATTTAGCATGTCGCTATGTGTTCTGGGAAACTTGACCTAAGTGTAAAGTTGAGATTTCCTTCAGGTTTATATAGTTCTGTATGAGACCACTCTTTCCCGAACCACACGGCCTGCATGGGTTTGGAGACGGGTG
	ECE2-P1P2-3	ECE2	GAGTTACCGGAGCGGAACTG	GACCGGAGCGGAACTG	GACTGATGAGTAGTCCACAC	CACCCGTCTCGCACCGACCGGAGCGGAACTGGTTTGAGAGCTAAGCAGAAAGCTGCATAGCAAGTTCAAATAAGGCTAGTCCGTACACAACTTGAAAAAGTGGCAGCCGAGTCGGCTGCTTTTTTTTCAGCTCCATATTTAGCATGTCGCTATGTGTTCTGGGAAACTTGACCTAAGTGTAAAGTTGAGATTTCCTTCAGGTTTATATAGTTCTGTATGAGACCACTCTTTCCCGACTGATGAGTAGTCCACACGTTTGGAGACGGGTG
	EDF1-P1P2-1	EDF1	GAGCGACTGGGACACGGTGA	GACTGGGACACGGTGA	GAGAGGAGCTGCACCATGACA	CACCCGTCTCGCACCGACTGGGACACGGTGAGTTTGAGAGCTAAGCAGAAAGCTGCATAGCAAGTTCAAATAAGGCTAGTCCGTACACAACTTGAAAAAGTGGCAGCCGAGTCGGCTGCTTTTTTTTCAGCTCCATATTTAGCATGTCGCTATGTGTTCTGGGAAACTTGACCTAAGTGTAAAGTTGAGATTTCCTTCAGGTTTATATAGTTCTGTATGAGACCACTCTTTCCCGAGAGGAGCTGCACCATGACAGTTTGGAGACGGGTG
	EDF1-P1P2-2	EDF1	GGCCGAGAGCGACTGGGACA	GAGAGCGACTGGGACA	GGTGCTTGGCAAAATCGAGC	CACCCGTCTCGCACCGAGAGCGACTGGGACAGTTTGAGAGCTAAGCAGAAAGCTGCATAGCAAGTTCAAATAAGGCTAGTCCGTACACAACTTGAAAAAGTGGCAGCCGAGTCGGCTGCTTTTTTTTCAGCTCCATATTTAGCATGTCGCTATGTGTTCTGGGAAACTTGACCTAAGTGTAAAGTTGAGATTTCCTTCAGGTTTATATAGTTCTGTATGAGACCACTCTTTCCCGGTGCTTGGCAAAATCGAGCGTTTGGAGACGGGTG
	EDF1-P1P2-3	EDF1	GGCCATGGCCGAGAGCGACT	GTGGCCGAGAGCGACT	GCTGCGCAAGAAGGGCCCTA	CACCCGTCTCGCACCGTGGCCGAGAGCGACTGTTTGAGAGCTAAGCAGAAAGCTGCATAGCAAGTTCAAATAAGGCTAGTCCGTACACAACTTGAAAAAGTGGCAGCCGAGTCGGCTGCTTTTTTTTCAGCTCCATATTTAGCATGTCGCTATGTGTTCTGGGAAACTTGACCTAAGTGTAAAGTTGAGATTTCCTTCAGGTTTATATAGTTCTGTATGAGACCACTCTTTCCCGCTGCGCAAGAAGGGCCCTAGTTTGGAGACGGGTG
	EED-P1P2-1	EED	GCTGAAACGTCTTTGGAAGG	GAACGTCTTTGGAAGG	GTCATTCACAAGGAGAAATC	CACCCGTCTCGCACCGAACGTCTTTGGAAGGGTTTGAGAGCTAAGCAGAAAGCTGCATAGCAAGTTCAAATAAGGCTAGTCCGTACACAACTTGAAAAAGTGGCAGCCGAGTCGGCTGCTTTTTTTTCAGCTCCATATTTAGCATGTCGCTATGTGTTCTGGGAAACTTGACCTAAGTGTAAAGTTGAGATTTCCTTCAGGTTTATATAGTTCTGTATGAGACCACTCTTTCCCGTCATTCACAAGGAGAAATCGTTTGGAGACGGGTG
	EED-P1P2-2	EED	GGCAGCGGGTCGGAGATCGA	GCGGGTCGGAGATCGA	GCCAGGTTTCCAGCACACAA	CACCCGTCTCGCACCGCGGGTCGGAGATCGAGTTTGAGAGCTAAGCAGAAAGCTGCATAGCAAGTTCAAATAAGGCTAGTCCGTACACAACTTGAAAAAGTGGCAGCCGAGTCGGCTGCTTTTTTTTCAGCTCCATATTTAGCATGTCGCTATGTGTTCTGGGAAACTTGACCTAAGTGTAAAGTTGAGATTTCCTTCAGGTTTATATAGTTCTGTATGAGACCACTCTTTCCCGCCAGGTTTCCAGCACACAAGTTTGGAGACGGGTG
	EED-P1P2-3	EED	GGTCTTTGGAAGGAGGAAGG	GTTGGAAGGAGGAAGG	GAATATCCAGACGGACACTC	CACCCGTCTCGCACCGTTGGAAGGAGGAAGGGTTTGAGAGCTAAGCAGAAAGCTGCATAGCAAGTTCAAATAAGGCTAGTCCGTACACAACTTGAAAAAGTGGCAGCCGAGTCGGCTGCTTTTTTTTCAGCTCCATATTTAGCATGTCGCTATGTGTTCTGGGAAACTTGACCTAAGTGTAAAGTTGAGATTTCCTTCAGGTTTATATAGTTCTGTATGAGACCACTCTTTCCCGAATATCCAGACGGACACTCGTTTGGAGACGGGTG
	EHMT1-P1P2-1	EHMT1	Gctgctcacctcggcatcgg	Gtcacctcggcatcgg	GAGTCGAGAGATCACCACAC	CACCCGTCTCGCACCGtcacctcggcatcggGTTTGAGAGCTAAGCAGAAAGCTGCATAGCAAGTTCAAATAAGGCTAGTCCGTACACAACTTGAAAAAGTGGCAGCCGAGTCGGCTGCTTTTTTTTCAGCTCCATATTTAGCATGTCGCTATGTGTTCTGGGAAACTTGACCTAAGTGTAAAGTTGAGATTTCCTTCAGGTTTATATAGTTCTGTATGAGACCACTCTTTCCCGAGTCGAGAGATCACCACACGTTTGGAGACGGGTG
	EHMT1-P1P2-2	EHMT1	Gccgctgctcacctcggcat	Gtgctcacctcggcat	GAAGAATGGGAACCTATAGCC	CACCCGTCTCGCACCGtgctcacctcggcatGTTTGAGAGCTAAGCAGAAAGCTGCATAGCAAGTTCAAATAAGGCTAGTCCGTACACAACTTGAAAAAGTGGCAGCCGAGTCGGCTGCTTTTTTTTCAGCTCCATATTTAGCATGTCGCTATGTGTTCTGGGAAACTTGACCTAAGTGTAAAGTTGAGATTTCCTTCAGGTTTATATAGTTCTGTATGAGACCACTCTTTCCCGAAGAATGGGAACCTATAGCCGTTTGGAGACGGGTG
	EHMT1-P1P2-3	EHMT1	Gatggccgccgccgatgccg	Gccgccgccgatgccg	GAGAGTGCTGGTAGTCCTCAA	CACCCGTCTCGCACCGccgccgccgatgccgGTTTGAGAGCTAAGCAGAAAGCTGCATAGCAAGTTCAAATAAGGCTAGTCCGTACACAACTTGAAAAAGTGGCAGCCGAGTCGGCTGCTTTTTTTTCAGCTCCATATTTAGCATGTCGCTATGTGTTCTGGGAAACTTGACCTAAGTGTAAAGTTGAGATTTCCTTCAGGTTTATATAGTTCTGTATGAGACCACTCTTTCCCGAGAGTGCTGGTAGTCCTCAAGTTTGGAGACGGGTG
	EHMT2-P1P2-1	EHMT2	GGCAGCCGAGGCCGCGGAAG	GCCGAGGCCGCGGAAG	GTTGAAGCGCAAACCACACGT	CACCCGTCTCGCACCGCCGAGGCCGCGGAAGGTTTGAGAGCTAAGCAGAAAGCTGCATAGCAAGTTCAAATAAGGCTAGTCCGTACACAACTTGAAAAAGTGGCAGCCGAGTCGGCTGCTTTTTTTTCAGCTCCATATTTAGCATGTCGCTATGTGTTCTGGGAAACTTGACCTAAGTGTAAAGTTGAGATTTCCTTCAGGTTTATATAGTTCTGTATGAGACCACTCTTTCCCGTTGAAGCGCAAACCACACGTGTTTGGAGACGGGTG
	EHMT2-P1P2-2	EHMT2	GcggcCGCCGAGGTGCGGAA	GCGCCGAGGTGCGGAA	GAACTGAAGAAGGCGATGCG	CACCCGTCTCGCACCGCGCCGAGGTGCGGAAGTTTGAGAGCTAAGCAGAAAGCTGCATAGCAAGTTCAAATAAGGCTAGTCCGTACACAACTTGAAAAAGTGGCAGCCGAGTCGGCTGCTTTTTTTTCAGCTCCATATTTAGCATGTCGCTATGTGTTCTGGGAAACTTGACCTAAGTGTAAAGTTGAGATTTCCTTCAGGTTTATATAGTTCTGTATGAGACCACTCTTTCCCGAACTGAAGAAGGCGATGCGGTTTGGAGACGGGTG
	EHMT2-P1P2-3	EHMT2	GGCGCCCGTCGCCCACTCAG	GCCGTCGCCCACTCAG	GATGGCGAAAAGACAGCCCAT	CACCCGTCTCGCACCGCCGTCGCCCACTCAGGTTTGAGAGCTAAGCAGAAAGCTGCATAGCAAGTTCAAATAAGGCTAGTCCGTACACAACTTGAAAAAGTGGCAGCCGAGTCGGCTGCTTTTTTTTCAGCTCCATATTTAGCATGTCGCTATGTGTTCTGGGAAACTTGACCTAAGTGTAAAGTTGAGATTTCCTTCAGGTTTATATAGTTCTGTATGAGACCACTCTTTCCCGATGGCGAAAAGACAGCCCATGTTTGGAGACGGGTG
	EID1-P1P2-1	EID1	GCTCGAGGAGGAAGGCCCAA	GAGGAGGAAGGCCCAA	GTGTTCTCAGAAACATCTTGT	CACCCGTCTCGCACCGAGGAGGAAGGCCCAAGTTTGAGAGCTAAGCAGAAAGCTGCATAGCAAGTTCAAATAAGGCTAGTCCGTACACAACTTGAAAAAGTGGCAGCCGAGTCGGCTGCTTTTTTTTCAGCTCCATATTTAGCATGTCGCTATGTGTTCTGGGAAACTTGACCTAAGTGTAAAGTTGAGATTTCCTTCAGGTTTATATAGTTCTGTATGAGACCACTCTTTCCCGTGTTCTCAGAAACATCTTGTGTTTGGAGACGGGTG
	EID1-P1P2-2	EID1	GCTTTTTCCTAGAGGTTGAG	GTTCCTAGAGGTTGAG	GAGCGGCTGATACTCTGTAGC	CACCCGTCTCGCACCGTTCCTAGAGGTTGAGGTTTGAGAGCTAAGCAGAAAGCTGCATAGCAAGTTCAAATAAGGCTAGTCCGTACACAACTTGAAAAAGTGGCAGCCGAGTCGGCTGCTTTTTTTTCAGCTCCATATTTAGCATGTCGCTATGTGTTCTGGGAAACTTGACCTAAGTGTAAAGTTGAGATTTCCTTCAGGTTTATATAGTTCTGTATGAGACCACTCTTTCCCGAGCGGCTGATACTCTGTAGCGTTTGGAGACGGGTG
	EID1-P1P2-3	EID1	GGGGGCCCAACAGCTCGAGG	GCCCAACAGCTCGAGG	GACTTCGAGAGCGAGGACGA	CACCCGTCTCGCACCGCCCAACAGCTCGAGGGTTTGAGAGCTAAGCAGAAAGCTGCATAGCAAGTTCAAATAAGGCTAGTCCGTACACAACTTGAAAAAGTGGCAGCCGAGTCGGCTGCTTTTTTTTCAGCTCCATATTTAGCATGTCGCTATGTGTTCTGGGAAACTTGACCTAAGTGTAAAGTTGAGATTTCCTTCAGGTTTATATAGTTCTGTATGAGACCACTCTTTCCCGACTTCGAGAGCGAGGACGAGTTTGGAGACGGGTG
	EIF4A1-P1P2-1	EIF4A1	GCACTCCGCCCTAGTTTCTA	GCCGCCCTAGTTTCTA	GAACTGGCGGATACCCTCCA	CACCCGTCTCGCACCGCCGCCCTAGTTTCTAGTTTGAGAGCTAAGCAGAAAGCTGCATAGCAAGTTCAAATAAGGCTAGTCCGTACACAACTTGAAAAAGTGGCAGCCGAGTCGGCTGCTTTTTTTTCAGCTCCATATTTAGCATGTCGCTATGTGTTCTGGGAAACTTGACCTAAGTGTAAAGTTGAGATTTCCTTCAGGTTTATATAGTTCTGTATGAGACCACTCTTTCCCGAACTGGCGGATACCCTCCAGTTTGGAGACGGGTG
	EIF4A1-P1P2-2	EIF4A1	GCGGGCCCGTCGGAAGGGGG	GCCCGTCGGAAGGGGG	GATGGCACTAGGAGACTACAT	CACCCGTCTCGCACCGCCCGTCGGAAGGGGGGTTTGAGAGCTAAGCAGAAAGCTGCATAGCAAGTTCAAATAAGGCTAGTCCGTACACAACTTGAAAAAGTGGCAGCCGAGTCGGCTGCTTTTTTTTCAGCTCCATATTTAGCATGTCGCTATGTGTTCTGGGAAACTTGACCTAAGTGTAAAGTTGAGATTTCCTTCAGGTTTATATAGTTCTGTATGAGACCACTCTTTCCCGATGGCACTAGGAGACTACATGTTTGGAGACGGGTG
	EIF4A1-P1P2-3	EIF4A1	GCCTTTCTTACCGGGAATCC	GTCTTACCGGGAATCC	GCTGCACCTCAGCACGCACGT	CACCCGTCTCGCACCGTCTTACCGGGAATCCGTTTGAGAGCTAAGCAGAAAGCTGCATAGCAAGTTCAAATAAGGCTAGTCCGTACACAACTTGAAAAAGTGGCAGCCGAGTCGGCTGCTTTTTTTTCAGCTCCATATTTAGCATGTCGCTATGTGTTCTGGGAAACTTGACCTAAGTGTAAAGTTGAGATTTCCTTCAGGTTTATATAGTTCTGTATGAGACCACTCTTTCCCGCTGCACCTCAGCACGCACGTGTTTGGAGACGGGTG
	EIF4A2-P1-1	EIF4A2	GGCATACCTGTTATAATCCG	GACCTGTTATAATCCG	GCAGATGAAATGTTGAGCCG	CACCCGTCTCGCACCGACCTGTTATAATCCGGTTTGAGAGCTAAGCAGAAAGCTGCATAGCAAGTTCAAATAAGGCTAGTCCGTACACAACTTGAAAAAGTGGCAGCCGAGTCGGCTGCTTTTTTTTCAGCTCCATATTTAGCATGTCGCTATGTGTTCTGGGAAACTTGACCTAAGTGTAAAGTTGAGATTTCCTTCAGGTTTATATAGTTCTGTATGAGACCACTCTTTCCCGCAGATGAAATGTTGAGCCGGTTTGGAGACGGGTG
	EIF4A2-P1-2	EIF4A2	GTGGCTCCGCGGATTATAAC	GTCCGCGGATTATAAC	GGTGTACCAACAACAATATG	CACCCGTCTCGCACCGTCCGCGGATTATAACGTTTGAGAGCTAAGCAGAAAGCTGCATAGCAAGTTCAAATAAGGCTAGTCCGTACACAACTTGAAAAAGTGGCAGCCGAGTCGGCTGCTTTTTTTTCAGCTCCATATTTAGCATGTCGCTATGTGTTCTGGGAAACTTGACCTAAGTGTAAAGTTGAGATTTCCTTCAGGTTTATATAGTTCTGTATGAGACCACTCTTTCCCGGTGTACCAACAACAATATGGTTTGGAGACGGGTG
	EIF4A2-P1-3	EIF4A2	GCGCCCGACTGAAAAGACAG	GCGACTGAAAAGACAG	GCGTAAGCATAGATGCCACGA	CACCCGTCTCGCACCGCGACTGAAAAGACAGGTTTGAGAGCTAAGCAGAAAGCTGCATAGCAAGTTCAAATAAGGCTAGTCCGTACACAACTTGAAAAAGTGGCAGCCGAGTCGGCTGCTTTTTTTTCAGCTCCATATTTAGCATGTCGCTATGTGTTCTGGGAAACTTGACCTAAGTGTAAAGTTGAGATTTCCTTCAGGTTTATATAGTTCTGTATGAGACCACTCTTTCCCGCGTAAGCATAGATGCCACGAGTTTGGAGACGGGTG
	EIF4A2-P2-1	EIF4A2	GCAGTTGGAGATTGAGTTCA	GTGGAGATTGAGTTCA	GCAGATGAAATGTTGAGCCG	CACCCGTCTCGCACCGTGGAGATTGAGTTCAGTTTGAGAGCTAAGCAGAAAGCTGCATAGCAAGTTCAAATAAGGCTAGTCCGTACACAACTTGAAAAAGTGGCAGCCGAGTCGGCTGCTTTTTTTTCAGCTCCATATTTAGCATGTCGCTATGTGTTCTGGGAAACTTGACCTAAGTGTAAAGTTGAGATTTCCTTCAGGTTTATATAGTTCTGTATGAGACCACTCTTTCCCGCAGATGAAATGTTGAGCCGGTTTGGAGACGGGTG
	EIF4A2-P2-2	EIF4A2	GTATGCAGGTATGGTTTGTA	GCAGGTATGGTTTGTA	GGTGTACCAACAACAATATG	CACCCGTCTCGCACCGCAGGTATGGTTTGTAGTTTGAGAGCTAAGCAGAAAGCTGCATAGCAAGTTCAAATAAGGCTAGTCCGTACACAACTTGAAAAAGTGGCAGCCGAGTCGGCTGCTTTTTTTTCAGCTCCATATTTAGCATGTCGCTATGTGTTCTGGGAAACTTGACCTAAGTGTAAAGTTGAGATTTCCTTCAGGTTTATATAGTTCTGTATGAGACCACTCTTTCCCGGTGTACCAACAACAATATGGTTTGGAGACGGGTG
	EIF4A2-P2-3	EIF4A2	GTACATCCAAGAGAGCGCTT	GTCCAAGAGAGCGCTT	GCGTAAGCATAGATGCCACGA	CACCCGTCTCGCACCGTCCAAGAGAGCGCTTGTTTGAGAGCTAAGCAGAAAGCTGCATAGCAAGTTCAAATAAGGCTAGTCCGTACACAACTTGAAAAAGTGGCAGCCGAGTCGGCTGCTTTTTTTTCAGCTCCATATTTAGCATGTCGCTATGTGTTCTGGGAAACTTGACCTAAGTGTAAAGTTGAGATTTCCTTCAGGTTTATATAGTTCTGTATGAGACCACTCTTTCCCGCGTAAGCATAGATGCCACGAGTTTGGAGACGGGTG
Essential	EIF4A3-P1P2-1	EIF4A3	GGAGCCCGAGGTCGCCATCG	GCCGAGGTCGCCATCG	GAAGATGACCGCCTGAGTGA	CACCCGTCTCGCACCGCCGAGGTCGCCATCGGTTTGAGAGCTAAGCAGAAAGCTGCATAGCAAGTTCAAATAAGGCTAGTCCGTACACAACTTGAAAAAGTGGCAGCCGAGTCGGCTGCTTTTTTTTCAGCTCCATATTTAGCATGTCGCTATGTGTTCTGGGAAACTTGACCTAAGTGTAAAGTTGAGATTTCCTTCAGGTTTATATAGTTCTGTATGAGACCACTCTTTCCCGAAGATGACCGCCTGAGTGAGTTTGGAGACGGGTG
Essential	EIF4A3-P1P2-2	EIF4A3	GTACTTAAGGCGTCTGTTCT	GTAAGGCGTCTGTTCT	GCGACACACTGACCATCACTC	CACCCGTCTCGCACCGTAAGGCGTCTGTTCTGTTTGAGAGCTAAGCAGAAAGCTGCATAGCAAGTTCAAATAAGGCTAGTCCGTACACAACTTGAAAAAGTGGCAGCCGAGTCGGCTGCTTTTTTTTCAGCTCCATATTTAGCATGTCGCTATGTGTTCTGGGAAACTTGACCTAAGTGTAAAGTTGAGATTTCCTTCAGGTTTATATAGTTCTGTATGAGACCACTCTTTCCCGCGACACACTGACCATCACTCGTTTGGAGACGGGTG
Essential	EIF4A3-P1P2-3	EIF4A3	GAGGCGTCTGTTCTcggcag	GTCTGTTCTcggcag	GACACGTGCTATCAAAATGT	CACCCGTCTCGCACCGTCTGTTCTcggcagGTTTGAGAGCTAAGCAGAAAGCTGCATAGCAAGTTCAAATAAGGCTAGTCCGTACACAACTTGAAAAAGTGGCAGCCGAGTCGGCTGCTTTTTTTTCAGCTCCATATTTAGCATGTCGCTATGTGTTCTGGGAAACTTGACCTAAGTGTAAAGTTGAGATTTCCTTCAGGTTTATATAGTTCTGTATGAGACCACTCTTTCCCGACACGTGCTATCAAAATGTGTTTGGAGACGGGTG
	ELP2-P1P2-1	ELP2	GTGACCAGTTGGCGACATGG	GCAGTTGGCGACATGG	GAAGAGAAAAGACCAATCAC	CACCCGTCTCGCACCGCAGTTGGCGACATGGGTTTGAGAGCTAAGCAGAAAGCTGCATAGCAAGTTCAAATAAGGCTAGTCCGTACACAACTTGAAAAAGTGGCAGCCGAGTCGGCTGCTTTTTTTTCAGCTCCATATTTAGCATGTCGCTATGTGTTCTGGGAAACTTGACCTAAGTGTAAAGTTGAGATTTCCTTCAGGTTTATATAGTTCTGTATGAGACCACTCTTTCCCGAAGAGAAAAGACCAATCACGTTTGGAGACGGGTG
	ELP2-P1P2-2	ELP2	GCCCTCGGAGCGGAACTACT	GCGGAGCGGAACTACT	GCAGGGGGTCATAGAGCACCA	CACCCGTCTCGCACCGCGGAGCGGAACTACTGTTTGAGAGCTAAGCAGAAAGCTGCATAGCAAGTTCAAATAAGGCTAGTCCGTACACAACTTGAAAAAGTGGCAGCCGAGTCGGCTGCTTTTTTTTCAGCTCCATATTTAGCATGTCGCTATGTGTTCTGGGAAACTTGACCTAAGTGTAAAGTTGAGATTTCCTTCAGGTTTATATAGTTCTGTATGAGACCACTCTTTCCCGCAGGGGGTCATAGAGCACCAGTTTGGAGACGGGTG
	ELP2-P1P2-3	ELP2	GCCAGCCGAGGGCCAGACGG	GCCGAGGGCCAGACGG	GAAGCAGATAATAATCTCAC	CACCCGTCTCGCACCGCCGAGGGCCAGACGGGTTTGAGAGCTAAGCAGAAAGCTGCATAGCAAGTTCAAATAAGGCTAGTCCGTACACAACTTGAAAAAGTGGCAGCCGAGTCGGCTGCTTTTTTTTCAGCTCCATATTTAGCATGTCGCTATGTGTTCTGGGAAACTTGACCTAAGTGTAAAGTTGAGATTTCCTTCAGGTTTATATAGTTCTGTATGAGACCACTCTTTCCCGAAGCAGATAATAATCTCACGTTTGGAGACGGGTG
	ELP3-P1P2-1	ELP3	GCTACGGCGGCGCAGAAATG	GGCGGCGCAGAAATG	GGCACGGATAGCTCTCATGG	CACCCGTCTCGCACCGGCGGCGCAGAAATGGTTTGAGAGCTAAGCAGAAAGCTGCATAGCAAGTTCAAATAAGGCTAGTCCGTACACAACTTGAAAAAGTGGCAGCCGAGTCGGCTGCTTTTTTTTCAGCTCCATATTTAGCATGTCGCTATGTGTTCTGGGAAACTTGACCTAAGTGTAAAGTTGAGATTTCCTTCAGGTTTATATAGTTCTGTATGAGACCACTCTTTCCCGGCACGGATAGCTCTCATGGGTTTGGAGACGGGTG
	ELP3-P1P2-2	ELP3	GATCTCTGGTGGCTCTGCTA	GCTGGTGGCTCTGCTA	GCTGAAACTCTATCCTACCC	CACCCGTCTCGCACCGCTGGTGGCTCTGCTAGTTTGAGAGCTAAGCAGAAAGCTGCATAGCAAGTTCAAATAAGGCTAGTCCGTACACAACTTGAAAAAGTGGCAGCCGAGTCGGCTGCTTTTTTTTCAGCTCCATATTTAGCATGTCGCTATGTGTTCTGGGAAACTTGACCTAAGTGTAAAGTTGAGATTTCCTTCAGGTTTATATAGTTCTGTATGAGACCACTCTTTCCCGCTGAAACTCTATCCTACCCGTTTGGAGACGGGTG
	ELP3-P1P2-3	ELP3	GTCTGGTGGCTCTGCTACGG	GTGGCTCTGCTACGG	GAATAGCTAGAGAAGAACAT	CACCCGTCTCGCACCGTGGCTCTGCTACGGGTTTGAGAGCTAAGCAGAAAGCTGCATAGCAAGTTCAAATAAGGCTAGTCCGTACACAACTTGAAAAAGTGGCAGCCGAGTCGGCTGCTTTTTTTTCAGCTCCATATTTAGCATGTCGCTATGTGTTCTGGGAAACTTGACCTAAGTGTAAAGTTGAGATTTCCTTCAGGTTTATATAGTTCTGTATGAGACCACTCTTTCCCGAATAGCTAGAGAAGAACATGTTTGGAGACGGGTG
	ELP4-P1P2-1	ELP4	GGTAGTGTTGCCGCGAGTAC	GTGTTGCCGCGAGTAC	GATGATGCAGGCTGAAAGAG	CACCCGTCTCGCACCGTGTTGCCGCGAGTACGTTTGAGAGCTAAGCAGAAAGCTGCATAGCAAGTTCAAATAAGGCTAGTCCGTACACAACTTGAAAAAGTGGCAGCCGAGTCGGCTGCTTTTTTTTCAGCTCCATATTTAGCATGTCGCTATGTGTTCTGGGAAACTTGACCTAAGTGTAAAGTTGAGATTTCCTTCAGGTTTATATAGTTCTGTATGAGACCACTCTTTCCCGATGATGCAGGCTGAAAGAGGTTTGGAGACGGGTG
	ELP4-P1P2-2	ELP4	GGACGGTCGCGTGCCCGCAA	GTCGCGTGCCCGCAA	GAAGGAAGCTATTCACCATTG	CACCCGTCTCGCACCGTCGCGTGCCCGCAAGTTTGAGAGCTAAGCAGAAAGCTGCATAGCAAGTTCAAATAAGGCTAGTCCGTACACAACTTGAAAAAGTGGCAGCCGAGTCGGCTGCTTTTTTTTCAGCTCCATATTTAGCATGTCGCTATGTGTTCTGGGAAACTTGACCTAAGTGTAAAGTTGAGATTTCCTTCAGGTTTATATAGTTCTGTATGAGACCACTCTTTCCCGAAGGAAGCTATTCACCATTGGTTTGGAGACGGGTG
	ELP4-P1P2-3	ELP4	GACTGGAGGCTCTAAGATGG	GAGGCTCTAAGATGG	GCCGCAATGGACACCAGTCGA	CACCCGTCTCGCACCGAGGCTCTAAGATGGGTTTGAGAGCTAAGCAGAAAGCTGCATAGCAAGTTCAAATAAGGCTAGTCCGTACACAACTTGAAAAAGTGGCAGCCGAGTCGGCTGCTTTTTTTTCAGCTCCATATTTAGCATGTCGCTATGTGTTCTGGGAAACTTGACCTAAGTGTAAAGTTGAGATTTCCTTCAGGTTTATATAGTTCTGTATGAGACCACTCTTTCCCGCCGCAATGGACACCAGTCGAGTTTGGAGACGGGTG
	EMG1-P1P2-1	EMG1	GCCTCGTGAACGAAGCGGTG	GTGAACGAAGCGGTG	GGGGCAGGAAACAAGATCGG	CACCCGTCTCGCACCGTGAACGAAGCGGTGGTTTGAGAGCTAAGCAGAAAGCTGCATAGCAAGTTCAAATAAGGCTAGTCCGTACACAACTTGAAAAAGTGGCAGCCGAGTCGGCTGCTTTTTTTTCAGCTCCATATTTAGCATGTCGCTATGTGTTCTGGGAAACTTGACCTAAGTGTAAAGTTGAGATTTCCTTCAGGTTTATATAGTTCTGTATGAGACCACTCTTTCCCGGGGCAGGAAACAAGATCGGGTTTGGAGACGGGTG
	EMG1-P1P2-2	EMG1	GCCCAAGCGGCCCCGACTAG	GAGCGGCCCCGACTAG	GAACCGAGCTGGCTTGCTAC	CACCCGTCTCGCACCGAGCGGCCCCGACTAGGTTTGAGAGCTAAGCAGAAAGCTGCATAGCAAGTTCAAATAAGGCTAGTCCGTACACAACTTGAAAAAGTGGCAGCCGAGTCGGCTGCTTTTTTTTCAGCTCCATATTTAGCATGTCGCTATGTGTTCTGGGAAACTTGACCTAAGTGTAAAGTTGAGATTTCCTTCAGGTTTATATAGTTCTGTATGAGACCACTCTTTCCCGAACCGAGCTGGCTTGCTACGTTTGGAGACGGGTG
	EMG1-P1P2-3	EMG1	GTCAAGCCTCGTGAACGAAG	GCCTCGTGAACGAAG	GAAACAAGATCGGAGGCCGT	CACCCGTCTCGCACCGCCTCGTGAACGAAGGTTTGAGAGCTAAGCAGAAAGCTGCATAGCAAGTTCAAATAAGGCTAGTCCGTACACAACTTGAAAAAGTGGCAGCCGAGTCGGCTGCTTTTTTTTCAGCTCCATATTTAGCATGTCGCTATGTGTTCTGGGAAACTTGACCTAAGTGTAAAGTTGAGATTTCCTTCAGGTTTATATAGTTCTGTATGAGACCACTCTTTCCCGAAACAAGATCGGAGGCCGTGTTTGGAGACGGGTG
	ENY2-P1P2-1	ENY2	GTAGGTGCCCGAGCTACTGA	GTGCCCGAGCTACTGA	GAGAGCTAAATTAATTGAATG	CACCCGTCTCGCACCGTGCCCGAGCTACTGAGTTTGAGAGCTAAGCAGAAAGCTGCATAGCAAGTTCAAATAAGGCTAGTCCGTACACAACTTGAAAAAGTGGCAGCCGAGTCGGCTGCTTTTTTTTCAGCTCCATATTTAGCATGTCGCTATGTGTTCTGGGAAACTTGACCTAAGTGTAAAGTTGAGATTTCCTTCAGGTTTATATAGTTCTGTATGAGACCACTCTTTCCCGAGAGCTAAATTAATTGAATGGTTTGGAGACGGGTG
	ENY2-P1P2-2	ENY2	GCGTTACCTACCACACTCTT	GACCTACCACACTCTT	GTGGCTGGAAGGATCAGTTGA	CACCCGTCTCGCACCGACCTACCACACTCTTGTTTGAGAGCTAAGCAGAAAGCTGCATAGCAAGTTCAAATAAGGCTAGTCCGTACACAACTTGAAAAAGTGGCAGCCGAGTCGGCTGCTTTTTTTTCAGCTCCATATTTAGCATGTCGCTATGTGTTCTGGGAAACTTGACCTAAGTGTAAAGTTGAGATTTCCTTCAGGTTTATATAGTTCTGTATGAGACCACTCTTTCCCGTGGCTGGAAGGATCAGTTGAGTTTGGAGACGGGTG
	ENY2-P1P2-3	ENY2	GCTTAGACCCTCAGTAGCTC	GACCCTCAGTAGCTC	GCAGTTGAAGGCACACTGTAA	CACCCGTCTCGCACCGACCCTCAGTAGCTCGTTTGAGAGCTAAGCAGAAAGCTGCATAGCAAGTTCAAATAAGGCTAGTCCGTACACAACTTGAAAAAGTGGCAGCCGAGTCGGCTGCTTTTTTTTCAGCTCCATATTTAGCATGTCGCTATGTGTTCTGGGAAACTTGACCTAAGTGTAAAGTTGAGATTTCCTTCAGGTTTATATAGTTCTGTATGAGACCACTCTTTCCCGCAGTTGAAGGCACACTGTAAGTTTGGAGACGGGTG
	EP300-P1P2-1	EP300	GCTAGCCTGTAAGGAGGATT	GCCTGTAAGGAGGATT	GGAAGAAATGAACACTATCG	CACCCGTCTCGCACCGCCTGTAAGGAGGATTGTTTGAGAGCTAAGCAGAAAGCTGCATAGCAAGTTCAAATAAGGCTAGTCCGTACACAACTTGAAAAAGTGGCAGCCGAGTCGGCTGCTTTTTTTTCAGCTCCATATTTAGCATGTCGCTATGTGTTCTGGGAAACTTGACCTAAGTGTAAAGTTGAGATTTCCTTCAGGTTTATATAGTTCTGTATGAGACCACTCTTTCCCGGAAGAAATGAACACTATCGGTTTGGAGACGGGTG
	EP300-P1P2-2	EP300	GCTACCGCTAGCCTGTAAGG	GCGCTAGCCTGTAAGG	GACCATCCATCAGATCGCAG	CACCCGTCTCGCACCGCGCTAGCCTGTAAGGGTTTGAGAGCTAAGCAGAAAGCTGCATAGCAAGTTCAAATAAGGCTAGTCCGTACACAACTTGAAAAAGTGGCAGCCGAGTCGGCTGCTTTTTTTTCAGCTCCATATTTAGCATGTCGCTATGTGTTCTGGGAAACTTGACCTAAGTGTAAAGTTGAGATTTCCTTCAGGTTTATATAGTTCTGTATGAGACCACTCTTTCCCGACCATCCATCAGATCGCAGGTTTGGAGACGGGTG
	EP300-P1P2-3	EP300	GAGAGAGAGCGGGCGAGAGT	GAGAGCGGGCGAGAGT	GTAATGGTAGAAAGATCCATG	CACCCGTCTCGCACCGAGAGCGGGCGAGAGTGTTTGAGAGCTAAGCAGAAAGCTGCATAGCAAGTTCAAATAAGGCTAGTCCGTACACAACTTGAAAAAGTGGCAGCCGAGTCGGCTGCTTTTTTTTCAGCTCCATATTTAGCATGTCGCTATGTGTTCTGGGAAACTTGACCTAAGTGTAAAGTTGAGATTTCCTTCAGGTTTATATAGTTCTGTATGAGACCACTCTTTCCCGTAATGGTAGAAAGATCCATGGTTTGGAGACGGGTG
	EP400-P1P2-1	EP400	GACGGCAGCGTCCAGGGTCC	GCAGCGTCCAGGGTCC	GACCTGATGAAGCTGTACGA	CACCCGTCTCGCACCGCAGCGTCCAGGGTCCGTTTGAGAGCTAAGCAGAAAGCTGCATAGCAAGTTCAAATAAGGCTAGTCCGTACACAACTTGAAAAAGTGGCAGCCGAGTCGGCTGCTTTTTTTTCAGCTCCATATTTAGCATGTCGCTATGTGTTCTGGGAAACTTGACCTAAGTGTAAAGTTGAGATTTCCTTCAGGTTTATATAGTTCTGTATGAGACCACTCTTTCCCGACCTGATGAAGCTGTACGAGTTTGGAGACGGGTG
	EP400-P1P2-2	EP400	GTGAGGCCCAGGGTAAGTGA	GCCCAGGGTAAGTGA	GTCATTGTCATAAAACACGA	CACCCGTCTCGCACCGCCCAGGGTAAGTGAGTTTGAGAGCTAAGCAGAAAGCTGCATAGCAAGTTCAAATAAGGCTAGTCCGTACACAACTTGAAAAAGTGGCAGCCGAGTCGGCTGCTTTTTTTTCAGCTCCATATTTAGCATGTCGCTATGTGTTCTGGGAAACTTGACCTAAGTGTAAAGTTGAGATTTCCTTCAGGTTTATATAGTTCTGTATGAGACCACTCTTTCCCGTCATTGTCATAAAACACGAGTTTGGAGACGGGTG
	EP400-P1P2-3	EP400	GCGCTCCGGCCGCGTCAGGA	GCCGGCCGCGTCAGGA	GATACCGCGGAAACTCATGG	CACCCGTCTCGCACCGCCGGCCGCGTCAGGAGTTTGAGAGCTAAGCAGAAAGCTGCATAGCAAGTTCAAATAAGGCTAGTCCGTACACAACTTGAAAAAGTGGCAGCCGAGTCGGCTGCTTTTTTTTCAGCTCCATATTTAGCATGTCGCTATGTGTTCTGGGAAACTTGACCTAAGTGTAAAGTTGAGATTTCCTTCAGGTTTATATAGTTCTGTATGAGACCACTCTTTCCCGATACCGCGGAAACTCATGGGTTTGGAGACGGGTG
	EPC1-P1P2-1	EPC1	GCGCTGCGCGATGCAGTGTG	GCGCGATGCAGTGTG	GCAAATCCAATACACCTTTG	CACCCGTCTCGCACCGCGCGATGCAGTGTGGTTTGAGAGCTAAGCAGAAAGCTGCATAGCAAGTTCAAATAAGGCTAGTCCGTACACAACTTGAAAAAGTGGCAGCCGAGTCGGCTGCTTTTTTTTCAGCTCCATATTTAGCATGTCGCTATGTGTTCTGGGAAACTTGACCTAAGTGTAAAGTTGAGATTTCCTTCAGGTTTATATAGTTCTGTATGAGACCACTCTTTCCCGCAAATCCAATACACCTTTGGTTTGGAGACGGGTG
	EPC1-P1P2-2	EPC1	GCGCGATGCAGTGTGGGGAA	GATGCAGTGTGGGGAA	GAGAGCTATTGCACTTAACAC	CACCCGTCTCGCACCGATGCAGTGTGGGGAAGTTTGAGAGCTAAGCAGAAAGCTGCATAGCAAGTTCAAATAAGGCTAGTCCGTACACAACTTGAAAAAGTGGCAGCCGAGTCGGCTGCTTTTTTTTCAGCTCCATATTTAGCATGTCGCTATGTGTTCTGGGAAACTTGACCTAAGTGTAAAGTTGAGATTTCCTTCAGGTTTATATAGTTCTGTATGAGACCACTCTTTCCCGAGAGCTATTGCACTTAACACGTTTGGAGACGGGTG
	EPC1-P1P2-3	EPC1	GTAACACCAGCCGGGAGGGT	GACCAGCCGGGAGGGT	GAACAGGAACAGCACAACCT	CACCCGTCTCGCACCGACCAGCCGGGAGGGTGTTTGAGAGCTAAGCAGAAAGCTGCATAGCAAGTTCAAATAAGGCTAGTCCGTACACAACTTGAAAAAGTGGCAGCCGAGTCGGCTGCTTTTTTTTCAGCTCCATATTTAGCATGTCGCTATGTGTTCTGGGAAACTTGACCTAAGTGTAAAGTTGAGATTTCCTTCAGGTTTATATAGTTCTGTATGAGACCACTCTTTCCCGAACAGGAACAGCACAACCTGTTTGGAGACGGGTG
	EPC2-P1P2-1	EPC2	GcgcccgggcTGTTCCTGTA	GcgggcTGTTCCTGTA	GATGTATAGGATTTGCAAGG	CACCCGTCTCGCACCGcgggcTGTTCCTGTAGTTTGAGAGCTAAGCAGAAAGCTGCATAGCAAGTTCAAATAAGGCTAGTCCGTACACAACTTGAAAAAGTGGCAGCCGAGTCGGCTGCTTTTTTTTCAGCTCCATATTTAGCATGTCGCTATGTGTTCTGGGAAACTTGACCTAAGTGTAAAGTTGAGATTTCCTTCAGGTTTATATAGTTCTGTATGAGACCACTCTTTCCCGATGTATAGGATTTGCAAGGGTTTGGAGACGGGTG
	EPC2-P1P2-2	EPC2	GGAAGGAGGAGGAATCGGTA	GAGGAGGAATCGGTA	GAAGCCGCTGCCTATCTACCG	CACCCGTCTCGCACCGAGGAGGAATCGGTAGTTTGAGAGCTAAGCAGAAAGCTGCATAGCAAGTTCAAATAAGGCTAGTCCGTACACAACTTGAAAAAGTGGCAGCCGAGTCGGCTGCTTTTTTTTCAGCTCCATATTTAGCATGTCGCTATGTGTTCTGGGAAACTTGACCTAAGTGTAAAGTTGAGATTTCCTTCAGGTTTATATAGTTCTGTATGAGACCACTCTTTCCCGAAGCCGCTGCCTATCTACCGGTTTGGAGACGGGTG
	EPC2-P1P2-3	EPC2	GCGCAGGGAGCGGATCGGGC	GGGAGCGGATCGGGC	GCTGGATGATAAAGCCATAT	CACCCGTCTCGCACCGGGAGCGGATCGGGCGTTTGAGAGCTAAGCAGAAAGCTGCATAGCAAGTTCAAATAAGGCTAGTCCGTACACAACTTGAAAAAGTGGCAGCCGAGTCGGCTGCTTTTTTTTCAGCTCCATATTTAGCATGTCGCTATGTGTTCTGGGAAACTTGACCTAAGTGTAAAGTTGAGATTTCCTTCAGGTTTATATAGTTCTGTATGAGACCACTCTTTCCCGCTGGATGATAAAGCCATATGTTTGGAGACGGGTG
	ERCC2-P1P2-1	ERCC2	GGGGAGCAGCAGTGATAGCG	GCAGCAGTGATAGCG	GTAGCTATAAACCACCACAT	CACCCGTCTCGCACCGCAGCAGTGATAGCGGTTTGAGAGCTAAGCAGAAAGCTGCATAGCAAGTTCAAATAAGGCTAGTCCGTACACAACTTGAAAAAGTGGCAGCCGAGTCGGCTGCTTTTTTTTCAGCTCCATATTTAGCATGTCGCTATGTGTTCTGGGAAACTTGACCTAAGTGTAAAGTTGAGATTTCCTTCAGGTTTATATAGTTCTGTATGAGACCACTCTTTCCCGTAGCTATAAACCACCACATGTTTGGAGACGGGTG
	ERCC2-P1P2-2	ERCC2	GGGTCGTCGAGCCCAGAGAA	GTCGAGCCCAGAGAA	GTACTGCGCCCGCACATAGG	CACCCGTCTCGCACCGTCGAGCCCAGAGAAGTTTGAGAGCTAAGCAGAAAGCTGCATAGCAAGTTCAAATAAGGCTAGTCCGTACACAACTTGAAAAAGTGGCAGCCGAGTCGGCTGCTTTTTTTTCAGCTCCATATTTAGCATGTCGCTATGTGTTCTGGGAAACTTGACCTAAGTGTAAAGTTGAGATTTCCTTCAGGTTTATATAGTTCTGTATGAGACCACTCTTTCCCGTACTGCGCCCGCACATAGGGTTTGGAGACGGGTG
	ERCC2-P1P2-3	ERCC2	GCGGCGCCATGAAGTGAGAA	GCCATGAAGTGAGAA	GATCCTGCATGCCAATGTGG	CACCCGTCTCGCACCGCCATGAAGTGAGAAGTTTGAGAGCTAAGCAGAAAGCTGCATAGCAAGTTCAAATAAGGCTAGTCCGTACACAACTTGAAAAAGTGGCAGCCGAGTCGGCTGCTTTTTTTTCAGCTCCATATTTAGCATGTCGCTATGTGTTCTGGGAAACTTGACCTAAGTGTAAAGTTGAGATTTCCTTCAGGTTTATATAGTTCTGTATGAGACCACTCTTTCCCGATCCTGCATGCCAATGTGGGTTTGGAGACGGGTG
	ERCC3-P1P2-1	ERCC3	GCCCAAAGGCCTGTCCCAAC	GAAGGCCTGTCCCAAC	GATGCTGGATTACATCAGGG	CACCCGTCTCGCACCGAAGGCCTGTCCCAACGTTTGAGAGCTAAGCAGAAAGCTGCATAGCAAGTTCAAATAAGGCTAGTCCGTACACAACTTGAAAAAGTGGCAGCCGAGTCGGCTGCTTTTTTTTCAGCTCCATATTTAGCATGTCGCTATGTGTTCTGGGAAACTTGACCTAAGTGTAAAGTTGAGATTTCCTTCAGGTTTATATAGTTCTGTATGAGACCACTCTTTCCCGATGCTGGATTACATCAGGGGTTTGGAGACGGGTG
	ERCC3-P1P2-2	ERCC3	GGTGGACAACAGGGAGCTTC	GACAACAGGGAGCTTC	GAGTCAAACCCAGCTTACAGT	CACCCGTCTCGCACCGACAACAGGGAGCTTCGTTTGAGAGCTAAGCAGAAAGCTGCATAGCAAGTTCAAATAAGGCTAGTCCGTACACAACTTGAAAAAGTGGCAGCCGAGTCGGCTGCTTTTTTTTCAGCTCCATATTTAGCATGTCGCTATGTGTTCTGGGAAACTTGACCTAAGTGTAAAGTTGAGATTTCCTTCAGGTTTATATAGTTCTGTATGAGACCACTCTTTCCCGAGTCAAACCCAGCTTACAGTGTTTGGAGACGGGTG
	ERCC3-P1P2-3	ERCC3	GCGCTCCCACAGGCCCGCCG	GCCCACAGGCCCGCCG	GAGGGCATGCTTACCACCCAG	CACCCGTCTCGCACCGCCCACAGGCCCGCCGGTTTGAGAGCTAAGCAGAAAGCTGCATAGCAAGTTCAAATAAGGCTAGTCCGTACACAACTTGAAAAAGTGGCAGCCGAGTCGGCTGCTTTTTTTTCAGCTCCATATTTAGCATGTCGCTATGTGTTCTGGGAAACTTGACCTAAGTGTAAAGTTGAGATTTCCTTCAGGTTTATATAGTTCTGTATGAGACCACTCTTTCCCGAGGGCATGCTTACCACCCAGGTTTGGAGACGGGTG
	ERCC5-P1P2-1	ERCC5	GAGTGGGGGACGGCACTAAT	GGGGACGGCACTAAT	GAGCGCTGGAAGGGAAGATCC	CACCCGTCTCGCACCGGGGACGGCACTAATGTTTGAGAGCTAAGCAGAAAGCTGCATAGCAAGTTCAAATAAGGCTAGTCCGTACACAACTTGAAAAAGTGGCAGCCGAGTCGGCTGCTTTTTTTTCAGCTCCATATTTAGCATGTCGCTATGTGTTCTGGGAAACTTGACCTAAGTGTAAAGTTGAGATTTCCTTCAGGTTTATATAGTTCTGTATGAGACCACTCTTTCCCGAGCGCTGGAAGGGAAGATCCGTTTGGAGACGGGTG
	ERCC5-P1P2-2	ERCC5	GGTCCCCCACTGGAAAACCG	GCCCACTGGAAAACCG	GAAGGGAAGATCCTGGCTGT	CACCCGTCTCGCACCGCCCACTGGAAAACCGGTTTGAGAGCTAAGCAGAAAGCTGCATAGCAAGTTCAAATAAGGCTAGTCCGTACACAACTTGAAAAAGTGGCAGCCGAGTCGGCTGCTTTTTTTTCAGCTCCATATTTAGCATGTCGCTATGTGTTCTGGGAAACTTGACCTAAGTGTAAAGTTGAGATTTCCTTCAGGTTTATATAGTTCTGTATGAGACCACTCTTTCCCGAAGGGAAGATCCTGGCTGTGTTTGGAGACGGGTG
	ERCC5-P1P2-3	ERCC5	GGGACGCAGCCGCCTCATGG	GCAGCCGCCTCATGG	GAGCTGCTGGAGTGCTCCGGG	CACCCGTCTCGCACCGCAGCCGCCTCATGGGTTTGAGAGCTAAGCAGAAAGCTGCATAGCAAGTTCAAATAAGGCTAGTCCGTACACAACTTGAAAAAGTGGCAGCCGAGTCGGCTGCTTTTTTTTCAGCTCCATATTTAGCATGTCGCTATGTGTTCTGGGAAACTTGACCTAAGTGTAAAGTTGAGATTTCCTTCAGGTTTATATAGTTCTGTATGAGACCACTCTTTCCCGAGCTGCTGGAGTGCTCCGGGGTTTGGAGACGGGTG
	ERCC6-P1P2-1	ERCC6	GGTCGAGCTGGGTTCCAAGG	GAGCTGGGTTCCAAGG	GAGAATTGCCACTCTGAACGG	CACCCGTCTCGCACCGAGCTGGGTTCCAAGGGTTTGAGAGCTAAGCAGAAAGCTGCATAGCAAGTTCAAATAAGGCTAGTCCGTACACAACTTGAAAAAGTGGCAGCCGAGTCGGCTGCTTTTTTTTCAGCTCCATATTTAGCATGTCGCTATGTGTTCTGGGAAACTTGACCTAAGTGTAAAGTTGAGATTTCCTTCAGGTTTATATAGTTCTGTATGAGACCACTCTTTCCCGAGAATTGCCACTCTGAACGGGTTTGGAGACGGGTG
	ERCC6-P1P2-2	ERCC6	GCCCGTCGAGCTGGGTTCCA	GTCGAGCTGGGTTCCA	GAGAGCGACCACAGCTCTCGG	CACCCGTCTCGCACCGTCGAGCTGGGTTCCAGTTTGAGAGCTAAGCAGAAAGCTGCATAGCAAGTTCAAATAAGGCTAGTCCGTACACAACTTGAAAAAGTGGCAGCCGAGTCGGCTGCTTTTTTTTCAGCTCCATATTTAGCATGTCGCTATGTGTTCTGGGAAACTTGACCTAAGTGTAAAGTTGAGATTTCCTTCAGGTTTATATAGTTCTGTATGAGACCACTCTTTCCCGAGAGCGACCACAGCTCTCGGGTTTGGAGACGGGTG
	ERCC6-P1P2-3	ERCC6	GTGGGTTCCAAGGCGGCTGG	GTTCCAAGGCGGCTGG	GGTACCAGCAGACAGGTGTT	CACCCGTCTCGCACCGTTCCAAGGCGGCTGGGTTTGAGAGCTAAGCAGAAAGCTGCATAGCAAGTTCAAATAAGGCTAGTCCGTACACAACTTGAAAAAGTGGCAGCCGAGTCGGCTGCTTTTTTTTCAGCTCCATATTTAGCATGTCGCTATGTGTTCTGGGAAACTTGACCTAAGTGTAAAGTTGAGATTTCCTTCAGGTTTATATAGTTCTGTATGAGACCACTCTTTCCCGGTACCAGCAGACAGGTGTTGTTTGGAGACGGGTG
	ERCC6L-P1P2-1	ERCC6L	GGTTAGCTAGACCCGCCCAG	GCTAGACCCGCCCAG	GAGATGAGGGACATCAAACTC	CACCCGTCTCGCACCGCTAGACCCGCCCAGGTTTGAGAGCTAAGCAGAAAGCTGCATAGCAAGTTCAAATAAGGCTAGTCCGTACACAACTTGAAAAAGTGGCAGCCGAGTCGGCTGCTTTTTTTTCAGCTCCATATTTAGCATGTCGCTATGTGTTCTGGGAAACTTGACCTAAGTGTAAAGTTGAGATTTCCTTCAGGTTTATATAGTTCTGTATGAGACCACTCTTTCCCGAGATGAGGGACATCAAACTCGTTTGGAGACGGGTG
	ERCC6L-P1P2-2	ERCC6L	GGAGGCATCCCGAAGGTTTC	GCATCCCGAAGGTTTC	GAGAGTGTGGAAAAATCCAGG	CACCCGTCTCGCACCGCATCCCGAAGGTTTCGTTTGAGAGCTAAGCAGAAAGCTGCATAGCAAGTTCAAATAAGGCTAGTCCGTACACAACTTGAAAAAGTGGCAGCCGAGTCGGCTGCTTTTTTTTCAGCTCCATATTTAGCATGTCGCTATGTGTTCTGGGAAACTTGACCTAAGTGTAAAGTTGAGATTTCCTTCAGGTTTATATAGTTCTGTATGAGACCACTCTTTCCCGAGAGTGTGGAAAAATCCAGGGTTTGGAGACGGGTG
	ERCC6L-P1P2-3	ERCC6L	Ggagcttggagcttagagtt	Gttggagcttagagtt	GAAAAAGTCAAGCAACCCAG	CACCCGTCTCGCACCGttggagcttagagttGTTTGAGAGCTAAGCAGAAAGCTGCATAGCAAGTTCAAATAAGGCTAGTCCGTACACAACTTGAAAAAGTGGCAGCCGAGTCGGCTGCTTTTTTTTCAGCTCCATATTTAGCATGTCGCTATGTGTTCTGGGAAACTTGACCTAAGTGTAAAGTTGAGATTTCCTTCAGGTTTATATAGTTCTGTATGAGACCACTCTTTCCCGAAAAAGTCAAGCAACCCAGGTTTGGAGACGGGTG
	ERCC6L2-P1P2-1	ERCC6L2	GGGCGGAGCCCGAGAGAACT	GAGCCCGAGAGAACT	GGGACTTGGAAAAACAGTAC	CACCCGTCTCGCACCGAGCCCGAGAGAACTGTTTGAGAGCTAAGCAGAAAGCTGCATAGCAAGTTCAAATAAGGCTAGTCCGTACACAACTTGAAAAAGTGGCAGCCGAGTCGGCTGCTTTTTTTTCAGCTCCATATTTAGCATGTCGCTATGTGTTCTGGGAAACTTGACCTAAGTGTAAAGTTGAGATTTCCTTCAGGTTTATATAGTTCTGTATGAGACCACTCTTTCCCGGGACTTGGAAAAACAGTACGTTTGGAGACGGGTG
	ERCC6L2-P1P2-2	ERCC6L2	GGCGACCCCCAAATCTTCCT	GCCCCCAAATCTTCCT	GAAGGATGAATTGGACACCT	CACCCGTCTCGCACCGCCCCCAAATCTTCCTGTTTGAGAGCTAAGCAGAAAGCTGCATAGCAAGTTCAAATAAGGCTAGTCCGTACACAACTTGAAAAAGTGGCAGCCGAGTCGGCTGCTTTTTTTTCAGCTCCATATTTAGCATGTCGCTATGTGTTCTGGGAAACTTGACCTAAGTGTAAAGTTGAGATTTCCTTCAGGTTTATATAGTTCTGTATGAGACCACTCTTTCCCGAAGGATGAATTGGACACCTGTTTGGAGACGGGTG
	ERCC6L2-P1P2-3	ERCC6L2	GTCCTGTCCTCCTCCGGCGG	GTCCTCCTCCGGCGG	GAGAACATGGTCAGAGACACA	CACCCGTCTCGCACCGTCCTCCTCCGGCGGGTTTGAGAGCTAAGCAGAAAGCTGCATAGCAAGTTCAAATAAGGCTAGTCCGTACACAACTTGAAAAAGTGGCAGCCGAGTCGGCTGCTTTTTTTTCAGCTCCATATTTAGCATGTCGCTATGTGTTCTGGGAAACTTGACCTAAGTGTAAAGTTGAGATTTCCTTCAGGTTTATATAGTTCTGTATGAGACCACTCTTTCCCGAGAACATGGTCAGAGACACAGTTTGGAGACGGGTG
	ERG-P1-1	ERG	GTTGATGAGGTTGTTTAGAG	GTGAGGTTGTTTAGAG	GAGATGTGAGAGAAGGATGT	CACCCGTCTCGCACCGTGAGGTTGTTTAGAGGTTTGAGAGCTAAGCAGAAAGCTGCATAGCAAGTTCAAATAAGGCTAGTCCGTACACAACTTGAAAAAGTGGCAGCCGAGTCGGCTGCTTTTTTTTCAGCTCCATATTTAGCATGTCGCTATGTGTTCTGGGAAACTTGACCTAAGTGTAAAGTTGAGATTTCCTTCAGGTTTATATAGTTCTGTATGAGACCACTCTTTCCCGAGATGTGAGAGAAGGATGTGTTTGGAGACGGGTG
	ERG-P1-2	ERG	GGGCCAGCACTATTAAGGTA	GAGCACTATTAAGGTA	GTGACCAAGGACGACTTCCAG	CACCCGTCTCGCACCGAGCACTATTAAGGTAGTTTGAGAGCTAAGCAGAAAGCTGCATAGCAAGTTCAAATAAGGCTAGTCCGTACACAACTTGAAAAAGTGGCAGCCGAGTCGGCTGCTTTTTTTTCAGCTCCATATTTAGCATGTCGCTATGTGTTCTGGGAAACTTGACCTAAGTGTAAAGTTGAGATTTCCTTCAGGTTTATATAGTTCTGTATGAGACCACTCTTTCCCGTGACCAAGGACGACTTCCAGGTTTGGAGACGGGTG
	ERG-P1-3	ERG	GTCCTCTATTGTGGCAGTGG	GCTATTGTGGCAGTGG	GTGGTCTGTACTCCATAGCGT	CACCCGTCTCGCACCGCTATTGTGGCAGTGGGTTTGAGAGCTAAGCAGAAAGCTGCATAGCAAGTTCAAATAAGGCTAGTCCGTACACAACTTGAAAAAGTGGCAGCCGAGTCGGCTGCTTTTTTTTCAGCTCCATATTTAGCATGTCGCTATGTGTTCTGGGAAACTTGACCTAAGTGTAAAGTTGAGATTTCCTTCAGGTTTATATAGTTCTGTATGAGACCACTCTTTCCCGTGGTCTGTACTCCATAGCGTGTTTGGAGACGGGTG
	ERG-P2-1	ERG	Gccctcggggccaagagcgc	Gcggggccaagagcgc	GAGATGTGAGAGAAGGATGT	CACCCGTCTCGCACCGcggggccaagagcgcGTTTGAGAGCTAAGCAGAAAGCTGCATAGCAAGTTCAAATAAGGCTAGTCCGTACACAACTTGAAAAAGTGGCAGCCGAGTCGGCTGCTTTTTTTTCAGCTCCATATTTAGCATGTCGCTATGTGTTCTGGGAAACTTGACCTAAGTGTAAAGTTGAGATTTCCTTCAGGTTTATATAGTTCTGTATGAGACCACTCTTTCCCGAGATGTGAGAGAAGGATGTGTTTGGAGACGGGTG
	ERG-P2-2	ERG	GcgggccgcgcgggcAGGTT	GccgcgcgggcAGGTT	GTGACCAAGGACGACTTCCAG	CACCCGTCTCGCACCGccgcgcgggcAGGTTGTTTGAGAGCTAAGCAGAAAGCTGCATAGCAAGTTCAAATAAGGCTAGTCCGTACACAACTTGAAAAAGTGGCAGCCGAGTCGGCTGCTTTTTTTTCAGCTCCATATTTAGCATGTCGCTATGTGTTCTGGGAAACTTGACCTAAGTGTAAAGTTGAGATTTCCTTCAGGTTTATATAGTTCTGTATGAGACCACTCTTTCCCGTGACCAAGGACGACTTCCAGGTTTGGAGACGGGTG
	ERG-P2-3	ERG	GCGCGTCCTAAACCCGAGCA	GTCCTAAACCCGAGCA	GTGGTCTGTACTCCATAGCGT	CACCCGTCTCGCACCGTCCTAAACCCGAGCAGTTTGAGAGCTAAGCAGAAAGCTGCATAGCAAGTTCAAATAAGGCTAGTCCGTACACAACTTGAAAAAGTGGCAGCCGAGTCGGCTGCTTTTTTTTCAGCTCCATATTTAGCATGTCGCTATGTGTTCTGGGAAACTTGACCTAAGTGTAAAGTTGAGATTTCCTTCAGGTTTATATAGTTCTGTATGAGACCACTCTTTCCCGTGGTCTGTACTCCATAGCGTGTTTGGAGACGGGTG
	ERI1-P1P2-1	ERI1	GACACGCTCCCGGAAGTGGG	GCTCCCGGAAGTGGG	GAAGCATTCGAACTGCTATT	CACCCGTCTCGCACCGCTCCCGGAAGTGGGGTTTGAGAGCTAAGCAGAAAGCTGCATAGCAAGTTCAAATAAGGCTAGTCCGTACACAACTTGAAAAAGTGGCAGCCGAGTCGGCTGCTTTTTTTTCAGCTCCATATTTAGCATGTCGCTATGTGTTCTGGGAAACTTGACCTAAGTGTAAAGTTGAGATTTCCTTCAGGTTTATATAGTTCTGTATGAGACCACTCTTTCCCGAAGCATTCGAACTGCTATTGTTTGGAGACGGGTG
	ERI1-P1P2-2	ERI1	GGCGGCCACACAAACTCCAG	GCCACACAAACTCCAG	GTAGGAATGGATTATGATGGG	CACCCGTCTCGCACCGCCACACAAACTCCAGGTTTGAGAGCTAAGCAGAAAGCTGCATAGCAAGTTCAAATAAGGCTAGTCCGTACACAACTTGAAAAAGTGGCAGCCGAGTCGGCTGCTTTTTTTTCAGCTCCATATTTAGCATGTCGCTATGTGTTCTGGGAAACTTGACCTAAGTGTAAAGTTGAGATTTCCTTCAGGTTTATATAGTTCTGTATGAGACCACTCTTTCCCGTAGGAATGGATTATGATGGGGTTTGGAGACGGGTG
	ERI1-P1P2-3	ERI1	GTACCGGGCTCGCGTTCCCG	GGGCTCGCGTTCCCG	GACAGCTGTGTGTTAATCTC	CACCCGTCTCGCACCGGGCTCGCGTTCCCGGTTTGAGAGCTAAGCAGAAAGCTGCATAGCAAGTTCAAATAAGGCTAGTCCGTACACAACTTGAAAAAGTGGCAGCCGAGTCGGCTGCTTTTTTTTCAGCTCCATATTTAGCATGTCGCTATGTGTTCTGGGAAACTTGACCTAAGTGTAAAGTTGAGATTTCCTTCAGGTTTATATAGTTCTGTATGAGACCACTCTTTCCCGACAGCTGTGTGTTAATCTCGTTTGGAGACGGGTG
	ESCO1-P1P2-1	ESCO1	GGGTACGCGAGCGTCCCTGA	GCGCGAGCGTCCCTGA	GCTGTTTGCAACACAGTACTG	CACCCGTCTCGCACCGCGCGAGCGTCCCTGAGTTTGAGAGCTAAGCAGAAAGCTGCATAGCAAGTTCAAATAAGGCTAGTCCGTACACAACTTGAAAAAGTGGCAGCCGAGTCGGCTGCTTTTTTTTCAGCTCCATATTTAGCATGTCGCTATGTGTTCTGGGAAACTTGACCTAAGTGTAAAGTTGAGATTTCCTTCAGGTTTATATAGTTCTGTATGAGACCACTCTTTCCCGCTGTTTGCAACACAGTACTGGTTTGGAGACGGGTG
	ESCO1-P1P2-2	ESCO1	GAGGGTCAGACTAGCGCCAG	GTCAGACTAGCGCCAG	GATTTGAAAGGCAAAAAGCC	CACCCGTCTCGCACCGTCAGACTAGCGCCAGGTTTGAGAGCTAAGCAGAAAGCTGCATAGCAAGTTCAAATAAGGCTAGTCCGTACACAACTTGAAAAAGTGGCAGCCGAGTCGGCTGCTTTTTTTTCAGCTCCATATTTAGCATGTCGCTATGTGTTCTGGGAAACTTGACCTAAGTGTAAAGTTGAGATTTCCTTCAGGTTTATATAGTTCTGTATGAGACCACTCTTTCCCGATTTGAAAGGCAAAAAGCCGTTTGGAGACGGGTG
	ESCO1-P1P2-3	ESCO1	GCCTCCGCCAGGCAAAAGGA	GCGCCAGGCAAAAGGA	GAATTGCGGAACATATCCAAT	CACCCGTCTCGCACCGCGCCAGGCAAAAGGAGTTTGAGAGCTAAGCAGAAAGCTGCATAGCAAGTTCAAATAAGGCTAGTCCGTACACAACTTGAAAAAGTGGCAGCCGAGTCGGCTGCTTTTTTTTCAGCTCCATATTTAGCATGTCGCTATGTGTTCTGGGAAACTTGACCTAAGTGTAAAGTTGAGATTTCCTTCAGGTTTATATAGTTCTGTATGAGACCACTCTTTCCCGAATTGCGGAACATATCCAATGTTTGGAGACGGGTG
	ESCO2-P1P2-1	ESCO2	GCCGCCTCGGCCTACTCCAG	GCTCGGCCTACTCCAG	GACGACTGGTTGATACCCTC	CACCCGTCTCGCACCGCTCGGCCTACTCCAGGTTTGAGAGCTAAGCAGAAAGCTGCATAGCAAGTTCAAATAAGGCTAGTCCGTACACAACTTGAAAAAGTGGCAGCCGAGTCGGCTGCTTTTTTTTCAGCTCCATATTTAGCATGTCGCTATGTGTTCTGGGAAACTTGACCTAAGTGTAAAGTTGAGATTTCCTTCAGGTTTATATAGTTCTGTATGAGACCACTCTTTCCCGACGACTGGTTGATACCCTCGTTTGGAGACGGGTG
	ESCO2-P1P2-2	ESCO2	GCTGAGGCGCAGGTAACCTC	GGCGCAGGTAACCTC	GCTGTGGGATAAGTAGAATCT	CACCCGTCTCGCACCGGCGCAGGTAACCTCGTTTGAGAGCTAAGCAGAAAGCTGCATAGCAAGTTCAAATAAGGCTAGTCCGTACACAACTTGAAAAAGTGGCAGCCGAGTCGGCTGCTTTTTTTTCAGCTCCATATTTAGCATGTCGCTATGTGTTCTGGGAAACTTGACCTAAGTGTAAAGTTGAGATTTCCTTCAGGTTTATATAGTTCTGTATGAGACCACTCTTTCCCGCTGTGGGATAAGTAGAATCTGTTTGGAGACGGGTG
	ESCO2-P1P2-3	ESCO2	GCGCAGGTAACCTCTGGAGT	GGTAACCTCTGGAGT	GATTATATACGAGGAAATTAG	CACCCGTCTCGCACCGGTAACCTCTGGAGTGTTTGAGAGCTAAGCAGAAAGCTGCATAGCAAGTTCAAATAAGGCTAGTCCGTACACAACTTGAAAAAGTGGCAGCCGAGTCGGCTGCTTTTTTTTCAGCTCCATATTTAGCATGTCGCTATGTGTTCTGGGAAACTTGACCTAAGTGTAAAGTTGAGATTTCCTTCAGGTTTATATAGTTCTGTATGAGACCACTCTTTCCCGATTATATACGAGGAAATTAGGTTTGGAGACGGGTG
	EYA1-P1-1	EYA1	GGCCTTCCCCCCCTGACAAG	GTCCCCCCCTGACAAG	GTGGGCAGGCATCAAGACTGA	CACCCGTCTCGCACCGTCCCCCCCTGACAAGGTTTGAGAGCTAAGCAGAAAGCTGCATAGCAAGTTCAAATAAGGCTAGTCCGTACACAACTTGAAAAAGTGGCAGCCGAGTCGGCTGCTTTTTTTTCAGCTCCATATTTAGCATGTCGCTATGTGTTCTGGGAAACTTGACCTAAGTGTAAAGTTGAGATTTCCTTCAGGTTTATATAGTTCTGTATGAGACCACTCTTTCCCGTGGGCAGGCATCAAGACTGAGTTTGGAGACGGGTG
	EYA1-P1-2	EYA1	GTTCCCCCCCTGACAAGGGG	GCCCCCTGACAAGGGG	GTGGCTGGTGATGCCAGATGG	CACCCGTCTCGCACCGCCCCCTGACAAGGGGGTTTGAGAGCTAAGCAGAAAGCTGCATAGCAAGTTCAAATAAGGCTAGTCCGTACACAACTTGAAAAAGTGGCAGCCGAGTCGGCTGCTTTTTTTTCAGCTCCATATTTAGCATGTCGCTATGTGTTCTGGGAAACTTGACCTAAGTGTAAAGTTGAGATTTCCTTCAGGTTTATATAGTTCTGTATGAGACCACTCTTTCCCGTGGCTGGTGATGCCAGATGGGTTTGGAGACGGGTG
	EYA1-P1-3	EYA1	GCCCCCCTGACAAGGGGAGG	GCCTGACAAGGGGAGG	GCGGTTCTTGAAGCTGGTAAG	CACCCGTCTCGCACCGCCTGACAAGGGGAGGGTTTGAGAGCTAAGCAGAAAGCTGCATAGCAAGTTCAAATAAGGCTAGTCCGTACACAACTTGAAAAAGTGGCAGCCGAGTCGGCTGCTTTTTTTTCAGCTCCATATTTAGCATGTCGCTATGTGTTCTGGGAAACTTGACCTAAGTGTAAAGTTGAGATTTCCTTCAGGTTTATATAGTTCTGTATGAGACCACTCTTTCCCGCGGTTCTTGAAGCTGGTAAGGTTTGGAGACGGGTG
	EYA1-P2-1	EYA1	GCTTCCCCACCAAACAGCAG	GCCCACCAAACAGCAG	GTGGGCAGGCATCAAGACTGA	CACCCGTCTCGCACCGCCCACCAAACAGCAGGTTTGAGAGCTAAGCAGAAAGCTGCATAGCAAGTTCAAATAAGGCTAGTCCGTACACAACTTGAAAAAGTGGCAGCCGAGTCGGCTGCTTTTTTTTCAGCTCCATATTTAGCATGTCGCTATGTGTTCTGGGAAACTTGACCTAAGTGTAAAGTTGAGATTTCCTTCAGGTTTATATAGTTCTGTATGAGACCACTCTTTCCCGTGGGCAGGCATCAAGACTGAGTTTGGAGACGGGTG
	EYA1-P2-2	EYA1	GGAGTGGAGCGCCTCTGCAG	GGAGCGCCTCTGCAG	GTGGCTGGTGATGCCAGATGG	CACCCGTCTCGCACCGGAGCGCCTCTGCAGGTTTGAGAGCTAAGCAGAAAGCTGCATAGCAAGTTCAAATAAGGCTAGTCCGTACACAACTTGAAAAAGTGGCAGCCGAGTCGGCTGCTTTTTTTTCAGCTCCATATTTAGCATGTCGCTATGTGTTCTGGGAAACTTGACCTAAGTGTAAAGTTGAGATTTCCTTCAGGTTTATATAGTTCTGTATGAGACCACTCTTTCCCGTGGCTGGTGATGCCAGATGGGTTTGGAGACGGGTG
	EYA1-P2-3	EYA1	GAAGCTGTTACCAAACAGAA	GTGTTACCAAACAGAA	GCGGTTCTTGAAGCTGGTAAG	CACCCGTCTCGCACCGTGTTACCAAACAGAAGTTTGAGAGCTAAGCAGAAAGCTGCATAGCAAGTTCAAATAAGGCTAGTCCGTACACAACTTGAAAAAGTGGCAGCCGAGTCGGCTGCTTTTTTTTCAGCTCCATATTTAGCATGTCGCTATGTGTTCTGGGAAACTTGACCTAAGTGTAAAGTTGAGATTTCCTTCAGGTTTATATAGTTCTGTATGAGACCACTCTTTCCCGCGGTTCTTGAAGCTGGTAAGGTTTGGAGACGGGTG
	EYA2-P1P2-1	EYA2	GGACGAGGCCGGGCTGACTG	GAGGCCGGGCTGACTG	GCTGGCCTTCCGCTACCGGC	CACCCGTCTCGCACCGAGGCCGGGCTGACTGGTTTGAGAGCTAAGCAGAAAGCTGCATAGCAAGTTCAAATAAGGCTAGTCCGTACACAACTTGAAAAAGTGGCAGCCGAGTCGGCTGCTTTTTTTTCAGCTCCATATTTAGCATGTCGCTATGTGTTCTGGGAAACTTGACCTAAGTGTAAAGTTGAGATTTCCTTCAGGTTTATATAGTTCTGTATGAGACCACTCTTTCCCGCTGGCCTTCCGCTACCGGCGTTTGGAGACGGGTG
	EYA2-P1P2-2	EYA2	GgTGCGGGTCCGACGAGGCC	GGGTCCGACGAGGCC	GAGAGCTGGGACACTCTCAGG	CACCCGTCTCGCACCGGGTCCGACGAGGCCGTTTGAGAGCTAAGCAGAAAGCTGCATAGCAAGTTCAAATAAGGCTAGTCCGTACACAACTTGAAAAAGTGGCAGCCGAGTCGGCTGCTTTTTTTTCAGCTCCATATTTAGCATGTCGCTATGTGTTCTGGGAAACTTGACCTAAGTGTAAAGTTGAGATTTCCTTCAGGTTTATATAGTTCTGTATGAGACCACTCTTTCCCGAGAGCTGGGACACTCTCAGGGTTTGGAGACGGGTG
	EYA2-P1P2-3	EYA2	GggccggTGCGGGTCCGACG	ggTGCGGGTCCGACG	GCCTCCGACGGGAAGCTCCG	CACCCGTCTCGCACCggTGCGGGTCCGACGGTTTGAGAGCTAAGCAGAAAGCTGCATAGCAAGTTCAAATAAGGCTAGTCCGTACACAACTTGAAAAAGTGGCAGCCGAGTCGGCTGCTTTTTTTTCAGCTCCATATTTAGCATGTCGCTATGTGTTCTGGGAAACTTGACCTAAGTGTAAAGTTGAGATTTCCTTCAGGTTTATATAGTTCTGTATGAGACCACTCTTTCCCGCCTCCGACGGGAAGCTCCGGTTTGGAGACGGGTG
	EZH1-P1P2-1	EZH1	GACCCGCGGCTCGGGATGGA	GCGGCTCGGGATGGA	GAGAGCACTGGGACTGCAAGG	CACCCGTCTCGCACCGCGGCTCGGGATGGAGTTTGAGAGCTAAGCAGAAAGCTGCATAGCAAGTTCAAATAAGGCTAGTCCGTACACAACTTGAAAAAGTGGCAGCCGAGTCGGCTGCTTTTTTTTCAGCTCCATATTTAGCATGTCGCTATGTGTTCTGGGAAACTTGACCTAAGTGTAAAGTTGAGATTTCCTTCAGGTTTATATAGTTCTGTATGAGACCACTCTTTCCCGAGAGCACTGGGACTGCAAGGGTTTGGAGACGGGTG
	EZH1-P1P2-2	EZH1	GCGGGACCCGCGGCTCGGGA	GACCCGCGGCTCGGGA	GAGCGCCGGCAAAAAAGTGTG	CACCCGTCTCGCACCGACCCGCGGCTCGGGAGTTTGAGAGCTAAGCAGAAAGCTGCATAGCAAGTTCAAATAAGGCTAGTCCGTACACAACTTGAAAAAGTGGCAGCCGAGTCGGCTGCTTTTTTTTCAGCTCCATATTTAGCATGTCGCTATGTGTTCTGGGAAACTTGACCTAAGTGTAAAGTTGAGATTTCCTTCAGGTTTATATAGTTCTGTATGAGACCACTCTTTCCCGAGCGCCGGCAAAAAAGTGTGGTTTGGAGACGGGTG
	EZH1-P1P2-3	EZH1	GGTCCTAGCAGCGGGACCCG	GTAGCAGCGGGACCCG	GGAGCCTGTGGAATGGACTG	CACCCGTCTCGCACCGTAGCAGCGGGACCCGGTTTGAGAGCTAAGCAGAAAGCTGCATAGCAAGTTCAAATAAGGCTAGTCCGTACACAACTTGAAAAAGTGGCAGCCGAGTCGGCTGCTTTTTTTTCAGCTCCATATTTAGCATGTCGCTATGTGTTCTGGGAAACTTGACCTAAGTGTAAAGTTGAGATTTCCTTCAGGTTTATATAGTTCTGTATGAGACCACTCTTTCCCGGAGCCTGTGGAATGGACTGGTTTGGAGACGGGTG
	EZH2-P1P2-1	EZH2	GGCCCCGCTCGGCGATACCC	GCGCTCGGCGATACCC	GCGGCTCCACAAGTAAGACAG	CACCCGTCTCGCACCGCGCTCGGCGATACCCGTTTGAGAGCTAAGCAGAAAGCTGCATAGCAAGTTCAAATAAGGCTAGTCCGTACACAACTTGAAAAAGTGGCAGCCGAGTCGGCTGCTTTTTTTTCAGCTCCATATTTAGCATGTCGCTATGTGTTCTGGGAAACTTGACCTAAGTGTAAAGTTGAGATTTCCTTCAGGTTTATATAGTTCTGTATGAGACCACTCTTTCCCGCGGCTCCACAAGTAAGACAGGTTTGGAGACGGGTG
	EZH2-P1P2-2	EZH2	GGTCGCGTCCGACACCCGGT	GCGTCCGACACCCGGT	GAATTCATCTCAGAATACTG	CACCCGTCTCGCACCGCGTCCGACACCCGGTGTTTGAGAGCTAAGCAGAAAGCTGCATAGCAAGTTCAAATAAGGCTAGTCCGTACACAACTTGAAAAAGTGGCAGCCGAGTCGGCTGCTTTTTTTTCAGCTCCATATTTAGCATGTCGCTATGTGTTCTGGGAAACTTGACCTAAGTGTAAAGTTGAGATTTCCTTCAGGTTTATATAGTTCTGTATGAGACCACTCTTTCCCGAATTCATCTCAGAATACTGGTTTGGAGACGGGTG
	EZH2-P1P2-3	EZH2	GCCGGACCGAGCGCCAAACG	GACCGAGCGCCAAACG	GTTAACGGTGATCACAGGAT	CACCCGTCTCGCACCGACCGAGCGCCAAACGGTTTGAGAGCTAAGCAGAAAGCTGCATAGCAAGTTCAAATAAGGCTAGTCCGTACACAACTTGAAAAAGTGGCAGCCGAGTCGGCTGCTTTTTTTTCAGCTCCATATTTAGCATGTCGCTATGTGTTCTGGGAAACTTGACCTAAGTGTAAAGTTGAGATTTCCTTCAGGTTTATATAGTTCTGTATGAGACCACTCTTTCCCGTTAACGGTGATCACAGGATGTTTGGAGACGGGTG
	FABP1-P1P2-1	FABP1	GTACTTGCCGGAGAAACTCA	GTGCCGGAGAAACTCA	GAAGGGGAAGGATATCAAGG	CACCCGTCTCGCACCGTGCCGGAGAAACTCAGTTTGAGAGCTAAGCAGAAAGCTGCATAGCAAGTTCAAATAAGGCTAGTCCGTACACAACTTGAAAAAGTGGCAGCCGAGTCGGCTGCTTTTTTTTCAGCTCCATATTTAGCATGTCGCTATGTGTTCTGGGAAACTTGACCTAAGTGTAAAGTTGAGATTTCCTTCAGGTTTATATAGTTCTGTATGAGACCACTCTTTCCCGAAGGGGAAGGATATCAAGGGTTTGGAGACGGGTG
	FABP1-P1P2-2	FABP1	GTTGCCGGAGAAACTCATGG	GCGGAGAAACTCATGG	GATCCAAAACGAATTCACGG	CACCCGTCTCGCACCGCGGAGAAACTCATGGGTTTGAGAGCTAAGCAGAAAGCTGCATAGCAAGTTCAAATAAGGCTAGTCCGTACACAACTTGAAAAAGTGGCAGCCGAGTCGGCTGCTTTTTTTTCAGCTCCATATTTAGCATGTCGCTATGTGTTCTGGGAAACTTGACCTAAGTGTAAAGTTGAGATTTCCTTCAGGTTTATATAGTTCTGTATGAGACCACTCTTTCCCGATCCAAAACGAATTCACGGGTTTGGAGACGGGTG
	FABP1-P1P2-3	FABP1	GCGCAGGTCAGTCGTGAAGA	GGTCAGTCGTGAAGA	GTTGGAAGGTGACAATAAAC	CACCCGTCTCGCACCGGTCAGTCGTGAAGAGTTTGAGAGCTAAGCAGAAAGCTGCATAGCAAGTTCAAATAAGGCTAGTCCGTACACAACTTGAAAAAGTGGCAGCCGAGTCGGCTGCTTTTTTTTCAGCTCCATATTTAGCATGTCGCTATGTGTTCTGGGAAACTTGACCTAAGTGTAAAGTTGAGATTTCCTTCAGGTTTATATAGTTCTGTATGAGACCACTCTTTCCCGTTGGAAGGTGACAATAAACGTTTGGAGACGGGTG
	FAM175A-P1P2-1	FAM175A	GATGGAGGGGGAGAGTACGT	GAGGGGGAGAGTACGT	GCATGGAGGGGGAGAGTACGT	CACCCGTCTCGCACCGAGGGGGAGAGTACGTGTTTGAGAGCTAAGCAGAAAGCTGCATAGCAAGTTCAAATAAGGCTAGTCCGTACACAACTTGAAAAAGTGGCAGCCGAGTCGGCTGCTTTTTTTTCAGCTCCATATTTAGCATGTCGCTATGTGTTCTGGGAAACTTGACCTAAGTGTAAAGTTGAGATTTCCTTCAGGTTTATATAGTTCTGTATGAGACCACTCTTTCCCGCATGGAGGGGGAGAGTACGTGTTTGGAGACGGGTG
	FAM175A-P1P2-2	FAM175A	GGAGGCGGCGGTAGCATGGA	GCGGCGGTAGCATGGA	GGAGGGGGAGAGTACGTCGG	CACCCGTCTCGCACCGCGGCGGTAGCATGGAGTTTGAGAGCTAAGCAGAAAGCTGCATAGCAAGTTCAAATAAGGCTAGTCCGTACACAACTTGAAAAAGTGGCAGCCGAGTCGGCTGCTTTTTTTTCAGCTCCATATTTAGCATGTCGCTATGTGTTCTGGGAAACTTGACCTAAGTGTAAAGTTGAGATTTCCTTCAGGTTTATATAGTTCTGTATGAGACCACTCTTTCCCGGAGGGGGAGAGTACGTCGGGTTTGGAGACGGGTG
	FAM175A-P1P2-3	FAM175A	GCCTCTTGTGTAGCCTGAGG	GTTGTGTAGCCTGAGG	GCAGAGTATATGCAAAAAAG	CACCCGTCTCGCACCGTTGTGTAGCCTGAGGGTTTGAGAGCTAAGCAGAAAGCTGCATAGCAAGTTCAAATAAGGCTAGTCCGTACACAACTTGAAAAAGTGGCAGCCGAGTCGGCTGCTTTTTTTTCAGCTCCATATTTAGCATGTCGCTATGTGTTCTGGGAAACTTGACCTAAGTGTAAAGTTGAGATTTCCTTCAGGTTTATATAGTTCTGTATGAGACCACTCTTTCCCGCAGAGTATATGCAAAAAAGGTTTGGAGACGGGTG
	FAM175B-P1P2-1	FAM175B	GAGAGGCAAGAGCTCACCGG	GCAAGAGCTCACCGG	GCAGATGTCCTACAGAGAGC	CACCCGTCTCGCACCGCAAGAGCTCACCGGGTTTGAGAGCTAAGCAGAAAGCTGCATAGCAAGTTCAAATAAGGCTAGTCCGTACACAACTTGAAAAAGTGGCAGCCGAGTCGGCTGCTTTTTTTTCAGCTCCATATTTAGCATGTCGCTATGTGTTCTGGGAAACTTGACCTAAGTGTAAAGTTGAGATTTCCTTCAGGTTTATATAGTTCTGTATGAGACCACTCTTTCCCGCAGATGTCCTACAGAGAGCGTTTGGAGACGGGTG
	FAM175B-P1P2-2	FAM175B	GACAGCAACGCGGACCACGT	GCAACGCGGACCACGT	GAAGAGAAGAAAGACGAGGT	CACCCGTCTCGCACCGCAACGCGGACCACGTGTTTGAGAGCTAAGCAGAAAGCTGCATAGCAAGTTCAAATAAGGCTAGTCCGTACACAACTTGAAAAAGTGGCAGCCGAGTCGGCTGCTTTTTTTTCAGCTCCATATTTAGCATGTCGCTATGTGTTCTGGGAAACTTGACCTAAGTGTAAAGTTGAGATTTCCTTCAGGTTTATATAGTTCTGTATGAGACCACTCTTTCCCGAAGAGAAGAAAGACGAGGTGTTTGGAGACGGGTG
	FAM175B-P1P2-3	FAM175B	GCCCTCCGCGGGGCATGATG	GCCGCGGGGCATGATG	GATTCTTAAAGATCGGAGAA	CACCCGTCTCGCACCGCCGCGGGGCATGATGGTTTGAGAGCTAAGCAGAAAGCTGCATAGCAAGTTCAAATAAGGCTAGTCCGTACACAACTTGAAAAAGTGGCAGCCGAGTCGGCTGCTTTTTTTTCAGCTCCATATTTAGCATGTCGCTATGTGTTCTGGGAAACTTGACCTAAGTGTAAAGTTGAGATTTCCTTCAGGTTTATATAGTTCTGTATGAGACCACTCTTTCCCGATTCTTAAAGATCGGAGAAGTTTGGAGACGGGTG
	FAM208A-P1P2-1	FAM208A	GCTCTTGGGGGGCCCTGTAG	GTGGGGGGCCCTGTAG	GAAATAGAAACAAAGCATGT	CACCCGTCTCGCACCGTGGGGGGCCCTGTAGGTTTGAGAGCTAAGCAGAAAGCTGCATAGCAAGTTCAAATAAGGCTAGTCCGTACACAACTTGAAAAAGTGGCAGCCGAGTCGGCTGCTTTTTTTTCAGCTCCATATTTAGCATGTCGCTATGTGTTCTGGGAAACTTGACCTAAGTGTAAAGTTGAGATTTCCTTCAGGTTTATATAGTTCTGTATGAGACCACTCTTTCCCGAAATAGAAACAAAGCATGTGTTTGGAGACGGGTG
	FAM208A-P1P2-2	FAM208A	GCAGCCGACGGATGCGAGTT	GCGACGGATGCGAGTT	GCACCAGCAAAACTAACACAG	CACCCGTCTCGCACCGCGACGGATGCGAGTTGTTTGAGAGCTAAGCAGAAAGCTGCATAGCAAGTTCAAATAAGGCTAGTCCGTACACAACTTGAAAAAGTGGCAGCCGAGTCGGCTGCTTTTTTTTCAGCTCCATATTTAGCATGTCGCTATGTGTTCTGGGAAACTTGACCTAAGTGTAAAGTTGAGATTTCCTTCAGGTTTATATAGTTCTGTATGAGACCACTCTTTCCCGCACCAGCAAAACTAACACAGGTTTGGAGACGGGTG
	FAM208A-P1P2-3	FAM208A	GTCGGAGCCGCTCCTCCCTC	GAGCCGCTCCTCCCTC	GAATCGTTAGGACTGACTGG	CACCCGTCTCGCACCGAGCCGCTCCTCCCTCGTTTGAGAGCTAAGCAGAAAGCTGCATAGCAAGTTCAAATAAGGCTAGTCCGTACACAACTTGAAAAAGTGGCAGCCGAGTCGGCTGCTTTTTTTTCAGCTCCATATTTAGCATGTCGCTATGTGTTCTGGGAAACTTGACCTAAGTGTAAAGTTGAGATTTCCTTCAGGTTTATATAGTTCTGTATGAGACCACTCTTTCCCGAATCGTTAGGACTGACTGGGTTTGGAGACGGGTG
	FANCM-P1P2-1	FANCM	GATGGGGATCGGAACCGTAG	GGATCGGAACCGTAG	GAAATTGTACATGACCACGG	CACCCGTCTCGCACCGGATCGGAACCGTAGGTTTGAGAGCTAAGCAGAAAGCTGCATAGCAAGTTCAAATAAGGCTAGTCCGTACACAACTTGAAAAAGTGGCAGCCGAGTCGGCTGCTTTTTTTTCAGCTCCATATTTAGCATGTCGCTATGTGTTCTGGGAAACTTGACCTAAGTGTAAAGTTGAGATTTCCTTCAGGTTTATATAGTTCTGTATGAGACCACTCTTTCCCGAAATTGTACATGACCACGGGTTTGGAGACGGGTG
	FANCM-P1P2-2	FANCM	GGAAGGAAACCGATGGGGAT	GAAACCGATGGGGAT	GTGACGGTGGTTACAACACGC	CACCCGTCTCGCACCGAAACCGATGGGGATGTTTGAGAGCTAAGCAGAAAGCTGCATAGCAAGTTCAAATAAGGCTAGTCCGTACACAACTTGAAAAAGTGGCAGCCGAGTCGGCTGCTTTTTTTTCAGCTCCATATTTAGCATGTCGCTATGTGTTCTGGGAAACTTGACCTAAGTGTAAAGTTGAGATTTCCTTCAGGTTTATATAGTTCTGTATGAGACCACTCTTTCCCGTGACGGTGGTTACAACACGCGTTTGGAGACGGGTG
	FANCM-P1P2-3	FANCM	GTGGTTGTCGGCCTAATGAG	GTGTCGGCCTAATGAG	GTAGAAATTGTACATGACCA	CACCCGTCTCGCACCGTGTCGGCCTAATGAGGTTTGAGAGCTAAGCAGAAAGCTGCATAGCAAGTTCAAATAAGGCTAGTCCGTACACAACTTGAAAAAGTGGCAGCCGAGTCGGCTGCTTTTTTTTCAGCTCCATATTTAGCATGTCGCTATGTGTTCTGGGAAACTTGACCTAAGTGTAAAGTTGAGATTTCCTTCAGGTTTATATAGTTCTGTATGAGACCACTCTTTCCCGTAGAAATTGTACATGACCAGTTTGGAGACGGGTG
	FBXL19-P1P2-1	FBXL19	GCCCGGGCCGTAGCAGCGCG	GGCCGTAGCAGCGCG	GCGAACCACACCACTGAGCAT	CACCCGTCTCGCACCGGCCGTAGCAGCGCGGTTTGAGAGCTAAGCAGAAAGCTGCATAGCAAGTTCAAATAAGGCTAGTCCGTACACAACTTGAAAAAGTGGCAGCCGAGTCGGCTGCTTTTTTTTCAGCTCCATATTTAGCATGTCGCTATGTGTTCTGGGAAACTTGACCTAAGTGTAAAGTTGAGATTTCCTTCAGGTTTATATAGTTCTGTATGAGACCACTCTTTCCCGCGAACCACACCACTGAGCATGTTTGGAGACGGGTG
	FBXL19-P1P2-2	FBXL19	GCCCCAGCCCCGCGCTGCTA	GAGCCCCGCGCTGCTA	GCGTGCTTACCAGCAAGATTG	CACCCGTCTCGCACCGAGCCCCGCGCTGCTAGTTTGAGAGCTAAGCAGAAAGCTGCATAGCAAGTTCAAATAAGGCTAGTCCGTACACAACTTGAAAAAGTGGCAGCCGAGTCGGCTGCTTTTTTTTCAGCTCCATATTTAGCATGTCGCTATGTGTTCTGGGAAACTTGACCTAAGTGTAAAGTTGAGATTTCCTTCAGGTTTATATAGTTCTGTATGAGACCACTCTTTCCCGCGTGCTTACCAGCAAGATTGGTTTGGAGACGGGTG
	FBXL19-P1P2-3	FBXL19	GGCGCGACCCTCGGGAGATA	GACCCTCGGGAGATA	GGTCTAGGCGGCGTAGACGA	CACCCGTCTCGCACCGACCCTCGGGAGATAGTTTGAGAGCTAAGCAGAAAGCTGCATAGCAAGTTCAAATAAGGCTAGTCCGTACACAACTTGAAAAAGTGGCAGCCGAGTCGGCTGCTTTTTTTTCAGCTCCATATTTAGCATGTCGCTATGTGTTCTGGGAAACTTGACCTAAGTGTAAAGTTGAGATTTCCTTCAGGTTTATATAGTTCTGTATGAGACCACTCTTTCCCGGTCTAGGCGGCGTAGACGAGTTTGGAGACGGGTG
	FBXO10-P1P2-1	FBXO10	GCCGCACGCCGCAATCCTAC	GACGCCGCAATCCTAC	GGAACCTGACTTACGCAGTG	CACCCGTCTCGCACCGACGCCGCAATCCTACGTTTGAGAGCTAAGCAGAAAGCTGCATAGCAAGTTCAAATAAGGCTAGTCCGTACACAACTTGAAAAAGTGGCAGCCGAGTCGGCTGCTTTTTTTTCAGCTCCATATTTAGCATGTCGCTATGTGTTCTGGGAAACTTGACCTAAGTGTAAAGTTGAGATTTCCTTCAGGTTTATATAGTTCTGTATGAGACCACTCTTTCCCGGAACCTGACTTACGCAGTGGTTTGGAGACGGGTG
	FBXO10-P1P2-2	FBXO10	GTGGAGCCGCAGCAGCCGGT	GCCGCAGCAGCCGGT	GAACGGGGATCCCTCCACGG	CACCCGTCTCGCACCGCCGCAGCAGCCGGTGTTTGAGAGCTAAGCAGAAAGCTGCATAGCAAGTTCAAATAAGGCTAGTCCGTACACAACTTGAAAAAGTGGCAGCCGAGTCGGCTGCTTTTTTTTCAGCTCCATATTTAGCATGTCGCTATGTGTTCTGGGAAACTTGACCTAAGTGTAAAGTTGAGATTTCCTTCAGGTTTATATAGTTCTGTATGAGACCACTCTTTCCCGAACGGGGATCCCTCCACGGGTTTGGAGACGGGTG
	FBXO10-P1P2-3	FBXO10	GGCTGCTGCGGCTCCAGCGG	GCTGCGGCTCCAGCGG	GCAGCACACACCTCACAACG	CACCCGTCTCGCACCGCTGCGGCTCCAGCGGGTTTGAGAGCTAAGCAGAAAGCTGCATAGCAAGTTCAAATAAGGCTAGTCCGTACACAACTTGAAAAAGTGGCAGCCGAGTCGGCTGCTTTTTTTTCAGCTCCATATTTAGCATGTCGCTATGTGTTCTGGGAAACTTGACCTAAGTGTAAAGTTGAGATTTCCTTCAGGTTTATATAGTTCTGTATGAGACCACTCTTTCCCGCAGCACACACCTCACAACGGTTTGGAGACGGGTG
	FBXO11-P1P2-1	FBXO11	GcggcTGAAGAGACAGATCC	GTGAAGAGACAGATCC	GAGAGCCTTCCATAAAAACGA	CACCCGTCTCGCACCGTGAAGAGACAGATCCGTTTGAGAGCTAAGCAGAAAGCTGCATAGCAAGTTCAAATAAGGCTAGTCCGTACACAACTTGAAAAAGTGGCAGCCGAGTCGGCTGCTTTTTTTTCAGCTCCATATTTAGCATGTCGCTATGTGTTCTGGGAAACTTGACCTAAGTGTAAAGTTGAGATTTCCTTCAGGTTTATATAGTTCTGTATGAGACCACTCTTTCCCGAGAGCCTTCCATAAAAACGAGTTTGGAGACGGGTG
	FBXO11-P1P2-2	FBXO11	GCCTCGGGATCCCCAAGCGG	GGGATCCCCAAGCGG	GAGAAGAAACCGGATACACAG	CACCCGTCTCGCACCGGGATCCCCAAGCGGGTTTGAGAGCTAAGCAGAAAGCTGCATAGCAAGTTCAAATAAGGCTAGTCCGTACACAACTTGAAAAAGTGGCAGCCGAGTCGGCTGCTTTTTTTTCAGCTCCATATTTAGCATGTCGCTATGTGTTCTGGGAAACTTGACCTAAGTGTAAAGTTGAGATTTCCTTCAGGTTTATATAGTTCTGTATGAGACCACTCTTTCCCGAGAAGAAACCGGATACACAGGTTTGGAGACGGGTG
	FBXO11-P1P2-3	FBXO11	GGGTCCCGCCGACTCGCGAG	GCCGCCGACTCGCGAG	GATGGACGAGGCCTTATTGA	CACCCGTCTCGCACCGCCGCCGACTCGCGAGGTTTGAGAGCTAAGCAGAAAGCTGCATAGCAAGTTCAAATAAGGCTAGTCCGTACACAACTTGAAAAAGTGGCAGCCGAGTCGGCTGCTTTTTTTTCAGCTCCATATTTAGCATGTCGCTATGTGTTCTGGGAAACTTGACCTAAGTGTAAAGTTGAGATTTCCTTCAGGTTTATATAGTTCTGTATGAGACCACTCTTTCCCGATGGACGAGGCCTTATTGAGTTTGGAGACGGGTG
	FBXO17-P1-1	FBXO17	GTCTTGGACCGGGAACAAGG	GGACCGGGAACAAGG	GCGCGTGACCAAGGAGCGTGG	CACCCGTCTCGCACCGGACCGGGAACAAGGGTTTGAGAGCTAAGCAGAAAGCTGCATAGCAAGTTCAAATAAGGCTAGTCCGTACACAACTTGAAAAAGTGGCAGCCGAGTCGGCTGCTTTTTTTTCAGCTCCATATTTAGCATGTCGCTATGTGTTCTGGGAAACTTGACCTAAGTGTAAAGTTGAGATTTCCTTCAGGTTTATATAGTTCTGTATGAGACCACTCTTTCCCGCGCGTGACCAAGGAGCGTGGGTTTGGAGACGGGTG
	FBXO17-P1-2	FBXO17	GCCCTCAGCTGGACATAGAG	GCAGCTGGACATAGAG	GTCACGAAGCAGGTCTGCGA	CACCCGTCTCGCACCGCAGCTGGACATAGAGGTTTGAGAGCTAAGCAGAAAGCTGCATAGCAAGTTCAAATAAGGCTAGTCCGTACACAACTTGAAAAAGTGGCAGCCGAGTCGGCTGCTTTTTTTTCAGCTCCATATTTAGCATGTCGCTATGTGTTCTGGGAAACTTGACCTAAGTGTAAAGTTGAGATTTCCTTCAGGTTTATATAGTTCTGTATGAGACCACTCTTTCCCGTCACGAAGCAGGTCTGCGAGTTTGGAGACGGGTG
	FBXO17-P1-3	FBXO17	GACCCCCGACGAGTCAGCAA	GCCGACGAGTCAGCAA	GGCTGGGAGGTGGAGCATGG	CACCCGTCTCGCACCGCCGACGAGTCAGCAAGTTTGAGAGCTAAGCAGAAAGCTGCATAGCAAGTTCAAATAAGGCTAGTCCGTACACAACTTGAAAAAGTGGCAGCCGAGTCGGCTGCTTTTTTTTCAGCTCCATATTTAGCATGTCGCTATGTGTTCTGGGAAACTTGACCTAAGTGTAAAGTTGAGATTTCCTTCAGGTTTATATAGTTCTGTATGAGACCACTCTTTCCCGGCTGGGAGGTGGAGCATGGGTTTGGAGACGGGTG
	FBXO17-P2-1	FBXO17	GGTTCTGGGAGGCAGTCGAG	GTGGGAGGCAGTCGAG	GCGCGTGACCAAGGAGCGTGG	CACCCGTCTCGCACCGTGGGAGGCAGTCGAGGTTTGAGAGCTAAGCAGAAAGCTGCATAGCAAGTTCAAATAAGGCTAGTCCGTACACAACTTGAAAAAGTGGCAGCCGAGTCGGCTGCTTTTTTTTCAGCTCCATATTTAGCATGTCGCTATGTGTTCTGGGAAACTTGACCTAAGTGTAAAGTTGAGATTTCCTTCAGGTTTATATAGTTCTGTATGAGACCACTCTTTCCCGCGCGTGACCAAGGAGCGTGGGTTTGGAGACGGGTG
	FBXO17-P2-2	FBXO17	GCCTGGGCCACGCCGATCAC	GGCCACGCCGATCAC	GTCACGAAGCAGGTCTGCGA	CACCCGTCTCGCACCGGCCACGCCGATCACGTTTGAGAGCTAAGCAGAAAGCTGCATAGCAAGTTCAAATAAGGCTAGTCCGTACACAACTTGAAAAAGTGGCAGCCGAGTCGGCTGCTTTTTTTTCAGCTCCATATTTAGCATGTCGCTATGTGTTCTGGGAAACTTGACCTAAGTGTAAAGTTGAGATTTCCTTCAGGTTTATATAGTTCTGTATGAGACCACTCTTTCCCGTCACGAAGCAGGTCTGCGAGTTTGGAGACGGGTG
	FBXO17-P2-3	FBXO17	GTCGAGGGGCTCCCCGTGAT	GGGGCTCCCCGTGAT	GGCTGGGAGGTGGAGCATGG	CACCCGTCTCGCACCGGGGCTCCCCGTGATGTTTGAGAGCTAAGCAGAAAGCTGCATAGCAAGTTCAAATAAGGCTAGTCCGTACACAACTTGAAAAAGTGGCAGCCGAGTCGGCTGCTTTTTTTTCAGCTCCATATTTAGCATGTCGCTATGTGTTCTGGGAAACTTGACCTAAGTGTAAAGTTGAGATTTCCTTCAGGTTTATATAGTTCTGTATGAGACCACTCTTTCCCGGCTGGGAGGTGGAGCATGGGTTTGGAGACGGGTG
	FBXO44-P1P2-1	FBXO44	GGGTCCAGGCGGTGCAGCTT	GCAGGCGGTGCAGCTT	GAAGAGCGATGCCAAGTGGA	CACCCGTCTCGCACCGCAGGCGGTGCAGCTTGTTTGAGAGCTAAGCAGAAAGCTGCATAGCAAGTTCAAATAAGGCTAGTCCGTACACAACTTGAAAAAGTGGCAGCCGAGTCGGCTGCTTTTTTTTCAGCTCCATATTTAGCATGTCGCTATGTGTTCTGGGAAACTTGACCTAAGTGTAAAGTTGAGATTTCCTTCAGGTTTATATAGTTCTGTATGAGACCACTCTTTCCCGAAGAGCGATGCCAAGTGGAGTTTGGAGACGGGTG
	FBXO44-P1P2-2	FBXO44	GCGCCGCGGCACGATCCGTT	GCGGCACGATCCGTT	GAATGGAGGCGATGAGTGGA	CACCCGTCTCGCACCGCGGCACGATCCGTTGTTTGAGAGCTAAGCAGAAAGCTGCATAGCAAGTTCAAATAAGGCTAGTCCGTACACAACTTGAAAAAGTGGCAGCCGAGTCGGCTGCTTTTTTTTCAGCTCCATATTTAGCATGTCGCTATGTGTTCTGGGAAACTTGACCTAAGTGTAAAGTTGAGATTTCCTTCAGGTTTATATAGTTCTGTATGAGACCACTCTTTCCCGAATGGAGGCGATGAGTGGAGTTTGGAGACGGGTG
	FBXO44-P1P2-3	FBXO44	GTCCAGGCAAGCGCAGGTCC	GGCAAGCGCAGGTCC	GTACCCCACCTTCAGCGCAC	CACCCGTCTCGCACCGGCAAGCGCAGGTCCGTTTGAGAGCTAAGCAGAAAGCTGCATAGCAAGTTCAAATAAGGCTAGTCCGTACACAACTTGAAAAAGTGGCAGCCGAGTCGGCTGCTTTTTTTTCAGCTCCATATTTAGCATGTCGCTATGTGTTCTGGGAAACTTGACCTAAGTGTAAAGTTGAGATTTCCTTCAGGTTTATATAGTTCTGTATGAGACCACTCTTTCCCGTACCCCACCTTCAGCGCACGTTTGGAGACGGGTG
	FBXW9-P1P2-1	FBXW9	GCGCAATGGAGCTTCCCCTA	GATGGAGCTTCCCCTA	GAGGAGCCGGAGCACACGCGG	CACCCGTCTCGCACCGATGGAGCTTCCCCTAGTTTGAGAGCTAAGCAGAAAGCTGCATAGCAAGTTCAAATAAGGCTAGTCCGTACACAACTTGAAAAAGTGGCAGCCGAGTCGGCTGCTTTTTTTTCAGCTCCATATTTAGCATGTCGCTATGTGTTCTGGGAAACTTGACCTAAGTGTAAAGTTGAGATTTCCTTCAGGTTTATATAGTTCTGTATGAGACCACTCTTTCCCGAGGAGCCGGAGCACACGCGGGTTTGGAGACGGGTG
	FBXW9-P1P2-2	FBXW9	GGCCTCGCGTCTTGTCTCCT	GCGCGTCTTGTCTCCT	GAGGTGACATGGTCAGACACG	CACCCGTCTCGCACCGCGCGTCTTGTCTCCTGTTTGAGAGCTAAGCAGAAAGCTGCATAGCAAGTTCAAATAAGGCTAGTCCGTACACAACTTGAAAAAGTGGCAGCCGAGTCGGCTGCTTTTTTTTCAGCTCCATATTTAGCATGTCGCTATGTGTTCTGGGAAACTTGACCTAAGTGTAAAGTTGAGATTTCCTTCAGGTTTATATAGTTCTGTATGAGACCACTCTTTCCCGAGGTGACATGGTCAGACACGGTTTGGAGACGGGTG
	FBXW9-P1P2-3	FBXW9	GAGCTCCATTGCGACCGGGT	GCCATTGCGACCGGGT	GAGATCGCAACGTCAACTTGT	CACCCGTCTCGCACCGCCATTGCGACCGGGTGTTTGAGAGCTAAGCAGAAAGCTGCATAGCAAGTTCAAATAAGGCTAGTCCGTACACAACTTGAAAAAGTGGCAGCCGAGTCGGCTGCTTTTTTTTCAGCTCCATATTTAGCATGTCGCTATGTGTTCTGGGAAACTTGACCTAAGTGTAAAGTTGAGATTTCCTTCAGGTTTATATAGTTCTGTATGAGACCACTCTTTCCCGAGATCGCAACGTCAACTTGTGTTTGGAGACGGGTG
	FEN1-P1P2-1	FEN1	GGAGAAGGGAGAGCGAGCTT	GAGGGAGAGCGAGCTT	GAACTGATAAATGCTCATAG	CACCCGTCTCGCACCGAGGGAGAGCGAGCTTGTTTGAGAGCTAAGCAGAAAGCTGCATAGCAAGTTCAAATAAGGCTAGTCCGTACACAACTTGAAAAAGTGGCAGCCGAGTCGGCTGCTTTTTTTTCAGCTCCATATTTAGCATGTCGCTATGTGTTCTGGGAAACTTGACCTAAGTGTAAAGTTGAGATTTCCTTCAGGTTTATATAGTTCTGTATGAGACCACTCTTTCCCGAACTGATAAATGCTCATAGGTTTGGAGACGGGTG
	FEN1-P1P2-2	FEN1	GGAGCGCGGGCTTTGGAAGG	GCGGGCTTTGGAAGG	GTGAGGAGCGAATCCGCAGTG	CACCCGTCTCGCACCGCGGGCTTTGGAAGGGTTTGAGAGCTAAGCAGAAAGCTGCATAGCAAGTTCAAATAAGGCTAGTCCGTACACAACTTGAAAAAGTGGCAGCCGAGTCGGCTGCTTTTTTTTCAGCTCCATATTTAGCATGTCGCTATGTGTTCTGGGAAACTTGACCTAAGTGTAAAGTTGAGATTTCCTTCAGGTTTATATAGTTCTGTATGAGACCACTCTTTCCCGTGAGGAGCGAATCCGCAGTGGTTTGGAGACGGGTG
	FEN1-P1P2-3	FEN1	GCGGGAGCGCGGGCTTTGGA	GAGCGCGGGCTTTGGA	GAACATGCCCATCAGGTGGC	CACCCGTCTCGCACCGAGCGCGGGCTTTGGAGTTTGAGAGCTAAGCAGAAAGCTGCATAGCAAGTTCAAATAAGGCTAGTCCGTACACAACTTGAAAAAGTGGCAGCCGAGTCGGCTGCTTTTTTTTCAGCTCCATATTTAGCATGTCGCTATGTGTTCTGGGAAACTTGACCTAAGTGTAAAGTTGAGATTTCCTTCAGGTTTATATAGTTCTGTATGAGACCACTCTTTCCCGAACATGCCCATCAGGTGGCGTTTGGAGACGGGTG
	FIZ1-P1P2-1	FIZ1	GAATGTCGGCGCCCAGAGGG	GTCGGCGCCCAGAGGG	GAGGCACCTGAAGCTGCACCG	CACCCGTCTCGCACCGTCGGCGCCCAGAGGGGTTTGAGAGCTAAGCAGAAAGCTGCATAGCAAGTTCAAATAAGGCTAGTCCGTACACAACTTGAAAAAGTGGCAGCCGAGTCGGCTGCTTTTTTTTCAGCTCCATATTTAGCATGTCGCTATGTGTTCTGGGAAACTTGACCTAAGTGTAAAGTTGAGATTTCCTTCAGGTTTATATAGTTCTGTATGAGACCACTCTTTCCCGAGGCACCTGAAGCTGCACCGGTTTGGAGACGGGTG
	FIZ1-P1P2-2	FIZ1	GGGAGGCCGGGGAAGTCCGT	GCCGGGGAAGTCCGT	GGGGAGAGGGGAGAACCCCA	CACCCGTCTCGCACCGCCGGGGAAGTCCGTGTTTGAGAGCTAAGCAGAAAGCTGCATAGCAAGTTCAAATAAGGCTAGTCCGTACACAACTTGAAAAAGTGGCAGCCGAGTCGGCTGCTTTTTTTTCAGCTCCATATTTAGCATGTCGCTATGTGTTCTGGGAAACTTGACCTAAGTGTAAAGTTGAGATTTCCTTCAGGTTTATATAGTTCTGTATGAGACCACTCTTTCCCGGGGAGAGGGGAGAACCCCAGTTTGGAGACGGGTG
	FIZ1-P1P2-3	FIZ1	GggaagtcgaggggCCCCCC	gtcgaggggCCCCCC	GCAGTGGCCGCAGCCGTAGG	CACCCGTCTCGCACCgtcgaggggCCCCCCGTTTGAGAGCTAAGCAGAAAGCTGCATAGCAAGTTCAAATAAGGCTAGTCCGTACACAACTTGAAAAAGTGGCAGCCGAGTCGGCTGCTTTTTTTTCAGCTCCATATTTAGCATGTCGCTATGTGTTCTGGGAAACTTGACCTAAGTGTAAAGTTGAGATTTCCTTCAGGTTTATATAGTTCTGTATGAGACCACTCTTTCCCGCAGTGGCCGCAGCCGTAGGGTTTGGAGACGGGTG
	FKBP1A-P1P2-1	FKBP1A	GGGCGACGCGCCGAGGTACT	GACGCGCCGAGGTACT	GACCGGTGTAGTGCACCACGC	CACCCGTCTCGCACCGACGCGCCGAGGTACTGTTTGAGAGCTAAGCAGAAAGCTGCATAGCAAGTTCAAATAAGGCTAGTCCGTACACAACTTGAAAAAGTGGCAGCCGAGTCGGCTGCTTTTTTTTCAGCTCCATATTTAGCATGTCGCTATGTGTTCTGGGAAACTTGACCTAAGTGTAAAGTTGAGATTTCCTTCAGGTTTATATAGTTCTGTATGAGACCACTCTTTCCCGACCGGTGTAGTGCACCACGCGTTTGGAGACGGGTG
	FKBP1A-P1P2-2	FKBP1A	GACGGCTCTGCCTAGTACCT	GCTCTGCCTAGTACCT	GTATGGTGCCACTGGGCACCC	CACCCGTCTCGCACCGCTCTGCCTAGTACCTGTTTGAGAGCTAAGCAGAAAGCTGCATAGCAAGTTCAAATAAGGCTAGTCCGTACACAACTTGAAAAAGTGGCAGCCGAGTCGGCTGCTTTTTTTTCAGCTCCATATTTAGCATGTCGCTATGTGTTCTGGGAAACTTGACCTAAGTGTAAAGTTGAGATTTCCTTCAGGTTTATATAGTTCTGTATGAGACCACTCTTTCCCGTATGGTGCCACTGGGCACCCGTTTGGAGACGGGTG
	FKBP1A-P1P2-3	FKBP1A	GCCCAGGAGACGGTGAGTAG	GGAGACGGTGAGTAG	GGTCTGGCCGCGCTTGGGGA	CACCCGTCTCGCACCGGAGACGGTGAGTAGGTTTGAGAGCTAAGCAGAAAGCTGCATAGCAAGTTCAAATAAGGCTAGTCCGTACACAACTTGAAAAAGTGGCAGCCGAGTCGGCTGCTTTTTTTTCAGCTCCATATTTAGCATGTCGCTATGTGTTCTGGGAAACTTGACCTAAGTGTAAAGTTGAGATTTCCTTCAGGTTTATATAGTTCTGTATGAGACCACTCTTTCCCGGTCTGGCCGCGCTTGGGGAGTTTGGAGACGGGTG
	FKBP2-P1P2-1	FKBP2	GCAGAGGCGGCAGCACCACC	GGCGGCAGCACCACC	GTGAGGGGGAAAAGCGCAAGC	CACCCGTCTCGCACCGGCGGCAGCACCACCGTTTGAGAGCTAAGCAGAAAGCTGCATAGCAAGTTCAAATAAGGCTAGTCCGTACACAACTTGAAAAAGTGGCAGCCGAGTCGGCTGCTTTTTTTTCAGCTCCATATTTAGCATGTCGCTATGTGTTCTGGGAAACTTGACCTAAGTGTAAAGTTGAGATTTCCTTCAGGTTTATATAGTTCTGTATGAGACCACTCTTTCCCGTGAGGGGGAAAAGCGCAAGCGTTTGGAGACGGGTG
	FKBP2-P1P2-2	FKBP2	GGCGCCCCCGGAGTCAACCC	GCCCCGGAGTCAACCC	GTGTCCTGCACATGCACTACA	CACCCGTCTCGCACCGCCCCGGAGTCAACCCGTTTGAGAGCTAAGCAGAAAGCTGCATAGCAAGTTCAAATAAGGCTAGTCCGTACACAACTTGAAAAAGTGGCAGCCGAGTCGGCTGCTTTTTTTTCAGCTCCATATTTAGCATGTCGCTATGTGTTCTGGGAAACTTGACCTAAGTGTAAAGTTGAGATTTCCTTCAGGTTTATATAGTTCTGTATGAGACCACTCTTTCCCGTGTCCTGCACATGCACTACAGTTTGGAGACGGGTG
	FKBP2-P1P2-3	FKBP2	GCCCCCGGAGTCAACCCCGG	GCGGAGTCAACCCCGG	GTTCCTGCAGGATGTGTGAGG	CACCCGTCTCGCACCGCGGAGTCAACCCCGGGTTTGAGAGCTAAGCAGAAAGCTGCATAGCAAGTTCAAATAAGGCTAGTCCGTACACAACTTGAAAAAGTGGCAGCCGAGTCGGCTGCTTTTTTTTCAGCTCCATATTTAGCATGTCGCTATGTGTTCTGGGAAACTTGACCTAAGTGTAAAGTTGAGATTTCCTTCAGGTTTATATAGTTCTGTATGAGACCACTCTTTCCCGTTCCTGCAGGATGTGTGAGGGTTTGGAGACGGGTG
	FKBP5-P1P2-1	FKBP5	GGGACACCGCCGCCCGAGAC	GACCGCCGCCCGAGAC	GAGAGATGTGGCATTCACTGT	CACCCGTCTCGCACCGACCGCCGCCCGAGACGTTTGAGAGCTAAGCAGAAAGCTGCATAGCAAGTTCAAATAAGGCTAGTCCGTACACAACTTGAAAAAGTGGCAGCCGAGTCGGCTGCTTTTTTTTCAGCTCCATATTTAGCATGTCGCTATGTGTTCTGGGAAACTTGACCTAAGTGTAAAGTTGAGATTTCCTTCAGGTTTATATAGTTCTGTATGAGACCACTCTTTCCCGAGAGATGTGGCATTCACTGTGTTTGGAGACGGGTG
	FKBP5-P1P2-2	FKBP5	GCGCGGGCGCTGCCAGTCTC	GGCGCTGCCAGTCTC	GATGTTTGACTGCAGAGATG	CACCCGTCTCGCACCGGCGCTGCCAGTCTCGTTTGAGAGCTAAGCAGAAAGCTGCATAGCAAGTTCAAATAAGGCTAGTCCGTACACAACTTGAAAAAGTGGCAGCCGAGTCGGCTGCTTTTTTTTCAGCTCCATATTTAGCATGTCGCTATGTGTTCTGGGAAACTTGACCTAAGTGTAAAGTTGAGATTTCCTTCAGGTTTATATAGTTCTGTATGAGACCACTCTTTCCCGATGTTTGACTGCAGAGATGGTTTGGAGACGGGTG
	FKBP5-P1P2-3	FKBP5	GCGGGCAAGGCGGAGAGTGA	GCAAGGCGGAGAGTGA	GGATATTCAAATCCAAACGA	CACCCGTCTCGCACCGCAAGGCGGAGAGTGAGTTTGAGAGCTAAGCAGAAAGCTGCATAGCAAGTTCAAATAAGGCTAGTCCGTACACAACTTGAAAAAGTGGCAGCCGAGTCGGCTGCTTTTTTTTCAGCTCCATATTTAGCATGTCGCTATGTGTTCTGGGAAACTTGACCTAAGTGTAAAGTTGAGATTTCCTTCAGGTTTATATAGTTCTGTATGAGACCACTCTTTCCCGGATATTCAAATCCAAACGAGTTTGGAGACGGGTG
	FLYWCH1-P1P2-1	FLYWCH1	GCACGGGGCTCGCTCCCGAG	GGGCTCGCTCCCGAG	GCAGTGGCCCCGCATCACTG	CACCCGTCTCGCACCGGGCTCGCTCCCGAGGTTTGAGAGCTAAGCAGAAAGCTGCATAGCAAGTTCAAATAAGGCTAGTCCGTACACAACTTGAAAAAGTGGCAGCCGAGTCGGCTGCTTTTTTTTCAGCTCCATATTTAGCATGTCGCTATGTGTTCTGGGAAACTTGACCTAAGTGTAAAGTTGAGATTTCCTTCAGGTTTATATAGTTCTGTATGAGACCACTCTTTCCCGCAGTGGCCCCGCATCACTGGTTTGGAGACGGGTG
	FLYWCH1-P1P2-2	FLYWCH1	GCGCCGCCGCCACCCCGACC	GCCGCCACCCCGACC	GAGTTCCTGAGGACTTCCCTG	CACCCGTCTCGCACCGCCGCCACCCCGACCGTTTGAGAGCTAAGCAGAAAGCTGCATAGCAAGTTCAAATAAGGCTAGTCCGTACACAACTTGAAAAAGTGGCAGCCGAGTCGGCTGCTTTTTTTTCAGCTCCATATTTAGCATGTCGCTATGTGTTCTGGGAAACTTGACCTAAGTGTAAAGTTGAGATTTCCTTCAGGTTTATATAGTTCTGTATGAGACCACTCTTTCCCGAGTTCCTGAGGACTTCCCTGGTTTGGAGACGGGTG
	FLYWCH1-P1P2-3	FLYWCH1	GGGCAGACACCGCCAGGAAA	GACACCGCCAGGAAA	GGCAGCCCAGCTCAGCATGT	CACCCGTCTCGCACCGACACCGCCAGGAAAGTTTGAGAGCTAAGCAGAAAGCTGCATAGCAAGTTCAAATAAGGCTAGTCCGTACACAACTTGAAAAAGTGGCAGCCGAGTCGGCTGCTTTTTTTTCAGCTCCATATTTAGCATGTCGCTATGTGTTCTGGGAAACTTGACCTAAGTGTAAAGTTGAGATTTCCTTCAGGTTTATATAGTTCTGTATGAGACCACTCTTTCCCGGCAGCCCAGCTCAGCATGTGTTTGGAGACGGGTG
	FMR1-P1P2-1	FMR1	GCTCAGAGGCGGCCCTCCAC	GAGGCGGCCCTCCAC	GTTGGTGGTTAGCTAAAGTG	CACCCGTCTCGCACCGAGGCGGCCCTCCACGTTTGAGAGCTAAGCAGAAAGCTGCATAGCAAGTTCAAATAAGGCTAGTCCGTACACAACTTGAAAAAGTGGCAGCCGAGTCGGCTGCTTTTTTTTCAGCTCCATATTTAGCATGTCGCTATGTGTTCTGGGAAACTTGACCTAAGTGTAAAGTTGAGATTTCCTTCAGGTTTATATAGTTCTGTATGAGACCACTCTTTCCCGTTGGTGGTTAGCTAAAGTGGTTTGGAGACGGGTG
	FMR1-P1P2-2	FMR1	GcggcccgccgccCGCTCAG	GccgccgccCGCTCAG	GCTAAAGTGAGGATGATAAA	CACCCGTCTCGCACCGccgccgccCGCTCAGGTTTGAGAGCTAAGCAGAAAGCTGCATAGCAAGTTCAAATAAGGCTAGTCCGTACACAACTTGAAAAAGTGGCAGCCGAGTCGGCTGCTTTTTTTTCAGCTCCATATTTAGCATGTCGCTATGTGTTCTGGGAAACTTGACCTAAGTGTAAAGTTGAGATTTCCTTCAGGTTTATATAGTTCTGTATGAGACCACTCTTTCCCGCTAAAGTGAGGATGATAAAGTTTGGAGACGGGTG
	FMR1-P1P2-3	FMR1	Ggcgggccgacggcgagcgc	gccgacggcgagcgc	GGACAAGTCAGGAGTTGTGA	CACCCGTCTCGCACCgccgacggcgagcgcGTTTGAGAGCTAAGCAGAAAGCTGCATAGCAAGTTCAAATAAGGCTAGTCCGTACACAACTTGAAAAAGTGGCAGCCGAGTCGGCTGCTTTTTTTTCAGCTCCATATTTAGCATGTCGCTATGTGTTCTGGGAAACTTGACCTAAGTGTAAAGTTGAGATTTCCTTCAGGTTTATATAGTTCTGTATGAGACCACTCTTTCCCGGACAAGTCAGGAGTTGTGAGTTTGGAGACGGGTG
	FOXA1-P1P2-1	FOXA1	GGCAGCCCGCTCACTTCCCG	GCCCGCTCACTTCCCG	GTCCGGGTGCAGCGTCCAGT	CACCCGTCTCGCACCGCCCGCTCACTTCCCGGTTTGAGAGCTAAGCAGAAAGCTGCATAGCAAGTTCAAATAAGGCTAGTCCGTACACAACTTGAAAAAGTGGCAGCCGAGTCGGCTGCTTTTTTTTCAGCTCCATATTTAGCATGTCGCTATGTGTTCTGGGAAACTTGACCTAAGTGTAAAGTTGAGATTTCCTTCAGGTTTATATAGTTCTGTATGAGACCACTCTTTCCCGTCCGGGTGCAGCGTCCAGTGTTTGGAGACGGGTG
	FOXA1-P1P2-2	FOXA1	GGCCTCCGCGGGAAGTGAGC	GCCGCGGGAAGTGAGC	GCGGGTCTGGAATACACACCT	CACCCGTCTCGCACCGCCGCGGGAAGTGAGCGTTTGAGAGCTAAGCAGAAAGCTGCATAGCAAGTTCAAATAAGGCTAGTCCGTACACAACTTGAAAAAGTGGCAGCCGAGTCGGCTGCTTTTTTTTCAGCTCCATATTTAGCATGTCGCTATGTGTTCTGGGAAACTTGACCTAAGTGTAAAGTTGAGATTTCCTTCAGGTTTATATAGTTCTGTATGAGACCACTCTTTCCCGCGGGTCTGGAATACACACCTGTTTGGAGACGGGTG
	FOXA1-P1P2-3	FOXA1	GTTCCCGCGGAGGCGCTCCc	GCGCGGAGGCGCTCCc	GGGGCCCAGGCCATTCATGG	CACCCGTCTCGCACCGCGCGGAGGCGCTCCcGTTTGAGAGCTAAGCAGAAAGCTGCATAGCAAGTTCAAATAAGGCTAGTCCGTACACAACTTGAAAAAGTGGCAGCCGAGTCGGCTGCTTTTTTTTCAGCTCCATATTTAGCATGTCGCTATGTGTTCTGGGAAACTTGACCTAAGTGTAAAGTTGAGATTTCCTTCAGGTTTATATAGTTCTGTATGAGACCACTCTTTCCCGGGGCCCAGGCCATTCATGGGTTTGGAGACGGGTG
	FOXA2-P1P2-1	FOXA2	GAGTAGCTGCTCCAGTCGGA	GCTGCTCCAGTCGGA	GAACACGTACATGAGCATGT	CACCCGTCTCGCACCGCTGCTCCAGTCGGAGTTTGAGAGCTAAGCAGAAAGCTGCATAGCAAGTTCAAATAAGGCTAGTCCGTACACAACTTGAAAAAGTGGCAGCCGAGTCGGCTGCTTTTTTTTCAGCTCCATATTTAGCATGTCGCTATGTGTTCTGGGAAACTTGACCTAAGTGTAAAGTTGAGATTTCCTTCAGGTTTATATAGTTCTGTATGAGACCACTCTTTCCCGAACACGTACATGAGCATGTGTTTGGAGACGGGTG
	FOXA2-P1P2-2	FOXA2	GAAAGACGAGCGCTTACCTC	GACGAGCGCTTACCTC	GAACAGGTGATGCACTACCC	CACCCGTCTCGCACCGACGAGCGCTTACCTCGTTTGAGAGCTAAGCAGAAAGCTGCATAGCAAGTTCAAATAAGGCTAGTCCGTACACAACTTGAAAAAGTGGCAGCCGAGTCGGCTGCTTTTTTTTCAGCTCCATATTTAGCATGTCGCTATGTGTTCTGGGAAACTTGACCTAAGTGTAAAGTTGAGATTTCCTTCAGGTTTATATAGTTCTGTATGAGACCACTCTTTCCCGAACAGGTGATGCACTACCCGTTTGGAGACGGGTG
	FOXA2-P1P2-3	FOXA2	GGTGCCGAGCTGCCCCGAGG	GCGAGCTGCCCCGAGG	GTAGTGCATCACCTGTTCGT	CACCCGTCTCGCACCGCGAGCTGCCCCGAGGGTTTGAGAGCTAAGCAGAAAGCTGCATAGCAAGTTCAAATAAGGCTAGTCCGTACACAACTTGAAAAAGTGGCAGCCGAGTCGGCTGCTTTTTTTTCAGCTCCATATTTAGCATGTCGCTATGTGTTCTGGGAAACTTGACCTAAGTGTAAAGTTGAGATTTCCTTCAGGTTTATATAGTTCTGTATGAGACCACTCTTTCCCGTAGTGCATCACCTGTTCGTGTTTGGAGACGGGTG
	FOXA3-P1P2-1	FOXA3	GAGCGCTCTGGATCTCTCAG	GCTCTGGATCTCTCAG	GCGAGTGGAGCTACTACCCGG	CACCCGTCTCGCACCGCTCTGGATCTCTCAGGTTTGAGAGCTAAGCAGAAAGCTGCATAGCAAGTTCAAATAAGGCTAGTCCGTACACAACTTGAAAAAGTGGCAGCCGAGTCGGCTGCTTTTTTTTCAGCTCCATATTTAGCATGTCGCTATGTGTTCTGGGAAACTTGACCTAAGTGTAAAGTTGAGATTTCCTTCAGGTTTATATAGTTCTGTATGAGACCACTCTTTCCCGCGAGTGGAGCTACTACCCGGGTTTGGAGACGGGTG
	FOXA3-P1P2-2	FOXA3	GGTACCCCGGGCGGTCGGAC	GCCCGGGCGGTCGGAC	GAGTGAGATATAGGAATACGG	CACCCGTCTCGCACCGCCCGGGCGGTCGGACGTTTGAGAGCTAAGCAGAAAGCTGCATAGCAAGTTCAAATAAGGCTAGTCCGTACACAACTTGAAAAAGTGGCAGCCGAGTCGGCTGCTTTTTTTTCAGCTCCATATTTAGCATGTCGCTATGTGTTCTGGGAAACTTGACCTAAGTGTAAAGTTGAGATTTCCTTCAGGTTTATATAGTTCTGTATGAGACCACTCTTTCCCGAGTGAGATATAGGAATACGGGTTTGGAGACGGGTG
	FOXA3-P1P2-3	FOXA3	GCTCGGGACAGCCGTACCCC	GGACAGCCGTACCCC	GCTGGGGTGTAGGGCCCAGT	CACCCGTCTCGCACCGGACAGCCGTACCCCGTTTGAGAGCTAAGCAGAAAGCTGCATAGCAAGTTCAAATAAGGCTAGTCCGTACACAACTTGAAAAAGTGGCAGCCGAGTCGGCTGCTTTTTTTTCAGCTCCATATTTAGCATGTCGCTATGTGTTCTGGGAAACTTGACCTAAGTGTAAAGTTGAGATTTCCTTCAGGTTTATATAGTTCTGTATGAGACCACTCTTTCCCGCTGGGGTGTAGGGCCCAGTGTTTGGAGACGGGTG
	FOXO1-P1P2-1	FOXO1	GTGCTGCCTGTTGAATGTGG	GCCTGTTGAATGTGG	GTGGATGCTCAATCCAGAGGG	CACCCGTCTCGCACCGCCTGTTGAATGTGGGTTTGAGAGCTAAGCAGAAAGCTGCATAGCAAGTTCAAATAAGGCTAGTCCGTACACAACTTGAAAAAGTGGCAGCCGAGTCGGCTGCTTTTTTTTCAGCTCCATATTTAGCATGTCGCTATGTGTTCTGGGAAACTTGACCTAAGTGTAAAGTTGAGATTTCCTTCAGGTTTATATAGTTCTGTATGAGACCACTCTTTCCCGTGGATGCTCAATCCAGAGGGGTTTGGAGACGGGTG
	FOXO1-P1P2-2	FOXO1	GGGCCGCTTGCTCTCCCCAG	GCTTGCTCTCCCCAG	GCAAGGCCATCGAGAGCTCGG	CACCCGTCTCGCACCGCTTGCTCTCCCCAGGTTTGAGAGCTAAGCAGAAAGCTGCATAGCAAGTTCAAATAAGGCTAGTCCGTACACAACTTGAAAAAGTGGCAGCCGAGTCGGCTGCTTTTTTTTCAGCTCCATATTTAGCATGTCGCTATGTGTTCTGGGAAACTTGACCTAAGTGTAAAGTTGAGATTTCCTTCAGGTTTATATAGTTCTGTATGAGACCACTCTTTCCCGCAAGGCCATCGAGAGCTCGGGTTTGGAGACGGGTG
	FOXO1-P1P2-3	FOXO1	GTCAACAGGCAGCAGCGCAG	GCAGGCAGCAGCGCAG	GTGAGCGCTTAGACTGTGACA	CACCCGTCTCGCACCGCAGGCAGCAGCGCAGGTTTGAGAGCTAAGCAGAAAGCTGCATAGCAAGTTCAAATAAGGCTAGTCCGTACACAACTTGAAAAAGTGGCAGCCGAGTCGGCTGCTTTTTTTTCAGCTCCATATTTAGCATGTCGCTATGTGTTCTGGGAAACTTGACCTAAGTGTAAAGTTGAGATTTCCTTCAGGTTTATATAGTTCTGTATGAGACCACTCTTTCCCGTGAGCGCTTAGACTGTGACAGTTTGGAGACGGGTG
	FOXO3-P1-1	FOXO3	GGAGGGGAAAGGGAAGCGCC	GGAAAGGGAAGCGCC	GAGAGCGGAAAAGCCCCCCGG	CACCCGTCTCGCACCGGAAAGGGAAGCGCCGTTTGAGAGCTAAGCAGAAAGCTGCATAGCAAGTTCAAATAAGGCTAGTCCGTACACAACTTGAAAAAGTGGCAGCCGAGTCGGCTGCTTTTTTTTCAGCTCCATATTTAGCATGTCGCTATGTGTTCTGGGAAACTTGACCTAAGTGTAAAGTTGAGATTTCCTTCAGGTTTATATAGTTCTGTATGAGACCACTCTTTCCCGAGAGCGGAAAAGCCCCCCGGGTTTGGAGACGGGTG
	FOXO3-P1-2	FOXO3	GTGGCGGCGCGCGAGCTGAC	GGCGCGCGAGCTGAC	GTGTCTGCCCAGAATTCCCGC	CACCCGTCTCGCACCGGCGCGCGAGCTGACGTTTGAGAGCTAAGCAGAAAGCTGCATAGCAAGTTCAAATAAGGCTAGTCCGTACACAACTTGAAAAAGTGGCAGCCGAGTCGGCTGCTTTTTTTTCAGCTCCATATTTAGCATGTCGCTATGTGTTCTGGGAAACTTGACCTAAGTGTAAAGTTGAGATTTCCTTCAGGTTTATATAGTTCTGTATGAGACCACTCTTTCCCGTGTCTGCCCAGAATTCCCGCGTTTGGAGACGGGTG
	FOXO3-P1-3	FOXO3	GCGCCCTGCTCGTGGAAGGG	GCTGCTCGTGGAAGGG	GCGTGCACGGTGGAACTGCCA	CACCCGTCTCGCACCGCTGCTCGTGGAAGGGGTTTGAGAGCTAAGCAGAAAGCTGCATAGCAAGTTCAAATAAGGCTAGTCCGTACACAACTTGAAAAAGTGGCAGCCGAGTCGGCTGCTTTTTTTTCAGCTCCATATTTAGCATGTCGCTATGTGTTCTGGGAAACTTGACCTAAGTGTAAAGTTGAGATTTCCTTCAGGTTTATATAGTTCTGTATGAGACCACTCTTTCCCGCGTGCACGGTGGAACTGCCAGTTTGGAGACGGGTG
	FOXO3-P2-1	FOXO3	GGACGTGCGGCCAGCGAACC	GTGCGGCCAGCGAACC	GAGAGCGGAAAAGCCCCCCGG	CACCCGTCTCGCACCGTGCGGCCAGCGAACCGTTTGAGAGCTAAGCAGAAAGCTGCATAGCAAGTTCAAATAAGGCTAGTCCGTACACAACTTGAAAAAGTGGCAGCCGAGTCGGCTGCTTTTTTTTCAGCTCCATATTTAGCATGTCGCTATGTGTTCTGGGAAACTTGACCTAAGTGTAAAGTTGAGATTTCCTTCAGGTTTATATAGTTCTGTATGAGACCACTCTTTCCCGAGAGCGGAAAAGCCCCCCGGGTTTGGAGACGGGTG
	FOXO3-P2-2	FOXO3	GTCTGCTGCGCCAGGTTCGC	GCTGCGCCAGGTTCGC	GTGTCTGCCCAGAATTCCCGC	CACCCGTCTCGCACCGCTGCGCCAGGTTCGCGTTTGAGAGCTAAGCAGAAAGCTGCATAGCAAGTTCAAATAAGGCTAGTCCGTACACAACTTGAAAAAGTGGCAGCCGAGTCGGCTGCTTTTTTTTCAGCTCCATATTTAGCATGTCGCTATGTGTTCTGGGAAACTTGACCTAAGTGTAAAGTTGAGATTTCCTTCAGGTTTATATAGTTCTGTATGAGACCACTCTTTCCCGTGTCTGCCCAGAATTCCCGCGTTTGGAGACGGGTG
	FOXO3-P2-3	FOXO3	GTCGCTGGCCGCACGTCTTC	GTGGCCGCACGTCTTC	GCGTGCACGGTGGAACTGCCA	CACCCGTCTCGCACCGTGGCCGCACGTCTTCGTTTGAGAGCTAAGCAGAAAGCTGCATAGCAAGTTCAAATAAGGCTAGTCCGTACACAACTTGAAAAAGTGGCAGCCGAGTCGGCTGCTTTTTTTTCAGCTCCATATTTAGCATGTCGCTATGTGTTCTGGGAAACTTGACCTAAGTGTAAAGTTGAGATTTCCTTCAGGTTTATATAGTTCTGTATGAGACCACTCTTTCCCGCGTGCACGGTGGAACTGCCAGTTTGGAGACGGGTG
[truncated: 2,584 more rows]
