# Supplementary material for: CRISPR GENome and epigenome engineering improves loss-of-function genetic-screening approaches
Source: Cell Rep Methods. 2025 Jun 10;5(6):101078. doi: 10.1016/j.crmeth.2025.101078 (PMC12272254; doi:10.1016/j.crmeth.2025.101078)
Supplement: Table S7. Normalized screen counts of all analyzed screens used for comparison, related to Figure 5 [file mmc5.xlsx]

## Sheet: CRISPRgenee
sgRNA	Gene	SCC1	SCC2	SCC3	P1	P2	P3
ACIN1-P1-1	ACIN1	602.541	692.643	863.581	953.59	830.607	962.01
ACIN1-P1-2	ACIN1	314.157	596.912	399.511	1106.21	1067.92	945.043
ACIN1-P1-3	ACIN1	683.345	838.351	675.978	782.038	807.684	921.29
ACIN1-P2-1	ACIN1	877.69	854.541	1001.05	951.224	713.297	1034.97
ACIN1-P2-2	ACIN1	454.866	623.66	489.894	1627.96	1620.76	1688.18
ACIN1-P2-3	ACIN1	632.494	514.555	574.201	605.754	550.142	520.876
ACTA1-P1-1	ACTA1	518.952	251.294	470.146	428.287	395.078	318.973
ACTA1-P1-2	ACTA1	1340.92	1149.48	1504.62	1472.98	1479.18	1594.87
ACTA1-P1-3	ACTA1	1308.87	1342.35	1436.26	2651.36	3709.41	3079.45
ACTA1-P2-1	ACTA1	620.652	860.876	479.261	676.741	517.781	721.083
ACTA1-P2-2	ACTA1	2855.28	2500.98	2058.31	2135.52	2036.06	1908.75
ACTA1-P2-3	ACTA1	3432.05	3322.43	3262.16	2283.41	2680.59	2298.98
ACTB-P1P2-1	ACTB	412.375	273.819	261.277	958.322	902.071	831.366
ACTB-P1P2-2	ACTB	1104.78	816.53	669.902	1500.19	1320.07	1318.31
ACTB-P1P2-3	ACTB	502.234	347.025	552.175	940.576	992.413	1121.5
ACTL6A-P1P2-1	ACTL6A	214.546	207.652	521.794	731.164	691.723	641.34
ACTL6A-P1P2-2	ACTL6A	659.661	348.433	527.87	473.246	595.987	600.62
ACTL6A-P1P2-3	ACTL6A	390.781	323.093	620.533	1676.47	1627.5	1642.37
ACTL6B-P1P2-1	ACTL6B	1115.22	1318.41	1203.09	1077.82	977.581	1045.15
ACTL6B-P1P2-2	ACTL6B	1823.65	1772.43	2204.14	1909.55	1704.36	1608.44
ACTL6B-P1P2-3	ACTL6B	2062.57	2353.86	2296.81	1726.16	1336.25	1528.7
ACTR3B-P1P2-1	ACTR3B	1480.23	1844.94	1952.74	3237	3294.11	3277.96
ACTR3B-P1P2-2	ACTR3B	1157.02	1005.18	1146.88	1626.78	1731.33	2139.5
ACTR3B-P1P2-3	ACTR3B	1211.35	1201.57	1136.25	1317.99	1093.54	1269.11
ACTR5-P1P2-1	ACTR5	306.495	233.697	432.17	1468.24	1503.45	1343.76
ACTR5-P1P2-2	ACTR5	104.487	83.0608	123.803	230.707	235.968	269.77
ACTR5-P1P2-3	ACTR5	527.311	604.655	631.166	490.992	536.658	561.596
ACTR6-P1P2-1	ACTR6	1.39316	0	0	37.8596	43.1484	28.8433
ACTR6-P1P2-2	ACTR6	101.701	109.809	78.2312	756.01	842.742	855.12
ACTR6-P1P2-3	ACTR6	1719.16	2310.22	2551.25	2559.08	2575.42	2780.84
ACTR8-P1P2-1	ACTR8	1596.56	1699.23	1977.81	3343.48	2886.9	3690.25
ACTR8-P1P2-2	ACTR8	682.648	685.604	1105.87	1131.06	1221.64	1073.99
ACTR8-P1P2-3	ACTR8	878.387	683.492	1210.68	2651.36	2822.17	3937.96
ADA-P1P2-1	ADA	1297.73	948.864	1158.28	702.77	714.645	743.14
ADA-P1P2-2	ADA	478.55	527.929	615.216	945.308	1361.87	1267.41
ADA-P1P2-3	ADA	2380.21	2122.27	2040.09	1858.67	1841.9	1744.17
ADAR-P1-1	ADAR	814.301	661.671	950.926	1926.11	2373.16	2628.14
ADAR-P1-2	ADAR	48.7606	62.6476	115.448	1560.53	1368.61	1314.92
ADAR-P1-3	ADAR	1086.66	1326.86	1821.34	3280.77	3648.74	4334.98
ADAR-P2-1	ADAR	337.144	337.875	353.939	332.455	279.116	388.537
ADAR-P2-2	ADAR	785.742	510.331	676.737	1501.37	1475.14	1459.13
ADAR-P2-3	ADAR	712.601	774.296	617.494	928.744	1047.7	817.793
ADPRHL2-P1P2-1	ADPRHL2	781.562	1079.79	1222.08	1606.67	1456.26	1501.55
ADPRHL2-P1P2-2	ADPRHL2	3879.95	3726.48	3840.92	3568.27	3184.89	3510.4
ADPRHL2-P1P2-3	ADPRHL2	821.267	709.537	767.121	1038.77	1109.72	1085.87
ADPRH-P1P2-1	ADPRH	2415.74	2793.8	2504.16	2025.49	1921.45	1806.95
ADPRH-P1P2-2	ADPRH	450.687	856.653	938.014	1286.04	1142.08	1045.15
ADPRH-P1P2-3	ADPRH	1662.04	1813.26	1781.85	1254.1	1337.6	1024.79
AEBP2-P1P2-1	AEBP2	449.294	333.651	347.863	1055.34	1032.86	861.906
AEBP2-P1P2-2	AEBP2	572.588	534.264	545.34	415.273	389.684	388.537
AEBP2-P1P2-3	AEBP2	1184.88	984.06	1140.81	1261.2	1160.96	1068.9
AFF1-P1P2-1	AFF1	625.528	757.402	543.82	470.879	490.813	442.83
AFF1-P1P2-2	AFF1	928.541	1057.97	1001.81	1002.1	1152.87	1146.95
AFF1-P1P2-3	AFF1	755.092	508.924	592.43	586.824	412.607	529.36
AFF4-P1P2-1	AFF4	1268.47	1679.52	1454.49	1250.55	1369.96	1274.2
AFF4-P1P2-2	AFF4	445.114	780.631	816.49	1263.57	1050.39	1096.05
AFF4-P1P2-3	AFF4	1811.8	2650.2	2276.3	2527.13	2919.26	2667.16
AICDA-P1P2-1	AICDA	1997.09	1980.79	2005.15	1490.72	1429.29	1431.99
AICDA-P1P2-2	AICDA	3506.58	4161.49	3810.54	3516.21	3411.42	3518.89
AICDA-P1P2-3	AICDA	1972.02	2052.59	1623.87	2043.24	1963.25	1952.86
AIRE-P1P2-1	AIRE	1767.92	1784.4	1745.39	1316.81	1181.19	1141.86
AIRE-P1P2-2	AIRE	2100.19	2703	2138.82	1735.63	1457.61	1491.37
AIRE-P1P2-3	AIRE	321.123	399.818	407.106	585.641	658.013	627.766
AKAP1-P1P2-1	AKAP1	1026.76	1319.82	1124.1	1028.13	1129.95	1163.91
AKAP1-P1P2-2	AKAP1	2302.2	2487.6	2182.88	1907.18	2312.48	2533.12
AKAP1-P1P2-3	AKAP1	705.635	1023.48	699.523	1081.37	962.749	1072.29
AKAP8-P1P2-1	AKAP8	212.457	316.054	365.332	182.2	341.142	274.86
AKAP8-P1P2-2	AKAP8	1428.68	1309.97	1596.52	2006.56	2123.71	2212.45
AKAP8-P1P2-3	AKAP8	1096.42	760.218	893.202	754.827	652.619	705.813
ALKBH2-P1P2-1	ALKBH2	1691.3	1017.85	1320.82	1170.1	1104.33	1392.96
ALKBH2-P1P2-2	ALKBH2	2532.07	2299.66	2267.94	1934.39	1858.08	1971.53
ALKBH2-P1P2-3	ALKBH2	1944.85	1943.48	1902.61	1392.53	1092.19	1316.61
ALKBH3-P1P2-1	ALKBH3	1094.33	958.719	1103.59	1184.3	987.02	1213.12
ALKBH3-P1P2-2	ALKBH3	1590.99	1712.6	1705.89	1314.44	1227.03	1269.11
ALKBH3-P1P2-3	ALKBH3	1090.84	751.067	877.252	1115.68	1026.12	1096.05
ALKBH8-P1P2-1	ALKBH8	1478.84	1925.18	1786.4	1241.09	1119.16	1221.6
ALKBH8-P1P2-2	ALKBH8	305.102	347.729	438.246	304.06	312.826	325.76
ALKBH8-P1P2-3	ALKBH8	2315.43	2112.42	2712.27	2427.75	3443.78	3174.46
AP2A1-P1P2-1	AP2A1	2831.6	2133.54	2401.62	2871.42	2810.04	2631.53
AP2A1-P1P2-2	AP2A1	2189.35	2503.79	2176.8	2807.53	2625.31	2762.17
AP2A1-P1P2-3	AP2A1	936.203	643.37	625.09	874.321	869.71	909.413
APBB1-P1P2-1	APBB1	2918.67	3274.57	2912.02	2224.25	2129.1	2097.08
APBB1-P1P2-2	APBB1	1961.57	1668.96	1935.27	1445.77	1405.02	1321.7
APBB1-P1P2-3	APBB1	1476.75	1321.93	1295.75	1657.54	1560.08	1386.18
APITD1-P1P2-1	APITD1	719.567	507.516	666.864	737.08	637.787	581.956
APITD1-P1P2-2	APITD1	1152.84	1367.69	1244.86	927.561	1206.81	1247.05
APITD1-P1P2-3	APITD1	99.6109	195.686	153.424	98.1985	144.277	101.8
APOBEC2-P1P2-1	APOBEC2	1244.79	1126.25	1133.97	928.744	972.187	855.12
APOBEC2-P1P2-2	APOBEC2	2233.23	2248.27	2691.76	2121.32	2336.76	2154.77
APOBEC2-P1P2-3	APOBEC2	2635.86	2907.83	3008.48	2800.43	3486.93	3680.07
APOBEC3B-P1P2-1	APOBEC3B	4676.14	4120.66	3836.36	3613.23	3884.7	3442.54
APOBEC3B-P1P2-2	APOBEC3B	3245.36	2893.05	3024.43	2776.77	3379.06	3432.36
APOBEC3B-P1P2-3	APOBEC3B	1611.19	1016.44	956.243	1006.83	1018.03	897.536
APOBEC3C-P1P2-1	APOBEC3C	3709.98	3435.76	3803.71	5728.64	7672.32	7682.5
APOBEC3C-P1P2-2	APOBEC3C	674.289	475.136	483.818	424.738	524.523	517.483
APOBEC3C-P1P2-3	APOBEC3C	865.848	800.34	948.648	829.363	689.026	748.23
APOBEC3D-P1P2-1	APOBEC3D	1082.48	931.971	885.607	916.913	893.981	975.583
APOBEC3D-P1P2-2	APOBEC3D	720.263	765.849	901.557	782.038	569.019	636.25
APOBEC3D-P1P2-3	APOBEC3D	1189.06	1134.7	1228.15	836.462	752.4	777.073
APOBEC3F-P1P2-1	APOBEC3F	2483.31	2487.6	2844.42	2423.02	2370.47	2521.25
APOBEC3F-P1P2-2	APOBEC3F	1215.53	1290.96	1094.48	1052.97	1127.25	1218.21
APOBEC3F-P1P2-3	APOBEC3F	2276.42	2486.19	2329.47	1801.88	1889.09	1659.34
APOBEC3G-P1P2-1	APOBEC3G	1285.19	1270.55	1276.76	893.251	856.226	710.903
APOBEC3G-P1P2-2	APOBEC3G	2321.7	1604.9	2253.51	984.351	1107.03	1201.24
APOBEC3G-P1P2-3	APOBEC3G	1729.61	1467.64	1701.34	1591.29	1646.38	1515.12
APOBEC3H-P1P2-1	APOBEC3H	3204.96	2879.68	2847.46	3286.69	3775.48	4216.21
APOBEC3H-P1P2-2	APOBEC3H	718.174	602.543	518.756	487.443	512.387	464.886
APOBEC3H-P1P2-3	APOBEC3H	2295.23	2672.02	2643.15	1677.66	1681.44	1703.45
APOBEC4-P1P2-2	APOBEC4	1427.29	1702.04	1440.06	1378.33	1249.96	1296.25
APOBEC4-P1P2-3	APOBEC4	243.106	223.842	290.139	150.255	173.942	239.23
ARID1A-P1P2-1	ARID1A	1079	1428.22	1165.87	944.125	1310.63	1053.63
ARID1A-P1P2-2	ARID1A	1818.77	2596.71	2161.61	1166.55	1152.87	904.323
ARID1A-P1P2-3	ARID1A	1876.59	2270.8	1951.98	1535.68	1647.73	1533.79
ARID1B-P1-1	ARID1B	1591.68	1694.3	1471.2	1586.56	1326.81	1494.76
ARID1B-P1-2	ARID1B	2500.72	2705.11	2177.56	2202.96	1906.62	2042.79
ARID1B-P1-3	ARID1B	1108.26	959.423	983.586	645.98	591.942	641.34
ARID1B-P2-1	ARID1B	4118.87	3519.53	3748.26	3193.22	3473.45	3352.61
ARID1B-P2-2	ARID1B	1968.53	1955.45	1663.36	2165.1	2011.79	2086.9
ARID1B-P2-3	ARID1B	353.862	289.305	287.86	273.299	254.845	203.6
ARID2-P1P2-1	ARID2	70.3545	23.9328	105.574	793.869	755.097	819.49
ARID2-P1P2-2	ARID2	903.464	696.866	1184.86	1691.85	1448.17	1599.96
ARID2-P1P2-3	ARID2	330.875	304.791	248.365	367.948	475.981	420.773
ARID4A-P1P2-1	ARID4A	2307.77	2489.71	2517.07	3260.66	3135	3050.61
ARID4A-P1P2-2	ARID4A	2129.44	1866.05	2416.81	2271.58	2882.85	3345.83
ARID4A-P1P2-3	ARID4A	1177.22	990.395	1029.16	887.335	914.207	897.536
ARID4B-P1P2-1	ARID4B	1628.6	1948.41	1839.57	3927.94	3563.79	3425.57
ARID4B-P1P2-2	ARID4B	234.747	581.426	385.839	689.755	752.4	697.33
ARID4B-P1P2-3	ARID4B	1542.23	2006.83	1703.62	3440.5	3826.72	3620.69
ARIH2-P1P2-1	ARIH2	5202.75	5087.12	5779.23	1950.95	2126.41	2142.89
ARIH2-P1P2-2	ARIH2	4824.51	5073.05	4765.26	2692.77	2872.07	2171.73
ARIH2-P1P2-3	ARIH2	2084.86	2061.74	2334.02	1047.06	958.703	1006.12
ART1-P1P2-1	ART1	757.182	712.352	487.616	584.458	693.071	729.566
ART1-P1P2-2	ART1	2606.6	3064.1	2439.6	2299.97	2169.56	2319.34
ART1-P1P2-3	ART1	2945.83	2313.74	2408.46	2110.68	2332.71	2114.05
AS3MT-P1P2-1	AS3MT	1049.75	1281.81	1176.51	877.87	938.478	758.41
AS3MT-P1P2-2	AS3MT	2311.95	2150.43	1956.54	2121.32	1936.28	1728.9
AS3MT-P1P2-3	AS3MT	755.789	991.803	909.152	866.039	861.62	826.276
ASAP1-P1P2-1	ASAP1	105.88	136.558	170.134	333.638	280.465	349.513
ASAP1-P1P2-2	ASAP1	1181.4	1326.16	1019.28	866.039	908.813	821.186
ASAP1-P1P2-3	ASAP1	693.793	757.402	948.648	648.346	652.619	821.186
ASCC3-P1P2-1	ASCC3	41.0982	71.7983	141.272	411.724	314.174	313.883
ASCC3-P1P2-2	ASCC3	571.195	832.016	969.155	1264.75	1259.39	1547.36
ASCL2-P1P2-1	ASCL2	1062.98	1021.37	899.279	595.106	726.781	517.483
ASCL2-P1P2-2	ASCL2	1546.41	1661.92	1337.52	946.491	1022.08	924.683
ASCL2-P1P2-3	ASCL2	1218.32	1237.47	1379.3	1380.69	1410.41	1289.47
ASF1A-P1P2-1	ASF1A	1118.71	1169.89	1205.37	883.786	868.361	936.56
ASF1A-P1P2-2	ASF1A	180.414	83.0608	101.017	59.1557	56.6323	59.3833
ASF1A-P1P2-3	ASF1A	1429.38	1656.29	1487.15	1347.57	1313.33	1255.53
ASF1B-P1P2-1	ASF1B	572.588	620.845	992.7	1997.1	1926.85	1927.41
ASF1B-P1P2-2	ASF1B	2273.64	2515.76	2243.64	1947.41	2258.55	2097.08
ASF1B-P1P2-3	ASF1B	517.559	508.924	473.944	441.301	358.671	325.76
ASH1L-P1P2-1	ASH1L	4487.37	3974.25	4061.94	3006.29	3144.44	2814.77
ASH1L-P1P2-2	ASH1L	938.989	539.192	785.35	1025.76	962.749	992.55
ASH1L-P1P2-3	ASH1L	1262.9	962.943	1147.64	853.025	807.684	831.366
ASH2L-P1P2-1	ASH2L	528.007	529.337	672.94	1401.99	1471.09	1270.8
ASH2L-P1P2-2	ASH2L	2444.99	2153.95	2401.62	2322.45	2618.57	3087.93
ASH2L-P1P2-3	ASH2L	167.876	118.96	94.9407	871.955	908.813	860.21
ASMT-P1P2-1	ASMT	2450.57	2186.33	2664.42	2541.33	2135.85	2261.66
ASMT-P1P2-2	ASMT	1094.33	1133.29	1180.3	1176.02	1100.28	963.706
ASMT-P1P2-3	ASMT	3060.77	2860.67	3168.74	2608.77	2757.45	3215.18
ASXL1-P1P2-1	ASXL1	961.28	1068.53	1065.61	777.306	622.955	770.286
ASXL1-P1P2-2	ASXL1	1470.48	1641.51	1640.58	1210.33	1271.53	1146.95
ASXL1-P1P2-3	ASXL1	1535.96	1171.3	1284.36	1153.54	1084.1	1092.65
ASXL2-P1P2-1	ASXL2	610.9	389.26	506.604	443.668	447.665	373.267
ASXL2-P1P2-2	ASXL2	1716.37	1591.53	1543.36	991.449	906.116	970.493
ASXL2-P1P2-3	ASXL2	2254.13	1742.17	1658.04	1293.14	1380.75	1431.99
ASXL3-P1P2-1	ASXL3	6215.58	6453.4	5705.56	3693.68	3578.62	3817.5
ASXL3-P1P2-2	ASXL3	852.613	1126.25	1112.71	1051.79	1142.08	1309.83
ASXL3-P1P2-3	ASXL3	192.953	164.714	192.92	104.114	106.523	69.5633
ATAD2B-P1P2-1	ATAD2B	2525.1	3330.18	3509.77	2285.78	2493.17	2193.79
ATAD2B-P1P2-2	ATAD2B	596.969	747.548	737.5	597.473	684.981	787.253
ATAD2B-P1P2-3	ATAD2B	868.635	539.192	571.923	572.627	542.052	548.023
ATAD2-P1P2-1	ATAD2	975.211	805.268	826.364	733.531	764.536	746.533
ATAD2-P1P2-2	ATAD2	259.128	174.569	210.389	222.425	156.413	198.51
ATAD2-P1P2-3	ATAD2	2020.08	1647.14	1600.32	1784.14	1573.57	1851.06
ATAT1-P1P2-1	ATAT1	622.742	603.247	565.087	511.105	349.232	318.973
ATAT1-P1P2-2	ATAT1	2716.66	3255.56	2934.81	3291.42	3551.65	3496.83
ATAT1-P1P2-3	ATAT1	1572.88	1589.42	1671.72	2169.83	1941.68	2066.54
ATF2-P1P2-1	ATF2	2346.08	2506.61	2487.45	1449.31	1677.39	1527
ATF2-P1P2-2	ATF2	128.171	260.445	248.365	248.454	289.903	281.647
ATF2-P1P2-3	ATF2	1322.8	1343.76	1427.15	1080.18	1124.56	1082.47
ATF7IP2-P1P2-1	ATF7IP2	1558.25	1403.59	1177.26	1064.8	1272.88	1121.5
ATF7IP2-P1P2-2	ATF7IP2	543.332	446.98	420.777	289.863	302.039	252.803
ATF7IP2-P1P2-3	ATF7IP2	2954.19	2969.78	2518.59	2396.99	2387.99	2253.17
ATF7IP-P1-1	ATF7IP	2672.08	3970.03	3354.07	1855.12	2052.25	1976.62
ATF7IP-P1-2	ATF7IP	1292.16	1700.64	1437.78	1816.08	1971.34	1767.93
ATF7IP-P1-3	ATF7IP	1699.65	1740.05	1532.72	1339.28	1151.52	1072.29
ATF7IP-P2-1	ATF7IP	2692.28	2526.32	2371.24	1979.35	1599.19	1737.39
ATF7IP-P2-2	ATF7IP	2137.8	1982.9	1707.41	1496.64	1578.96	1438.77
ATF7IP-P2-3	ATF7IP	1822.95	2006.13	1572.22	1107.39	984.323	1226.69
ATM-P1P2-1	ATM	645.729	657.448	600.785	660.178	656.665	620.98
ATM-P1P2-2	ATM	496.661	597.616	544.58	611.67	618.91	559.9
ATM-P1P2-3	ATM	1065.77	967.166	991.181	983.168	725.432	1014.61
ATOH1-P1P2-1	ATOH1	1149.36	1532.4	1051.94	668.459	694.42	688.846
ATOH1-P1P2-2	ATOH1	572.588	513.851	549.897	443.668	447.665	397.02
ATOH1-P1P2-3	ATOH1	1783.24	1377.54	1667.92	1665.82	1843.25	1874.82
ATR-P1P2-1	ATR	667.323	416.712	743.576	1102.66	977.581	1038.36
ATR-P1P2-2	ATR	132.35	184.423	88.105	765.475	706.555	649.823
ATR-P1P2-3	ATR	60.6024	15.4859	57.724	451.95	432.832	458.1
ATRX-P1P2-1	ATRX	2781.44	2104.68	2069.71	1521.48	1760.99	1360.73
ATRX-P1P2-2	ATRX	1847.33	1212.83	1228.91	1172.47	1123.21	1219.9
ATRX-P1P2-3	ATRX	2275.03	2093.41	1643.61	1232.8	1317.37	1347.15
ATXN3-P1P2-1	ATXN3	1420.33	924.932	1162.83	1031.68	1008.59	963.706
ATXN3-P1P2-2	ATXN3	3763.62	4141.78	3673.83	3025.22	2669.81	2638.32
ATXN3-P1P2-3	ATXN3	1584.72	1094.57	1117.26	950.04	1013.99	982.37
ATXN7-ENST1-1	ATXN7	549.601	427.974	456.475	424.738	399.123	368.177
ATXN7-ENST1-2	ATXN7	15.3247	17.5976	27.3429	35.4934	48.5419	49.2033
ATXN7-ENST1-3	ATXN7	567.712	857.357	1020.8	1198.49	1450.86	1096.05
ATXN7-ENST2-1	ATXN7	1632.78	1574.64	1573.74	756.01	729.478	755.016
ATXN7-ENST2-3	ATXN7	1644.62	2510.13	1895.02	1477.71	1361.87	1187.67
ATXN7L3-P1P2-1	ATXN7L3	4831.48	4637.33	4327.02	2827.64	2861.28	2570.45
ATXN7L3-P1P2-2	ATXN7L3	1523.42	1129.06	1620.83	1462.33	1340.3	1409.93
ATXN7L3-P1P2-3	ATXN7L3	393.567	329.428	489.135	1515.57	1926.85	2624.74
AURKA-P1P2-1	AURKA	503.627	394.891	393.434	944.125	853.529	1092.65
AURKA-P1P2-2	AURKA	139.316	82.3569	113.169	968.97	938.478	987.46
AURKA-P1P2-3	AURKA	123.295	84.4686	90.3836	786.771	985.671	765.196
AURKB-P1P2-1	AURKB	184.594	216.803	179.248	786.771	1001.85	829.67
AURKB-P1P2-2	AURKB	271.666	600.431	821.807	2680.94	2549.8	3169.37
AURKB-P1P2-3	AURKB	1708.71	1610.54	1485.63	1065.99	1146.13	1223.3
BABAM1-P1P2-1	BABAM1	735.588	676.453	770.919	1008.01	1050.39	1182.58
BABAM1-P1P2-2	BABAM1	1307.48	1183.97	979.788	772.573	985.671	916.2
BABAM1-P1P2-3	BABAM1	1393.86	1321.93	1528.93	2569.72	2703.52	2831.74
BAHCC1-P1P2-1	BAHCC1	346.2	281.562	397.992	350.202	396.426	364.783
BAHCC1-P1P2-2	BAHCC1	728.622	681.38	870.417	2437.21	2323.27	2487.31
BAHCC1-P1P2-3	BAHCC1	938.293	1387.4	965.357	1504.92	1545.25	1528.7
BAHD1-P1P2-1	BAHD1	2157.31	2147.62	1437.78	1340.47	1326.81	1294.56
BAHD1-P1P2-2	BAHD1	716.084	953.088	859.783	700.403	887.239	844.94
BAHD1-P1P2-3	BAHD1	672.199	382.221	510.401	711.051	555.536	575.17
BANP-P1P2-1	BANP	1799.26	2034.29	1603.36	1711.97	1583.01	1747.57
BANP-P1P2-2	BANP	3752.47	3683.54	3721.68	4162.19	4171.91	4854.16
BANP-P1P2-3	BANP	1466.3	1399.36	1410.44	1223.34	1206.81	962.01
BAP1-P1P2-1	BAP1	319.033	77.4296	391.156	1837.38	2068.43	2068.24
BAP1-P1P2-2	BAP1	1139.6	890.44	865.1	756.01	802.291	653.216
BAP1-P1P2-3	BAP1	879.78	824.273	875.733	1418.55	1158.26	1274.2
BAZ1A-P1P2-1	BAZ1A	158.82	62.6476	256.72	136.058	161.806	161.183
BAZ1A-P1P2-2	BAZ1A	291.867	111.921	182.286	78.0855	91.6903	74.6533
BAZ1A-P1P2-3	BAZ1A	1031.63	1045.3	1333.73	583.275	542.052	551.416
BAZ1B-P1P2-1	BAZ1B	2459.62	1788.62	2240.6	2194.68	2146.63	2248.08
BAZ1B-P1P2-2	BAZ1B	981.481	646.185	868.138	729.981	856.226	702.42
BAZ1B-P1P2-3	BAZ1B	130.957	224.546	168.615	145.523	103.826	84.8333
BAZ2A-P1-1	BAZ2A	1833.4	1548.59	1629.18	1549.88	1920.1	1810.34
BAZ2A-P1-2	BAZ2A	2500.02	1846.34	1983.12	1432.75	1407.72	1292.86
BAZ2A-P1-3	BAZ2A	1056.71	1311.38	1110.43	973.703	1007.25	970.493
BAZ2A-P2-1	BAZ2A	1774.19	1397.96	1660.32	1252.92	1063.88	1252.14
BAZ2A-P2-2	BAZ2A	1791.6	2001.91	1850.96	1551.06	1353.78	1286.07
BAZ2A-P2-3	BAZ2A	2683.92	2014.58	2122.87	1862.22	1816.28	1983.4
BAZ2B-P1P2-1	BAZ2B	1120.8	1133.29	1080.05	1467.06	1731.33	1966.44
BAZ2B-P1P2-2	BAZ2B	296.743	534.968	463.311	570.261	511.039	548.023
BAZ2B-P1P2-3	BAZ2B	54.3332	19.0054	25.0644	24.8454	48.5419	40.72
BCL6-P1P2-1	BCL6	2555.75	2990.89	2733.53	2162.73	2153.37	2002.07
BCL6-P1P2-2	BCL6	1094.33	1974.45	1469.68	2214.79	2199.22	2546.7
BCL6-P1P2-3	BCL6	446.507	622.956	1304.87	1707.23	1611.32	1559.24
BCORL1-P1P2-1	BCORL1	660.357	927.043	879.531	746.545	737.568	753.32
BCORL1-P1P2-2	BCORL1	2651.88	2740.3	2396.3	1797.15	1721.89	1633.89
BCORL1-P1P2-3	BCORL1	554.477	330.836	348.622	307.61	245.407	264.68
BCOR-P1P2-1	BCOR	2018.69	1946.3	1752.23	1396.07	1550.65	1540.57
BCOR-P1P2-2	BCOR	632.494	1043.19	715.473	677.924	658.013	690.543
BCOR-P1P2-3	BCOR	1457.24	1667.55	1643.61	1474.16	1268.83	1377.69
BDP1-P1P2-1	BDP1	48.064	37.307	82.0288	347.835	296.645	332.547
BDP1-P1P2-2	BDP1	286.991	207.652	164.817	105.297	75.5097	95.0133
BDP1-P1P2-3	BDP1	1144.48	1072.05	1101.31	967.787	938.478	851.726
BLM-P1P2-1	BLM	78.0169	45.0499	119.246	369.132	360.019	313.883
BLM-P1P2-2	BLM	1267.77	888.329	1171.95	1648.08	1526.37	1486.28
BLM-P1P2-3	BLM	705.635	725.726	950.926	1321.54	1456.26	1350.55
BMI1-P1P2-1	BMI1	585.127	926.339	734.461	386.878	455.755	405.503
BMI1-P1P2-3	BMI1	1845.24	1854.79	1628.42	1177.2	1256.7	1077.38
BOP1-P1-1	BOP1	914.609	863.692	1177.26	1924.93	1654.47	2085.2
BOP1-P1-2	BOP1	2422.01	3095.07	3432.3	2775.59	2853.19	2872.46
BOP1-P1-3	BOP1	1218.32	1330.38	1668.68	2854.85	3369.62	3293.23
BOP1-P2-1	BOP1	4029.71	3934.13	4420.44	3210.97	3396.59	3235.54
BOP1-P2-2	BOP1	1763.74	2536.87	2129.71	1295.51	1444.12	1506.64
BOP1-P2-3	BOP1	743.25	787.67	809.654	958.322	1040.96	866.996
BPTF-P1P2-1	BPTF	858.186	731.358	755.728	689.755	517.781	497.123
BPTF-P1P2-2	BPTF	2644.22	2316.55	1684.63	2104.76	1995.61	2041.09
BPTF-P1P2-3	BPTF	1360.42	922.116	751.171	785.588	722.736	811.006
BRCA1-P1P2-1	BRCA1	314.157	620.141	720.79	1109.76	1828.41	1664.43
BRCA1-P1P2-2	BRCA1	663.144	720.799	496.73	799.785	680.936	758.41
BRCA1-P1P2-3	BRCA1	966.852	765.145	963.838	2790.97	2671.16	2675.64
BRCA2-P1P2-1	BRCA2	1062.28	996.026	889.405	1611.4	1341.65	1445.56
BRCA2-P1P2-2	BRCA2	760.665	612.398	781.552	845.926	970.839	861.906
BRCA2-P1P2-3	BRCA2	228.478	230.177	293.936	498.091	292.6	390.233
BRCC3-P1P2-1	BRCC3	960.583	718.687	824.845	948.857	1263.44	1335.28
BRCC3-P1P2-2	BRCC3	648.516	632.107	764.842	783.221	752.4	861.906
BRCC3-P1P2-3	BRCC3	1404.3	1830.86	1702.86	1361.76	1321.42	1304.74
BRD1-P1P2-1	BRD1	1361.81	1548.59	1708.93	1772.3	1682.79	1630.5
BRD1-P1P2-2	BRD1	1136.12	1447.93	1553.99	1633.88	1616.72	1582.99
BRD1-P1P2-3	BRD1	4192.71	4307.2	4661.21	3065.45	3445.13	3301.71
BRD2-P1-1	BRD2	60.6024	23.9328	9.11431	132.509	103.826	57.6866
BRD2-P1-2	BRD2	227.085	278.043	437.487	557.247	489.465	573.473
BRD2-P1-3	BRD2	155.337	131.63	89.624	185.749	102.477	162.88
BRD2-P2-1	BRD2	351.076	243.551	406.346	451.95	463.845	398.717
BRD2-P2-2	BRD2	927.844	1013.62	1020.04	957.139	844.091	861.906
BRD2-P2-3	BRD2	461.832	344.21	255.96	428.287	426.09	447.92
BRD3-P1P2-1	BRD3	1609.8	2033.58	1826.66	2479.81	2796.56	2198.88
BRD3-P1P2-2	BRD3	1910.02	2579.81	1974.77	3096.21	3147.14	3070.97
BRD3-P1P2-3	BRD3	5750.26	6145.8	5867.34	6911.75	7792.33	7797.88
BRD4-ENST1-1	BRD4	4410.74	3818.69	4169.8	3345.85	3217.25	3233.85
BRD4-ENST1-2	BRD4	1917.68	2124.39	2710.75	3144.72	3144.44	3237.24
BRD4-ENST1-3	BRD4	4614.84	5805.81	5568.84	3859.32	4011.45	3578.27
BRD7-P1P2-1	BRD7	500.841	962.239	704.08	1123.96	1046.35	1140.16
BRD7-P1P2-2	BRD7	351.773	605.359	483.058	841.194	732.174	777.073
BRD7-P1P2-3	BRD7	935.506	969.982	818.009	487.443	578.458	588.743
BRD8-P1P2-1	BRD8	3056.59	3092.26	3082.16	2401.72	2292.26	2239.6
BRD8-P1P2-2	BRD8	282.115	325.204	399.511	913.364	802.291	958.616
BRD8-P1P2-3	BRD8	1301.91	1403.59	1758.3	3312.72	3929.2	4455.44
BRD9-P1P2-1	BRD9	832.413	1013.62	1508.42	1619.68	1580.31	1442.17
BRD9-P1P2-2	BRD9	1551.28	1205.79	1580.57	1158.27	958.703	1155.43
BRD9-P1P2-3	BRD9	1703.14	1825.93	2485.17	2716.43	2389.34	2387.21
BRDT-P1P2-1	BRDT	1812.5	1840.01	1844.89	2072.82	1854.03	1857.85
BRDT-P1P2-2	BRDT	661.054	883.401	877.252	812.799	765.884	790.646
BRDT-P1P2-3	BRDT	860.276	909.446	826.364	499.274	430.136	466.583
BRE-P1P2-1	BRE	7044.51	6944.73	6858.52	5779.51	6007.07	5773.75
BRE-P1P2-2	BRE	2040.28	1984.31	1777.29	2109.49	2323.27	2275.23
BRE-P1P2-3	BRE	50.1537	47.8656	54.6859	61.5219	51.2387	55.99
BRIP1-P1P2-1	BRIP1	1115.92	1145.25	1398.29	1200.86	1303.89	1448.95
BRIP1-P1P2-2	BRIP1	2370.46	2410.88	2403.9	2401.72	2129.1	2373.64
BRIP1-P1P2-3	BRIP1	408.196	421.639	631.925	482.71	450.361	481.853
BRPF1-P1P2-1	BRPF1	1443.31	1354.31	1500.82	1400.81	1601.88	1353.94
BRPF1-P1P2-2	BRPF1	1588.2	1106.54	1578.29	1242.27	1231.08	1124.89
BRPF1-P1P2-3	BRPF1	1452.37	1577.45	1544.88	1174.83	1047.7	1111.32
BRPF3-P1P2-1	BRPF3	579.554	620.141	442.044	811.616	697.116	715.993
BRPF3-P1P2-2	BRPF3	626.922	760.922	849.909	1082.55	1000.5	1002.73
BRPF3-P1P2-3	BRPF3	480.64	313.942	296.975	879.054	873.755	675.273
BRWD1-P1P2-1	BRWD1	1319.32	936.194	1168.15	2059.8	2382.6	2421.14
BRWD1-P1P2-2	BRWD1	1072.73	1001.66	1236.51	1706.05	1813.58	1727.21
BRWD1-P1P2-3	BRWD1	1930.22	1378.95	1454.49	2315.35	2518.79	2524.64
BRWD3-P1P2-1	BRWD3	2340.51	3240.78	2160.09	2688.03	2609.13	2633.23
BRWD3-P1P2-2	BRWD3	635.977	355.472	371.408	644.797	395.078	373.267
BRWD3-P1P2-3	BRWD3	2529.28	2297.55	2535.3	1804.25	2013.14	1686.49
BTAF1-P1P2-1	BTAF1	437.452	443.46	596.228	330.089	297.994	420.773
BTAF1-P1P2-2	BTAF1	527.311	456.835	620.533	560.796	664.755	695.633
BTAF1-P1P2-3	BTAF1	246.589	161.898	241.529	214.144	190.123	149.307
BUB3-P1P2-1	BUB3	90.5553	58.4241	73.674	1185.48	1200.06	1313.22
BUB3-P1P2-2	BUB3	218.726	225.954	186.843	602.205	601.381	568.383
BUB3-P1P2-3	BUB3	750.216	797.525	1202.33	2541.33	2247.76	2772.35
C11orf30-P1P2-1	C11orf30	360.828	266.076	303.81	1070.72	973.536	906.02
C11orf30-P1P2-2	C11orf30	560.747	780.631	901.557	844.743	838.697	953.526
C11orf30-P1P2-3	C11orf30	1724.03	2064.55	2165.41	1500.19	1638.29	1679.7
C14orf169-P1P2-1	C14orf169	1174.43	980.54	837.757	989.083	883.194	1029.88
C14orf169-P1P2-2	C14orf169	3810.29	3807.42	3537.11	3154.18	3438.39	2867.37
C14orf169-P1P2-3	C14orf169	4284.66	3768.01	3207.48	3387.26	4452.38	3159.19
C14orf43-P1-1	C14orf43	344.11	625.772	536.985	367.948	386.987	388.537
C14orf43-P1-2	C14orf43	1157.72	1963.9	1645.89	1058.89	1165.01	1348.85
C14orf43-P1-3	C14orf43	662.447	936.194	1051.94	932.294	1005.9	1018
C14orf43-P2-1	C14orf43	1719.85	1280.4	1274.48	750.094	962.749	844.94
C14orf43-P2-2	C14orf43	106.577	171.049	359.256	571.444	498.903	514.09
C14orf43-P2-3	C14orf43	1744.93	2009.65	2131.23	2581.55	3233.43	2945.41
C14orf93-P1-1	C14orf93	268.183	256.222	260.517	293.412	436.878	337.637
C14orf93-P1-2	C14orf93	689.614	932.675	724.588	466.147	521.826	473.37
C14orf93-P1-3	C14orf93	3899.45	3317.51	3313.05	2692.77	2659.02	2329.52
C14orf93-P2-1	C14orf93	2642.82	3078.18	3056.33	3745.74	4533.28	4957.66
C14orf93-P2-2	C14orf93	603.238	559.605	469.387	442.485	361.368	402.11
C14orf93-P2-3	C14orf93	1773.49	3111.26	4948.31	2072.82	2034.72	2081.81
C16orf53-P1-1	C16orf53	2947.23	2638.24	2507.19	2406.45	2718.35	2607.78
C16orf53-P1-2	C16orf53	2291.75	1992.76	2021.1	2078.73	1907.97	1733.99
C16orf53-P1-3	C16orf53	913.912	868.619	751.931	1425.65	1396.93	1282.68
C17orf49-P1-1	C17orf49	796.19	511.035	568.885	803.334	902.071	839.85
C17orf49-P1-2	C17orf49	780.866	767.961	657.749	714.601	920.949	912.806
C17orf49-P1-3	C17orf49	1306.78	1037.56	1566.14	4360.96	3799.76	3961.72
C17orf49-P2-1	C17orf49	2468.68	1799.89	1912.49	2343.75	2195.17	2137.8
C17orf49-P2-2	C17orf49	1731.7	1895.62	1805.39	2000.65	1903.92	1752.66
C17orf49-P2-3	C17orf49	1974.8	1473.27	1334.49	1684.75	1614.02	1538.88
C17orf96-P1P2-1	C17orf96	351.773	354.064	326.596	352.568	279.116	385.143
C17orf96-P1P2-2	C17orf96	2366.28	1918.14	1661.08	1665.82	1297.15	1362.42
C17orf96-P1P2-3	C17orf96	1102.69	832.016	758.766	1885.88	1744.81	1506.64
C20orf20-P1P2-1	C20orf20	2543.91	3136.6	2936.33	1545.15	1642.34	1569.42
C20orf20-P1P2-2	C20orf20	1453.76	2044.14	1542.6	1760.47	2463.5	2633.23
C20orf20-P1P2-3	C20orf20	766.934	1207.9	1190.18	1390.16	1365.92	1314.92
C6orf130-P1P2-1	C6orf130	236.14	168.233	194.439	371.498	264.284	373.267
C6orf130-P1P2-2	C6orf130	2198.41	2442.55	2169.97	2581.55	2948.92	2526.34
C6orf130-P1P2-3	C6orf130	1155.63	786.966	978.269	894.434	881.845	1053.63
CALCOCO1-P1P2-1	CALCOCO1	1689.9	1302.93	1449.18	2780.32	3283.32	3014.98
CALCOCO1-P1P2-2	CALCOCO1	2669.29	2743.12	2233.77	1794.78	1778.52	2000.37
CALCOCO1-P1P2-3	CALCOCO1	1099.9	1200.86	1272.97	1736.81	1500.76	1616.92
CAMK4-P1P2-1	CAMK4	3513.55	3083.81	2964.43	2218.34	2022.58	2097.08
CAMK4-P1P2-2	CAMK4	2180.99	1987.83	2147.18	2587.47	2547.1	2634.92
CAMK4-P1P2-3	CAMK4	1193.24	978.428	1069.41	1004.46	997.807	973.886
CAMKMT-P1P2-1	CAMKMT	653.392	622.252	818.769	1751.01	1620.76	2580.63
CAMKMT-P1P2-2	CAMKMT	3143.66	4818.94	3793.07	2418.28	2580.81	2110.65
CAMKMT-P1P2-3	CAMKMT	3133.91	2962.74	3169.5	2109.49	2243.72	2076.72
CARM1-P1P2-1	CARM1	690.31	843.983	707.119	563.162	581.155	615.89
CARM1-P1P2-2	CARM1	2725.02	3485.74	2539.09	2444.31	2621.27	2711.27
CARM1-P1P2-3	CARM1	1540.83	1747.09	1580.57	2494	3183.54	3038.73
CBL-P1P2-1	CBL	4010.21	3396.34	4634.63	2199.41	1960.56	1988.49
CBL-P1P2-2	CBL	318.337	147.116	214.946	93.466	157.761	135.733
CBL-P1P2-3	CBL	1171.65	889.032	833.2	333.638	331.703	276.557
CBX1-P1P2-1	CBX1	1438.44	1692.19	1509.18	1378.33	1264.79	1265.71
CBX1-P1P2-2	CBX1	810.122	1176.23	988.903	1689.49	1680.09	1515.12
CBX1-P1P2-3	CBX1	659.661	1008.7	601.544	818.715	920.949	882.266
CBX2-P1P2-1	CBX2	635.977	824.273	886.367	446.034	498.903	439.436
CBX2-P1P2-2	CBX2	619.956	490.622	446.601	705.136	813.078	729.566
CBX2-P1P2-3	CBX2	2247.17	2618.53	2629.48	2488.09	2269.34	2696
CBX3-P1P2-1	CBX3	3432.74	3413.24	3405.71	2904.54	3094.55	3109.99
CBX3-P1P2-2	CBX3	221.512	137.262	246.846	147.889	179.336	96.71
CBX3-P1P2-3	CBX3	903.464	542.711	701.042	545.415	651.271	571.776
CBX4-P1P2-1	CBX4	1311.66	1554.93	1446.14	1205.59	1108.37	1381.09
CBX4-P1P2-2	CBX4	1052.53	893.96	1039.03	792.686	710.6	721.083
CBX4-P1P2-3	CBX4	383.815	414.6	382.801	461.414	474.632	422.47
CBX5-P1P2-1	CBX5	409.589	343.506	406.346	475.612	544.749	478.46
CBX5-P1P2-2	CBX5	2541.82	1818.19	2804.17	4081.74	4054.6	5022.13
CBX5-P1P2-3	CBX5	85.6793	178.088	126.841	94.6491	70.1161	83.1366
CBX6-P1P2-1	CBX6	3023.16	2944.44	3085.19	2906.91	2502.61	2984.44
CBX6-P1P2-2	CBX6	1556.16	1543.66	1835.01	3148.27	3677.05	3591.84
CBX6-P1P2-3	CBX6	572.588	561.013	587.873	475.612	467.89	570.08
CBX7-P1P2-1	CBX7	1547.8	1576.75	1747.67	1684.75	1609.97	1601.65
CBX7-P1P2-2	CBX7	2508.38	2512.94	2034.77	1904.81	2096.74	1825.61
CBX7-P1P2-3	CBX7	2520.92	3331.58	2766.19	1941.49	2025.28	2426.23
CBX8-P1P2-1	CBX8	592.789	515.963	402.549	325.356	418	351.21
CBX8-P1P2-2	CBX8	2435.24	2744.53	2433.52	1562.89	1689.53	1494.76
CBX8-P1P2-3	CBX8	2017.29	2588.96	2463.9	2299.97	2121.01	2147.98
CCDC101-P1P2-1	CCDC101	537.063	895.368	691.168	1136.97	1646.38	1822.22
CCDC101-P1P2-2	CCDC101	901.374	1221.28	1111.95	1927.29	1914.71	1885
CCDC101-P1P2-3	CCDC101	1723.34	1339.53	1532.72	2104.76	2276.08	2331.22
CCDC79-P1P2-1	CCDC79	1726.82	2234.2	1884.38	1476.53	1578.96	1208.03
CCDC79-P1P2-2	CCDC79	2249.26	1797.07	2208.7	1073.08	995.11	931.47
CCDC79-P1P2-3	CCDC79	1940.67	1728.79	1738.55	1521.48	1475.14	1474.4
CDA-P1P2-1	CDA	2566.9	2565.03	2366.68	1542.78	1337.6	1543.97
CDA-P1P2-2	CDA	1444.71	1997.68	1591.97	1310.89	1368.61	1423.5
CDA-P1P2-3	CDA	1873.1	1127.66	1203.09	939.392	918.252	904.323
CDC34-P1P2-1	CDC34	1983.16	2449.59	2137.31	1393.71	1185.23	1096.05
CDC34-P1P2-2	CDC34	1106.86	587.761	1929.96	1133.42	1167.7	1199.54
CDC34-P1P2-3	CDC34	623.439	644.777	803.578	641.248	601.381	593.833
CDC5L-P1P2-1	CDC5L	443.025	500.477	533.947	1973.43	2106.18	2282.02
CDC5L-P1P2-2	CDC5L	236.837	247.071	271.91	731.164	672.845	554.81
CDC5L-P1P2-3	CDC5L	36.9187	58.4241	75.9526	915.73	997.807	889.053
CDC6-P1P2-1	CDC6	323.213	274.523	283.303	636.515	740.265	700.723
CDC6-P1P2-2	CDC6	2096.01	2205.34	2154.77	2589.84	2734.53	2750.3
CDC6-P1P2-3	CDC6	84.9827	23.9328	101.776	914.547	922.297	987.46
CDCA2-P1P2-1	CDCA2	210.367	174.569	258.998	276.849	269.677	142.52
CDCA2-P1P2-2	CDCA2	1181.4	1568.3	1741.59	2418.28	2294.96	2655.28
CDCA2-P1P2-3	CDCA2	413.072	665.191	489.135	498.091	498.903	454.706
CDCA7L-P1P2-1	CDCA7L	2743.83	2484.79	2441.88	2129.6	2173.6	2185.31
CDCA7L-P1P2-2	CDCA7L	2643.52	2389.76	2638.59	2417.1	2119.66	2209.06
CDCA7L-P1P2-3	CDCA7L	2193.53	2669.21	2419.85	2578.01	2494.52	3113.38
CDK17-P1P2-1	CDK17	1555.46	1402.18	1516.01	1019.84	1351.08	1527
CDK17-P1P2-2	CDK17	2417.83	2210.26	2615.81	1441.03	1585.7	1420.11
CDK17-P1P2-3	CDK17	408.892	348.433	398.751	367.948	362.716	322.367
CDK2AP1-P1P2-1	CDK2AP1	920.878	1006.58	767.121	609.304	551.49	712.6
CDK2AP1-P1P2-2	CDK2AP1	1345.79	867.211	1099.79	1086.1	1066.57	1155.43
CDK2AP1-P1P2-3	CDK2AP1	1487.89	1566.19	1524.37	1823.18	1632.9	1778.11
CDK3-P1P2-1	CDK3	743.947	1219.87	1380.06	1107.39	1279.62	1131.68
CDK3-P1P2-2	CDK3	2904.04	2327.82	2262.63	2051.52	1858.08	1886.69
CDK3-P1P2-3	CDK3	1771.4	2051.88	1738.55	1048.24	1202.76	1075.69
CDK5-P1P2-1	CDK5	3738.54	4153.04	4259.42	1771.12	1894.48	1618.62
CDK5-P1P2-2	CDK5	128.171	280.154	111.65	127.776	134.839	179.847
CDK5-P1P2-3	CDK5	3205.66	2795.91	2672.77	2185.21	1982.13	2110.65
CDK9-P1P2-1	CDK9	1682.94	1129.06	1250.94	1055.34	1031.52	1160.52
CDK9-P1P2-2	CDK9	1016.31	868.619	920.545	806.884	956.007	861.906
CDK9-P1P2-3	CDK9	3289.95	2037.81	2495.8	1846.84	1917.41	1633.89
CDY1-P1P2-1	CDY1	3349.15	3720.14	2766.19	2256.2	2197.87	2069.93
CDY1-P1P2-2	CDY1	1639.05	1828.75	1697.54	1683.57	1793.36	1805.25
CDY1-P1P2-3	CDY1	1328.38	1156.52	1107.39	1366.5	1055.79	1323.4
CDY2A-P1P2-1	CDY2A	1618.15	1715.42	1591.21	1527.4	1516.94	1508.34
CDY2A-P1P2-2	CDY2A	2022.87	1870.98	2202.62	2312.99	2584.86	2509.37
CDY2A-P1P2-3	CDY2A	2663.72	3179.54	2371.24	1811.35	1746.16	1764.53
CDYL2-P1P2-1	CDYL2	1218.32	1635.88	1432.47	1676.47	1473.79	1710.24
CDYL2-P1P2-2	CDYL2	1741.45	2307.4	2356.05	2728.26	2843.75	2908.09
CDYL2-P1P2-3	CDYL2	1808.32	1926.59	1502.34	1409.09	1390.19	1264.02
CDYL-P1-1	CDYL	1860.56	1980.79	1652.73	1346.38	1514.24	1474.4
CDYL-P1-2	CDYL	1706.62	1961.08	1829.7	1353.48	1316.03	1274.2
CDYL-P1-3	CDYL	1336.74	1464.12	1083.84	964.238	1067.92	1131.68
CDYL-P2-1	CDYL	1144.48	1385.99	1415.76	808.067	853.529	805.916
CDYL-P2-2	CDYL	2174.02	2051.18	1452.21	1177.2	1287.71	1243.66
CDYL-P2-3	CDYL	3163.17	3962.99	3409.51	3100.94	2865.32	3171.07
CECR1-P1-1	CECR1	2642.13	2765.64	2509.47	2352.03	2313.83	2356.67
CECR1-P1-2	CECR1	1096.42	776.408	845.352	1080.18	907.465	1036.66
CECR1-P1-3	CECR1	1500.43	1397.25	1280.56	883.786	969.491	763.5
CECR1-P2-1	CECR1	3453.64	3526.57	3458.88	2714.06	2472.94	2636.62
CECR1-P2-2	CECR1	1410.57	1346.57	1245.62	1373.6	1318.72	1308.13
CECR1-P2-3	CECR1	3513.55	3651.16	2994.81	1906	2454.07	2298.98
CECR2-P1P2-1	CECR2	888.139	993.21	868.138	935.843	910.161	872.086
CECR2-P1P2-2	CECR2	1857.78	2144.1	1490.19	1082.55	1032.86	977.28
CECR2-P1P2-3	CECR2	103.79	292.121	129.119	210.594	222.484	171.363
CENPA-P1-1	CENPA	1628.6	1990.64	2021.86	2607.58	2605.08	2802.89
CENPA-P1-2	CENPA	663.144	966.462	843.833	985.534	966.794	922.986
CENPA-P1-3	CENPA	1442.62	1704.15	1408.16	1767.57	1593.79	1694.97
CENPA-P2-1	CENPA	408.892	613.805	940.293	2206.51	2064.38	2032.61
CENPA-P2-2	CENPA	493.875	944.641	1266.13	1872.87	1744.81	1688.18
CENPA-P2-3	CENPA	1538.74	1551.41	1276	1851.57	1669.3	1571.11
CENPB-P1P2-1	CENPB	2937.48	2015.28	1692.22	1432.75	1142.08	1187.67
CENPB-P1P2-2	CENPB	1251.75	920.004	1242.58	797.419	734.871	699.026
CENPB-P1P2-3	CENPB	2533.46	2151.84	2105.41	1804.25	1922.8	2086.9
CENPC1-P1P2-1	CENPC1	181.807	142.893	254.441	409.357	381.594	429.256
CENPC1-P1P2-2	CENPC1	406.802	306.199	319.001	1526.22	1500.76	1605.05
CENPC1-P1P2-3	CENPC1	814.998	494.845	631.925	1186.66	1231.08	1084.17
CENPE-P1P2-2	CENPE	594.879	542.711	890.164	1016.29	1001.85	1096.05
CENPE-P1P2-3	CENPE	599.058	325.204	431.411	770.207	720.039	726.173
CENPF-P1P2-1	CENPF	2875.48	2215.19	2568.72	1722.61	1398.28	1499.85
CENPF-P1P2-2	CENPF	4573.04	3771.53	4203.98	4245.01	4713.96	4452.05
CENPF-P1P2-3	CENPF	1717.77	1807.63	1437.02	1093.2	1086.8	1012.91
CENPH-P1P2-1	CENPH	31.3461	26.0445	31.9001	36.6765	60.6774	35.63
CENPH-P1P2-2	CENPH	958.493	707.425	542.301	656.628	649.923	561.596
CENPH-P1P2-3	CENPH	1908.63	1282.52	2094.77	4572.74	4405.18	5039.1
CENPI-P1P2-1	CENPI	6.26922	12.6703	26.5834	537.134	453.058	390.233
CENPI-P1P2-2	CENPI	522.435	727.838	835.478	2393.44	2618.57	2650.19
CENPI-P1P2-3	CENPI	97.5211	64.0554	14.431	385.695	492.161	548.023
CENPJ-P1P2-1	CENPJ	248.679	446.276	438.246	578.543	496.207	534.45
CENPJ-P1P2-2	CENPJ	1627.91	1920.96	1776.53	1685.94	1676.05	1959.65
CENPJ-P1P2-3	CENPJ	33.4358	33.0836	136.715	1041.14	798.245	1019.7
CENPK-P1P2-1	CENPK	819.874	614.509	1264.61	2938.85	2323.27	2670.55
CENPK-P1P2-2	CENPK	1719.16	1870.98	1681.59	1826.73	1724.59	1557.54
CENPK-P1P2-3	CENPK	433.272	411.785	640.28	984.351	826.561	860.21
CENPL-P1P2-1	CENPL	766.934	846.094	780.033	570.261	631.045	532.753
CENPL-P1P2-2	CENPL	493.875	565.94	429.132	521.753	404.516	492.033
CENPL-P1P2-3	CENPL	167.179	166.122	222.541	181.016	129.445	151.003
CENPM-P1P2-1	CENPM	280.025	485.695	767.881	2871.42	2478.34	2831.74
CENPM-P1P2-2	CENPM	1044.87	1163.56	1298.79	1043.51	1361.87	1121.5
CENPM-P1P2-3	CENPM	837.289	843.983	1116.5	1741.54	1487.27	1829.01
CENPN-P1P2-1	CENPN	190.166	297.048	354.699	379.78	354.626	478.46
CENPN-P1P2-2	CENPN	2539.03	2676.25	3368.5	2750.74	2567.33	2704.49
CENPN-P1P2-3	CENPN	1673.88	1614.06	2064.39	2811.08	3255.01	3703.82
CENPO-P1P2-1	CENPO	737.678	1123.43	1087.64	624.684	674.194	585.35
CENPO-P1P2-2	CENPO	1884.94	1932.92	2046.16	1747.46	1415.81	1545.66
CENPO-P1P2-3	CENPO	1457.24	1728.79	1401.33	2525.95	2690.03	2984.44
CENPP-P1P2-1	CENPP	1308.87	1145.96	978.269	782.038	773.974	661.7
CENPP-P1P2-2	CENPP	2291.75	2092.71	1977.05	2204.14	2143.94	1779.8
CENPP-P1P2-3	CENPP	794.797	786.262	925.862	834.095	844.091	805.916
CENPQ-P1P2-1	CENPQ	1249.66	1156.52	1261.57	1061.25	1074.66	992.55
CENPQ-P1P2-2	CENPQ	941.776	788.374	685.092	630.6	633.742	600.62
CENPQ-P1P2-3	CENPQ	278.632	356.176	357.737	287.497	319.568	261.287
CENPT-P1P2-1	CENPT	2992.51	2971.18	3084.43	2667.92	2722.39	2945.41
CENPT-P1P2-2	CENPT	1723.34	1479.61	1466.64	1980.53	1783.92	1781.5
CENPT-P1P2-3	CENPT	1083.18	1345.87	1649.69	1711.97	1775.83	1722.12
CENPV-P1P2-1	CENPV	684.738	677.157	716.233	875.504	682.284	646.43
CENPV-P1P2-2	CENPV	4072.2	4137.56	3287.99	2449.05	2645.54	2276.93
CENPV-P1P2-3	CENPV	448.597	464.578	783.831	1050.61	918.252	962.01
CENPW-P1P2-1	CENPW	736.981	839.759	1244.86	1690.67	1631.55	1418.41
CENPW-P1P2-2	CENPW	351.773	288.601	305.329	424.738	378.897	363.087
CENPW-P1P2-3	CENPW	127.474	482.175	375.206	442.485	412.607	451.313
CHAF1A-P1P2-1	CHAF1A	965.459	694.051	1282.08	3462.97	3695.93	3388.24
CHAF1A-P1P2-2	CHAF1A	660.357	456.131	574.961	2349.66	1820.32	2751.99
CHAF1A-P1P2-3	CHAF1A	1655.77	1162.15	1410.44	3285.51	3377.71	3283.05
CHAF1B-P1P2-1	CHAF1B	200.615	356.88	425.334	1572.36	1847.29	1635.59
CHAF1B-P1P2-2	CHAF1B	238.23	192.166	206.591	2413.55	2447.32	2258.26
CHAF1B-P1P2-3	CHAF1B	0	3.51953	3.79763	489.809	529.916	408.897
CHD1L-P1P2-1	CHD1L	1686.42	1501.43	1421.07	1826.73	2029.32	1864.64
CHD1L-P1P2-2	CHD1L	2908.22	2712.15	3546.99	2042.05	1934.94	1881.6
CHD1L-P1P2-3	CHD1L	1340.92	1355.02	1366.39	1745.09	1662.56	1642.37
CHD1-P1P2-1	CHD1	1132.64	1269.85	1459.05	1114.49	1146.13	922.986
CHD1-P1P2-2	CHD1	202.705	159.083	52.4073	137.241	90.342	96.71
CHD1-P1P2-3	CHD1	93.3417	344.914	211.908	179.833	199.561	183.24
CHD2-P1-1	CHD2	1164.68	1415.55	1176.51	1656.36	2025.28	2010.55
CHD2-P1-2	CHD2	199.222	147.82	180.008	215.327	271.026	324.063
CHD2-P1-3	CHD2	622.742	1003.77	493.692	1192.58	1228.38	1191.06
CHD2-P2-1	CHD2	1839.67	3089.44	2715.3	3041.79	4177.3	4165.31
CHD2-P2-2	CHD2	174.841	109.105	217.224	218.876	202.258	234.14
CHD2-P2-3	CHD2	516.862	561.013	500.527	737.08	767.232	727.87
CHD3-P1P2-1	CHD3	3174.31	2859.97	2851.26	1935.57	2138.54	2054.66
CHD3-P1P2-2	CHD3	1025.37	848.91	1000.3	925.195	1131.3	950.133
CHD3-P1P2-3	CHD3	825.447	677.157	823.326	813.982	784.761	658.306
CHD4-P1P2-1	CHD4	2462.41	1388.81	1768.18	3135.25	3122.87	2947.11
CHD4-P1P2-2	CHD4	190.863	175.272	188.362	243.721	246.755	249.41
CHD4-P1P2-3	CHD4	1460.03	1492.28	1307.9	2156.82	2254.5	2332.92
CHD5-P1P2-1	CHD5	968.246	723.615	815.731	655.445	644.529	634.553
CHD5-P1P2-2	CHD5	1611.89	2160.99	2274.78	867.222	965.445	797.433
CHD5-P1P2-3	CHD5	384.512	727.134	752.69	712.235	687.678	587.046
CHD6-P1P2-1	CHD6	1724.73	2396.8	2115.28	2246.73	1922.8	2052.97
CHD6-P1P2-2	CHD6	1510.18	748.251	1022.32	1263.57	1255.35	1282.68
CHD6-P1P2-3	CHD6	2424.1	2602.34	2192.75	1790.05	1988.87	2119.14
CHD7-P1P2-1	CHD7	1603.53	1110.06	1561.59	1445.77	1361.87	1314.92
CHD7-P1P2-2	CHD7	4171.12	3910.9	3659.4	2462.06	2672.5	2679.04
CHD7-P1P2-3	CHD7	1965.75	1728.79	2043.12	1538.05	1303.89	1433.68
CHD8-P1-1	CHD8	1774.88	1236.76	1231.19	1553.43	1717.85	1735.69
CHD8-P1-2	CHD8	783.652	744.732	647.876	1224.52	1196.02	1272.5
CHD8-P1-3	CHD8	951.528	517.37	609.14	915.73	972.187	911.11
CHD8-P2-1	CHD8	1022.58	1077.68	1071.69	1385.43	1527.72	1248.75
CHD8-P2-2	CHD8	896.498	908.742	896.24	2291.69	3798.41	3026.85
CHD8-P2-3	CHD8	835.895	772.888	824.085	1166.55	1054.44	1272.5
CHD9-P1-1	CHD9	801.763	1126.25	728.385	528.852	540.703	436.043
CHD9-P1-2	CHD9	845.648	786.262	882.569	1415	1233.77	1133.37
CHD9-P1-3	CHD9	722.353	729.95	956.243	772.573	693.071	731.263
CHD9-P2-1	CHD9	356.649	252.702	236.213	236.623	235.968	247.713
CHD9-P2-2	CHD9	1180.01	1253.66	1222.08	1401.99	1148.83	1146.95
CHD9-P2-3	CHD9	172.752	215.395	258.239	231.89	214.394	234.14
CHMP1A-P1P2-1	CHMP1A	1007.25	1527.47	1030.68	1005.65	1139.39	965.403
CHMP1A-P1P2-2	CHMP1A	1258.02	1078.38	1410.44	937.026	1098.94	1062.11
CHMP1A-P1P2-3	CHMP1A	753.002	433.606	431.411	758.376	898.026	855.12
CHMP1B-P1P2-1	CHMP1B	2365.58	1765.39	1740.07	1672.92	1650.43	1618.62
CHMP1B-P1P2-2	CHMP1B	996.109	813.715	713.195	742.996	676.89	702.42
CHMP1B-P1P2-3	CHMP1B	1718.46	1393.73	1490.95	1980.53	1844.59	1985.1
CHMP2A-P1P2-1	CHMP2A	38.3119	10.5586	87.3455	1562.89	1496.71	1437.08
CHMP2A-P1P2-2	CHMP2A	561.443	343.506	534.706	1010.38	1263.44	1036.66
CHMP2A-P1P2-3	CHMP2A	22.9871	53.4968	75.9526	424.738	497.555	585.35
CHMP2B-P1P2-1	CHMP2B	1645.32	2388.35	1613.99	1561.71	1436.03	1623.71
CHMP2B-P1P2-2	CHMP2B	229.175	431.494	401.03	366.765	428.787	359.693
CHMP2B-P1P2-3	CHMP2B	1242	991.099	942.572	966.604	970.839	1016.3
CHMP3-P1P2-1	CHMP3	91.2519	70.3905	74.4335	838.828	693.071	775.376
CHMP3-P1P2-2	CHMP3	20.2008	11.2625	11.3929	443.668	295.297	398.717
CHMP3-P1P2-3	CHMP3	336.448	453.315	331.153	3073.73	3253.66	3245.72
CHMP4A-P1-1	CHMP4A	1292.16	977.725	1270.69	1448.13	1285.01	997.64
CHMP4A-P1-2	CHMP4A	862.365	937.602	1110.43	1759.29	1886.39	1927.41
CHMP4A-P1-3	CHMP4A	929.934	1193.12	1253.98	1448.13	1442.77	1306.43
CHMP4A-P2-1	CHMP4A	2115.51	1883.65	1917.8	1458.78	1535.81	1328.49
CHMP4A-P2-2	CHMP4A	2180.29	1133.29	2514.79	2844.21	2432.49	3031.94
CHMP4A-P2-3	CHMP4A	1340.22	1546.48	1393.73	1424.47	1267.48	1396.36
CHMP4B-P1P2-1	CHMP4B	1063.68	704.609	1000.3	1972.25	2099.44	2392.3
CHMP4B-P1P2-2	CHMP4B	440.238	282.97	523.313	1170.1	1135.34	1023.09
CHMP4B-P1P2-3	CHMP4B	562.14	717.983	836.997	1431.57	1537.16	1622.01
CHMP4C-P1P2-1	CHMP4C	1141	1399.36	1189.42	1084.92	1120.51	1012.91
CHMP4C-P1P2-2	CHMP4C	4470.65	4369.14	4510.82	3780.05	4228.54	4334.98
CHMP4C-P1P2-3	CHMP4C	1663.43	1545.78	1195.49	1002.1	951.962	1128.28
CHMP5-P1P2-1	CHMP5	506.413	836.943	865.859	940.576	1078.71	978.976
CHMP5-P1P2-2	CHMP5	672.199	625.772	527.111	612.853	715.994	780.466
CHMP5-P1P2-3	CHMP5	4031.11	3535.01	3907.76	2824.09	2853.19	3430.66
CHMP6-P1P2-1	CHMP6	707.725	791.19	1017.76	905.082	845.439	945.043
CHMP6-P1P2-2	CHMP6	490.392	271.004	401.789	1299.06	1274.23	1157.13
CHMP6-P1P2-3	CHMP6	462.529	474.432	625.09	656.628	779.368	687.15
CHMP7-P1P2-1	CHMP7	2184.47	1247.32	1126.38	1711.97	1816.28	1499.85
CHMP7-P1P2-2	CHMP7	767.631	465.281	442.044	449.583	521.826	539.54
CHMP7-P1P2-3	CHMP7	573.285	423.751	319.001	629.417	628.349	615.89
CHRAC1-P1P2-1	CHRAC1	3718.34	3449.84	3507.49	2682.12	2483.73	2711.27
CHRAC1-P1P2-2	CHRAC1	1319.32	1182.56	1148.4	1323.9	1243.21	1046.84
CHRAC1-P1P2-3	CHRAC1	933.417	869.323	1162.83	1140.52	1062.53	1199.54
CHTOP-P1P2-1	CHTOP	598.362	741.916	725.347	1362.95	1396.93	1253.84
CHTOP-P1P2-2	CHTOP	69.658	77.4296	117.726	143.157	130.794	144.217
CHTOP-P1P2-3	CHTOP	227.085	316.054	257.479	384.512	223.832	213.78
CHUK-P1P2-1	CHUK	1175.13	979.132	1090.68	817.532	779.368	831.366
CHUK-P1P2-2	CHUK	894.408	1057.27	704.08	500.457	426.09	422.47
CHUK-P1P2-3	CHUK	1846.63	1923.07	1729.44	1371.23	1278.27	1226.69
CLOCK-P1P2-1	CLOCK	1059.5	1459.9	1784.89	1525.03	1743.46	1459.13
CLOCK-P1P2-2	CLOCK	156.034	150.636	74.4335	120.678	74.1613	100.103
CLOCK-P1P2-3	CLOCK	38.3119	40.8265	81.2693	85.1842	48.5419	47.5066
COMMD3-BMI1-P1P2-1	COMMD3-BMI1	100.307	86.5804	113.169	73.3531	51.2387	57.6866
COMMD3-BMI1-P1P2-2	COMMD3-BMI1	4879.54	5318.01	5304.53	5093.31	4529.23	4955.96
COMMD3-BMI1-P1P2-3	COMMD3-BMI1	367.794	468.801	593.949	216.51	238.665	240.927
Control1	Control1	565.623	580.722	524.073	428.287	492.161	646.43
Control10	Control10	1007.95	1371.21	1088.4	856.574	1088.15	938.256
Control2	Control2	223.602	227.361	108.612	124.227	101.129	72.9566
Control3	Control3	871.421	1025.59	787.628	609.304	589.245	561.596
Control4	Control4	2321.7	2318.66	2169.21	1845.66	1783.92	1694.97
Control5	Control5	2915.19	3109.85	2894.55	1898.9	1688.18	1698.36
Control6	Control6	2279.9	3145.05	2646.95	2698.68	2583.51	2483.92
Control7	Control7	9903.97	9806.81	9143.93	4766.77	4391.7	4350.25
Control8	Control8	1098.51	1098.8	909.152	1386.61	1356.48	1308.13
Control9	Control9	6200.95	5101.91	5059.2	4599.95	4201.58	4923.72
COQ3-P1P2-1	COQ3	4531.95	4541.6	5133.63	3270.13	2986.68	2923.36
COQ3-P1P2-2	COQ3	410.285	261.853	290.898	377.413	362.716	397.02
COQ3-P1P2-3	COQ3	1949.03	1808.33	2087.18	2825.28	2619.92	2729.94
COQ5-P1P2-1	COQ5	1049.05	1645.03	1336.77	1288.41	1220.29	1107.92
COQ5-P1P2-2	COQ5	998.895	971.389	871.176	597.473	726.781	593.833
COQ5-P1P2-3	COQ5	822.66	805.972	1053.46	1435.12	1477.83	1382.78
CRAMP1L-P1-1	CRAMP1L	151.854	367.439	442.044	967.787	1018.03	1016.3
CRAMP1L-P1-2	CRAMP1L	1753.99	2045.55	1642.85	1516.75	1642.34	1567.72
CRAMP1L-P1-3	CRAMP1L	2021.47	2436.22	1989.96	1980.53	1778.52	1817.13
CRAMP1L-P2-1	CRAMP1L	785.742	960.831	907.633	564.345	587.897	559.9
CRAMP1L-P2-2	CRAMP1L	1329.77	1732.31	1236.51	1391.34	1515.59	1443.86
CRAMP1L-P2-3	CRAMP1L	1686.42	1661.92	1656.53	1667.01	1568.17	1520.21
CREBBP-P1P2-1	CREBBP	957.797	993.914	1006.37	806.884	711.949	624.373
CREBBP-P1P2-2	CREBBP	2167.06	3630.74	3723.95	1657.54	1539.86	1438.77
CREBBP-P1P2-3	CREBBP	5289.83	7004.56	6228.11	2398.17	2127.76	2511.07
CSF2RA-P1P2-1	CSF2RA	43.8845	0	5.31668	1002.1	821.168	943.346
CSF2RA-P1P2-2	CSF2RA	114.936	66.871	156.462	1625.6	1413.11	1535.48
CSF2RA-P1P2-3	CSF2RA	46.6708	7.74296	11.3929	1788.87	1655.82	1671.22
CSNK2A1-P1P2-1	CSNK2A1	1149.36	656.04	1086.12	545.415	663.407	639.643
CSNK2A1-P1P2-2	CSNK2A1	1090.15	1044.6	1011.69	636.515	512.387	461.493
CSNK2A1-P1P2-3	CSNK2A1	1393.86	829.201	1862.36	938.209	891.284	1024.79
CSNK2B-P1P2-1	CSNK2B	2198.41	2191.26	2299.84	1734.44	1721.89	1615.23
CSNK2B-P1P2-2	CSNK2B	503.627	621.548	547.618	328.906	342.49	346.12
CSNK2B-P1P2-3	CSNK2B	3833.28	4672.52	5150.34	3509.12	3314.34	3590.15
CSTL1-ENST1-1	CSTL1	71.0511	82.3569	86.5859	65.0713	63.3742	81.44
CSTL1-ENST1-2	CSTL1	3592.26	3090.85	4195.62	2419.47	2081.91	2282.02
CSTL1-ENST1-3	CSTL1	654.785	496.253	578.759	557.247	613.516	554.81
CSTL1-ENST2-1	CSTL1	502.93	541.303	426.094	449.583	546.097	298.613
CSTL1-ENST2-2	CSTL1	1773.49	1282.52	1535	1490.72	1677.39	1527
CSTL1-ENST2-3	CSTL1	1150.05	1319.82	1092.2	1116.86	1160.96	1023.09
CTCF-P1P2-1	CTCF	443.025	326.612	358.496	2081.1	1735.37	1854.46
CTCF-P1P2-2	CTCF	315.551	301.975	422.296	860.124	919.6	877.176
CTCF-P1P2-3	CTCF	202.705	214.691	260.517	619.952	653.968	592.136
CTSL1-P1-1	CTSL1	1367.39	1267.03	1242.58	1497.82	1520.98	1737.39
CTSL1-P1-2	CTSL1	2341.9	2248.98	2495.04	2619.41	2413.61	2913.18
CTSL1-P1-3	CTSL1	384.512	281.562	329.634	279.215	261.587	315.58
CTSL1-P2-1	CTSL1	1146.57	1478.2	1141.57	1207.96	1169.05	1450.65
CTSL1-P2-2	CTSL1	3542.11	2739.6	2684.92	2709.33	2509.35	2105.56
CTSL1-P2-3	CTSL1	598.362	539.895	599.266	585.641	587.897	422.47
CTSL2-P1P2-1	CTSL2	1285.19	1164.26	969.914	880.237	713.297	787.253
CTSL2-P1P2-2	CTSL2	3009.92	2487.6	2755.56	2232.54	2704.87	2835.13
CTSL2-P1P2-3	CTSL2	1423.81	1322.64	1242.58	778.489	779.368	700.723
CUX1-P1P2-1	CUX1	2827.42	2553.77	2773.79	1510.84	1353.78	1464.22
CUX1-P1P2-2	CUX1	663.144	667.302	516.478	457.865	462.497	332.547
CUX1-P1P2-3	CUX1	2612.17	3128.16	2313.52	1327.45	1363.22	1355.64
CXXC1-P1P2-1	CXXC1	1168.86	1659.81	1476.52	1877.6	1943.03	2156.46
CXXC1-P1P2-2	CXXC1	1490.68	1728.79	1680.07	1358.21	1291.76	1369.21
CXXC1-P1P2-3	CXXC1	410.982	540.599	630.406	765.475	726.781	680.363
CXXC4-P1P2-1	CXXC4	834.502	770.072	937.255	806.884	829.258	904.323
CXXC4-P1P2-2	CXXC4	55.0298	85.8765	44.812	92.2829	45.8452	120.463
CXXC4-P1P2-3	CXXC4	3748.99	3889.78	4754.63	4569.19	5142.75	5492.11
CXXC5-P1P2-1	CXXC5	560.05	672.23	572.682	408.174	475.981	373.267
CXXC5-P1P2-2	CXXC5	1649.5	1621.8	1475.76	1023.39	1057.14	1023.09
CXXC5-P1P2-3	CXXC5	603.238	867.915	839.276	844.743	914.207	821.186
DAPK3-P1P2-1	DAPK3	1030.24	1195.23	1087.64	753.644	589.245	668.486
DAPK3-P1P2-2	DAPK3	2222.79	2370.75	1765.9	2421.83	2393.39	2329.52
DAPK3-P1P2-3	DAPK3	1329.77	1229.72	1359.55	1307.34	1326.81	1223.3
DAXX-P1-1	DAXX	917.395	767.257	1177.26	1772.3	1654.47	1859.55
DAXX-P1-2	DAXX	1355.54	1271.25	1089.92	999.731	768.581	853.423
DAXX-P1-3	DAXX	2507.69	2660.76	2178.32	1866.95	1870.21	1852.76
DAXX-P2-1	DAXX	2181.69	2489.71	2320.35	1625.6	1347.04	1442.17
DAXX-P2-2	DAXX	1149.36	1104.43	1270.69	836.462	872.407	892.446
DAXX-P2-3	DAXX	2175.42	2422.84	1736.28	1367.68	1583.01	1291.16
DCTD-P1P2-1	DCTD	25.0769	40.8265	70.6359	33.1272	21.5742	64.4733
DCTD-P1P2-2	DCTD	3473.84	3787.01	3268.24	3365.96	3183.54	3260.99
DCTD-P1P2-3	DCTD	339.931	519.482	413.942	488.626	481.374	481.853
DDB1-P1-1	DDB1	3744.12	3834.17	3586.48	3247.65	3116.12	3401.82
DDB1-P1-2	DDB1	228.478	316.054	322.798	677.924	631.045	520.876
DDB1-P1-3	DDB1	2185.87	2295.44	2538.34	3143.53	2872.07	2819.86
DDB1-P2-1	DDB1	832.413	974.909	900.038	1114.49	1294.45	1163.91
DDB1-P2-2	DDB1	233.354	343.506	340.268	462.598	539.355	561.596
DDB1-P2-3	DDB1	3787.3	3834.88	3592.56	2562.62	2440.58	2706.18
DDX10-P1P2-1	DDX10	732.802	451.203	685.092	1927.29	1841.9	1733.99
DDX10-P1P2-2	DDX10	646.426	584.945	502.806	809.25	709.252	683.756
DDX10-P1P2-3	DDX10	1413.36	1377.54	1249.42	1010.38	1073.32	955.223
DDX11-P1P2-1	DDX11	1044.17	781.335	700.283	906.265	977.581	1092.65
DDX11-P1P2-2	DDX11	2490.27	3238.67	2596.06	1584.19	1789.31	1815.43
DDX11-P1P2-3	DDX11	2870.6	3137.31	2733.53	3710.25	3205.12	3978.68
DDX17-P1P2-1	DDX17	511.289	405.449	344.825	351.385	366.761	351.21
DDX17-P1P2-2	DDX17	2179.6	1737.24	2237.56	1415	1414.46	1430.29
DDX17-P1P2-3	DDX17	5679.21	5067.41	5069.08	3201.51	3129.61	2862.28
DDX18-P1P2-1	DDX18	107.97	185.831	223.301	1028.13	1032.86	1089.26
DDX18-P1P2-2	DDX18	578.858	314.646	417.739	1863.4	2037.41	2036
DDX18-P1P2-3	DDX18	1026.76	1174.82	1273.72	4228.45	3659.52	5890.82
DDX19A-P1P2-1	DDX19A	2190.74	2199.7	1692.22	1555.79	1886.39	1647.46
DDX19A-P1P2-2	DDX19A	813.605	703.905	730.664	887.335	658.013	771.983
DDX19A-P1P2-3	DDX19A	2878.96	2681.18	3066.97	2193.49	2174.95	2360.06
DDX19B-P1-1	DDX19B	2024.96	1593.64	2059.83	2667.92	3561.09	3741.15
DDX19B-P1-2	DDX19B	544.029	583.538	718.511	686.206	829.258	887.356
DDX19B-P1-3	DDX19B	2425.49	2877.57	2914.3	3344.66	3437.04	3523.98
DDX19B-P2-1	DDX19B	2016.6	1511.28	1699.06	1290.78	1081.41	1182.58
DDX19B-P2-2	DDX19B	2141.98	2329.22	2128.95	1746.28	1572.22	1606.74
DDX19B-P2-3	DDX19B	1295.64	1412.74	1589.69	2239.63	2227.54	2271.84
DDX1-P1P2-1	DDX1	541.242	780.631	646.356	727.615	809.032	763.5
DDX1-P1P2-2	DDX1	542.635	553.27	447.361	1758.11	1597.84	1981.71
DDX1-P1P2-3	DDX1	6.26922	10.5586	12.9119	49.6908	55.2839	37.3267
DDX20-P1P2-1	DDX20	619.259	461.762	748.133	1553.43	1781.22	1513.43
DDX20-P1P2-2	DDX20	543.332	474.432	623.571	636.515	609.471	525.966
DDX20-P1P2-3	DDX20	441.631	543.415	392.675	405.808	374.852	378.357
DDX21-P1P2-1	DDX21	787.135	510.331	791.426	952.407	873.755	838.153
DDX21-P1P2-2	DDX21	470.888	451.907	439.006	770.207	880.497	792.343
DDX21-P1P2-3	DDX21	89.8588	32.3796	44.0525	216.51	240.013	215.477
DDX23-P1P2-1	DDX23	310.674	414.6	613.697	2019.58	1971.34	2025.82
DDX23-P1P2-2	DDX23	1184.88	1010.81	1512.98	3070.18	3253.66	3215.18
DDX23-P1P2-3	DDX23	828.93	615.917	1026.12	2525.95	2539.01	2687.52
DDX24-P1P2-1	DDX24	267.487	261.149	312.925	744.179	590.594	637.946
DDX24-P1P2-2	DDX24	221.512	285.082	328.875	2083.46	1932.24	2151.37
DDX24-P1P2-3	DDX24	7.66237	192.166	47.8501	940.576	918.252	921.29
DDX25-P1-1	DDX25	1200.21	942.529	966.876	644.797	705.207	787.253
DDX25-P1-2	DDX25	613.687	1252.25	1053.46	824.63	977.581	663.396
DDX25-P1-3	DDX25	1489.98	1876.61	1364.87	1675.29	1690.88	1722.12
DDX25-P2-1	DDX25	722.353	658.855	574.961	504.007	538.007	512.393
DDX25-P2-2	DDX25	1384.1	1150.89	1035.99	864.856	898.026	824.58
DDX25-P2-3	DDX25	1038.6	912.965	871.936	1050.61	1120.51	1197.85
DDX27-P1P2-1	DDX27	639.46	387.852	653.952	1394.89	1514.24	1459.13
DDX27-P1P2-2	DDX27	443.025	316.054	518.756	1349.93	1260.74	1379.39
DDX27-P1P2-3	DDX27	932.023	477.248	985.864	1574.72	1235.12	1374.3
DDX28-P1P2-1	DDX28	1390.37	1000.25	1678.55	2682.12	1961.9	2687.52
DDX28-P1P2-2	DDX28	171.359	306.903	269.632	586.824	573.065	724.476
DDX28-P1P2-3	DDX28	1945.55	1349.39	1565.38	2693.95	2548.45	2597.6
DDX31-P1P2-1	DDX31	32.7392	192.87	90.3836	143.157	194.168	171.363
DDX31-P1P2-2	DDX31	1951.12	1980.79	1869.95	1458.78	1527.72	1367.51
DDX31-P1P2-3	DDX31	1163.98	1459.9	1256.26	1138.16	1112.42	1116.41
DDX39A-P1P2-1	DDX39A	1915.59	1455.68	1622.35	1536.86	1512.89	1381.09
DDX39A-P1P2-2	DDX39A	879.78	1067.12	821.807	883.786	780.716	805.916
DDX39A-P1P2-3	DDX39A	1122.19	1122.73	1214.48	1391.34	1421.2	1177.49
DDX39B-P1P2-1	DDX39B	112.846	47.1617	64.5597	1501.37	1597.84	1510.03
DDX39B-P1P2-2	DDX39B	900.677	1015.74	1377.02	2011.29	1798.75	1862.94
DDX39B-P1P2-3	DDX39B	123.991	19.0054	40.2549	915.73	997.807	873.783
DDX3X-P1P2-1	DDX3X	443.721	532.856	461.792	539.5	590.594	449.616
DDX3X-P1P2-2	DDX3X	661.054	936.194	1080.05	848.293	783.413	712.6
DDX3X-P1P2-3	DDX3X	1457.24	1304.34	1390.69	1128.69	1135.34	999.336
DDX3Y-P1P2-1	DDX3Y	2472.16	2270.09	2484.41	2123.69	1955.16	2217.54
DDX3Y-P1P2-2	DDX3Y	346.897	465.985	465.589	319.441	300.69	315.58
DDX3Y-P1P2-3	DDX3Y	98.9143	73.2062	50.1287	37.8596	53.9355	33.9333
DDX41-P1P2-1	DDX41	366.401	217.507	234.693	1051.79	1117.81	1006.12
DDX41-P1P2-2	DDX41	0	13.3742	25.8239	300.511	230.574	193.42
DDX41-P1P2-3	DDX41	462.529	494.845	587.873	1623.23	2042.81	2137.8
DDX42-P1P2-1	DDX42	1903.06	2042.03	2103.13	3515.03	3377.71	3678.37
DDX42-P1P2-2	DDX42	1712.89	1566.19	1415	2524.77	2242.37	2422.84
DDX42-P1P2-3	DDX42	245.196	290.009	315.203	388.061	446.316	352.907
DDX43-P1P2-1	DDX43	225.692	185.127	143.55	269.75	261.587	312.187
DDX43-P1P2-2	DDX43	218.029	211.876	195.198	181.016	136.187	203.6
DDX43-P1P2-3	DDX43	1883.55	1674.59	1607.16	2109.49	2083.26	1913.84
DDX46-P1-1	DDX46	359.435	273.115	313.684	725.249	796.897	715.993
DDX46-P1-2	DDX46	591.396	507.516	511.161	1161.82	1206.81	1160.52
DDX46-P1-3	DDX46	276.542	384.332	336.47	2379.24	2657.67	2534.82
DDX46-P2-1	DDX46	447.204	341.394	435.968	1177.2	993.762	1040.06
DDX46-P2-2	DDX46	677.772	450.499	507.363	1129.87	1085.45	1167.31
DDX46-P2-3	DDX46	1362.51	1223.39	1435.5	1717.88	1756.95	1823.92
DDX47-P1P2-1	DDX47	418.644	591.984	528.63	1245.82	1124.56	1090.96
DDX47-P1P2-2	DDX47	152.551	166.122	324.318	1630.33	1709.76	1750.96
DDX47-P1P2-3	DDX47	0	0	0.759526	95.8322	94.3871	71.26
DDX49-P1P2-1	DDX49	951.528	1186.08	1627.66	1578.27	1465.7	1767.93
DDX49-P1P2-2	DDX49	1267.08	1289.55	1272.97	1503.74	1449.52	1447.26
DDX49-P1P2-3	DDX49	2068.84	1412.74	2150.98	3302.07	3299.5	3420.48
DDX4-P1P2-1	DDX4	327.392	196.39	154.943	186.932	177.987	164.577
DDX4-P1P2-2	DDX4	84.2861	396.299	249.124	231.89	241.361	318.973
DDX4-P1P2-3	DDX4	408.892	364.623	345.584	701.587	741.613	715.993
DDX50-P1P2-1	DDX50	617.866	510.331	402.549	257.919	388.336	290.13
DDX50-P1P2-2	DDX50	867.938	1181.15	905.355	983.168	1109.72	916.2
DDX50-P1P2-3	DDX50	2064.66	2132.83	2011.22	1979.35	2262.59	2102.17
DDX51-P1P2-1	DDX51	505.717	193.574	337.989	908.631	736.22	771.983
DDX51-P1P2-2	DDX51	1186.97	1042.48	1522.85	3250.01	3616.37	3676.68
DDX51-P1P2-3	DDX51	2027.74	1849.16	1996.03	2315.35	2358.33	2349.88
DDX52-P1P2-1	DDX52	367.097	461.058	410.903	578.543	571.716	505.606
DDX52-P1P2-2	DDX52	172.752	339.282	528.63	909.815	834.652	890.75
DDX52-P1P2-3	DDX52	507.11	363.919	564.328	1024.58	867.013	826.276
DDX53-P1P2-1	DDX53	50.8503	51.3851	61.5216	26.0285	97.0839	88.2266
DDX53-P1P2-2	DDX53	927.147	1127.66	751.171	783.221	826.561	624.373
DDX53-P1P2-3	DDX53	339.931	248.479	321.279	306.426	386.987	380.053
DDX54-P1-1	DDX54	355.256	340.69	462.551	431.837	373.503	405.503
DDX54-P1-2	DDX54	1201.6	1330.38	1331.45	1991.18	2067.08	2141.19
DDX54-P1-3	DDX54	1411.27	1052.34	1486.39	1837.38	1781.22	1806.95
DDX54-P2-1	DDX54	1052.53	1018.55	915.988	809.25	883.194	794.04
DDX54-P2-2	DDX54	2063.27	2227.86	2230.73	3145.9	3619.07	4787.99
DDX54-P2-3	DDX54	2965.34	2519.28	2605.17	4820.01	5814.25	5156.17
DDX55-P1P2-1	DDX55	770.417	859.468	635.723	854.208	910.161	946.74
DDX55-P1P2-2	DDX55	881.87	962.239	846.871	1926.11	1773.13	1866.33
DDX55-P1P2-3	DDX55	2092.52	1636.58	1932.23	2567.36	2525.53	2553.48
DDX56-P1P2-1	DDX56	1409.18	1089.65	1598.8	4080.56	4011.45	4465.62
DDX56-P1P2-2	DDX56	845.648	833.424	780.793	1816.08	1775.83	1672.91
DDX56-P1P2-3	DDX56	422.127	341.394	478.501	1009.2	1102.98	941.65
DDX58-P1P2-1	DDX58	1359.03	1394.44	1279.8	826.997	889.936	1001.03
DDX58-P1P2-2	DDX58	1013.52	1449.34	1226.63	879.054	741.613	892.446
DDX58-P1P2-3	DDX58	2124.57	2056.11	2083.38	1487.17	1673.35	1532.09
DDX59-P1P2-1	DDX59	995.412	1174.11	1399.81	1599.57	2014.49	1829.01
DDX59-P1P2-2	DDX59	592.789	523.002	602.304	546.599	439.574	524.27
DDX59-P1P2-3	DDX59	620.652	479.36	713.195	332.455	451.71	437.74
DDX5-P1P2-1	DDX5	1562.43	1824.52	1927.68	2072.82	2230.23	2147.98
DDX5-P1P2-2	DDX5	2013.11	2100.45	2320.35	2075.18	2629.36	2290.5
DDX5-P1P2-3	DDX5	1010.04	988.987	704.08	793.869	771.278	770.286
DDX60L-P1P2-1	DDX60L	1386.89	1143.85	1446.9	2076.36	1899.88	2078.42
DDX60L-P1P2-2	DDX60L	858.883	1005.18	934.217	1132.24	900.723	1009.52
DDX60L-P1P2-3	DDX60L	2348.17	1552.11	2167.69	1133.42	1247.26	1223.3
DDX60-P1P2-1	DDX60	391.478	402.634	324.318	325.356	435.529	352.907
DDX60-P1P2-2	DDX60	2443.6	2991.6	2750.24	2285.78	2801.95	3008.19
DDX60-P1P2-3	DDX60	711.904	990.395	691.928	408.174	474.632	509
DDX6-P1P2-1	DDX6	2517.44	1086.13	1253.22	1308.52	1688.18	1433.68
DDX6-P1P2-2	DDX6	2713.87	1330.38	1439.3	1023.39	1148.83	1170.7
DDX6-P1P2-3	DDX6	680.558	254.814	203.553	534.767	516.432	551.416
DHX15-P1P2-1	DHX15	642.246	765.849	1376.26	3741.01	3834.81	4156.83
DHX15-P1P2-2	DHX15	115.632	54.9046	212.667	539.5	629.697	546.326
DHX15-P1P2-3	DHX15	370.58	190.758	600.025	1235.17	1139.39	968.796
DHX16-P1P2-1	DHX16	142.102	237.92	170.134	1441.03	1194.67	1518.52
DHX16-P1P2-2	DHX16	146.282	105.586	123.043	1833.83	1878.3	1822.22
DHX16-P1P2-3	DHX16	304.405	206.948	308.367	1331	1139.39	1279.29
DHX29-P1P2-1	DHX29	709.815	822.161	987.384	1262.38	1583.01	1812.04
DHX29-P1P2-2	DHX29	785.045	1255.06	803.578	863.673	908.813	833.063
DHX29-P1P2-3	DHX29	1457.94	1364.87	2153.26	2350.85	2032.02	2110.65
DHX30-P1-1	DHX30	520.345	488.51	654.711	766.658	794.2	700.723
DHX30-P1-2	DHX30	413.072	276.635	651.673	1345.2	1341.65	1330.19
DHX30-P1-3	DHX30	561.443	364.623	597.747	321.807	324.961	246.017
DHX30-P2-1	DHX30	753.699	817.938	1020.04	729.981	764.536	727.87
DHX30-P2-2	DHX30	1762.35	1849.86	2160.09	1979.35	2522.83	2572.15
DHX30-P2-3	DHX30	93.3417	80.9491	123.803	68.6206	62.0258	37.3267
DHX32-P1P2-1	DHX32	2447.78	3316.8	3433.06	3316.27	3891.45	4148.35
DHX32-P1P2-2	DHX32	1308.87	1091.76	1339.04	1701.32	1882.35	2120.83
DHX32-P1P2-3	DHX32	136.53	276.635	252.922	227.158	184.729	183.24
DHX33-P1P2-1	DHX33	331.572	298.456	270.391	798.602	938.478	917.896
DHX33-P1P2-2	DHX33	2223.48	2229.97	2311.24	1998.28	1854.03	1964.74
DHX33-P1P2-3	DHX33	1985.25	1673.89	2116.8	3158.91	2797.9	3639.35
DHX34-P1P2-1	DHX34	3499.62	3297.09	3414.07	1831.46	1905.27	1932.5
DHX34-P1P2-2	DHX34	2164.97	2060.33	2065.15	1616.13	1356.48	1533.79
DHX34-P1P2-3	DHX34	1286.58	1421.18	1621.59	1218.61	1576.26	1247.05
DHX35-P1P2-1	DHX35	1608.4	1736.53	1844.13	1805.43	2025.28	1745.87
DHX35-P1P2-2	DHX35	2028.44	1876.61	2305.92	2879.7	2733.18	2892.82
DHX35-P1P2-3	DHX35	2125.26	2578.41	2481.37	2066.9	2533.62	2131.01
DHX36-P1P2-1	DHX36	280.722	287.897	341.027	1335.74	1255.35	1247.05
DHX36-P1P2-2	DHX36	171.359	71.0944	208.11	354.934	261.587	369.873
DHX36-P1P2-3	DHX36	13.235	29.564	28.862	218.876	171.245	157.79
DHX37-P1P2-1	DHX37	483.426	404.042	489.894	1929.66	1868.86	2005.46
DHX37-P1P2-2	DHX37	202.705	166.826	216.465	379.78	454.407	359.693
DHX37-P1P2-3	DHX37	27.8632	68.9827	9.87384	449.583	341.142	351.21
DHX38-P1P2-1	DHX38	422.824	466.689	566.606	1353.48	1254	1257.23
DHX38-P1P2-2	DHX38	1363.21	1222.68	1386.89	2917.56	2804.65	2767.26
DHX38-P1P2-3	DHX38	1400.12	945.345	1809.19	3924.39	3859.08	4509.74
DHX40-P1P2-1	DHX40	183.897	192.87	337.229	183.383	316.871	281.647
DHX40-P1P2-2	DHX40	679.862	650.409	593.949	770.207	714.645	1016.3
DHX40-P1P2-3	DHX40	3153.42	2419.32	2036.29	2457.33	2466.2	2073.33
DHX57-P1P2-1	DHX57	1668.31	1397.25	1499.3	1211.51	1403.67	1401.45
DHX57-P1P2-2	DHX57	1343.7	1198.75	1094.48	817.532	837.349	763.5
DHX57-P1P2-3	DHX57	578.161	549.046	464.07	275.666	246.755	305.4
DHX58-P1P2-1	DHX58	3498.22	3259.79	3292.54	2439.58	2605.08	2629.83
DHX58-P1P2-2	DHX58	1099.9	687.012	903.836	1405.54	1254	1333.58
DHX58-P1P2-3	DHX58	2670.69	2693.85	2697.84	2465.61	2406.87	2690.91
DHX8-P1P2-1	DHX8	393.567	478.656	454.956	1062.44	1190.63	1204.63
DHX8-P1P2-2	DHX8	833.806	822.161	817.25	1135.79	916.903	1264.02
DHX8-P1P2-3	DHX8	1552.68	1861.83	1690.7	2311.8	2884.2	2675.64
DHX9-P1P2-1	DHX9	383.815	392.779	371.408	745.362	842.742	939.953
DHX9-P1P2-2	DHX9	318.337	223.138	331.913	350.202	418	402.11
DHX9-P1P2-3	DHX9	585.127	552.566	408.625	929.928	872.407	788.95
DIDO1-P1-1	DIDO1	417.251	605.359	454.196	941.759	876.452	873.783
DIDO1-P1-2	DIDO1	2551.57	2553.06	2024.9	2794.51	2905.77	2716.36
DIDO1-P1-3	DIDO1	239.623	485.695	401.03	295.778	285.858	251.107
DIDO1-P2-1	DIDO1	913.912	660.967	735.98	1276.58	1463	1309.83
DIDO1-P2-2	DIDO1	3714.16	3878.52	3503.69	3336.38	3233.43	3276.26
DIDO1-P2-3	DIDO1	354.559	270.3	496.73	369.132	369.458	429.256
DMAP1-P1P2-1	DMAP1	1531.78	1772.43	2168.45	3907.83	4254.16	5300.38
DMAP1-P1P2-2	DMAP1	2050.03	1293.07	2771.51	3203.87	4186.74	5973.96
DMAP1-P1P2-3	DMAP1	1119.4	1168.48	1370.18	2335.47	1809.54	2102.17
DMTF1-P1P2-1	DMTF1	1191.85	1131.88	925.102	1597.2	1909.32	1399.75
DMTF1-P1P2-2	DMTF1	1483.71	1359.95	1267.65	1497.82	1454.91	1477.8
DMTF1-P1P2-3	DMTF1	1007.25	1245.91	823.326	854.208	823.865	848.333
DNA2-P1P2-1	DNA2	202.705	141.485	232.415	2077.55	2110.23	2046.18
DNA2-P1P2-2	DNA2	57.8161	122.48	81.2693	256.736	288.555	312.187
DNA2-P1P2-3	DNA2	277.935	477.248	587.873	1315.62	992.413	1241.96
DNAJC1-P1P2-1	DNAJC1	1406.39	1469.75	1244.1	1087.28	1309.28	1199.54
DNAJC1-P1P2-2	DNAJC1	1048.35	1236.06	1362.59	1103.85	1097.59	1102.83
DNAJC1-P1P2-3	DNAJC1	1324.2	983.356	1354.99	1217.42	1317.37	1060.42
DNAJC2-P1P2-1	DNAJC2	682.648	687.012	874.214	809.25	815.774	978.976
DNAJC2-P1P2-2	DNAJC2	73.8374	43.6421	81.2693	152.622	86.2968	83.1366
DNAJC2-P1P2-3	DNAJC2	463.922	622.252	576.48	531.218	595.987	534.45
DNMT1-P1P2-1	DNMT1	1084.57	839.759	1313.22	1332.19	1285.01	1294.56
DNMT1-P1P2-2	DNMT1	4848.19	4448.68	4553.36	3873.51	3693.23	3676.68
DNMT1-P1P2-3	DNMT1	780.866	446.276	992.7	2186.39	2481.03	2568.75
DNMT3A-ENST1-1	DNMT3A	2117.6	2583.33	2024.9	1502.55	1456.26	1599.96
DNMT3A-ENST1-2	DNMT3A	567.016	558.901	515.718	763.108	726.781	843.243
DNMT3A-ENST1-3	DNMT3A	3499.62	3457.58	3448.25	2205.32	2161.46	2132.71
DNMT3B-P1-1	DNMT3B	3187.55	2700.88	2645.43	2298.79	2381.25	2302.38
DNMT3B-P1-2	DNMT3B	2346.08	2806.47	2425.93	1397.26	1321.42	1185.97
DNMT3B-P1-3	DNMT3B	2389.96	2527.72	2040.09	1625.6	1623.46	1810.34
DNMT3B-P2-1	DNMT3B	2819.75	3709.58	3170.26	2579.19	2868.02	2631.53
DNMT3B-P2-2	DNMT3B	4656.63	4148.11	3909.28	1968.7	1984.83	1868.03
DNMT3B-P2-3	DNMT3B	1689.21	1846.34	1696.78	1378.33	1374.01	1491.37
DNMT3L-P1P2-1	DNMT3L	1409.88	1874.5	1178.78	685.023	738.916	741.443
DNMT3L-P1P2-2	DNMT3L	6749.86	6116.94	6084.56	3950.42	3848.3	3798.84
DNMT3L-P1P2-3	DNMT3L	3855.57	3023.27	3101.9	2566.17	2377.21	2424.54
DOT1L-P1P2-1	DOT1L	1124.98	1055.15	1206.89	1548.7	1468.39	1533.79
DOT1L-P1P2-2	DOT1L	261.914	273.819	258.239	237.806	204.955	261.287
DOT1L-P1P2-3	DOT1L	1008.65	872.139	1157.52	1100.3	992.413	982.37
DPF1-P1-1	DPF1	145.585	125.999	209.629	360.85	407.213	369.873
DPF1-P1-2	DPF1	2307.07	2290.51	2021.86	2186.39	2548.45	2645.1
DPF1-P1-3	DPF1	2398.32	1510.58	1665.64	3128.15	3894.14	4177.19
DPF1-P2-1	DPF1	144.889	293.529	284.063	495.725	523.174	561.596
DPF1-P2-2	DPF1	612.293	545.527	640.28	882.603	840.045	922.986
DPF1-P2-3	DPF1	1230.16	1605.61	1328.41	1888.25	1837.85	1852.76
DPF2-P1-1	DPF2	1326.98	1683.74	1595	980.801	969.491	790.646
DPF2-P1-2	DPF2	1315.84	1755.54	2274.78	3696.05	3752.56	5039.1
DPF2-P1-3	DPF2	2791.19	4821.05	5198.95	1639.8	1828.41	1732.3
DPF2-P2-1	DPF2	1253.15	1279	1525.13	1129.87	1538.51	1340.37
DPF2-P2-2	DPF2	1903.06	1923.07	1818.3	1502.55	1452.21	1652.55
DPF2-P2-3	DPF2	1602.13	1925.89	2143.38	1315.62	1441.43	1313.22
DPF3-P1P2-1	DPF3	1836.88	2178.59	1697.54	1862.22	1986.17	1547.36
DPF3-P1P2-2	DPF3	385.208	394.891	412.423	398.709	391.032	405.503
DPF3-P1P2-3	DPF3	1346.49	2084.97	1807.67	1335.74	1182.54	1238.57
DPY30-P1P2-1	DPY30	507.11	267.484	480.02	819.898	856.226	827.973
DPY30-P1P2-2	DPY30	196.435	338.578	339.508	752.46	691.723	904.323
DPY30-P1P2-3	DPY30	2105.06	1961.08	2251.23	2131.97	2036.06	1920.63
DQX1-P1P2-1	DQX1	539.849	503.996	427.613	424.738	279.116	281.647
DQX1-P1P2-2	DQX1	686.131	394.891	544.58	433.02	446.316	366.48
DQX1-P1P2-3	DQX1	2640.73	2995.82	2725.94	2278.68	2201.92	2115.74
DSN1-P1P2-1	DSN1	289.081	303.383	366.091	1255.28	1136.69	1116.41
DSN1-P1P2-2	DSN1	212.457	99.9546	205.831	1392.53	1422.55	1160.52
DSN1-P1P2-3	DSN1	626.225	713.056	1008.65	1781.77	1829.76	2919.96
DTX3L-P1P2-1	DTX3L	1146.57	1600.68	1625.39	1609.03	1707.06	1869.73
DTX3L-P1P2-2	DTX3L	1809.02	2070.19	2059.83	1751.01	1533.12	2188.7
DZIP3-P1P2-1	DZIP3	692.4	1012.92	996.498	1063.62	988.368	980.673
DZIP3-P1P2-2	DZIP3	346.897	380.813	414.701	597.473	953.31	817.793
DZIP3-P1P2-3	DZIP3	4476.22	3268.94	3391.28	1962.79	2005.05	2000.37
ECE2-P1P2-1	ECE2	676.379	782.743	797.502	1139.34	954.658	1065.51
ECE2-P1P2-2	ECE2	1042.78	1371.21	2242.12	1546.33	1365.92	1669.52
ECE2-P1P2-3	ECE2	511.986	432.902	575.721	1209.14	1280.97	1107.92
EDF1-P1P2-1	EDF1	1907.23	2752.27	2347.69	2262.11	2365.07	2248.08
EDF1-P1P2-2	EDF1	1180.01	2279.25	1564.62	1529.77	1489.97	1635.59
EDF1-P1P2-3	EDF1	940.382	1294.48	1153.72	822.264	1129.95	931.47
EED-P1P2-1	EED	84.2861	57.7202	98.7384	107.663	63.3742	110.283
EED-P1P2-2	EED	300.226	192.87	235.453	190.481	199.561	157.79
EED-P1P2-3	EED	1749.81	1226.2	1878.31	1256.47	1353.78	1369.21
EHMT1-P1P2-1	EHMT1	2183.08	2175.77	2397.06	1986.45	1627.5	2015.64
EHMT1-P1P2-2	EHMT1	800.37	725.726	786.869	715.784	782.065	826.276
EHMT1-P1P2-3	EHMT1	1231.55	1167.78	1130.17	1278.95	1197.37	1248.75
EHMT2-P1P2-1	EHMT2	1220.41	737.693	723.828	1148.8	1096.24	1196.15
EHMT2-P1P2-2	EHMT2	1774.19	1555.63	1425.63	1548.7	1437.38	1615.23
EHMT2-P1P2-3	EHMT2	1858.47	1495.8	2254.27	3415.65	3490.97	3176.16
EID1-P1P2-1	EID1	1037.21	768.665	741.297	579.726	647.226	597.226
EID1-P1P2-2	EID1	1035.12	1556.33	1136.25	1207.96	1465.7	1223.3
EID1-P1P2-3	EID1	1712.19	1742.17	1651.97	1571.18	1506.15	1555.84
EIF4A1-P1P2-1	EIF4A1	673.592	689.827	491.413	1251.73	1325.46	1096.05
EIF4A1-P1P2-2	EIF4A1	622.046	402.634	492.173	1192.58	1243.21	1270.8
EIF4A1-P1P2-3	EIF4A1	3040.57	3863.03	3168.74	2659.64	2588.9	3072.66
EIF4A2-P1-1	EIF4A2	1326.29	1178.34	1358.79	1710.78	1360.52	1711.94
EIF4A2-P1-2	EIF4A2	559.353	593.392	437.487	372.681	382.942	432.65
EIF4A2-P1-3	EIF4A2	1326.29	1439.49	1366.39	926.378	968.142	883.963
EIF4A2-P2-1	EIF4A2	1644.62	1663.33	1905.65	1450.5	1716.5	1718.72
EIF4A2-P2-2	EIF4A2	422.824	722.207	430.651	418.822	381.594	517.483
EIF4A2-P2-3	EIF4A2	1185.58	920.708	956.243	654.262	587.897	699.026
EIF4A3-P1P2-1	EIF4A3	629.708	521.594	633.445	1438.67	1197.37	1333.58
EIF4A3-P1P2-2	EIF4A3	613.687	761.626	787.628	1129.87	1330.86	1107.92
EIF4A3-P1P2-3	EIF4A3	386.602	416.008	444.323	301.694	368.11	425.863
ELP2-P1P2-1	ELP2	227.085	305.495	288.62	349.019	391.032	403.807
ELP2-P1P2-2	ELP2	553.084	750.363	678.257	990.266	954.658	953.526
ELP2-P1P2-3	ELP2	215.243	259.741	181.527	202.312	213.045	257.893
ELP3-P1P2-1	ELP3	346.897	628.588	390.396	767.841	779.368	709.206
ELP3-P1P2-2	ELP3	181.111	468.801	301.532	718.15	798.245	620.98
ELP3-P1P2-3	ELP3	58.5127	133.038	166.336	351.385	345.187	332.547
ELP4-P1P2-1	ELP4	550.298	926.339	816.49	1155.9	1338.95	1240.26
ELP4-P1P2-2	ELP4	472.281	475.84	507.363	345.469	343.839	325.76
ELP4-P1P2-3	ELP4	2077.2	2220.82	3078.36	4559.72	5853.35	5599
EMG1-P1P2-1	EMG1	2285.48	2291.21	3434.58	4838.94	7011.61	7848.78
EMG1-P1P2-2	EMG1	2300.11	2020.21	3059.37	3888.9	3987.18	4789.69
EMG1-P1P2-3	EMG1	2553.66	2417.21	2730.5	2451.41	2824.87	2297.29
ENY2-P1P2-2	ENY2	1237.82	2073	2315.03	2076.36	2218.1	2120.83
ENY2-P1P2-3	ENY2	778.079	779.927	883.328	888.519	827.91	882.266
EP300-P1P2-1	EP300	1274.04	1744.28	2015.02	693.305	667.452	704.116
EP300-P1P2-2	EP300	2266.67	3452.66	3871.3	1534.5	1778.52	1735.69
EP300-P1P2-3	EP300	378.243	627.18	854.467	357.3	329.007	247.713
EP400-P1P2-1	EP400	1205.08	747.548	838.516	1191.4	1142.08	1269.11
EP400-P1P2-2	EP400	199.918	235.808	261.277	707.502	734.871	644.733
EP400-P1P2-3	EP400	259.128	272.411	530.909	895.617	980.278	945.043
EPC1-P1P2-1	EPC1	238.23	352.657	330.394	340.737	355.974	290.13
EPC1-P1P2-2	EPC1	868.635	632.107	959.281	1614.95	1974.04	2073.33
EPC1-P1P2-3	EPC1	716.084	848.91	775.476	1357.03	1568.17	1294.56
EPC2-P1P2-1	EPC2	1635.57	1450.75	1283.6	2160.37	2199.22	2134.41
EPC2-P1P2-2	EPC2	870.028	1062.19	889.405	1775.85	1735.37	1555.84
EPC2-P1P2-3	EPC2	218.726	179.496	289.379	269.75	324.961	291.827
ERCC2-P1P2-1	ERCC2	422.824	894.664	747.373	657.811	725.432	610.8
ERCC2-P1P2-2	ERCC2	1799.26	1369.8	2217.06	1617.32	1480.53	1482.89
ERCC2-P1P2-3	ERCC2	2656.06	2754.38	2646.19	1830.28	1638.29	1722.12
ERCC3-P1P2-1	ERCC3	2180.99	1825.93	1791.72	2074	2683.29	3182.95
ERCC3-P1P2-2	ERCC3	1933.01	1370.5	1371.7	1270.66	1240.52	1185.97
ERCC3-P1P2-3	ERCC3	697.276	530.745	743.576	1529.77	1635.59	1525.3
ERCC5-P1P2-1	ERCC5	662.447	389.964	486.856	793.869	737.568	643.036
ERCC5-P1P2-2	ERCC5	1804.84	1770.32	1487.91	1274.21	1289.06	1430.29
ERCC5-P1P2-3	ERCC5	2979.27	3167.57	3098.87	2627.7	2588.9	2448.29
ERCC6L2-P1P2-1	ERCC6L2	151.854	117.552	148.867	107.663	163.155	106.89
ERCC6L2-P1P2-2	ERCC6L2	4903.92	6278.84	5958.48	4166.93	4104.49	4107.63
ERCC6L2-P1P2-3	ERCC6L2	734.195	499.773	976.75	1127.51	1120.51	977.28
ERCC6L-P1P2-1	ERCC6L	523.828	401.93	716.992	1419.74	1311.98	1644.07
ERCC6L-P1P2-2	ERCC6L	1661.34	1452.16	1508.42	1322.72	1282.32	1243.66
ERCC6L-P1P2-3	ERCC6L	965.459	493.438	581.037	1154.72	1003.2	1062.11
ERCC6-P1P2-1	ERCC6	4380.09	4524	4452.34	3376.61	4020.89	3812.41
ERCC6-P1P2-2	ERCC6	676.379	891.848	590.911	466.147	419.348	475.066
ERCC6-P1P2-3	ERCC6	1570.09	1529.59	1464.37	1108.58	1263.44	1233.48
ERG-P1-1	ERG	573.982	505.404	769.4	2174.56	2046.85	2083.51
ERG-P1-2	ERG	1287.98	821.458	1209.17	987.9	1034.21	778.77
ERG-P1-3	ERG	2042.37	1044.6	1572.98	3197.96	3361.53	4173.8
ERG-P2-1	ERG	1031.63	653.928	1045.87	1113.31	1247.26	1184.27
ERG-P2-2	ERG	2211.64	3996.07	3462.68	1370.05	1619.41	1603.35
ERG-P2-3	ERG	3177.1	1722.46	2825.44	2861.95	2993.42	3444.23
ERI1-P1P2-1	ERI1	891.622	646.185	663.826	866.039	811.729	631.16
ERI1-P1P2-2	ERI1	904.857	972.093	795.224	737.08	778.02	714.296
ERI1-P1P2-3	ERI1	961.976	1226.91	1177.26	1237.54	1291.76	1185.97
ESCO1-P1P2-1	ESCO1	452.777	469.505	590.152	376.23	366.761	374.963
ESCO1-P1P2-2	ESCO1	656.875	568.756	660.787	506.373	420.697	468.28
ESCO1-P1P2-3	ESCO1	770.417	877.77	707.878	428.287	488.116	573.473
ESCO2-P1P2-1	ESCO2	2231.14	1788.62	2628.72	2712.88	2645.54	2906.39
ESCO2-P1P2-2	ESCO2	542.635	487.103	475.463	393.977	451.71	612.496
ESCO2-P1P2-3	ESCO2	448.597	245.663	299.253	237.806	303.387	300.31
EYA1-P1-1	EYA1	1340.92	867.915	754.209	621.135	484.071	570.08
EYA1-P1-2	EYA1	965.459	511.739	858.264	776.123	659.361	670.183
EYA1-P1-3	EYA1	158.124	213.283	246.086	80.4517	87.6452	61.08
EYA1-P2-1	EYA1	2349.56	2823.36	2043.12	1598.39	1507.5	1652.55
EYA1-P2-2	EYA1	2234.63	2613.6	2413.77	1768.76	1760.99	1822.22
EYA1-P2-3	EYA1	319.73	249.183	317.482	197.58	234.619	127.25
EYA2-P1P2-1	EYA2	3149.24	2117.35	2697.08	2465.61	2095.39	2156.46
EYA2-P1P2-2	EYA2	1543.62	1899.14	1583.61	1248.19	1162.31	1309.83
EYA2-P1P2-3	EYA2	2125.26	1943.48	2277.06	2682.12	3215.9	2953.9
EZH1-P1P2-1	EZH1	3229.34	2945.84	3176.34	2284.59	2308.44	2283.71
EZH1-P1P2-2	EZH1	933.417	878.474	841.555	783.221	771.278	755.016
EZH1-P1P2-3	EZH1	1776.97	1892.8	1909.45	1924.93	1872.91	2002.07
EZH2-P1P2-1	EZH2	863.759	964.35	785.35	800.968	836	795.736
EZH2-P1P2-2	EZH2	263.307	318.165	292.417	138.424	149.671	195.117
EZH2-P1P2-3	EZH2	911.126	1262.81	1083.84	1055.34	1136.69	1048.54
FABP1-P1P2-1	FABP1	635.977	445.572	423.815	540.683	438.226	509
FABP1-P1P2-2	FABP1	796.887	981.948	789.147	559.613	621.607	598.923
FABP1-P1P2-3	FABP1	173.448	96.435	202.034	156.171	168.548	181.543
FAM175A-P1P2-1	FAM175A	972.425	514.555	862.821	1377.14	1160.96	1253.84
FAM175A-P1P2-2	FAM175A	2189.35	1722.46	2023.38	1969.88	1779.87	1752.66
FAM175B-P1P2-1	FAM175B	955.011	874.25	836.238	1644.53	1444.12	1464.22
FAM175B-P1P2-2	FAM175B	710.511	837.647	703.321	970.153	930.387	929.773
FAM175B-P1P2-3	FAM175B	832.413	502.588	571.923	1041.14	1704.36	2022.43
FAM208A-P1P2-1	FAM208A	825.447	697.57	824.085	488.626	473.284	357.997
FAM208A-P1P2-2	FAM208A	407.499	513.851	464.83	321.807	335.748	279.95
FAM208A-P1P2-3	FAM208A	2063.27	3960.17	4568.55	5379.62	5400.29	4860.95
FANCM-P1P2-1	FANCM	888.835	962.943	928.141	1366.5	1514.24	1328.49
FANCM-P1P2-2	FANCM	1081.09	1193.12	1345.88	1543.96	1448.17	1479.49
FANCM-P1P2-3	FANCM	880.477	1048.12	1005.61	1502.55	1410.41	1326.79
FBXL19-P1P2-1	FBXL19	2271.55	2061.74	2943.92	2154.45	2375.86	2153.07
FBXL19-P1P2-2	FBXL19	1905.84	2050.48	2074.26	2659.64	2865.32	3045.52
FBXL19-P1P2-3	FBXL19	601.148	626.476	679.776	650.713	662.058	632.856
FBXO10-P1P2-1	FBXO10	993.322	1443.01	1283.6	1392.53	1492.66	1146.95
FBXO10-P1P2-2	FBXO10	1299.12	1386.69	1375.5	1083.73	1133.99	1089.26
FBXO10-P1P2-3	FBXO10	1392.46	1300.82	1288.16	1291.96	1117.81	1245.35
FBXO11-P1P2-1	FBXO11	408.196	311.126	445.082	230.707	215.742	234.14
FBXO11-P1P2-2	FBXO11	1166.77	824.273	1429.43	504.007	562.278	558.203
FBXO11-P1P2-3	FBXO11	1297.03	1350.79	1099.79	864.856	918.252	968.796
FBXO17-P1-1	FBXO17	491.089	572.275	612.937	468.513	579.807	527.663
FBXO17-P1-2	FBXO17	964.763	1012.92	1197.01	604.571	397.774	541.236
FBXO17-P1-3	FBXO17	760.665	721.503	855.986	830.546	761.839	851.726
FBXO17-P2-1	FBXO17	454.17	474.432	484.577	294.595	275.071	218.87
FBXO17-P2-2	FBXO17	821.267	747.548	706.359	611.67	644.529	654.913
FBXO17-P2-3	FBXO17	1180.01	1232.54	1345.88	1575.91	1460.3	1448.95
FBXO44-P1P2-1	FBXO44	1230.16	1349.39	1377.02	957.139	938.478	963.706
FBXO44-P1P2-2	FBXO44	1470.48	1405.7	1364.11	1534.5	1597.84	1549.06
FBXO44-P1P2-3	FBXO44	1937.88	2083.56	2216.3	1849.21	1561.43	1571.11
FBXW9-P1P2-1	FBXW9	2337.02	2298.25	2313.52	1948.59	2088.65	2127.62
FBXW9-P1P2-2	FBXW9	2217.21	2023.73	2494.28	2742.46	2702.17	2536.52
FBXW9-P1P2-3	FBXW9	2743.13	2446.07	2720.62	1833.83	2212.7	1976.62
FEN1-P1P2-1	FEN1	325.303	181.608	208.87	451.95	401.819	413.987
FEN1-P1P2-2	FEN1	502.234	757.402	657.749	1082.55	1016.68	982.37
FEN1-P1P2-3	FEN1	1643.93	1747.8	2131.23	2534.23	2412.27	2495.8
FIZ1-P1P2-1	FIZ1	3760.14	3437.17	3903.96	3823.82	4244.72	4083.88
FIZ1-P1P2-2	FIZ1	342.021	314.646	318.241	409.357	399.123	502.213
FIZ1-P1P2-3	FIZ1	2841.35	2733.97	2169.21	1639.8	1431.99	1428.59
FKBP1A-P1P2-1	FKBP1A	1310.96	861.58	957.762	1437.48	1214.9	1201.24
FKBP1A-P1P2-2	FKBP1A	778.079	634.219	683.573	577.36	428.787	398.717
FKBP1A-P1P2-3	FKBP1A	1984.56	2049.77	1781.09	1704.87	1874.26	1918.93
FKBP2-P1P2-1	FKBP2	504.324	582.834	647.876	608.121	772.626	738.05
FKBP2-P1P2-2	FKBP2	3827.7	4399.41	3455.84	2127.24	2183.04	2042.79
FKBP2-P1P2-3	FKBP2	2178.9	1829.45	1977.81	1194.95	1245.91	1296.25
FKBP5-P1P2-1	FKBP5	1654.38	1520.44	1461.33	1620.87	1562.78	1582.99
FKBP5-P1P2-2	FKBP5	2295.93	1979.38	1879.83	1733.26	1735.37	1674.61
FKBP5-P1P2-3	FKBP5	65.4785	228.769	129.879	89.9167	137.536	103.497
FLYWCH1-P1P2-1	FLYWCH1	3279.5	3054.25	3158.11	2370.96	2715.65	2624.74
FLYWCH1-P1P2-2	FLYWCH1	2437.33	2520.69	2349.97	2423.02	2042.81	2472.04
FLYWCH1-P1P2-3	FLYWCH1	2237.41	2244.75	2443.39	1958.05	2539.01	2504.28
FMR1-P1P2-1	FMR1	771.114	596.912	656.99	474.429	616.213	519.18
FMR1-P1P2-2	FMR1	213.85	316.757	176.21	182.2	229.226	312.187
FMR1-P1P2-3	FMR1	1310.27	887.625	1224.36	1485.99	1520.98	1582.99
FOXA1-P1P2-1	FOXA1	6517.89	6612.49	7059.03	5670.66	5973.36	5855.19
FOXA1-P1P2-2	FOXA1	1680.15	836.943	1301.07	1359.4	1316.03	1594.87
FOXA1-P1P2-3	FOXA1	699.366	556.789	628.128	628.233	705.207	678.666
FOXA2-P1P2-1	FOXA2	4264.46	4694.34	4754.63	2835.92	3280.63	2882.64
FOXA2-P1P2-2	FOXA2	1313.05	1350.09	1354.99	938.209	850.832	1053.63
FOXA2-P1P2-3	FOXA2	2471.46	2393.28	3285.71	2253.83	2267.99	1895.18
FOXA3-P1P2-1	FOXA3	2092.52	2218.01	2019.58	1594.84	1286.36	1683.09
FOXA3-P1P2-2	FOXA3	266.093	197.797	223.301	351.385	319.568	264.68
FOXA3-P1P2-3	FOXA3	1800.66	2125.09	2299.08	1859.86	2385.3	2336.31
FOXO1-P1P2-1	FOXO1	1602.83	1326.86	1353.47	1254.1	1163.66	1303.04
FOXO1-P1P2-2	FOXO1	1504.61	1075.57	1512.22	1360.58	1375.36	1260.62
FOXO1-P1P2-3	FOXO1	1747.02	1363.46	1182.58	1307.34	1313.33	1160.52
FOXO3-P1-1	FOXO3	1237.13	1266.33	1136.25	1118.04	958.703	997.64
FOXO3-P1-2	FOXO3	2740.34	2307.4	2159.33	2634.79	2188.43	2704.49
FOXO3-P1-3	FOXO3	2741.04	2076.52	2126.67	1829.09	1903.92	2068.24
FOXO3-P2-1	FOXO3	1336.04	983.356	1000.3	1400.81	1200.06	1280.98
FOXO3-P2-2	FOXO3	1832	2065.96	1626.9	1784.14	1658.52	1825.61
FOXO3-P2-3	FOXO3	1822.95	1649.95	1607.92	1351.12	1198.72	1126.59
FOXO4-P1P2-1	FOXO4	200.615	106.994	157.981	133.692	145.626	132.34
FOXO4-P1P2-2	FOXO4	1704.53	1771.73	1562.34	1512.02	1510.19	1459.13
FOXO4-P1P2-3	FOXO4	536.366	727.134	545.34	961.872	867.013	855.12
FOXP1-ENST1-1	FOXP1	774.596	681.38	1079.29	437.752	477.329	466.583
FOXP1-ENST1-2	FOXP1	679.862	641.962	653.192	889.702	844.091	860.21
FOXP1-ENST1-3	FOXP1	529.4	485.695	701.802	395.16	501.6	495.426
FOXP1-ENST2-1	FOXP1	586.52	511.739	634.204	440.118	345.187	402.11
FOXP1-ENST2-2	FOXP1	2341.2	2291.21	2340.86	3486.64	4169.21	4866.04
FOXP1-ENST2-3	FOXP1	916.002	1134.7	1035.99	862.49	899.374	831.366
FOXP1-ENST3-1	FOXP1	658.964	582.13	590.911	534.767	733.523	578.563
FOXP1-ENST3-2	FOXP1	2158	2572.77	2200.35	2993.28	2990.72	3104.9
FOXP1-ENST3-3	FOXP1	331.572	465.281	480.02	757.193	872.407	906.02
FOXP1-ENST4-1	FOXP1	380.332	432.902	476.982	493.358	547.445	454.706
FOXP1-ENST4-2	FOXP1	1363.9	1902.66	1400.57	1487.17	1196.02	1552.45
FOXP1-ENST4-3	FOXP1	844.951	1089.65	1030.68	701.587	763.187	775.376
FOXP2-ENST1-1	FOXP2	4053.4	4314.94	5233.89	4712.34	4654.63	5636.32
FOXP2-ENST1-2	FOXP2	1892.61	1576.04	1636.78	2191.13	2162.81	2015.64
FOXP2-ENST1-3	FOXP2	1231.55	1157.92	1228.15	1257.65	1216.25	1213.12
FOXP2-ENST2-1	FOXP2	3971.9	3947.5	4636.15	4760.85	4870.38	6489.75
FOXP2-ENST2-2	FOXP2	1838.27	1618.28	1795.52	2489.27	2440.58	2745.21
FOXP2-ENST2-3	FOXP2	1084.57	1173.41	927.381	913.364	930.387	948.436
FOXP3-P1P2-1	FOXP3	766.934	1126.95	1004.85	1108.58	1073.32	1011.21
FOXP3-P1P2-2	FOXP3	2281.3	2220.82	2080.34	1425.65	1372.66	1308.13
FOXP3-P1P2-3	FOXP3	2776.57	2505.9	2907.46	2635.98	2613.17	2465.26
FOXP4-P1P2-1	FOXP4	1264.99	1495.8	1386.89	1658.73	1388.84	1408.23
FOXP4-P1P2-2	FOXP4	1537.35	1956.86	1845.65	1746.28	1427.94	1510.03
FOXP4-P1P2-3	FOXP4	1380.62	1597.16	1484.87	2372.14	2478.34	2483.92
FTSJ3-P1P2-1	FTSJ3	316.944	285.786	397.232	922.829	923.645	817.793
FTSJ3-P1P2-2	FTSJ3	158.82	80.9491	120.005	1316.81	1316.03	1286.07
FTSJ3-P1P2-3	FTSJ3	602.541	532.856	852.947	3976.45	4413.27	4396.06
FUBP3-P1P2-1	FUBP3	1934.4	1397.96	2614.29	977.252	903.42	853.423
FUBP3-P1P2-2	FUBP3	1731	1262.81	1401.33	757.193	898.026	804.22
FUBP3-P1P2-3	FUBP3	2994.6	2293.32	2570.24	1551.06	1721.89	1812.04
FUS-P1P2-1	FUS	584.43	443.46	421.537	248.454	292.6	269.77
FUS-P1P2-2	FUS	421.431	444.164	492.932	546.599	440.923	413.987
FUS-P1P2-3	FUS	570.499	459.65	472.425	367.948	308.781	332.547
FXR1-P1P2-1	FXR1	277.239	185.831	242.289	199.946	242.71	237.533
FXR1-P1P2-2	FXR1	45.2777	18.3015	25.8239	48.5077	44.4968	11.8767
FXR1-P1P2-3	FXR1	2788.41	2883.9	2563.4	2878.52	3303.55	3456.11
FXR2-P1P2-1	FXR2	1707.32	1736.53	1868.43	1649.26	1475.14	1455.74
FXR2-P1P2-2	FXR2	172.055	231.585	217.224	247.271	231.923	259.59
FXR2-P1P2-3	FXR2	2698.55	3052.13	2706.95	2077.55	2161.46	2220.94
G2E3-P1P2-1	G2E3	160.213	193.574	192.16	191.664	237.316	195.117
G2E3-P1P2-2	G2E3	261.217	259.741	180.008	202.312	249.452	184.937
G2E3-P1P2-3	G2E3	468.101	810.195	505.085	420.005	511.039	468.28
GADD45A-P1P2-1	GADD45A	275.845	215.395	300.013	346.652	261.587	332.547
GADD45A-P1P2-2	GADD45A	965.459	837.647	846.112	447.217	484.071	486.943
GADD45A-P1P2-3	GADD45A	856.793	842.575	957.002	886.152	860.271	882.266
GADD45B-P1P2-1	GADD45B	1092.24	1024.18	1156	1073.08	1038.26	909.413
GADD45B-P1P2-2	GADD45B	1749.81	1878.02	1558.55	1334.55	1483.23	1257.23
GADD45B-P1P2-3	GADD45B	527.311	458.946	416.98	636.515	610.819	600.62
GATAD2A-P1-1	GATAD2A	1554.77	1557.74	1372.46	1562.89	1775.83	1657.64
GATAD2A-P1-2	GATAD2A	2415.74	1372.62	1557.79	1752.19	1659.86	1995.28
GATAD2A-P1-3	GATAD2A	1104.08	855.949	821.807	805.701	943.871	890.75
GATAD2A-P2-1	GATAD2A	1987.34	2390.46	1891.98	2063.35	1967.3	1791.68
GATAD2A-P2-2	GATAD2A	2295.23	1718.94	1658.8	1965.15	1934.94	1947.77
GATAD2A-P2-3	GATAD2A	686.827	665.894	454.196	596.289	362.716	493.73
GATAD2B-P1P2-1	GATAD2B	505.02	749.659	685.092	785.588	854.878	687.15
GATAD2B-P1P2-2	GATAD2B	1676.67	1238.87	1312.46	1411.45	1249.96	1104.53
GATAD2B-P1P2-3	GATAD2B	1029.54	1332.49	1021.56	2457.33	2185.74	2351.58
GDAP2-P1P2-1	GDAP2	1161.89	1138.21	1047.39	971.336	1001.85	778.77
GDAP2-P1P2-2	GDAP2	338.538	498.365	452.677	481.527	546.097	558.203
GDAP2-P1P2-3	GDAP2	491.785	458.242	346.344	1649.26	1600.54	1856.15
GFI1B-P1P2-1	GFI1B	221.512	940.418	596.987	2620.6	2294.96	2696
GFI1B-P1P2-2	GFI1B	213.153	615.917	389.637	1827.91	1906.62	2015.64
GFI1B-P1P2-3	GFI1B	291.17	252.702	503.566	2335.47	2645.54	2573.84
GLI1-P1P2-1	GLI1	1699.65	1347.98	1285.12	811.616	732.174	817.793
GLI1-P1P2-2	GLI1	1376.44	1687.97	1429.43	1136.97	1066.57	1140.16
GLI1-P1P2-3	GLI1	2523.01	2137.76	2734.29	2587.47	2215.4	2412.66
GLI3-P1P2-1	GLI3	597.665	483.583	714.714	496.908	480.026	503.91
GLI3-P1P2-2	GLI3	516.862	618.029	608.38	459.048	560.929	274.86
GLI3-P1P2-3	GLI3	144.192	302.679	268.872	234.257	235.968	254.5
GLYR1-P1P2-1	GLYR1	1791.6	3286.53	2374.28	2444.31	2456.76	2438.11
GLYR1-P1P2-2	GLYR1	1202.99	1554.22	1757.54	1349.93	1367.26	1308.13
GLYR1-P1P2-3	GLYR1	1492.07	1230.43	1399.81	1067.17	973.536	897.536
GON4L-P1-1	GON4L	140.012	121.776	126.841	663.727	726.781	685.453
GON4L-P1-2	GON4L	266.79	278.747	287.86	707.502	529.916	639.643
GON4L-P1-3	GON4L	495.965	370.958	281.784	1271.85	1209.5	1214.81
GON4L-P2-1	GON4L	257.038	213.283	262.796	460.231	475.981	393.627
GON4L-P2-2	GON4L	568.409	596.208	612.937	577.36	558.232	417.38
GON4L-P2-3	GON4L	259.128	271.707	324.318	1450.5	1259.39	1392.96
GPS2-P1P2-1	GPS2	1079	1295.19	1082.32	1487.17	1495.36	1530.39
GPS2-P1P2-2	GPS2	155.337	83.7647	160.26	511.105	496.207	419.076
GPS2-P1P2-3	GPS2	378.243	80.2452	211.148	992.633	1000.5	1014.61
GSG2-P1P2-1	GSG2	1144.48	1041.78	970.674	1068.35	1251.3	919.593
GSG2-P1P2-2	GSG2	748.823	1035.44	739.778	806.884	744.31	863.603
GSG2-P1P2-3	GSG2	1220.41	1136.81	1621.59	1832.64	1697.62	1722.12
GTF2B-P1P2-1	GTF2B	109.363	76.7257	121.524	1257.65	1317.37	1063.81
GTF2B-P1P2-2	GTF2B	748.823	535.672	636.483	1635.06	1700.32	1605.05
GTF2B-P1P2-3	GTF2B	463.922	378.701	541.542	1464.69	1473.79	1262.32
GTF2F1-P1P2-1	GTF2F1	460.439	579.314	502.806	958.322	844.091	1068.9
GTF2F1-P1P2-2	GTF2F1	1037.21	790.486	1190.18	2413.55	2327.32	2560.27
GTF2F1-P1P2-3	GTF2F1	511.986	343.506	457.235	998.548	1040.96	883.963
GTF2H1-P1P2-1	GTF2H1	1026.76	1263.51	1205.37	1807.8	2079.21	1973.22
GTF2H1-P1P2-2	GTF2H1	725.836	584.945	754.969	1223.34	1244.56	1165.61
GTF2H1-P1P2-3	GTF2H1	902.071	1357.83	1334.49	2725.89	2955.67	2819.86
GTF3C4-P1P2-1	GTF3C4	32.7392	61.9437	117.726	177.467	229.226	222.263
GTF3C4-P1P2-2	GTF3C4	2385.78	1773.14	1862.36	1773.49	1692.23	1784.89
GTF3C4-P1P2-3	GTF3C4	1092.93	908.742	790.666	921.646	972.187	1073.99
GTF3C5-P1P2-1	GTF3C5	462.529	365.327	615.975	467.33	463.845	476.763
GTF3C5-P1P2-2	GTF3C5	1134.03	745.436	1011.69	876.687	935.781	902.626
GTF3C5-P1P2-3	GTF3C5	1636.96	1430.34	1643.61	1890.62	1721.89	1991.89
H1F0-P1P2-1	H1F0	432.576	714.464	783.071	779.672	604.078	751.623
H1F0-P1P2-2	H1F0	1768.62	1909.7	1644.37	1438.67	1280.97	1404.84
H1F0-P1P2-3	H1F0	2442.9	1637.99	2144.14	1911.91	1736.72	1969.83
H1FNT-P1P2-1	H1FNT	1649.5	1478.91	1227.39	845.926	903.42	721.083
H1FNT-P1P2-2	H1FNT	3561.61	3572.32	3750.54	2870.23	3222.65	3490.04
H1FNT-P1P2-3	H1FNT	1276.13	1173.41	1239.55	1445.77	1384.79	1540.57
H1FOO-P1P2-1	H1FOO	3624.3	3715.21	4064.98	2887.98	3074.32	2831.74
H1FOO-P1P2-2	H1FOO	2616.35	2459.45	2943.92	2537.78	2749.36	2830.04
H1FOO-P1P2-3	H1FOO	2295.93	1967.42	2569.48	1787.69	1874.26	1577.9
H1FX-P1P2-1	H1FX	2508.38	2720.59	3190.01	2238.45	2517.44	2784.23
H1FX-P1P2-2	H1FX	2284.78	2245.46	2022.62	1374.78	1259.39	1277.59
H1FX-P1P2-3	H1FX	337.144	678.565	459.513	576.176	471.936	602.316
H2AFB3-ENST1-1	H2AFB3	910.429	349.841	322.798	2031.41	1676.05	1820.52
H2AFB3-ENST1-2	H2AFB3	940.382	1212.83	1088.4	1011.56	1167.7	1165.61
H2AFB3-ENST1-3	H2AFB3	691.703	1405	1468.92	1942.67	1909.32	1730.6
H2AFJ-P1P2-1	H2AFJ	1775.58	1810.44	1443.86	1545.15	1556.04	1438.77
H2AFJ-P1P2-2	H2AFJ	2447.78	2484.08	2098.57	1556.98	1303.89	1428.59
H2AFJ-P1P2-3	H2AFJ	438.149	431.494	467.868	353.751	285.858	339.333
H2AFV-P1P2-1	H2AFV	1678.76	1841.42	1644.37	1176.02	1084.1	1036.66
H2AFV-P1P2-2	H2AFV	2970.22	2277.84	2043.88	2039.69	2001.01	1944.38
H2AFV-P1P2-3	H2AFV	2401.81	2657.24	2819.36	2985	3054.1	3193.13
H2AFX-P1P2-1	H2AFX	2220.7	2671.32	1901.09	1862.22	2081.91	1798.47
H2AFX-P1P2-2	H2AFX	1846.63	1460.6	2463.14	2122.51	2015.84	2224.33
H2AFX-P1P2-3	H2AFX	579.554	651.816	468.627	449.583	444.968	446.223
H2AFY2-P1P2-1	H2AFY2	913.912	1107.24	1072.45	999.731	976.232	938.256
H2AFY2-P1P2-2	H2AFY2	1448.19	1706.27	1174.23	1136.97	984.323	907.716
H2AFY2-P1P2-3	H2AFY2	3131.13	3114.78	2868.73	3472.44	3504.46	3462.9
H2AFY-P1P2-1	H2AFY	735.588	698.274	785.35	1236.35	1098.94	1104.53
H2AFY-P1P2-2	H2AFY	1278.92	1132.58	1241.82	1450.5	1310.63	1418.41
H2AFY-P1P2-3	H2AFY	608.114	582.834	632.685	504.007	400.471	419.076
H2AFZ-P1P2-1	H2AFZ	902.767	1293.07	953.205	1662.27	1604.58	1467.62
H2AFZ-P1P2-2	H2AFZ	1067.16	870.731	935.736	2122.51	2112.92	2319.34
H2AFZ-P1P2-3	H2AFZ	1072.73	1389.51	931.179	1814.9	1716.5	1737.39
H2BFM-P1P2-1	H2BFM	824.054	874.954	895.481	660.178	678.239	605.71
H2BFM-P1P2-2	H2BFM	2569.68	2828.29	2536.06	1924.93	1804.14	1715.33
H2BFM-P1P2-3	H2BFM	1414.06	1452.16	1206.13	1365.31	1630.2	1192.76
H2BFWT-ENST1-1	H2BFWT	1798.57	2146.21	1771.97	1572.36	1562.78	1708.54
H2BFWT-ENST1-2	H2BFWT	460.439	682.788	843.074	793.869	711.949	714.296
H2BFWT-ENST1-3	H2BFWT	2230.45	1942.07	1756.78	1390.16	1429.29	1150.34
H3F3A-P1P2-1	H3F3A	524.524	516.667	445.082	431.837	401.819	385.143
H3F3A-P1P2-2	H3F3A	1106.86	1477.5	1522.85	1138.16	1116.46	1077.38
H3F3A-P1P2-3	H3F3A	638.763	593.392	853.707	2204.14	2084.61	2273.53
H3F3B-P1P2-1	H3F3B	2440.12	2462.96	3234.06	3237	3557.05	3887.06
H3F3B-P1P2-2	H3F3B	1492.77	1228.31	1049.66	1598.39	1514.24	1474.4
H3F3B-P1P2-3	H3F3B	664.537	608.878	747.373	895.617	939.826	975.583
H3F3C-P1P2-1	H3F3C	1157.02	1277.59	1174.99	1121.59	1146.13	1104.53
H3F3C-P1P2-2	H3F3C	571.195	858.061	1416.52	1064.8	969.491	922.986
H3F3C-P1P2-3	H3F3C	1995.7	1593.64	1865.4	1837.38	1676.05	1789.98
HAT1-P1P2-1	HAT1	860.972	1214.24	1167.39	1735.63	1843.25	1991.89
HAT1-P1P2-2	HAT1	909.036	1385.29	1714.25	2776.77	2916.56	2745.21
HAT1-P1P2-3	HAT1	536.366	467.393	549.897	602.205	506.994	731.263
HCFC1-P1P2-1	HCFC1	842.861	406.153	508.882	1412.64	1473.79	1294.56
HCFC1-P1P2-2	HCFC1	609.507	229.473	400.27	907.448	795.549	850.03
HCFC1-P1P2-3	HCFC1	2298.02	2149.73	2127.43	4055.71	4136.85	4039.76
HDAC10-P1P2-1	HDAC10	2274.33	3078.18	2871.77	2828.83	2586.21	2850.4
HDAC10-P1P2-2	HDAC10	2279.9	2532.65	1917.04	1857.49	1891.79	2153.07
HDAC10-P1P2-3	HDAC10	1872.41	2078.63	1781.85	2064.53	1959.21	1883.3
HDAC11-P1P2-1	HDAC11	727.229	784.854	661.547	1487.17	1349.74	1487.98
HDAC11-P1P2-2	HDAC11	1894	1412.74	1517.53	1375.96	1429.29	1479.49
HDAC11-P1P2-3	HDAC11	2841.35	3010.6	3491.54	5761.76	6987.34	7770.73
HDAC1-P1P2-1	HDAC1	720.263	977.725	850.669	733.531	752.4	760.106
HDAC1-P1P2-2	HDAC1	2295.23	2151.84	2001.35	1202.04	1232.43	1247.05
HDAC1-P1P2-3	HDAC1	1578.45	1542.26	1445.38	1910.73	1963.25	1859.55
HDAC2-P1P2-1	HDAC2	621.349	637.034	569.644	1313.26	1384.79	1306.43
HDAC2-P1P2-2	HDAC2	1147.96	1176.23	1083.84	1326.27	1321.42	1235.17
HDAC2-P1P2-3	HDAC2	25.7734	28.8601	20.5072	42.5921	47.1936	55.99
HDAC3-P1P2-1	HDAC3	622.046	941.121	1062.58	2275.13	2837.01	3305.11
HDAC3-P1P2-2	HDAC3	1969.23	1419.07	2135.79	1685.94	1654.47	1603.35
HDAC3-P1P2-3	HDAC3	884.656	883.401	1462.85	1829.09	1781.22	1762.84
HDAC4-P1P2-1	HDAC4	1424.51	1328.97	1208.41	1232.8	1070.62	1204.63
HDAC4-P1P2-2	HDAC4	2566.9	2961.33	2662.14	2285.78	2277.43	2105.56
HDAC4-P1P2-3	HDAC4	1539.44	1987.12	1611.71	1774.67	1639.64	1552.45
HDAC5-P1P2-1	HDAC5	2337.72	2259.54	2182.88	1745.09	1841.9	1854.46
HDAC5-P1P2-2	HDAC5	2328.67	2170.14	1889.7	1424.47	1240.52	1182.58
HDAC5-P1P2-3	HDAC5	1620.24	2130.72	1781.09	1504.92	1707.06	1406.54
HDAC6-P1P2-1	HDAC6	1461.42	1473.27	2266.42	3828.56	4700.48	5142.59
HDAC6-P1P2-2	HDAC6	1342.31	1601.38	1255.5	939.392	875.103	997.64
HDAC6-P1P2-3	HDAC6	2366.98	2872.64	2922.66	1255.28	1113.77	1260.62
HDAC7-P1P2-1	HDAC7	1503.22	931.971	1516.77	779.672	850.832	887.356
HDAC7-P1P2-2	HDAC7	334.358	340.69	663.826	380.963	327.658	325.76
HDAC7-P1P2-3	HDAC7	568.409	324.5	697.245	289.863	360.019	242.623
HDAC8-P1P2-1	HDAC8	130.957	19.0054	101.776	87.5504	48.5419	101.8
HDAC8-P1P2-2	HDAC8	1311.66	990.395	1141.57	919.279	872.407	956.92
HDAC8-P1P2-3	HDAC8	1029.54	709.537	1071.69	622.318	819.82	617.586
HDAC9-P1-1	HDAC9	1115.92	1239.58	998.776	585.641	589.245	612.496
HDAC9-P1-2	HDAC9	1005.86	1169.19	905.355	786.771	655.316	807.613
HDAC9-P1-3	HDAC9	2169.85	1786.51	2146.42	1574.72	1545.25	1557.54
HDAC9-P2-1	HDAC9	1954.6	3095.78	2691.76	863.673	755.097	571.776
HDAC9-P2-2	HDAC9	429.093	381.517	351.66	353.751	396.426	400.413
HDAC9-P2-3	HDAC9	2016.6	2902.2	2470.74	1765.21	1636.94	1708.54
HDGFL1-P1P2-1	HDGFL1	1538.05	1936.44	1654.25	925.195	1175.79	1097.74
HDGFL1-P1P2-2	HDGFL1	557.96	777.112	853.707	998.548	1000.5	1230.08
HDGFL1-P1P2-3	HDGFL1	856.793	761.626	778.514	826.997	772.626	785.556
HDGF-P1P2-1	HDGF	71.0511	94.3233	50.8882	79.2686	132.142	78.0466
HDGF-P1P2-2	HDGF	1682.24	1353.61	1881.35	2527.13	2239.67	2495.8
HDGF-P1P2-3	HDGF	1405.7	1541.55	1835.01	3930.3	4130.11	5271.54
HDGFRP2-P1-1	HDGFRP2	2764.03	2272.21	2756.32	1222.16	1371.31	1202.94
HDGFRP2-P1-2	HDGFRP2	2325.18	2153.25	2096.29	1571.18	1728.63	1547.36
HDGFRP2-P1-3	HDGFRP2	779.473	456.131	474.704	499.274	462.497	412.29
HDGFRP2-P2-1	HDGFRP2	4016.48	3142.23	3039.62	2062.17	2147.98	1983.4
HDGFRP2-P2-2	HDGFRP2	3391.65	3645.53	3378.37	2265.66	2154.72	2119.14
HDGFRP2-P2-3	HDGFRP2	656.875	325.204	533.947	204.679	240.013	186.633
HDGFRP3-P1P2-1	HDGFRP3	442.328	256.925	217.984	234.257	152.368	166.273
HDGFRP3-P1P2-3	HDGFRP3	815.695	629.995	561.29	713.418	796.897	556.506
HELLS-P1P2-1	HELLS	609.507	683.492	551.416	477.978	505.645	352.907
HELLS-P1P2-2	HELLS	169.965	177.384	202.034	114.762	133.49	147.61
HELLS-P1P2-3	HELLS	2137.11	1911.1	2002.87	1658.73	1731.33	1616.92
HELQ-P1P2-1	HELQ	1945.55	1967.42	1905.65	2133.15	2539.01	2443.2
HELQ-P1P2-2	HELQ	465.315	549.046	361.534	340.737	419.348	505.606
HELQ-P1P2-3	HELQ	503.627	377.997	489.894	442.485	490.813	352.907
HFM1-P1P2-1	HFM1	1701.05	1621.8	1538.8	1029.31	887.239	799.13
HFM1-P1P2-2	HFM1	2327.97	2134.95	2144.14	1394.89	1489.97	1386.18
HFM1-P1P2-3	HFM1	1430.08	1055.15	1260.81	813.982	827.91	897.536
HIF1AN-P1P2-1	HIF1AN	965.459	1241.69	1174.99	1171.28	1263.44	1635.59
HIF1AN-P1P2-2	HIF1AN	1681.54	2157.47	1741.59	1342.83	1181.19	1265.71
HIF1AN-P1P2-3	HIF1AN	2197.01	2334.85	2285.41	1620.87	1785.26	1504.94
HINFP-P1P2-1	HINFP	2621.93	2139.87	2626.44	4310.08	3791.67	4204.34
HINFP-P1P2-2	HINFP	530.097	487.806	506.604	1028.13	1009.94	1165.61
HINFP-P1P2-3	HINFP	123.295	93.6194	331.153	509.922	647.226	738.05
HIRA-P1-1	HIRA	1953.91	1775.25	1745.39	1186.66	1247.26	1073.99
HIRA-P1-2	HIRA	635.977	815.826	707.119	366.765	397.774	420.773
HIRA-P1-3	HIRA	2229.05	1969.53	2565.68	2729.44	3526.03	3428.96
HIRA-P2-1	HIRA	2803.73	1956.86	2196.55	2368.59	2518.79	2412.66
HIRA-P2-2	HIRA	4336.9	2104.68	2743.41	1086.1	1058.48	1133.37
HIRA-P2-3	HIRA	1067.16	1053.04	995.738	875.504	884.542	890.75
HIST1H1A-P1P2-1	HIST1H1A	1163.29	1307.15	1057.26	926.378	892.632	841.546
HIST1H1A-P1P2-2	HIST1H1A	1793.69	1457.08	1648.17	1851.57	2141.24	1749.26
HIST1H1A-P1P2-3	HIST1H1A	1129.16	1253.66	1288.92	1205.59	1352.43	1428.59
HIST1H1B-P1P2-1	HIST1H1B	563.533	793.301	501.287	756.01	767.232	889.053
HIST1H1B-P1P2-2	HIST1H1B	422.824	492.734	463.311	539.5	396.426	643.036
HIST1H1B-P1P2-3	HIST1H1B	424.217	606.766	517.237	809.25	701.161	704.116
HIST1H1C-P1P2-1	HIST1H1C	1251.06	1011.51	1003.33	1136.97	1088.15	1240.26
HIST1H1C-P1P2-2	HIST1H1C	457.653	432.902	386.599	596.289	461.148	548.023
HIST1H1C-P1P2-3	HIST1H1C	928.541	767.961	725.347	570.261	736.22	651.52
HIST1H1D-P1P2-1	HIST1H1D	880.477	836.24	843.833	804.517	702.51	692.24
HIST1H1D-P1P2-2	HIST1H1D	657.571	542.007	614.456	629.417	652.619	705.813
HIST1H1D-P1P2-3	HIST1H1D	1436.35	1961.08	1677.79	1607.85	1724.59	1503.25
HIST1H1E-P1P2-1	HIST1H1E	614.383	522.298	451.158	420.005	550.142	461.493
HIST1H1E-P1P2-2	HIST1H1E	338.538	458.242	458.754	343.103	393.729	359.693
HIST1H1E-P1P2-3	HIST1H1E	2220.7	1982.2	2273.26	2547.24	2742.62	3378.06
HIST1H1T-P1P2-1	HIST1H1T	697.973	612.398	762.564	521.753	477.329	566.686
HIST1H1T-P1P2-2	HIST1H1T	2937.48	3057.06	2687.2	2497.55	2224.84	2487.31
HIST1H1T-P1P2-3	HIST1H1T	847.041	922.82	908.393	1008.01	902.071	851.726
HIST1H2AA-P1P2-1	HIST1H2AA	701.456	539.895	870.417	1639.8	1899.88	1762.84
HIST1H2AA-P1P2-2	HIST1H2AA	1590.99	2018.8	2195.03	4439.04	5297.81	5312.26
HIST1H2AA-P1P2-3	HIST1H2AA	539.153	649.001	590.152	645.98	632.394	670.183
HIST1H2AB-P1P2-1	HIST1H2AB	2866.42	3035.24	2627.2	2451.41	2378.56	2451.68
HIST1H2AB-P1P2-2	HIST1H2AB	388.691	458.946	410.903	731.164	689.026	651.52
HIST1H2AB-P1P2-3	HIST1H2AB	532.883	317.461	492.932	745.362	737.568	792.343
HIST1H2AC-P1P2-1	HIST1H2AC	2291.75	2871.23	2858.1	1930.84	1943.03	1927.41
HIST1H2AC-P1P2-2	HIST1H2AC	1799.26	1439.49	1770.45	2263.3	2320.57	2409.27
HIST1H2AC-P1P2-3	HIST1H2AC	1242	1295.19	1484.87	2505.84	2885.55	4562.33
HIST1H2AD-P1P2-1	HIST1H2AD	982.177	750.363	736.74	705.136	730.826	824.58
HIST1H2AD-P1P2-2	HIST1H2AD	1900.27	1897.02	1742.35	2043.24	2201.92	2076.72
HIST1H2AD-P1P2-3	HIST1H2AD	1489.29	1897.02	1942.11	1682.39	1912.01	1883.3
HIST1H2AE-P1P2-1	HIST1H2AE	2059.09	1643.62	1475	1788.87	1951.12	1793.38
HIST1H2AE-P1P2-2	HIST1H2AE	334.358	397.003	418.499	590.374	484.071	553.113
HIST1H2AE-P1P2-3	HIST1H2AE	484.123	408.969	371.408	624.684	732.174	588.743
HIST1H2AG-ENST1-1	HIST1H2AG	1118.71	948.161	958.522	1450.5	1387.49	1333.58
HIST1H2AG-ENST1-2	HIST1H2AG	573.285	679.269	635.723	1225.71	1252.65	1123.19
HIST1H2AG-ENST1-3	HIST1H2AG	392.871	379.405	380.522	525.303	436.878	453.01
HIST1H2AH-P1P2-1	HIST1H2AH	1313.05	1289.55	1564.62	1387.79	1225.68	1308.13
HIST1H2AH-P1P2-2	HIST1H2AH	514.772	247.775	416.98	558.43	609.471	639.643
HIST1H2AH-P1P2-3	HIST1H2AH	268.88	232.289	251.403	289.863	293.948	188.33
HIST1H2AI-ENST1-1	HIST1H2AI	1154.93	1024.18	843.074	1333.37	1221.64	1221.6
HIST1H2AI-ENST1-2	HIST1H2AI	1318.63	1525.36	1668.68	3234.63	2970.5	3581.66
HIST1H2AI-ENST1-3	HIST1H2AI	4049.22	3078.18	3369.26	2299.97	2110.23	2220.94
HIST1H2AJ-P1P2-1	HIST1H2AJ	2141.29	2286.99	2127.43	2366.23	2512.05	2322.74
HIST1H2AJ-P1P2-2	HIST1H2AJ	284.901	404.042	341.027	815.165	815.774	819.49
HIST1H2AJ-P1P2-3	HIST1H2AJ	766.934	734.877	783.831	687.389	670.149	816.096
HIST1H2AK-ENST1-1	HIST1H2AK	895.801	644.777	783.071	694.488	741.613	727.87
HIST1H2AK-ENST1-2	HIST1H2AK	899.981	729.246	846.112	1079	1108.37	911.11
HIST1H2AK-ENST1-3	HIST1H2AK	1827.13	1612.65	1737.04	2128.42	2410.92	2539.91
HIST1H2AL-ENST1-1	HIST1H2AL	651.998	658.152	652.433	464.964	543.4	505.606
HIST1H2AL-ENST1-2	HIST1H2AL	719.567	897.479	811.933	1128.69	1495.36	1430.29
HIST1H2AL-ENST1-3	HIST1H2AL	737.678	639.85	760.285	1584.19	1461.65	1527
HIST1H2AM-P1P2-1	HIST1H2AM	2313.34	2752.97	2349.97	1475.34	1774.48	1465.92
HIST1H2AM-P1P2-2	HIST1H2AM	707.725	631.403	565.087	676.741	697.116	590.44
HIST1H2AM-P1P2-3	HIST1H2AM	826.84	1481.72	1671.72	746.545	660.71	755.016
HIST1H2BA-P1P2-1	HIST1H2BA	1202.3	1250.84	1078.53	1620.87	1587.05	1628.8
HIST1H2BA-P1P2-2	HIST1H2BA	2306.37	2146.21	2204.9	1695.4	1746.16	1708.54
HIST1H2BA-P1P2-3	HIST1H2BA	1439.13	1616.17	1672.48	957.139	1098.94	975.583
HIST1H2BB-P1P2-1	HIST1H2BB	564.926	416.712	530.909	583.275	548.794	678.666
HIST1H2BB-P1P2-2	HIST1H2BB	390.085	302.679	257.479	350.202	357.323	308.793
HIST1H2BB-P1P2-3	HIST1H2BB	935.506	960.127	634.204	1041.14	1022.08	1068.9
HIST1H2BC-P1P2-1	HIST1H2BC	2082.08	2207.45	2366.68	2402.9	2025.28	2017.34
HIST1H2BC-P1P2-2	HIST1H2BC	1008.65	914.373	1200.05	2192.31	2588.9	1986.8
HIST1H2BC-P1P2-3	HIST1H2BC	2216.52	2278.54	2261.87	1822	1682.79	1559.24
HIST1H2BD-P1P2-1	HIST1H2BD	1463.51	1362.76	1241.07	1425.65	1821.67	1739.08
HIST1H2BD-P1P2-2	HIST1H2BD	2129.44	2201.82	2605.93	3688.95	4774.64	5047.58
HIST1H2BD-P1P2-3	HIST1H2BD	1051.84	975.613	1136.25	1248.19	1256.7	1192.76
HIST1H2BE-ENST1-1	HIST1H2BE	1877.28	1560.56	2007.43	1416.19	1274.23	1175.79
HIST1H2BE-ENST1-2	HIST1H2BE	622.742	374.478	517.237	1015.11	1097.59	955.223
HIST1H2BE-ENST1-3	HIST1H2BE	1332.56	1146.66	922.824	792.686	655.316	758.41
HIST1H2BF-ENST1-1	HIST1H2BF	583.037	508.924	527.111	1336.92	1201.41	1167.31
HIST1H2BF-ENST1-2	HIST1H2BF	425.61	292.121	376.725	243.721	234.619	242.623
HIST1H2BF-ENST1-3	HIST1H2BF	1398.04	1287.44	1179.54	795.053	775.323	775.376
HIST1H2BG-ENST1-1	HIST1H2BG	1939.97	2429.88	2055.28	1677.66	1655.82	1740.78
HIST1H2BG-ENST1-2	HIST1H2BG	805.943	1076.98	934.976	1108.58	860.271	939.953
HIST1H2BG-ENST1-3	HIST1H2BG	1083.18	979.132	910.671	1203.23	1032.86	1189.36
HIST1H2BH-P1P2-1	HIST1H2BH	2799.55	2804.36	2113.76	2434.85	2419.01	2283.71
HIST1H2BH-P1P2-2	HIST1H2BH	840.075	709.537	674.459	689.755	593.29	690.543
HIST1H2BH-P1P2-3	HIST1H2BH	119.115	125.999	60.0025	59.1557	79.5549	40.72
HIST1H2BI-ENST1-1	HIST1H2BI	1422.42	878.474	1310.18	1952.14	3660.87	4638.68
HIST1H2BI-ENST1-2	HIST1H2BI	3848.6	3530.79	3438.37	2326	2304.39	2482.22
HIST1H2BI-ENST1-3	HIST1H2BI	1768.62	1443.71	1394.49	1255.28	1388.84	1342.06
HIST1H2BJ-P1P2-1	HIST1H2BJ	1920.47	2234.9	1749.19	3987.09	4670.81	4104.24
HIST1H2BJ-P1P2-2	HIST1H2BJ	348.29	361.807	281.025	252.003	195.516	251.107
HIST1H2BJ-P1P2-3	HIST1H2BJ	948.045	971.389	742.057	1728.53	2103.48	2268.44
HIST1H2BK-P1P2-1	HIST1H2BK	1163.29	1042.48	963.838	1937.94	3176.8	3644.44
HIST1H2BK-P1P2-2	HIST1H2BK	2874.78	2539.69	2218.57	1661.09	1587.05	1632.19
HIST1H2BK-P1P2-3	HIST1H2BK	3572.76	3936.94	3658.64	2734.18	2801.95	2748.6
HIST1H2BL-P1P2-1	HIST1H2BL	1671.09	1705.56	1674.75	1966.34	1856.73	2008.85
HIST1H2BL-P1P2-2	HIST1H2BL	560.05	853.133	776.235	410.541	547.445	444.526
HIST1H2BL-P1P2-3	HIST1H2BL	1459.33	1504.25	1436.26	1902.45	1802.79	2402.48
HIST1H2BM-P1P2-1	HIST1H2BM	1072.73	1094.57	1018.52	1034.04	1097.59	1153.73
HIST1H2BM-P1P2-2	HIST1H2BM	1002.38	898.183	849.15	951.224	919.6	894.143
HIST1H2BM-P1P2-3	HIST1H2BM	1333.25	1173.41	1195.49	1407.91	1330.86	1219.9
HIST1H2BN-P1P2-1	HIST1H2BN	1001.68	682.084	810.414	1273.03	1209.5	1034.97
HIST1H2BN-P1P2-2	HIST1H2BN	2015.2	1810.44	1782.61	1743.91	2057.64	2131.01
HIST1H2BN-P1P2-3	HIST1H2BN	1864.05	1853.38	1717.29	1529.77	1406.37	1394.66
HIST1H2BO-P1P2-1	HIST1H2BO	636.674	580.018	503.566	522.936	404.516	607.406
HIST1H2BO-P1P2-2	HIST1H2BO	620.652	980.54	675.218	699.22	640.484	700.723
HIST1H2BO-P1P2-3	HIST1H2BO	2031.23	2219.41	1615.51	1914.28	1770.43	1944.38
HIST1H3A-ENST1-1	HIST1H3A	182.504	230.177	130.638	118.311	171.245	117.07
HIST1H3A-ENST1-2	HIST1H3A	2247.17	2174.36	2432	2780.32	2560.59	3260.99
HIST1H3A-ENST1-3	HIST1H3A	1148.66	1103.02	908.393	933.477	803.639	751.623
HIST1H3B-P1P2-1	HIST1H3B	1997.79	1856.9	1415	1640.98	1489.97	1510.03
HIST1H3B-P1P2-2	HIST1H3B	1648.8	1794.96	1606.4	1683.57	1715.15	1852.76
HIST1H3B-P1P2-3	HIST1H3B	2031.23	2410.88	2090.97	1883.52	1711.1	1778.11
HIST1H3C-ENST1-1	HIST1H3C	1183.49	1097.39	1108.91	1313.26	1245.91	1182.58
HIST1H3C-ENST1-2	HIST1H3C	255.645	408.969	284.063	501.64	401.819	373.267
HIST1H3C-ENST1-3	HIST1H3C	1153.54	1167.78	890.924	809.25	920.949	839.85
HIST1H3D-P1P2-1	HIST1H3D	316.944	442.756	255.201	336.004	365.413	347.817
HIST1H3D-P1P2-2	HIST1H3D	4717.93	5497.5	5809.61	3222.8	4038.42	4516.52
HIST1H3D-P1P2-3	HIST1H3D	2403.2	2636.13	2141.86	2195.86	2224.84	1929.11
HIST1H3E-ENST1-1	HIST1H3E	957.797	884.809	1048.15	985.534	981.626	984.066
HIST1H3E-ENST1-2	HIST1H3E	1024.67	958.719	1146.88	844.743	879.149	777.073
HIST1H3E-ENST1-3	HIST1H3E	1538.05	1250.84	1330.69	1926.11	1781.22	1740.78
HIST1H3F-ENST1-1	HIST1H3F	1645.32	1398.66	1588.17	1346.38	1321.42	1589.78
HIST1H3F-ENST1-2	HIST1H3F	3297.61	2748.05	3040.38	3797.8	3263.1	5373.34
HIST1H3F-ENST1-3	HIST1H3F	1441.22	1497.21	1127.14	1542.78	1651.77	1474.4
HIST1H3G-ENST1-1	HIST1H3G	1587.5	1330.38	1093.72	1457.6	1383.45	1494.76
HIST1H3G-ENST1-2	HIST1H3G	2641.43	2796.62	2507.95	1702.5	1642.34	1969.83
HIST1H3G-ENST1-3	HIST1H3G	2103.67	1615.46	1373.98	2269.21	2274.73	2341.4
HIST1H3H-ENST1-1	HIST1H3H	2952.1	2873.34	2817.08	3648.72	3530.08	3508.71
HIST1H3H-ENST1-2	HIST1H3H	2260.4	2064.55	1879.83	1959.24	2027.97	2086.9
HIST1H3H-ENST1-3	HIST1H3H	90.5553	92.9155	83.5478	125.41	141.581	103.497
HIST1H3I-ENST1-1	HIST1H3I	1408.48	1172	1539.56	2273.94	2243.72	1995.28
HIST1H3I-ENST1-2	HIST1H3I	967.549	975.613	936.495	1220.97	1158.26	1252.14
HIST1H3I-ENST1-3	HIST1H3I	2754.28	3021.87	2908.22	2644.26	2594.3	2806.29
HIST1H3J-ENST1-1	HIST1H3J	1042.08	1256.47	1032.96	1101.48	962.749	972.19
HIST1H3J-ENST1-2	HIST1H3J	1076.22	1188.19	1006.37	808.067	671.497	692.24
HIST1H3J-ENST1-3	HIST1H3J	1951.12	1751.32	1471.2	1320.36	1142.08	1146.95
HIST1H4A-ENST1-1	HIST1H4A	622.046	520.186	484.577	1332.19	1329.51	1184.27
HIST1H4A-ENST1-2	HIST1H4A	2527.89	2154.65	2286.93	3668.84	3648.74	4177.19
HIST1H4A-ENST1-3	HIST1H4A	209.67	320.277	290.898	218.876	297.994	240.927
HIST1H4B-ENST1-1	HIST1H4B	80.1066	30.9718	81.2693	54.4232	90.342	79.7433
HIST1H4B-ENST1-2	HIST1H4B	1580.54	1271.96	1267.65	1245.82	1422.55	1169
HIST1H4B-ENST1-3	HIST1H4B	1636.27	1521.14	1614.75	2534.23	2099.44	3111.69
HIST1H4C-P1P2-1	HIST1H4C	916.002	758.106	814.212	1028.13	885.891	1057.02
HIST1H4C-P1P2-2	HIST1H4C	415.161	615.213	715.473	908.631	850.832	821.186
HIST1H4C-P1P2-3	HIST1H4C	344.807	490.622	280.265	539.5	426.09	425.863
HIST1H4D-ENST1-1	HIST1H4D	3165.95	3618.78	3051.02	2521.22	2599.69	2750.3
HIST1H4D-ENST1-2	HIST1H4D	1402.21	1660.51	1697.54	2693.95	2896.34	3356.01
HIST1H4D-ENST1-3	HIST1H4D	975.211	801.748	818.009	869.589	915.555	865.3
HIST1H4E-P1P2-1	HIST1H4E	2849.01	2682.58	2297.57	2535.41	2629.36	2553.48
HIST1H4E-P1P2-2	HIST1H4E	3140.18	2880.38	3592.56	4820.01	6532.94	7054.74
HIST1H4E-P1P2-3	HIST1H4E	466.708	538.488	327.356	538.317	407.213	514.09
HIST1H4F-ENST1-1	HIST1H4F	610.204	553.27	706.359	745.362	643.181	705.813
HIST1H4F-ENST1-2	HIST1H4F	851.22	892.552	718.511	934.66	896.678	865.3
HIST1H4F-ENST1-3	HIST1H4F	645.033	715.872	672.18	695.671	794.2	783.86
HIST1H4G-ENST1-1	HIST1H4G	1267.08	1321.93	1098.27	735.897	583.852	712.6
HIST1H4G-ENST1-2	HIST1H4G	1664.13	1409.92	1332.21	1948.59	2339.45	2258.26
HIST1H4G-ENST1-3	HIST1H4G	983.57	1242.39	1149.92	946.491	779.368	743.14
HIST1H4H-ENST1-1	HIST1H4H	1428.68	1618.98	1537.28	1569.99	1604.58	1486.28
HIST1H4H-ENST1-2	HIST1H4H	1616.76	1342.35	1490.19	1562.89	1500.76	1688.18
HIST1H4H-ENST1-3	HIST1H4H	85.6793	87.9882	86.5859	102.931	37.7548	54.2933
HIST1H4I-ENST1-1	HIST1H4I	2844.13	3098.59	3403.44	4533.69	4838.01	7857.26
HIST1H4I-ENST1-2	HIST1H4I	1962.26	2355.97	2161.61	1676.47	1618.06	1533.79
HIST1H4I-ENST1-3	HIST1H4I	1577.06	2130.02	1752.23	1734.44	2266.64	2315.95
HIST1H4J-P1P2-1	HIST1H4J	1285.89	993.21	1140.05	1341.65	1325.46	1370.91
HIST1H4J-P1P2-2	HIST1H4J	1361.81	1885.06	1899.57	861.307	908.813	829.67
HIST1H4J-P1P2-3	HIST1H4J	912.519	760.218	985.864	952.407	751.052	863.603
HIST1H4K-P1P2-1	HIST1H4K	1003.07	1047.41	1149.92	1870.5	1960.56	1974.92
HIST1H4K-P1P2-2	HIST1H4K	1022.58	1077.68	1348.16	648.346	695.768	626.07
HIST1H4K-P1P2-3	HIST1H4K	972.425	1198.05	1016.25	922.829	1045	958.616
HIST1H4L-P1P2-1	HIST1H4L	1253.15	1268.44	1506.14	1761.66	1887.74	2198.88
HIST1H4L-P1P2-2	HIST1H4L	1906.54	1456.38	1626.14	1728.53	1704.36	1796.77
HIST1H4L-P1P2-3	HIST1H4L	1099.2	1042.48	931.938	760.742	825.213	948.436
HIST2H2AA3-ENST1-1	HIST2H2AA3	95.4314	84.4686	94.1812	128.959	133.49	140.823
HIST2H2AA3-ENST1-2	HIST2H2AA3	1531.08	1728.09	1474.24	1784.14	1631.55	1745.87
HIST2H2AA3-ENST1-3	HIST2H2AA3	451.384	313.942	385.839	433.02	470.587	542.933
HIST2H2AB-P1P2-1	HIST2H2AB	1617.46	1710.49	2027.93	2421.83	2385.3	2314.25
HIST2H2AB-P1P2-2	HIST2H2AB	860.972	1009.4	951.686	1451.68	1588.4	1527
HIST2H2AB-P1P2-3	HIST2H2AB	931.327	913.669	949.407	738.263	745.658	761.803
HIST2H2AC-P1P2-1	HIST2H2AC	1664.83	1633.06	1215.24	1267.11	1324.12	1389.57
HIST2H2AC-P1P2-2	HIST2H2AC	1143.09	1164.96	998.017	952.407	970.839	802.523
HIST2H2AC-P1P2-3	HIST2H2AC	938.293	659.559	733.702	938.209	960.052	894.143
HIST2H2BE-P1P2-1	HIST2H2BE	732.105	926.339	691.168	1136.97	1065.23	1165.61
HIST2H2BE-P1P2-2	HIST2H2BE	1033.72	986.875	957.762	1112.13	1143.43	1197.85
HIST2H2BE-P1P2-3	HIST2H2BE	909.036	424.455	813.452	1119.23	1154.22	1163.91
HIST2H2BF-P1P2-1	HIST2H2BF	547.512	524.41	514.958	654.262	469.239	649.823
HIST2H2BF-P1P2-2	HIST2H2BF	1255.24	850.318	886.367	927.561	970.839	904.323
HIST2H2BF-P1P2-3	HIST2H2BF	2007.54	2025.14	1895.78	1940.31	1643.68	1956.26
HIST2H3C-ENST1-1	HIST2H3C	1996.4	1440.19	1658.8	2217.16	1988.87	2144.59
HIST2H3C-ENST1-2	HIST2H3C	1033.72	874.954	1063.34	1500.19	1287.71	1584.69
HIST2H3C-ENST1-3	HIST2H3C	1170.25	1226.2	1309.42	977.252	822.516	916.2
HIST2H3D-ENST1-1	HIST2H3D	511.986	392.779	392.675	866.039	786.11	653.216
HIST2H3D-ENST1-2	HIST2H3D	1873.8	1744.28	1724.88	2288.14	2321.92	2176.82
HIST2H3D-ENST1-3	HIST2H3D	1660.65	1699.23	1436.26	1704.87	1854.03	1564.33
HIST2H4A-ENST1-1	HIST2H4A	1360.42	1694.3	1354.23	1573.54	1356.48	1545.66
HIST2H4A-ENST1-2	HIST2H4A	1827.13	1273.36	1042.07	1057.7	1000.5	1016.3
HIST2H4A-ENST1-3	HIST2H4A	1344.4	1381.06	1101.31	797.419	927.691	797.433
HIST3H2A-P1P2-1	HIST3H2A	2515.35	2607.27	2324.91	2039.69	1998.31	2103.87
HIST3H2A-P1P2-2	HIST3H2A	1023.28	1418.37	1080.05	1159.45	1026.12	1152.04
HIST3H2A-P1P2-3	HIST3H2A	1080.39	996.026	969.914	1032.86	1030.17	1121.5
HIST3H2BB-P1P2-1	HIST3H2BB	2649.09	2836.03	2846.7	3610.86	3430.3	3980.38
HIST3H2BB-P1P2-2	HIST3H2BB	1120.8	979.836	1159.8	1534.5	1728.63	1949.47
HIST3H2BB-P1P2-3	HIST3H2BB	1071.34	1190.3	1060.3	918.096	791.503	811.006
HIST3H3-P1P2-1	HIST3H3	2079.29	2420.73	1989.96	1824.36	2239.67	2645.1
HIST3H3-P1P2-2	HIST3H3	2552.96	2592.48	2481.37	2335.47	2205.96	2200.58
HIST3H3-P1P2-3	HIST3H3	1405	1991.35	1447.66	1509.65	1534.46	1525.3
HIST4H4-ENST1-1	HIST4H4	2037.5	1376.14	2291.49	2454.96	3014.99	3530.76
HIST4H4-ENST1-2	HIST4H4	3560.22	3604.7	3078.36	3362.41	3597.5	3505.31
HIST4H4-ENST1-3	HIST4H4	4086.83	3570.21	4330.82	1939.12	2301.7	1995.28
HJURP-P1P2-1	HJURP	2206.76	2579.11	2855.82	5568.92	6472.26	8199.99
HJURP-P1P2-2	HJURP	358.042	565.236	642.559	1160.63	1516.94	1426.9
HJURP-P1P2-3	HJURP	532.883	496.253	787.628	1196.13	1361.87	1219.9
HLCS-P1-1	HLCS	1143.78	1034.04	1460.57	1794.78	1812.23	1852.76
HLCS-P1-2	HLCS	640.157	316.757	748.892	1218.61	1756.95	2105.56
HLCS-P1-3	HLCS	431.183	654.632	497.489	392.794	347.884	393.627
HLCS-P2-1	HLCS	985.66	1169.19	1285.88	1131.06	1054.44	1006.12
HLCS-P2-2	HLCS	1251.75	1580.27	1297.27	1420.92	1322.77	1331.88
HLCS-P2-3	HLCS	834.502	910.854	1258.53	1219.79	1173.1	1228.39
HLTF-P1P2-1	HLTF	1013.52	1141.73	1328.41	1581.82	1321.42	1258.93
HLTF-P1P2-2	HLTF	2038.19	1794.25	1926.16	1403.17	1441.43	1462.53
HLTF-P1P2-3	HLTF	932.023	931.267	808.135	731.164	845.439	812.703
HMG20A-P1P2-1	HMG20A	388.691	634.219	348.622	758.376	670.149	693.936
HMG20A-P1P2-2	HMG20A	2203.98	2260.94	1813.75	2703.42	2700.82	2743.51
HMG20A-P1P2-3	HMG20A	749.52	725.726	723.828	346.652	389.684	439.436
HMG20B-P1-1	HMG20B	1079	957.311	826.364	1048.24	1187.93	1182.58
HMG20B-P1-2	HMG20B	608.811	905.926	579.518	797.419	566.323	717.69
HMG20B-P1-3	HMG20B	1109.65	1549.3	1288.92	1399.62	1407.72	1479.49
HMG20B-P2-1	HMG20B	457.653	575.091	510.401	612.853	497.555	542.933
HMG20B-P2-2	HMG20B	1095.02	1517.62	1117.26	866.039	927.691	882.266
HMG20B-P2-3	HMG20B	1331.86	1526.07	1035.99	1581.82	1321.42	1550.75
HMGA1-P1P2-1	HMGA1	1269.86	791.894	1137.01	1220.97	1173.1	1080.78
HMGA1-P1P2-2	HMGA1	689.614	480.063	685.852	1069.53	1039.61	922.986
HMGA1-P1P2-3	HMGA1	635.977	640.554	519.516	630.6	567.671	592.136
HMGA2-P1P2-1	HMGA2	1156.32	1079.09	1140.81	866.039	988.368	773.68
HMGA2-P1P2-2	HMGA2	598.362	607.47	596.228	544.232	508.342	485.246
HMGA2-P1P2-3	HMGA2	1410.57	1651.36	1468.16	1056.52	1028.82	1129.98
HMGN1-P1P2-1	HMGN1	1033.03	1067.82	1243.34	1331	1047.7	1114.71
HMGN1-P1P2-2	HMGN1	2785.62	1911.81	2604.41	2800.43	3095.9	2853.79
HMGN1-P1P2-3	HMGN1	118.419	97.1389	110.131	99.3816	133.49	108.587
HMGN2-P1P2-1	HMGN2	611.597	563.124	631.166	837.645	877.8	958.616
HMGN2-P1P2-2	HMGN2	1818.07	1652.77	1348.92	763.108	941.174	980.673
HMGN2-P1P2-3	HMGN2	1753.29	1267.03	2046.92	1772.3	1731.33	1810.34
HMGN3-P1P2-1	HMGN3	2346.08	2214.49	2309.72	1509.65	1609.97	1331.88
HMGN3-P1P2-2	HMGN3	335.751	278.747	331.153	454.316	477.329	420.773
HMGN3-P1P2-3	HMGN3	1998.49	1602.79	1780.33	1630.33	1655.82	1803.56
HMGN4-P1P2-1	HMGN4	821.964	669.414	987.384	1115.68	1375.36	1179.18
HMGN4-P1P2-2	HMGN4	3367.96	3155.61	3004.68	2485.72	2265.29	2295.59
HMGN4-P1P2-3	HMGN4	447.204	358.288	226.339	436.569	529.916	581.956
HMGN5-ENST1-1	HMGN5	1010.74	887.625	849.15	857.758	841.394	775.376
HMGN5-ENST1-2	HMGN5	1023.97	1221.98	1245.62	811.616	826.561	790.646
HNRNPA0-P1P2-1	HNRNPA0	2857.37	2978.93	2854.3	2613.5	2768.24	2195.49
HNRNPA0-P1P2-2	HNRNPA0	3616.64	4007.33	4083.21	3491.37	3144.44	3043.82
HNRNPA0-P1P2-3	HNRNPA0	303.012	412.489	319.001	217.693	163.155	279.95
HNRNPA1-P1P2-1	HNRNPA1	1553.37	1133.99	1232.71	899.167	942.523	982.37
HNRNPA1-P1P2-2	HNRNPA1	3545.59	3248.52	2806.45	2006.56	1858.08	1847.67
HNRNPA1-P1P2-3	HNRNPA1	1297.73	1214.24	1313.98	1198.49	1003.2	1101.14
HNRNPA2B1-P1P2-1	HNRNPA2B1	759.272	513.851	716.992	1387.79	1723.24	1474.4
HNRNPA2B1-P1P2-2	HNRNPA2B1	1377.14	805.268	807.376	649.53	674.194	615.89
HNRNPA2B1-P1P2-3	HNRNPA2B1	1331.16	1024.18	1382.34	1178.38	1425.25	1311.52
HOMEZ-P1P2-1	HOMEZ	1023.28	1077.68	1345.88	1371.23	1437.38	1482.89
HOMEZ-P1P2-2	HOMEZ	1394.55	1603.5	1841.85	1502.55	1626.16	1447.26
HOMEZ-P1P2-3	HOMEZ	315.551	488.51	379.003	401.076	355.974	422.47
HOXC11-P1P2-1	HOXC11	1897.48	2458.04	1799.32	2518.85	2857.23	2791.02
HOXC11-P1P2-2	HOXC11	1933.01	2140.58	1935.27	1405.54	1317.37	1228.39
HOXC11-P1P2-3	HOXC11	675.682	546.231	388.877	450.766	419.348	342.727
HP1BP3-P1P2-1	HP1BP3	955.011	984.06	1112.71	867.222	939.826	782.163
HP1BP3-P1P2-2	HP1BP3	4703.31	5248.32	4649.82	5700.24	5705.03	5420.85
HP1BP3-P1P2-3	HP1BP3	169.965	221.026	232.415	983.168	946.568	1079.08
HPRT1-P1P2-1	HPRT1	852.613	1248.02	782.312	1331	1249.96	1034.97
HPRT1-P1P2-2	HPRT1	2188.65	2533.36	2247.44	2407.64	2321.92	2390.6
HPRT1-P1P2-3	HPRT1	576.768	530.041	641.799	417.639	295.297	357.997
HR-P1-1	HR	2096.7	2133.54	2230.73	2892.71	2412.27	3094.72
HR-P1-2	HR	2063.97	2384.83	1958.06	2368.59	2882.85	2945.41
HR-P1-3	HR	2630.28	2721.3	2601.38	1865.77	1810.88	2239.6
HR-P2-1	HR	3756.65	2971.18	3262.92	2439.58	2371.81	2461.86
HR-P2-2	HR	3763.62	3696.21	3774.84	2266.85	2448.67	2324.43
HR-P2-3	HR	5753.05	5008.99	4852.61	2852.49	2936.79	2600.99
HSPBAP1-P1P2-1	HSPBAP1	482.033	656.744	856.745	1622.05	1564.13	1430.29
HSPBAP1-P1P2-2	HSPBAP1	2655.36	2469.3	2764.67	2440.76	2845.1	2901.3
HSPBAP1-P1P2-3	HSPBAP1	1772.1	1571.82	1610.19	1680.02	1746.16	1749.26
HUWE1-P1P2-1	HUWE1	924.361	713.056	794.464	854.208	724.084	748.23
HUWE1-P1P2-2	HUWE1	1879.37	1779.47	2086.42	2400.54	2358.33	2534.82
HUWE1-P1P2-3	HUWE1	531.49	741.916	720.79	1054.15	1163.66	973.886
IFIH1-P1P2-1	IFIH1	148.371	218.211	230.136	454.316	602.729	624.373
IFIH1-P1P2-2	IFIH1	2823.24	2653.02	3006.96	2510.57	3068.93	2996.31
IFIH1-P1P2-3	IFIH1	160.91	316.757	227.098	231.89	177.987	137.43
IGHMBP2-P1P2-1	IGHMBP2	1589.59	1565.49	1936.03	1530.95	1647.73	1560.93
IGHMBP2-P1P2-2	IGHMBP2	1372.26	1563.37	1425.63	1189.03	1222.99	1221.6
IGHMBP2-P1P2-3	IGHMBP2	268.183	299.864	305.329	482.71	416.652	398.717
IKBKAP-P1P2-1	IKBKAP	224.995	278.043	402.549	1963.97	1651.77	1511.73
IKBKAP-P1P2-2	IKBKAP	994.716	1310.67	1161.31	1919.01	1786.61	1674.61
IKBKAP-P1P2-3	IKBKAP	5060.65	4092.51	4157.64	3167.2	3217.25	3276.26
ING1-P1-1	ING1	1082.48	1476.79	1212.96	1278.95	1065.23	1296.25
ING1-P1-2	ING1	222.905	251.294	187.603	121.861	161.806	137.43
ING1-P1-3	ING1	2661.63	2111.72	2124.39	1762.84	1748.86	1698.36
ING1-P2-1	ING1	756.485	797.525	871.176	1039.96	1009.94	853.423
ING1-P2-2	ING1	71.0511	80.9491	74.4335	100.565	99.7807	98.4066
ING1-P2-3	ING1	3842.33	4585.94	3292.54	2507.02	2068.43	2354.97
ING2-P1P2-1	ING2	1927.44	1980.09	1702.86	1480.08	1546.6	1540.57
ING2-P1P2-2	ING2	1646.71	1642.21	1473.48	1507.29	1574.92	1637.28
ING2-P1P2-3	ING2	2139.89	2119.46	2104.65	1882.33	1872.91	2046.18
ING3-P1P2-1	ING3	619.259	453.315	448.88	526.486	471.936	505.606
ING3-P1P2-2	ING3	573.285	472.321	530.909	541.866	505.645	502.213
ING3-P1P2-3	ING3	842.861	510.331	710.157	1202.04	1183.88	1068.9
ING4-P1P2-1	ING4	247.286	259.741	224.82	194.031	231.923	281.647
ING4-P1P2-2	ING4	863.062	1420.48	1465.13	1063.62	1356.48	1163.91
ING4-P1P2-3	ING4	1558.95	1360.65	1588.17	1166.55	1228.38	1114.71
ING5-P1P2-1	ING5	2424.1	2308.81	2612.77	1954.5	1787.96	1762.84
ING5-P1P2-2	ING5	725.836	815.826	800.54	673.192	675.542	559.9
ING5-P1P2-3	ING5	901.374	910.854	1222.84	994.999	1150.17	1024.79
INMT-P1P2-1	INMT	3125.55	2634.01	3010.76	2059.8	2058.99	1974.92
INMT-P1P2-2	INMT	1340.22	1249.43	1171.19	1120.41	1093.54	1075.69
INMT-P1P2-3	INMT	1427.99	1597.87	1407.4	1146.44	980.278	1057.02
INO80B-P1P2-1	INO80B	389.388	374.478	650.154	1463.51	1419.85	1294.56
INO80B-P1P2-2	INO80B	970.335	798.229	1366.39	1680.02	1723.24	1739.08
INO80B-P1P2-3	INO80B	394.961	595.504	689.649	1545.15	1775.83	1633.89
INO80C-P1P2-1	INO80C	844.254	856.653	1217.52	1247	1489.97	1321.7
INO80C-P1P2-2	INO80C	618.563	480.063	698.004	946.491	1353.78	907.716
INO80C-P1P2-3	INO80C	252.858	150.636	333.432	379.78	333.052	352.907
INO80D-P1P2-1	INO80D	3852.08	3848.95	3225.71	2542.51	2417.66	2438.11
INO80D-P1P2-2	INO80D	2099.49	2288.4	2050.72	1716.7	1743.46	1854.46
INO80D-P1P2-3	INO80D	1586.81	1602.79	1114.22	809.25	802.291	836.456
INO80E-P1P2-1	INO80E	201.311	346.321	182.286	146.706	152.368	205.297
INO80E-P1P2-3	INO80E	3427.87	3262.6	3796.11	3485.45	3929.2	4584.39
INO80-P1P2-1	INO80	1742.84	1757.65	1665.64	1644.53	1635.59	1910.45
INO80-P1P2-2	INO80	283.508	147.116	481.539	616.402	635.09	600.62
INO80-P1P2-3	INO80	426.307	311.83	715.473	848.293	962.749	945.043
INTS12-P1P2-1	INTS12	140.709	180.904	189.881	650.713	803.639	609.103
INTS12-P1P2-2	INTS12	227.085	443.46	363.053	611.67	550.142	593.833
INTS12-P1P2-3	INTS12	797.584	1456.38	1045.87	2118.96	1848.64	2015.64
IWS1-P1P2-1	IWS1	11.1453	31.6757	59.243	69.8037	32.3613	35.63
IWS1-P1P2-2	IWS1	143.495	78.1335	121.524	147.889	164.503	190.027
IWS1-P1P2-3	IWS1	470.888	580.722	748.133	1451.68	1251.3	1386.18
JAK2-P1P2-1	JAK2	11.8419	19.7094	3.79763	198.763	235.968	217.173
JAK2-P1P2-2	JAK2	61.299	111.921	78.2312	1146.44	1001.85	1041.75
JAK2-P1P2-3	JAK2	20.8974	23.9328	42.5334	255.553	271.026	227.353
JARID2-P1P2-1	JARID2	2355.83	2556.58	2747.96	1734.44	1924.15	1691.58
JARID2-P1P2-2	JARID2	921.575	734.877	851.428	619.952	473.284	456.403
JARID2-P1P2-3	JARID2	2106.46	1966.01	2329.47	1463.51	1653.12	1454.04
JHDM1D-P1P2-1	JHDM1D	1187.67	1180.45	957.002	907.448	755.097	883.963
JHDM1D-P1P2-2	JHDM1D	1043.48	1054.45	1051.18	1047.06	813.078	1409.93
JHDM1D-P1P2-3	JHDM1D	1228.77	791.894	1249.42	1658.73	1712.45	1722.12
JMJD1C-P1P2-1	JMJD1C	491.785	563.828	626.609	563.162	558.232	568.383
JMJD1C-P1P2-2	JMJD1C	1411.27	1571.82	1391.45	1212.69	1282.32	1216.51
JMJD1C-P1P2-3	JMJD1C	4123.05	3535.01	4095.36	3735.09	3195.68	3493.44
JMJD4-P1P2-1	JMJD4	2105.06	2096.93	1846.41	1985.27	1886.39	2120.83
JMJD4-P1P2-2	JMJD4	1388.28	1497.91	1993	2744.82	2936.79	3659.71
JMJD4-P1P2-3	JMJD4	746.733	831.312	761.045	901.533	982.974	760.106
JMJD6-P1P2-1	JMJD6	1981.77	1567.6	2053	2685.67	2445.97	2485.62
JMJD6-P1P2-2	JMJD6	488.999	646.889	588.632	668.459	1086.8	827.973
JMJD6-P1P2-3	JMJD6	486.213	454.019	606.102	489.809	555.536	478.46
JMJD7-P1-1	JMJD7	3677.24	3846.14	3709.52	2866.68	2973.19	2887.73
JMJD7-P1-2	JMJD7	2789.8	2670.62	2270.22	2361.5	2352.94	2344.79
JMJD7-P1-3	JMJD7	5750.26	5286.33	5274.15	6113.15	6004.37	6488.05
JMJD7-P2-1	JMJD7	5082.24	4464.17	4517.66	3588.38	3160.62	3284.75
JMJD7-P2-2	JMJD7	3140.88	3455.47	3034.31	3216.89	3650.08	3673.28
JMJD7-P2-3	JMJD7	6330.51	6085.26	6382.3	4540.79	4313.49	4287.47
JMJD8-P1P2-1	JMJD8	1517.15	1661.22	1543.36	1320.36	1266.14	1460.83
JMJD8-P1P2-2	JMJD8	1952.51	1901.25	1939.07	1538.05	1314.68	1467.62
JMJD8-P1P2-3	JMJD8	1453.76	1265.62	1320.06	1527.4	1402.32	1487.98
JUNB-P1P2-1	JUNB	2318.91	1424	1835.01	1890.62	1630.2	1667.82
JUNB-P1P2-2	JUNB	1192.54	807.379	1152.2	1289.59	1364.57	1180.88
JUNB-P1P2-3	JUNB	2681.13	2693.85	2647.71	1739.18	1411.76	1527
KANSL1-P1P2-1	KANSL1	569.105	296.344	338.749	1314.44	1244.56	1197.85
KANSL1-P1P2-2	KANSL1	635.281	488.51	563.568	1446.95	1467.05	1370.91
KANSL1-P1P2-3	KANSL1	1612.58	1631.65	1887.42	3458.24	3846.95	4796.47
KAT2A-P1P2-1	KAT2A	40.4016	214.691	173.931	163.27	132.142	167.97
KAT2A-P1P2-2	KAT2A	1014.92	1547.89	2056.8	1805.43	1957.86	2538.21
KAT2A-P1P2-3	KAT2A	592.789	1168.48	1390.69	1004.46	1000.5	965.403
KAT2B-P1P2-1	KAT2B	275.149	140.077	268.872	131.326	113.265	118.767
KAT2B-P1P2-2	KAT2B	1002.38	1214.94	989.662	751.277	857.574	787.253
KAT2B-P1P2-3	KAT2B	3758.74	3192.91	4317.9	2411.19	2377.21	2385.51
KAT5-P1P2-1	KAT5	3079.58	2590.37	3486.98	2346.11	2735.88	2192.09
KAT5-P1P2-2	KAT5	189.47	174.569	227.858	1407.91	1410.41	1581.29
KAT5-P1P2-3	KAT5	381.726	130.222	253.682	591.557	625.652	570.08
KAT6A-P1P2-1	KAT6A	1928.83	1219.87	2094.77	1154.72	1251.3	1111.32
KAT6A-P1P2-2	KAT6A	3058.68	1960.38	2827.71	1620.87	1442.77	1593.17
KAT6A-P1P2-3	KAT6A	1471.18	886.217	1557.79	1108.58	1353.78	1196.15
KAT6B-P1P2-1	KAT6B	1324.89	1281.81	1541.08	706.319	792.852	738.05
KAT6B-P1P2-2	KAT6B	2988.33	2683.99	3120.13	2664.37	3222.65	3378.06
KAT6B-P1P2-3	KAT6B	5439.59	5021.66	5735.94	5644.64	6516.76	6428.67
KAT7-P1P2-1	KAT7	3305.97	3156.31	3402.68	4211.89	3817.28	4752.36
KAT7-P1P2-2	KAT7	436.059	628.588	359.256	718.15	713.297	738.05
KAT7-P1P2-3	KAT7	689.614	345.618	658.509	952.407	741.613	783.86
KAT8-P1-1	KAT8	706.332	338.578	426.853	1503.74	1628.85	1392.96
KAT8-P1-2	KAT8	997.502	769.369	962.319	1338.1	1167.7	1187.67
KAT8-P1-3	KAT8	2185.87	1496.5	1940.59	1950.95	2045.5	2086.9
KAT8-P2-1	KAT8	666.627	574.387	562.809	1241.09	1224.34	1328.49
KAT8-P2-2	KAT8	810.122	710.944	843.833	1406.72	1465.7	1330.19
KAT8-P2-3	KAT8	874.904	967.166	1039.79	627.05	664.755	734.656
KDM1A-P1P2-1	KDM1A	376.153	937.602	783.831	2431.3	2118.32	2494.1
KDM1A-P1P2-2	KDM1A	1124.28	1513.4	1468.92	2166.28	1841.9	2044.48
KDM1A-P1P2-3	KDM1A	339.931	519.482	344.825	1131.06	1120.51	1002.73
KDM1B-P1P2-1	KDM1B	320.427	462.466	354.699	347.835	280.465	308.793
KDM1B-P1P2-2	KDM1B	3464.79	3118.3	3130.77	3526.86	3490.97	3697.04
KDM1B-P1P2-3	KDM1B	2610.78	2350.34	2438.08	2105.94	2091.35	2180.22
KDM2A-P1P2-1	KDM2A	3028.73	1858.31	1699.06	1439.85	1659.86	1382.78
KDM2A-P1P2-2	KDM2A	1767.22	1408.51	1328.41	1301.43	1445.47	1299.65
KDM2A-P1P2-3	KDM2A	2239.5	2023.02	1724.12	1916.64	1943.03	1698.36
KDM2B-ENST1-1	KDM2B	1126.37	1433.86	1356.51	1088.46	1105.68	1006.12
KDM2B-ENST1-2	KDM2B	3258.6	2738.19	2859.61	2298.79	2672.5	2407.57
KDM2B-ENST1-3	KDM2B	1958.78	2547.43	2288.45	2477.44	2486.43	2755.39
KDM2B-ENST2-1	KDM2B	2230.45	2355.97	2295.29	2066.9	2178.99	2265.05
KDM2B-ENST2-2	KDM2B	914.609	460.354	814.212	1063.62	1107.03	1696.67
KDM2B-ENST2-3	KDM2B	1386.89	1539.44	1348.16	1975.8	1600.54	2032.61
KDM3A-P1P2-1	KDM3A	1344.4	931.267	786.869	745.362	707.903	707.51
KDM3A-P1P2-2	KDM3A	2339.81	2898.68	2814.8	1710.78	1600.54	1825.61
KDM3A-P1P2-3	KDM3A	691.007	659.559	624.33	435.386	329.007	329.153
KDM3B-P1P2-1	KDM3B	1115.22	1215.64	1035.23	1284.86	1340.3	1413.32
KDM3B-P1P2-2	KDM3B	2578.74	2834.63	2530.74	2234.9	2241.02	2275.23
KDM3B-P1P2-3	KDM3B	1292.16	1630.95	878.771	901.533	961.4	939.953
KDM4A-P1P2-1	KDM4A	487.606	601.839	558.251	1198.49	1119.16	1158.82
KDM4A-P1P2-2	KDM4A	1507.4	1730.2	1409.68	1962.79	2201.92	2022.43
KDM4A-P1P2-3	KDM4A	2339.81	2507.31	2353.01	2693.95	2509.35	2801.2
KDM4B-P1P2-1	KDM4B	1557.55	1923.07	1587.41	1999.46	1781.22	2400.78
KDM4B-P1P2-2	KDM4B	2805.82	2460.15	2174.52	2046.79	1937.63	1946.08
KDM4B-P1P2-3	KDM4B	2143.38	2044.85	2026.41	2051.52	2234.28	2273.53
KDM4C-P1P2-1	KDM4C	2224.88	2862.08	2575.55	2032.59	2060.34	2017.34
KDM4C-P1P2-2	KDM4C	1336.04	1796.37	1287.4	740.629	724.084	914.503
KDM4C-P1P2-3	KDM4C	659.661	630.699	691.168	740.629	749.703	729.566
KDM4D-P1P2-1	KDM4D	702.152	574.387	709.397	611.67	652.619	588.743
KDM4D-P1P2-2	KDM4D	89.1622	190.758	161.779	117.128	173.942	196.813
KDM4D-P1P2-3	KDM4D	2791.89	2287.69	2833.79	2686.85	2557.89	3400.12
KDM4E-ENST1-1	KDM4E	610.9	407.561	360.775	409.357	395.078	424.166
KDM4E-ENST1-2	KDM4E	3064.95	3046.5	3071.52	2224.25	1986.17	2429.63
KDM4E-ENST1-3	KDM4E	4714.45	4144.59	4733.36	4224.9	6485.74	6874.89
KDM5A-P1P2-1	KDM5A	3714.86	3387.9	3644.2	3406.18	4612.83	4920.33
KDM5A-P1P2-2	KDM5A	203.401	140.781	183.046	118.311	107.871	100.103
KDM5A-P1P2-3	KDM5A	2839.95	3061.99	2480.61	2076.36	2027.97	1918.93
KDM5B-P1P2-1	KDM5B	2196.32	2253.91	2102.37	1992.36	1527.72	1537.18
KDM5B-P1P2-2	KDM5B	224.995	155.563	201.274	237.806	192.819	193.42
KDM5B-P1P2-3	KDM5B	3035	2028.66	3200.64	5392.63	7065.55	10702.6
KDM5C-P1P2-1	KDM5C	1838.97	1385.99	1726.4	1231.62	1255.35	984.066
KDM5C-P1P2-2	KDM5C	2667.9	2859.26	2261.87	1708.42	1891.79	1722.12
KDM5C-P1P2-3	KDM5C	651.998	777.112	573.442	386.878	401.819	386.84
KDM5D-P1P2-1	KDM5D	1402.91	1954.75	1639.06	1333.37	1365.92	1167.31
KDM5D-P1P2-2	KDM5D	2158.7	1740.05	1863.88	1179.56	1338.95	1336.97
KDM5D-P1P2-3	KDM5D	2607.99	2950.07	3047.98	2327.18	2406.87	2410.96
KDM6A-P1P2-1	KDM6A	2394.84	2429.18	2182.88	1793.6	1690.88	2086.9
KDM6A-P1P2-2	KDM6A	980.087	911.557	903.076	689.755	625.652	777.073
KDM6A-P1P2-3	KDM6A	1261.51	1347.27	1193.97	1504.92	1395.58	1265.71
KDM6B-P1P2-1	KDM6B	1575.66	1653.47	1981.6	1173.65	1245.91	1116.41
KDM6B-P1P2-2	KDM6B	241.017	337.875	310.646	440.118	488.116	432.65
KDM6B-P1P2-3	KDM6B	2066.05	1819.6	1721.09	1540.41	1338.95	1294.56
KDM8-P1P2-1	KDM8	3358.91	3828.54	3908.52	3050.07	3133.65	3079.45
KDM8-P1P2-2	KDM8	1363.9	1497.91	1336.01	1652.81	1684.14	1778.11
KDM8-P1P2-3	KDM8	1040.69	741.916	718.511	847.11	740.265	707.51
KEAP1-P1P2-1	KEAP1	2164.97	2456.63	2417.57	2693.95	2793.86	3434.05
KEAP1-P1P2-2	KEAP1	1662.74	1691.48	1683.87	2023.12	2173.6	2107.26
KEAP1-P1P2-3	KEAP1	1653.68	1523.25	1927.68	2187.58	2208.66	2207.36
KIAA1045-P1P2-1	KIAA1045	1284.49	1022.77	1301.83	845.926	937.129	802.523
KIAA1045-P1P2-2	KIAA1045	1388.28	1413.44	1307.9	1026.94	885.891	1038.36
KIAA1045-P1P2-3	KIAA1045	2557.84	2468.6	2185.16	1982.9	1961.9	1888.39
KIAA1958-P1P2-1	KIAA1958	1056.71	1466.23	1117.26	1103.85	1136.69	1096.05
KIAA1958-P1P2-2	KIAA1958	3126.25	2983.15	3036.58	2660.82	2725.09	3093.02
KIAA1958-P1P2-3	KIAA1958	1762.35	1624.61	1755.26	1345.2	1112.42	1360.73
KIAA2026-P1P2-1	KIAA2026	890.925	1359.95	912.95	655.445	655.316	661.7
KIAA2026-P1P2-2	KIAA2026	1112.44	1034.74	1208.41	670.826	790.155	692.24
KIAA2026-P1P2-3	KIAA2026	1009.34	1129.77	912.19	698.037	687.678	680.363
KIF22-P1-1	KIF22	737.678	874.25	687.371	663.727	775.323	705.813
KIF22-P1-2	KIF22	1741.45	1661.92	1630.7	1353.48	1348.39	1255.53
KIF22-P1-3	KIF22	1230.16	1264.21	1263.85	873.138	783.413	877.176
KIF22-P2-1	KIF22	1872.41	1331.79	1446.9	1475.34	1506.15	1477.8
KIF22-P2-2	KIF22	2780.75	2109.6	2257.31	1904.81	2152.03	2061.45
KIF22-P2-3	KIF22	2873.39	2303.88	2512.51	1709.6	1619.41	1588.08
KLF1-P1P2-1	KLF1	767.631	922.116	1222.84	822.264	903.42	760.106
KLF1-P1P2-2	KLF1	2109.94	2510.83	4894.38	3538.69	3586.71	3656.32
KLF1-P1P2-3	KLF1	1975.5	2294.73	3745.22	4691.05	4757.11	4784.6
KLHDC3-P1-1	KLHDC3	3436.23	3056.36	3221.91	2999.19	2820.83	2908.09
KLHDC3-P1-2	KLHDC3	955.707	827.089	852.188	1523.85	1685.48	1262.32
KLHDC3-P1-3	KLHDC3	171.359	171.049	191.4	185.749	191.471	157.79
KLHDC3-P2-1	KLHDC3	1625.12	1510.58	1516.77	1183.11	1147.48	1303.04
KLHDC3-P2-2	KLHDC3	2481.22	2905.02	2675.05	3375.42	4653.28	4109.33
KLHDC3-P2-3	KLHDC3	2105.76	1974.45	1749.19	2143.8	3640.65	3043.82
KNTC1-P1P2-1	KNTC1	202.705	282.97	377.484	740.629	737.568	797.433
KNTC1-P1P2-2	KNTC1	237.534	267.484	183.046	307.61	289.903	300.31
KNTC1-P1P2-3	KNTC1	447.901	795.413	801.3	1928.48	1947.07	1779.8
L3MBTL1-P1-1	L3MBTL1	3339.4	2997.23	2883.16	2452.6	2584.86	2297.29
L3MBTL1-P1-2	L3MBTL1	1122.19	1100.91	1020.8	942.942	1004.55	921.29
L3MBTL1-P1-3	L3MBTL1	369.884	334.355	640.28	1365.31	1485.92	1566.02
L3MBTL1-P2-1	L3MBTL1	2388.57	2592.48	2675.05	1979.35	2347.54	2231.12
L3MBTL1-P2-2	L3MBTL1	1078.31	1582.38	1669.44	1497.82	1600.54	1438.77
L3MBTL1-P2-3	L3MBTL1	1216.23	1582.38	1339.8	1612.58	1599.19	1652.55
L3MBTL2-P1P2-1	L3MBTL2	2929.81	3383.67	3215.07	2686.85	2517.44	2361.76
L3MBTL2-P1P2-2	L3MBTL2	1699.65	2079.34	1580.57	1564.08	1415.81	1511.73
L3MBTL2-P1P2-3	L3MBTL2	2055.61	1977.97	1844.89	1302.61	1258.05	1180.88
L3MBTL3-P1P2-1	L3MBTL3	376.85	352.657	422.296	409.357	357.323	388.537
L3MBTL3-P1P2-2	L3MBTL3	780.169	694.051	645.597	905.082	961.4	863.603
L3MBTL3-P1P2-3	L3MBTL3	1331.86	1544.37	1504.62	1640.98	1928.19	1756.05
L3MBTL4-P1P2-1	L3MBTL4	243.106	408.969	467.108	256.736	218.439	256.197
L3MBTL4-P1P2-2	L3MBTL4	509.896	625.068	451.918	408.174	409.91	449.616
L3MBTL4-P1P2-3	L3MBTL4	1045.57	1087.53	941.812	648.346	582.503	536.146
LBR-P1P2-1	LBR	92.6451	64.0554	89.624	37.8596	44.4968	40.72
LBR-P1P2-2	LBR	833.806	904.518	763.323	795.053	633.742	688.846
LBR-P1P2-3	LBR	1663.43	2015.98	1438.54	1167.73	1123.21	1199.54
LCOR-P1P2-1	LCOR	1432.17	1090.35	914.469	2769.67	2819.48	2882.64
LCOR-P1P2-2	LCOR	3546.98	4480.36	3537.87	3210.97	2990.72	3294.93
LCOR-P1P2-3	LCOR	433.969	137.262	221.022	501.64	543.4	397.02
LMNA-P1P2-1	LMNA	1675.27	2171.55	1544.88	1533.32	1218.94	1257.23
LMNA-P1P2-2	LMNA	1180.01	1257.88	1153.72	1721.43	1662.56	1803.56
LMNA-P1P2-3	LMNA	1643.93	1430.34	1325.37	1269.48	1249.96	1182.58
LMNB1-P1P2-1	LMNB1	775.99	618.733	820.288	910.998	883.194	1133.37
LMNB1-P1P2-2	LMNB1	824.054	794.709	660.787	667.276	651.271	609.103
LMNB1-P1P2-3	LMNB1	3273.92	3278.09	3295.58	2518.85	2552.5	2431.32
LMNB2-P1P2-1	LMNB2	1145.87	1454.97	1306.38	1037.59	1181.19	1065.51
LMNB2-P1P2-2	LMNB2	1707.32	1804.11	1752.23	1622.05	1597.84	1347.15
LMNB2-P1P2-3	LMNB2	1335.34	1505.65	1550.19	887.335	953.31	1014.61
LNX1-ENST1-1	LNX1	3350.55	2980.34	3570.53	2746.01	3163.32	3372.97
LNX1-ENST1-2	LNX1	1863.35	1968.82	1814.51	1961.6	1450.86	1890.09
LNX1-ENST1-3	LNX1	2426.88	2522.8	2512.51	3334.01	3784.92	3171.07
LRWD1-P1P2-1	LRWD1	1312.36	1637.99	1409.68	1071.9	1092.19	1072.29
LRWD1-P1P2-2	LRWD1	2546	2821.96	2400.86	2042.05	2030.67	1873.12
LRWD1-P1P2-3	LRWD1	2206.07	3112.67	2712.27	2761.39	2385.3	2380.42
MACROD1-P1P2-1	MACROD1	3594.35	4274.82	3848.52	4269.86	3950.78	6715.4
MACROD1-P1P2-2	MACROD1	867.242	758.106	1319.3	1956.87	1930.89	1951.17
MACROD1-P1P2-3	MACROD1	2759.15	2511.53	2981.14	2213.61	2242.37	2410.96
MACROD2-P1P2-1	MACROD2	957.797	767.257	773.197	628.233	695.768	734.656
MACROD2-P1P2-2	MACROD2	2616.35	2198.3	1948.94	2833.56	2669.81	3342.43
MAEL-P1P2-1	MAEL	1073.43	893.96	911.431	631.783	512.387	604.013
MAEL-P1P2-2	MAEL	952.224	696.866	985.864	1179.56	1050.39	1118.1
MAEL-P1P2-3	MAEL	2108.55	1882.24	1899.57	1230.44	1224.34	1350.55
MAP3K12-P1P2-1	MAP3K12	1368.78	959.423	1372.46	1373.6	1414.46	1423.5
MAP3K12-P1P2-2	MAP3K12	2233.93	2256.72	1964.89	1849.21	1556.04	1647.46
MAP3K12-P1P2-3	MAP3K12	2302.2	2863.49	2652.26	1635.06	1868.86	1745.87
MARCH5-P1P2-1	MARCH5	1311.66	955.2	1228.91	1956.87	1890.44	2159.86
MARCH5-P1P2-2	MARCH5	755.789	1257.18	906.114	981.985	898.026	873.783
MARCH5-P1P2-3	MARCH5	68.2648	11.9664	44.812	92.2829	90.342	135.733
MAU2-P1P2-1	MAU2	1421.72	1032.63	1134.73	1735.63	1690.88	1644.07
MAU2-P1P2-2	MAU2	434.666	275.931	393.434	792.686	586.549	682.06
MAU2-P1P2-3	MAU2	1684.33	1318.41	1489.43	1862.22	1978.08	2078.42
MAZ-P1P2-1	MAZ	1441.22	1173.41	1304.87	1921.38	1523.68	1713.63
MAZ-P1P2-2	MAZ	2763.33	2191.96	2564.16	2117.77	2230.23	2159.86
MAZ-P1P2-3	MAZ	858.186	1010.81	723.069	835.278	868.361	576.866
MBD1-P1P2-1	MBD1	1836.88	1759.76	1780.33	1665.82	1824.37	1611.83
MBD1-P1P2-2	MBD1	460.439	477.952	609.899	1024.58	1152.87	965.403
MBD1-P1P2-3	MBD1	1267.08	1516.92	1473.48	1734.44	1653.12	2100.47
MBD2-P1P2-1	MBD2	2275.73	1887.17	1971.73	1525.03	1472.44	1301.34
MBD2-P1P2-2	MBD2	796.19	556.085	858.264	700.403	732.174	722.78
MBD2-P1P2-3	MBD2	2006.85	1848.46	1744.63	1522.67	1498.06	1691.58
MBD3-P1P2-1	MBD3	1088.06	736.285	684.333	1112.13	1094.89	1209.72
MBD3-P1P2-2	MBD3	2192.83	2854.34	1953.5	2268.03	2108.88	2429.63
MBD3-P1P2-3	MBD3	1501.83	1328.27	1193.97	900.35	973.536	771.983
MBD4-P1P2-1	MBD4	1471.18	1963.9	1535	951.224	1216.25	1101.14
MBD4-P1P2-2	MBD4	479.943	663.079	579.518	388.061	458.452	500.516
MBD4-P1P2-3	MBD4	1209.96	1443.01	1181.82	1775.85	1599.19	1562.63
MBD5-P1P2-1	MBD5	1633.48	1658.4	1579.05	1580.64	1530.42	1460.83
MBD5-P1P2-2	MBD5	1143.78	1386.69	1400.57	1437.48	1464.35	2149.68
MBD5-P1P2-3	MBD5	2004.76	1761.17	1825.9	1994.73	2238.32	2068.24
MBD6-P1P2-1	MBD6	3294.82	2363.01	2647.71	2263.3	1945.72	2176.82
MBD6-P1P2-2	MBD6	1921.17	1389.51	1541.84	1659.91	1666.61	1525.3
MBD6-P1P2-3	MBD6	976.605	719.391	928.9	680.29	659.361	610.8
MBTD1-P1P2-1	MBTD1	826.143	837.647	697.245	910.998	778.02	794.04
MBTD1-P1P2-2	MBTD1	1014.92	1037.56	1056.5	880.237	821.168	734.656
MBTD1-P1P2-3	MBTD1	420.037	183.015	206.591	379.78	386.987	471.673
MCM2-P1P2-1	MCM2	234.051	114.033	416.22	1617.32	1709.76	1511.73
MCM2-P1P2-2	MCM2	403.32	575.795	616.735	3549.34	3906.28	4930.51
MCM2-P1P2-3	MCM2	110.756	11.9664	57.724	1573.54	1553.34	1379.39
MCM3-P1P2-1	MCM3	784.349	506.108	759.526	1643.35	1584.36	1637.28
MCM3-P1P2-2	MCM3	1967.14	2360.9	1870.71	1392.53	1469.74	1521.91
MCM3-P1P2-3	MCM3	564.229	401.93	663.826	1866.95	1756.95	1715.33
MCM4-P1P2-1	MCM4	215.243	176.68	340.268	590.374	699.813	500.516
MCM4-P1P2-2	MCM4	309.281	180.2	222.541	883.786	645.878	722.78
MCM4-P1P2-3	MCM4	308.585	446.276	353.939	377.413	432.832	324.063
MCM5-P1P2-1	MCM5	1335.34	1325.45	1622.35	1675.29	1724.59	2175.13
MCM5-P1P2-2	MCM5	3581.12	2917.69	3840.16	6537.89	9446.8	12531.6
MCM5-P1P2-3	MCM5	1207.17	1141.73	1407.4	1622.05	1759.65	1523.61
MCM6-P1P2-1	MCM6	268.88	185.831	340.268	1991.18	1901.23	1886.69
MCM6-P1P2-2	MCM6	11.8419	3.51953	22.0262	388.061	285.858	313.883
MCM6-P1P2-3	MCM6	254.252	137.965	278.746	968.97	1065.23	1058.72
MCM7-P1P2-1	MCM7	270.969	101.362	211.908	611.67	521.826	517.483
MCM7-P1P2-2	MCM7	1845.94	1374.73	2053	3182.58	3449.17	3661.41
MCM7-P1P2-3	MCM7	555.87	441.349	559.771	1173.65	1178.49	1262.32
MCRS1-P1P2-1	MCRS1	1326.29	1357.83	1381.58	3084.38	2916.56	3038.73
MCRS1-P1P2-2	MCRS1	938.989	1169.89	1238.03	844.743	922.297	956.92
MCRS1-P1P2-3	MCRS1	817.784	731.358	751.171	1405.54	1568.17	1418.41
MDC1-P1P2-1	MDC1	2704.82	2289.1	1977.81	3235.82	2959.71	3238.94
MDC1-P1P2-2	MDC1	1299.82	1406.4	1242.58	1655.18	1828.41	1620.32
MDC1-P1P2-3	MDC1	241.713	343.506	356.977	622.318	597.336	602.316
MEAF6-P1P2-1	MEAF6	2685.31	2050.48	2558.08	1919.01	1969.99	1900.27
MEAF6-P1P2-2	MEAF6	41.0982	63.3515	90.3836	173.918	164.503	178.15
MEAF6-P1P2-3	MEAF6	435.362	489.918	619.773	803.334	821.168	660.003
MECOM-P1P2-1	MECOM	1763.74	1472.57	1557.79	1220.97	1050.39	1299.65
MECOM-P1P2-2	MECOM	628.315	565.236	757.247	621.135	636.439	675.273
MECOM-P1P2-3	MECOM	3677.94	3405.49	3663.95	2608.77	2334.06	2816.47
MECP2-P1P2-1	MECP2	1253.15	1171.3	1296.51	1073.08	1191.97	1021.39
MECP2-P1P2-2	MECP2	684.041	599.727	577.24	858.941	715.994	746.533
MECP2-P1P2-3	MECP2	659.661	632.107	832.44	318.258	382.942	383.447
MED1-P1P2-1	MED1	99.6109	102.77	172.412	347.835	323.613	388.537
MED1-P1P2-2	MED1	18.1111	146.412	233.174	2326	2282.82	2275.23
MEN1-P1P2-1	MEN1	2226.96	3897.52	1918.56	2454.96	2656.32	2405.87
MEN1-P1P2-2	MEN1	495.965	853.837	385.839	596.289	653.968	639.643
MEN1-P1P2-3	MEN1	1227.37	2224.34	1097.51	838.828	919.6	855.12
METTL10-P1P2-1	METTL10	1338.83	1393.73	1398.29	1152.35	1018.03	1275.89
METTL10-P1P2-2	METTL10	641.55	1013.62	707.119	731.164	577.11	583.653
METTL10-P1P2-3	METTL10	704.938	636.33	840.036	1536.86	1190.63	1508.34
METTL11B-P1P2-1	METTL11B	2718.05	2636.83	2512.51	1668.19	1597.84	1691.58
METTL11B-P1P2-2	METTL11B	1255.24	1126.25	1127.9	1270.66	1097.59	1157.13
METTL11B-P1P2-3	METTL11B	691.703	746.844	729.904	958.322	916.903	977.28
METTL12-P1P2-1	METTL12	1298.42	1700.64	1476.52	1047.06	1178.49	1029.88
METTL12-P1P2-2	METTL12	1144.48	1502.13	1293.47	953.59	1071.97	1084.17
METTL12-P1P2-3	METTL12	855.4	973.501	900.038	1030.49	887.239	1014.61
METTL13-P1P2-1	METTL13	1340.92	1809.04	1662.6	1228.07	1098.94	1084.17
METTL13-P1P2-2	METTL13	2138.5	1722.46	1434.74	1642.16	1666.61	1681.4
METTL13-P1P2-3	METTL13	2605.21	2118.05	1924.64	1937.94	1777.17	1789.98
METTL20-P1P2-1	METTL20	664.537	493.438	416.98	669.642	690.374	643.036
METTL20-P1P2-2	METTL20	554.477	656.744	720.79	480.344	504.297	476.763
METTL20-P1P2-3	METTL20	1122.89	1178.34	1465.13	1301.43	1272.88	1282.68
METTL21D-P1P2-1	METTL21D	1236.43	1084.01	1105.87	1300.24	982.974	1062.11
METTL21D-P1P2-2	METTL21D	740.464	815.826	741.297	430.653	419.348	405.503
METTL21D-P1P2-3	METTL21D	916.699	589.873	567.366	420.005	547.445	427.56
METTL2A-P1P2-1	METTL2A	1085.97	984.764	928.141	816.349	652.619	753.32
METTL2A-P1P2-2	METTL2A	500.144	522.298	509.642	280.398	427.439	354.603
METTL2A-P1P2-3	METTL2A	1475.36	1933.63	1595.76	1629.15	1715.15	1532.09
METTL2B-P1-1	METTL2B	1854.99	2049.77	1864.64	2245.55	2054.94	2443.2
METTL2B-P1-2	METTL2B	2495.84	3142.23	2631.76	1913.1	1881	1868.03
METTL2B-P1-3	METTL2B	1851.51	1739.35	1691.46	1060.07	1148.83	941.65
METTL2B-P2-1	METTL2B	695.186	805.972	607.621	610.487	753.749	688.846
METTL2B-P2-2	METTL2B	2045.16	2206.74	2070.47	1840.93	1628.85	1698.36
METTL2B-P2-3	METTL2B	1101.29	1220.57	1197.01	1148.8	1229.73	1328.49
METTL6-P1P2-1	METTL6	3701.62	3715.21	3550.78	2511.75	2410.92	2268.44
METTL6-P1P2-2	METTL6	158.124	97.1389	170.134	186.932	157.761	111.98
METTL6-P1P2-3	METTL6	2246.47	2663.58	2349.21	1693.04	1663.91	1603.35
METTL7A-P1P2-1	METTL7A	2786.32	3590.62	3007.72	2665.56	2904.43	2719.76
METTL7A-P1P2-2	METTL7A	2523.01	3019.75	2580.11	1462.33	1814.93	1435.38
METTL7A-P1P2-3	METTL7A	1643.23	1442.3	1493.99	1317.99	1387.49	1455.74
METTL7B-P1P2-1	METTL7B	1770.71	1901.95	1806.91	1032.86	1237.82	1077.38
METTL7B-P1P2-2	METTL7B	1737.97	1604.2	1764.38	1594.84	1541.21	1506.64
METTL7B-P1P2-3	METTL7B	3408.36	3222.48	3382.93	2676.2	3377.71	3167.68
METTL8-P1P2-1	METTL8	1823.65	2255.31	1705.14	1502.55	1614.02	1698.36
METTL8-P1P2-2	METTL8	141.406	227.361	173.931	828.18	950.613	805.916
METTL8-P1P2-3	METTL8	1703.14	1229.02	1370.94	1351.12	1140.74	1345.46
MGEA5-P1P2-1	MGEA5	2816.97	1784.4	2258.07	4415.38	4491.48	5071.33
MGEA5-P1P2-2	MGEA5	791.314	713.056	549.897	732.347	709.252	683.756
MGEA5-P1P2-3	MGEA5	367.794	363.919	481.539	346.652	253.497	359.693
MGMT-P1P2-1	MGMT	1225.98	1122.03	1036.75	819.898	950.613	929.773
MGMT-P1P2-2	MGMT	1594.47	1110.06	1324.61	1019.84	1049.05	858.513
MGMT-P1P2-3	MGMT	2963.25	3224.59	2833.79	2751.92	2731.83	2650.19
MIER1-P1-1	MIER1	553.084	841.167	562.809	572.627	593.29	568.383
MIER1-P1-2	MIER1	4140.47	4233.29	3687.5	2252.65	2232.93	2234.51
MIER1-P1-3	MIER1	533.58	619.437	445.082	321.807	440.923	374.963
MIER1-P2-1	MIER1	1172.34	687.716	831.681	745.362	714.645	753.32
MIER1-P2-2	MIER1	4052.7	3591.33	3499.89	2366.23	2288.21	2314.25
MIER1-P2-3	MIER1	316.247	282.266	389.637	291.046	279.116	279.95
MIER2-P1P2-1	MIER2	1067.16	1202.97	1060.3	1131.06	1001.85	1191.06
MIER2-P1P2-2	MIER2	1714.98	1823.11	1422.59	1157.09	1011.29	1084.17
MIER2-P1P2-3	MIER2	2139.89	2051.88	1793.24	1426.84	1233.77	1428.59
MIER3-P1P2-1	MIER3	1300.51	1659.1	1361.83	944.125	1030.17	909.413
[truncated: 1,678 more rows]

## Sheet: KBM7
sgRNA	Gene	Plasmid	KBM7-1	KBM7-2	KBM7-3
GAATGGGCAGAGGGAAGAAG	ACIN1	353.627	85.953	16.4828	7.78718
GATCGGGACAAAGTTCGAGA	ACIN1	419.125	174.511	283.505	207.139
GGAGGGCAGTGTTGAAGATG	ACIN1	361.235	252.65	28.0208	196.237
GCAATGATGACCGCCCGG	ACIN1	267.288	122.418	18.1311	52.9528
GGGAACGGGAAATGGAGCGG	ACIN1	299.375	59.9066	192.849	105.906
GACACCTGGGGAGGTACAGG	ACIN1	247.439	18.2324	54.3934	60.74
GCACGGCATCATCACCAACT	ACTA1	488.594	0	0	17.1318
GGATGGCCACGTACATGG	ACTA1	813.771	1574.5	1440.6	1213.24
GTGCTCGATAGGGTACTTCA	ACTA1	492.563	0	0	0
GACGAGGCTCAGAGCAAGAG	ACTA1	619.591	3.90695	0	6.22975
GATTCCTACGTGGGCGACG	ACTA1	733.387	128.929	184.608	197.794
GATGATGCCGTGCTCGATA	ACTA1	1067.17	1474.22	1059.85	1281.77
GACGATGCCGTGCTCGATG	ACTB	418.133	0	8.24142	14.0169
GTACCACTGGCATCGTGA	ACTB	367.52	32.5579	4.94485	38.9359
GATGGTGGGCATGGGTCAGA	ACTB	307.645	0	9.88971	6.22975
GGAGTCCATCACGATGCCAG	ACTB	346.018	11.7209	21.4277	14.0169
GATAGCAACGTACATGGCTG	ACTB	480.654	88.5576	108.787	138.612
GGATTCCTATGTGGGCGACG	ACTB	347.011	11.7209	0	12.4595
GCTGGTGAGGACTGCCCCA	ACTL6A	158.785	101.581	0	12.4595
GGTGGTAGAAAGAGATGA	ACTL6A	388.361	41.6742	56.0417	101.233
GGCGATAAAGGCAAACAAGG	ACTL6A	298.714	326.882	28.0208	99.6759
GTTCCGAGGGAGAATATGG	ACTL6A	320.216	42.9765	36.2623	29.5913
GTTGAAGGACATAGCCATCG	ACTL6A	358.258	33.8603	1.64828	15.5744
GATGGCTATGTCCTTCAACA	ACTL6A	467.092	83.3483	70.8762	31.1487
GCCTTCTTCTTATGCAAGA	ACTL6B	360.574	629.019	573.603	788.063
GGCCATTCCAGTACATGA	ACTL6B	406.555	313.859	469.761	853.475
GCTGTAGGTGTGATCCAGGA	ACTL6B	322.862	497.485	301.636	428.295
GACTTCCCCACCACAGTG	ACTL6B	372.482	399.812	763.156	431.41
GATGAAGTCCCCTGCCAGAG	ACTL6B	343.041	437.579	754.914	1015.45
GACCTCCGCTCCATCCCG	ACTL6B	360.243	601.671	392.292	314.602
GGTAGTTGACCAAGCTCAA	ACTR3B	370.498	269.58	372.512	390.917
GATGTCCAAGATGCCGCCA	ACTR3B	539.537	949.39	959.302	548.218
GTCACCCATGTTATCCCAG	ACTR3B	3.63882	0	0	0
GGGGATAGTCATTGACAG	ACTR3B	336.425	475.346	380.754	925.117
GGGTGAACGTACGTTAACG	ACTR3B	290.113	524.834	227.463	423.623
GACTGGGATCTTATGGAA	ACTR3B	329.147	108.092	199.442	345.751
GCAAGCGCATCAATCTTGG	ACTR5	405.232	378.974	463.168	355.096
GAGGAGAAACAAGAAAGG	ACTR5	303.014	173.208	85.7108	59.1826
GCCATCACCCTCAGCCGCA	ACTR5	165.401	194.045	87.3591	52.9528
GAGTGCTACGGGATTCCCA	ACTR5	469.076	171.906	169.773	267.879
GAGCACAGCTACATCGCTG	ACTR5	457.168	270.882	280.208	112.135
GTTTTACCCATCTTAGAA	ACTR5	298.052	152.371	280.208	376.9
GCTGTATCATTGTTGATAG	ACTR6	453.198	893.39	787.88	755.357
GATACAGCATAATTCGGA	ACTR6	370.498	559.997	286.802	147.956
GGGGCTCTCAGTGCACAT	ACTR6	221.968	13.0232	37.9106	48.2805
GGATGTTCAGAGACAAGTTT	ACTR6	316.246	11.7209	37.9106	7.78718
GGATGTAAAAGAGTCCAGA	ACTR6	298.052	15.6278	449.982	85.659
GGATGTAAAAGAGTCCAGAA	ACTR6	296.398	6.51159	9.88971	10.9021
GAATATTGTAACAGTCCAG	ACTR8	453.86	31.2556	108.787	566.907
GGCACACACAGACTCCTGA	ACTR8	362.889	2.60464	54.3934	26.4764
GTAATGAACAAAGACAAAA	ACTR8	313.931	102.883	44.5037	37.3785
GCCCGAAGACACAAACAACA	ACTR8	406.886	132.836	164.828	98.1185
GAGTATTTAGTAGGAGAAG	ACTR8	451.875	31.2556	62.6348	62.2975
GACAGTTGGCTCCTAAGGGA	ACTR8	338.741	126.325	29.6691	77.8718
GATGAAGGCCAAAGAGGGCG	ADA	695.345	1026.23	797.77	2214.67
GAAGTACCAGCAGCAGACCG	ADA	785.322	686.321	745.025	901.756
GAGGGCGTGGTGTATGTGG	ADA	808.809	664.182	731.838	833.228
GCTGCTGAACGTCATTGGCA	ADA	907.719	1207.25	1104.35	1116.68
GTAGAGATGAAGGCCAAAGA	ADA	496.864	694.135	464.816	557.562
GTGGCGCATGCAGCACAGGA	ADA	274.896	364.649	314.822	306.815
GGCAGGAGTCTGCCACAGAG	ADAR	239.169	67.7205	34.614	37.3785
GACCAGACAGTCATAGCCA	ADAR	444.597	31.2556	24.7243	31.1487
GGAACCAGCACAGCGGAG	ADAR	287.136	2.60464	1.64828	3.11487
GGCTTGGAACCAGCACAG	ADAR	283.828	130.232	23.076	4.67231
GTGGCAGACTCCTGCCACG	ADAR	6.61603	0	0	0
GCGGAGTGGTAAGACCAGA	ADAR	280.52	72.9298	207.684	84.1016
GATTCCCTTCAACAGCCATG	ADPRH	747.942	1621.39	2096.62	1613.5
GCATGGCGTTGTGCACCG	ADPRH	717.839	546.973	947.764	554.447
GAACCTGAGACCGATGCACA	ADPRH	946.754	1467.71	1864.21	1949.91
GCCCTCATGGCTGTTGAA	ADPRH	160.769	390.695	557.12	182.22
GGGAATCCTCCAGCCATT	ADPRH	392	378.974	319.767	337.964
GAAGCCGGGCAAGCCCAA	ADPRH	633.154	1238.5	479.651	1222.59
GATGACACAGCCATGGCCA	ADPRHL2	496.202	627.717	530.748	702.404
GGTGCAGTCCCTGCTAGCCA	ADPRHL2	329.478	274.789	316.471	473.461
GGCAATGGAGGTGCCATG	ADPRHL2	95.9324	505.299	199.442	42.0508
GGACACTGCTATAGGCCA	ADPRHL2	401.924	345.114	570.307	535.758
GCGTGGGCTCCTTCTACG	ADPRHL2	216.675	378.974	151.642	864.377
GCAGTCCCTGCTAGCCAAGG	ADPRHL2	308.307	444.09	571.955	503.052
GTAGACAGCACAATTTCCAG	AEBP2	251.74	536.555	557.12	443.869
GTGCATCGAAGAAATCATG	AEBP2	205.097	237.022	247.243	221.156
GACAGCACAATTTCCAGT	AEBP2	195.834	244.836	120.325	264.764
GCTGGAATGAACAAAAGG	AEBP2	335.102	649.856	621.403	627.647
GCCAGCTTTGCTTCTCAGGG	AEBP2	248.763	269.58	542.286	591.826
GGCATATGCTGACACACAG	AEBP2	406.886	453.207	614.81	532.643
GGTGGAAATGTCTGAGAAGG	AFF1	642.747	751.437	1021.94	580.924
GCAATGCAGCAGAAGCCCA	AFF1	839.574	686.321	586.789	1009.22
GGATCGCCTTGGTCAGGAG	AFF1	562.362	768.367	660.962	749.127
GGAGGTGGAAATGTCTGAGA	AFF1	600.735	797.018	506.023	976.513
GCCCAGCCAAATCTCCCA	AFF1	620.914	1133.02	1389.5	786.505
GGACGCAAGGAAGCAGCA	AFF1	498.848	536.555	1312.03	465.673
GGTCCTCAGGCTTACAGAG	AFF4	292.759	597.764	1025.23	926.675
GTATGGCTCTGCAAAGAG	AFF4	321.87	651.159	754.914	884.624
GGCTGCTGTAGTGCTCAG	AFF4	321.208	868.646	972.488	535.758
GAGTGGACATAGTAGCCAG	AFF4	361.566	1049.67	1211.49	475.018
GTTTGCATCAGGGTCCCG	AFF4	281.512	864.739	1025.23	537.316
GGGAATGATCACCATAGCA	AFF4	472.054	787.902	3293.27	951.594
GGAGGTGAACCAGGTGACG	AICDA	246.116	286.51	441.74	574.694
GTGGCCGACTTTCTGCGA	AICDA	143.899	330.789	67.5797	126.152
GGTCCCAGTCCGAGATGTAG	AICDA	395.308	1097.85	586.789	752.242
GGAACCCCAACCTCAGTCTG	AICDA	380.091	679.81	830.736	993.644
GGAGGAAGAGCAATTCCACG	AICDA	300.037	688.926	365.919	654.123
GCTCTTCCTCCGCTACATCT	AICDA	250.086	480.555	309.878	758.472
GAAGTGCATCCAGGTTGGCG	AIRE	309.63	420.649	575.251	183.777
GCTCCCTTGGCTCGAACCAG	AIRE	196.827	307.347	219.222	274.109
GCCATCCTGGACTTCTGGA	AIRE	379.429	354.23	235.705	232.058
GGATGAGGATCCCCTCCA	AIRE	349.657	385.486	387.347	299.028
GTGGCGGTACCAAAGCCTTG	AIRE	144.56	191.441	265.374	253.862
GACTCCCCACCAAGAGGA	AIRE	442.281	446.695	548.879	630.762
GGGCTTGGATAGAAATGAGG	AKAP1	587.503	743.623	657.666	988.972
GGGACAGACGTCTTCCACG	AKAP1	471.392	583.438	860.405	960.938
GGAATTGGAGAACAGCAA	AKAP1	709.569	843.902	829.087	1219.47
GAGGACTCTGATCTTCGGCA	AKAP1	931.206	910.32	1356.54	1087.09
GCAGGCAGCTTGCTCACGG	AKAP1	547.145	1134.32	410.423	1094.88
GAGCTGGCAAAGGACGATG	AKAP1	929.552	1446.87	1109.3	973.398
GGACTGGGAGAAGAGGGA	AKAP8	642.747	174.511	206.036	165.088
GGAGTCATAGGACTCGAA	AKAP8	445.589	244.836	293.395	155.744
GAGGCCATGTGCATGGCAG	AKAP8	554.423	1147.34	756.563	847.245
GTCCAAGGAAGGAGGCAG	AKAP8	86.3392	7.81391	47.8003	45.1657
GAAGGGGTCGCTGCGCATGA	AKAP8	994.389	1681.29	1851.02	1284.89
GTCGTAGCTGTAGCTGGGG	AKAP8	65.1679	277.394	9.88971	28.0339
GAGGAGACAAAGAAAGCACA	ALKBH2	772.09	1686.5	1015.34	1196.11
GGAAGAGGCCCAGGAGAG	ALKBH2	602.72	1673.48	1000.51	1593.26
GAGAGGCCCCAGGGAATGG	ALKBH2	582.872	113.302	250.539	90.3313
GTCCTGTTTGGCAAAGCTG	ALKBH2	272.911	799.623	489.541	384.687
GAGTGGCCTCCATTCCCTG	ALKBH2	787.638	1532.83	1916.96	1174.31
GAAGAGCCAGCTGTGTTGGG	ALKBH2	737.687	1110.88	838.977	802.08
GGCCAGGCTTCTGGTGGAGA	ALKBH3	615.621	867.344	1020.29	1099.55
GATGTTCCCTGGAAACAG	ALKBH3	647.378	1004.09	756.563	987.415
GTCACCCACAGGTGTATCT	ALKBH3	2.64641	50.7904	1.64828	0
GTGGAGATGGCTCTTAGCAG	ALKBH3	356.604	321.672	571.955	520.184
GCAACCAAGACTTACAGCA	ALKBH3	873.316	1329.67	1284.01	1169.63
GGTCTGGCCAGGCTTCTGG	ALKBH3	635.8	966.32	1415.88	893.969
GAGCCTATGTTACCCTCAA	ALKBH8	395.308	415.439	370.864	327.062
GGATTTTAAGCACCCAGA	ALKBH8	319.223	242.231	204.387	317.717
GAAATAATTTCTTCTGAGG	ALKBH8	307.314	378.974	504.375	418.95
GCATCTGAGAGTCTTAAAAG	ALKBH8	270.265	190.138	82.4142	155.744
GGAGAAATGGTTGAGGAA	ALKBH8	384.722	808.739	332.954	196.237
GACTTAACTTTAAGCAAGA	ALKBH8	412.84	312.556	186.256	295.913
GGAAATTAAGAGAATCAACA	AP2A1	719.824	756.647	557.12	671.255
GTGCAGGGCCAGGCACATGA	AP2A1	413.833	386.788	161.532	210.254
GATGGCGTTGTTGATGAGG	AP2A1	932.529	825.669	693.928	509.282
GGAGCTTCACCGAGAGCCA	AP2A1	834.943	790.507	862.053	755.357
GTAGTAGGTGTAGTCCTGG	AP2A1	461.468	433.672	215.925	337.964
GAGGCTGATGGTCTCGAAG	AP2A1	744.303	492.276	598.327	668.14
GACTGAAGGAACCTGAGGAG	APBB1	585.849	278.696	258.781	945.364
GAGGGTCCAGGACACCTCA	APBB1	678.474	1162.97	1162.04	1124.47
GAAGGCGTTGGGGTTCCAGA	APBB1	744.303	843.902	819.198	912.658
GCTGGGACTGAAGGAACCTG	APBB1	602.389	427.16	280.208	141.727
GTGCCAGTAATAGGTCCCTG	APBB1	417.802	1151.25	431.851	204.024
GAACCCCAACGCCTTCGAGA	APBB1	894.156	863.437	1991.13	1079.3
GGCATCTCGGGGATACCTAG	APOBEC2	337.417	804.832	1025.23	657.238
GTGCTTCAACCACATAGCAG	APOBEC2	294.744	299.533	550.527	436.082
GCTATGTGGTTGAAGCACA	APOBEC2	458.491	979.343	850.515	549.775
GATCCTCCCCATTCTGGG	APOBEC2	285.151	378.974	224.167	409.606
GTGGTTGAAGCACAGGGCAA	APOBEC2	321.87	514.415	178.015	267.879
GTGGAGTACAGTTCCGGG	APOBEC2	194.511	505.299	575.251	222.713
GTCCTGATGGACCAGCACAT	APOBEC3B	137.944	122.418	95.6005	299.028
GAGAATCTCCTTTAGCGTG	APOBEC3B	828.327	905.111	1900.47	1331.61
GACCTACTTGTGCTATGAGG	APOBEC3B	756.874	763.158	1354.89	738.225
GAAAACTTTGTGTACAATGA	APOBEC3B	914.666	1612.27	1410.93	1981.06
GACCCTTTGGTCCTTCGA	APOBEC3B	822.041	1431.25	1242.81	1359.64
GGTCAGCAATTCATGCCT	APOBEC3B	395.308	503.997	438.444	436.082
GGTCACCTGGTACACATCT	APOBEC3C	287.797	227.906	400.533	186.892
GTCGTCGCAGAACCAAGAG	APOBEC3C	19.1865	0	0	24.919
GACCCATTGTCATGCAGAA	APOBEC3C	263.318	350.323	316.471	138.612
GGCTGTGCTTCACCGTGGA	APOBEC3C	375.46	660.275	580.196	448.542
GCACCTTTCTGCATGACAAT	APOBEC3C	315.915	505.299	326.36	355.096
GCGGCGCTTTATACCTTCCA	APOBEC3C	137.283	217.487	181.311	65.4123
GTGATTCGACTGACGTTT	APOBEC3D	293.421	410.23	624.7	406.491
GGTGCTCCTCAGGCTGCATA	APOBEC3D	408.209	235.719	657.666	725.765
GCCTGCCCTGTGTGGTGA	APOBEC3D	330.471	1177.3	632.941	612.073
GATCACCTGGTTTGTATCA	APOBEC3D	495.871	1351.81	1124.13	1311.36
GGTCACCTTCACCACACA	APOBEC3D	401.924	540.462	777.99	742.897
GCGCCTGTTAGCAGGCAGT	APOBEC3D	50.9434	13.0232	56.0417	45.1657
GCGTCCAAACGGGGCCTTG	APOBEC3F	251.409	461.02	537.341	186.892
GAAAGATCTTTGCGTCCAAA	APOBEC3F	394.977	764.46	369.216	679.042
GCAGGCTGAGTCAGGCAG	APOBEC3F	397.292	591.252	328.009	492.15
GATCTTTGCGTCCAAACG	APOBEC3F	311.284	820.46	454.927	608.958
GTAGTAGTAGAGGCGGGCGG	APOBEC3F	246.116	253.952	329.657	568.464
GTAGCCCATGATCTCCACGG	APOBEC3F	203.443	246.138	608.217	196.237
GGTCCCAGAAGTAGTAGAGG	APOBEC3G	339.402	477.951	390.644	141.727
GGGACCCAGATTACCAGG	APOBEC3G	278.204	342.51	247.243	160.416
GCCTGTGTCAGAAAAGAGA	APOBEC3G	357.265	147.162	334.602	295.913
GGAAGAATCTCATCTCTGGG	APOBEC3G	346.018	311.254	270.319	825.441
GTAGAGGCGGGCAACAAAGA	APOBEC3G	168.378	362.044	85.7108	350.423
GATCTTCATGGTGGCACG	APOBEC3G	409.532	726.693	324.712	766.259
GCTCACGACCATCTGAACCT	APOBEC3H	35.7265	96.3715	153.29	95.0036
GTCAGCTGGTAACACAAGA	APOBEC3H	3.96962	0	0	0
GGAGCTGGTTGACTTCATCA	APOBEC3H	439.635	444.09	773.046	383.129
GCGTTTCGTCCAGTCCCA	APOBEC3H	285.151	174.511	151.642	233.615
GTCACCTGTTACCTCACG	APOBEC3H	3.96962	0	65.9314	0
GGTAGTAAGGCCTTCTGAGG	APOBEC3H	238.508	629.019	138.456	689.944
GTTGTTTTGAGTCCAATAAG	APOBEC4	352.303	1226.78	390.644	892.411
GAGGAAATGTTGTCCCATAA	APOBEC4	448.567	462.323	1030.18	1032.58
GGACTTTCCTGCCTCAGCA	APOBEC4	334.44	528.741	393.94	448.542
GTGGTTAGCTTCATTACAA	APOBEC4	326.832	320.37	565.362	783.391
GCTTCGCGGTTCCATGCTG	APOBEC4	197.488	272.184	476.354	415.836
GTGGTTAGCTTCATTACAAG	APOBEC4	289.782	304.742	295.043	721.093
GTTGTTGGTGGAAGACGG	ARID1A	333.779	225.301	502.727	158.859
GCCGTCTTCCACCAACAACA	ARID1A	392.992	569.113	1199.95	621.417
GAAGGACGAAGACGACGAGG	ARID1A	392.661	26.0464	80.766	18.6892
GCCCTGAACAATAACCTCA	ARID1A	381.414	783.995	209.332	1029.47
GCGAAGGACGAAGACGACG	ARID1A	252.401	447.997	295.043	274.109
GTCTTCCACCAACAACATGG	ARID1A	148.199	79.4414	247.243	168.203
GCCATGTTGATCAAAGCA	ARID1B	400.27	836.088	1857.62	897.083
GTGCATCATCCCCATCCCG	ARID1B	284.158	204.464	1073.03	541.988
GCTGCTGCTGTAGTGCGTGG	ARID1B	405.232	722.786	936.226	532.643
GGAGCAGCCGCAACATGG	ARID1B	374.136	277.394	636.238	895.526
GATCAAAGCAAGGCCCAGCG	ARID1B	184.256	623.81	334.602	297.47
GGGCCTTGCTTTGATCAACA	ARID1B	371.49	524.834	1162.04	403.376
GAAAGTTCATCATTTTGGGG	ARID2	348.665	566.508	598.327	1087.09
GTTTCTGAGAAGAATCAGTG	ARID2	316.908	196.65	65.9314	77.8718
GAAGATGGAATTGCACCAAT	ARID2	400.6	319.068	239.001	512.397
GGGAAGGAGCTGGATCTTCA	ARID2	370.828	261.766	209.332	230.501
GTGGCTTTGGATTGCCTGG	ARID2	258.687	128.929	89.0074	179.105
GTAATACTGTTTTAAAGCAA	ARID2	338.41	223.999	151.642	133.94
GTGTGGTGTCTGCAACGGAG	ARID4A	220.645	416.742	255.484	1096.44
GGAAGAAGAAAGCAGTGAAG	ARID4A	352.634	503.997	405.478	339.521
GATGAAGAGAAGGAAAAGG	ARID4A	248.432	80.7437	64.2831	101.233
GAACTTGATCCTGAAGAGA	ARID4A	536.229	1711.25	1699.38	964.053
GTAAGTGTGGTGTCTGCAA	ARID4A	289.782	813.948	1466.97	956.266
GAAGAAAATGATGAAGAGA	ARID4A	479	1455.99	1684.55	1171.19
GTGAAGCAGAGGAAGAAG	ARID4B	167.386	244.836	603.272	124.595
GACATGATTCTTCAACAG	ARID4B	302.683	1079.62	384.05	1493.58
GAACCATTTCCAGAAGAAA	ARID4B	372.813	502.695	393.94	252.305
GAAGCAGAGGAAGAAGAGG	ARID4B	303.676	10.4185	0	0
GCTCTAGCAGTGAAGCAG	ARID4B	317.9	332.091	1030.18	788.063
GTGGAAGTGAAGAATCTTGA	ARID4B	268.611	511.811	398.885	1228.82
GTTCTCGTCAAGGACGGCG	ARIH2	433.019	800.925	1015.34	598.056
GAAGAAGAAGACGACCCTG	ARIH2	739.341	2810.4	1785.09	1087.09
GACCTACAAGGAATCTGA	ARIH2	669.542	1187.71	988.971	939.134
GCACTGCTCAGTTCTCGTCA	ARIH2	840.236	1535.43	1457.08	1801.95
GTGGGAGTAGCCAGCGATG	ARIH2	403.578	803.53	670.852	725.765
GTCCTCTGGTGTACGGAG	ARIH2	186.241	188.836	337.898	311.487
GTTGGCTGTGTAGGCCAGGA	ART1	772.421	609.485	412.071	1342.51
GGAGTGTCTTGAAGGAGAAG	ART1	907.388	851.716	583.493	950.036
GGTTGGCCTGGAACTCCGTG	ART1	937.491	1308.83	1676.31	830.114
GGTCATCAAAGGAGGCCA	ART1	983.473	1136.92	2437.81	2185.08
GGTCTCGTCGTGTGATGGGG	ART1	1094.62	1893.57	1857.62	1560.55
GCTGAATCTCTTGAGAGAAG	ART1	990.089	1217.67	781.287	937.577
GGCTGTGGTGACACAGCCGT	AS3MT	18.1941	0	0	0
GGATCTGGGTAGTGGAAG	AS3MT	366.859	652.461	749.97	629.204
GACACAGCCGTTGGTCTGG	AS3MT	264.972	209.673	179.663	317.717
GGCTTCCCGGATGTGCTTG	AS3MT	386.376	738.414	1190.06	946.921
GCAGTTTTCTAGATGCTCA	AS3MT	483.301	833.483	1071.39	1018.56
GGATTTTGGATCTGGGTAG	AS3MT	381.745	517.02	1086.22	520.184
GCTCCTGTTATCTCTGTG	ASAP1	841.228	2051.15	1824.65	2063.6
GTTCATCGCCGAGACCACCG	ASAP1	898.787	2173.57	1415.88	1868.92
GACTTCTTCACTTTCTGAA	ASAP1	1116.79	1907.9	1368.08	1059.06
GATTCTCAGAGCCGGCAAGG	ASAP1	1145.9	1987.34	2169.14	2060.49
GGGCGAGTTGTAGTCCTCGG	ASAP1	776.06	1709.94	1308.74	1540.3
GTAGAAAACTTGACAAACG	ASAP1	694.683	849.111	1049.96	1347.18
GCTTGGTGACATTTGAAA	ASCC3	353.296	485.764	303.284	489.035
GAAGAAGATCCAAAGCAG	ASCC3	446.913	170.604	311.526	115.25
GTTGGTCACAAGGAAACAA	ASCC3	316.908	20.8371	102.194	49.838
GACATTTGAAAAGGAACGCA	ASCC3	287.466	269.58	49.4485	76.3144
GCTACAAGCACATTAGCCTG	ASCC3	373.475	113.302	26.3726	17.1318
GTAGCATTACAAGCTGCAG	ASCC3	301.691	66.4182	235.705	60.74
GCAAGAAGCTGAGCAAGG	ASCL2	334.44	636.833	575.251	464.116
GCGTGAAGCTGGTGAACTT	ASCL2	151.176	97.6738	273.615	627.647
GCCAGCAAGAAGCTGAGCA	ASCL2	145.883	458.416	98.8971	210.254
GCGCTCATTGCGCCGCGCTA	ASCL2	0.330801	0	0	0
GCGTGAAGCTGGTGAACT	ASCL2	161.762	210.975	384.05	456.329
GGGGACGAAGAAGCGCGGGA	ASCL2	266.626	729.298	558.769	116.808
GGTCCTCGATGCACTCGA	ASF1A	396.962	712.368	578.548	689.944
GGAATGGAAAATTATCTATG	ASF1A	348.995	395.905	672.5	551.332
GGGTTGTAGAAAGGAGAA	ASF1A	322.201	171.906	189.553	347.308
GATCACCTTCGAGTGCATCG	ASF1A	153.492	61.2089	79.1177	129.267
GGTGATCTCGAACTGGAA	ASF1A	356.604	217.487	212.629	660.353
GGGTCCTGTTCCCGCAGGA	ASF1A	311.946	277.394	326.36	551.332
GTGTCTCCCTGCTGGCACA	ASF1B	294.082	214.882	1059.85	752.242
GCTGATCTCGAACCGGAAG	ASF1B	231.561	178.418	206.036	161.973
GAAGATCATTTATGTTGGCT	ASF1B	294.744	412.835	342.843	403.376
GCTGATCTCGAACCGGAA	ASF1B	374.798	246.138	250.539	417.393
GAAGCTGATCTCGAACCGGA	ASF1B	398.616	441.486	700.521	604.285
GTTGGCTCGGCTGAGAGTG	ASF1B	346.68	319.068	328.009	348.866
GACAGAGCATTACTTAATGG	ASH1L	354.288	569.113	558.769	1188.32
GTAGCTGGAATAATACATA	ASH1L	308.968	453.207	773.046	481.248
GTCTTGGAAGACTTGGAAGG	ASH1L	119.419	97.6738	154.939	288.126
GGAGACAGCTTCTTAGACAA	ASH1L	357.596	864.739	487.892	313.045
GGACAGAGCATTACTTAA	ASH1L	385.714	541.764	679.093	669.698
GTCATCCGTCTTCATTCACA	ASH1L	8.93164	0	19.7794	0
GGAATTGCAGCAGGAAGCAG	ASH2L	288.459	88.5576	186.256	236.73
GCCAAGCGCAAACAGCAGGA	ASH2L	10.9164	0	0	0
GCAACGTCTGCCATCACAG	ASH2L	390.676	102.883	192.849	608.958
GCAGGATGGAGGGACCACA	ASH2L	357.265	337.3	822.494	333.291
GGAAGCAGCGGAAAAGGACG	ASH2L	278.866	183.627	268.67	675.927
GACCACAGGGACCACCAAGA	ASH2L	368.844	48.1858	77.4694	211.811
GTGACGTCGGGCTGACCG	ASMT	138.937	315.161	163.18	308.372
GTCCAGCGACTACCTGACCA	ASMT	124.712	537.857	192.849	146.399
GTTCATGCAAGCTCTGCAGG	ASMT	641.424	539.159	784.584	244.518
GTGTTTGACCTTCTCGCCG	ASMT	539.868	574.322	878.536	568.464
GTTGGCGTAGTCATTAAGG	ASMT	583.203	885.576	870.294	777.161
GCAGGAGCTCTGTCCCAT	ASMT	483.962	615.996	438.444	608.958
GCATTGAGGCATGCGAGA	ASXL1	330.801	319.068	782.935	175.99
GAGCGTGAAAAGGCTGATT	ASXL1	215.683	32.5579	196.146	199.352
GCTACATTCCAATTCAAG	ASXL1	400.6	440.183	481.299	263.207
GCAGGTCATAGAGGCAGA	ASXL1	394.646	608.182	418.664	618.302
GGAATGTAGCATAGCATTG	ASXL1	430.703	84.6506	51.0968	130.825
GCATTGAGGCATGCGAGAG	ASXL1	293.421	434.974	390.644	12.4595
GTGATGGTGGCAGCAACA	ASXL2	214.359	173.208	93.9522	213.369
GCTTCACACAAACTCCAG	ASXL2	273.573	65.1159	225.815	364.44
GGGGTGAAAGAGCTGTCAGA	ASXL2	276.55	164.092	194.498	188.45
GATTTGTATTAACCAGAA	ASXL2	425.741	477.951	186.256	518.626
GTTGCTGGCAATCTCCAGGA	ASXL2	340.064	263.068	225.815	227.386
GATGGTGGCAGCAACAAGG	ASXL2	421.441	635.531	395.588	582.481
GGATGGTACAGATATGGCCG	ASXL3	347.011	391.998	718.652	193.122
GTAAGGCTTGAATCTCGAG	ASXL3	268.942	308.649	230.76	601.17
GCAGCAGAAAAGAAGAAA	ASXL3	278.535	293.021	222.518	358.21
GCATATGCAGCACAAGGG	ASXL3	455.514	454.509	885.129	453.214
GGTATTGTTGAAAATGCTG	ASXL3	414.494	731.902	504.375	236.73
GTTGACAAGAATAGATCCTG	ASXL3	378.437	863.437	988.971	517.069
GAGAAGAATGTGGAAATAA	ATAD2	815.095	1123.9	1447.19	1090.21
GCCCAACATATTTTATAG	ATAD2	582.872	1109.57	421.961	669.698
GATGATGAAGATGAAGAAGA	ATAD2	988.104	48.1858	87.3591	63.8549
GAAGTCACTGGACAGGTCCA	ATAD2	698.653	938.971	804.363	918.887
GAAACAACTGATAATCAAGA	ATAD2	963.955	1449.48	1211.49	943.806
GGGCTTTCTCTGGTGACG	ATAD2	566.994	1577.11	1597.19	903.313
GGACAACATTAACATCCGA	ATAD2B	775.068	924.645	512.617	995.202
GGAGATATAGAAGTTGAAG	ATAD2B	656.31	884.274	2843.29	590.268
GTCACCATTTATACAAGAA	ATAD2B	19.5173	1.30232	0	85.659
GAAGCCATCCCCTTCGAG	ATAD2B	621.576	1082.23	1298.85	893.969
GGAGACTTGGACCCGAGA	ATAD2B	694.683	767.065	952.709	979.628
GTACTGGTCAGCGAGAGGAA	ATAD2B	574.602	912.925	388.995	806.752
GATCGTGAGGCTCATAATG	ATAT1	441.951	950.692	260.429	417.393
GAGTTCTCGCCCATGGCCA	ATAT1	406.886	629.019	575.251	892.411
GGTCAATTGCCAGTTGGTG	ATAT1	228.584	703.251	344.492	624.532
GAGAATATAAACAACATGG	ATAT1	464.776	372.463	403.83	686.829
GGGTCGGTCAATTGCCAGT	ATAT1	172.678	311.254	60.9865	154.186
GATGCACTAGTGATAGGAG	ATAT1	397.292	1082.23	285.153	537.316
GAGTTGTTTCTACAACAGA	ATF2	439.966	428.462	512.617	465.673
GCAAGAGGGGATAAATCTAG	ATF2	269.272	485.764	1127.43	333.291
GTCTACTACCAGTGATGAGA	ATF2	117.434	548.276	535.693	174.433
GTGGGTTTGTTTAATGAGT	ATF2	264.31	246.138	413.719	587.154
GAACTTGTAAGCAGCACAT	ATF2	439.966	455.811	929.633	749.127
GGTAGTAGACTCTGGGTG	ATF2	319.885	265.673	454.927	518.626
GCTAGAGGTGGGATCACCAG	ATF7IP	282.174	358.137	708.762	610.515
GAGGAGAGATCATCAGCAG	ATF7IP	380.422	506.602	850.515	1071.52
GAAGGAAGTAAAGCAGAA	ATF7IP	411.848	889.483	637.886	434.525
GTAATCCATGTTTTCCAA	ATF7IP	338.079	618.601	380.754	647.894
GAGATTTGTTTTGATCCTGA	ATF7IP	442.943	683.717	1560.93	1308.25
GAGGCAGCATCACTAGAGGA	ATF7IP	479	1351.81	891.722	746.012
GAGGATGTTTTCAGAAAACG	ATF7IP2	319.554	209.673	388.995	448.542
GACAAGAAAACTGACCAGA	ATF7IP2	74.7611	119.813	69.228	20.2467
GTGAAAGTGCAGACTCAACA	ATF7IP2	264.31	246.138	243.946	415.836
GGATGCACCATTTTCAGAA	ATF7IP2	377.775	365.951	484.596	323.947
GAGATGCTGAATAAGTCA	ATF7IP2	488.924	319.068	466.465	816.097
GCAGAGTCTTCACAGAAG	ATF7IP2	418.133	302.138	182.96	618.302
GTCCAAATATAAAGCAAAG	ATM	340.725	268.277	438.444	641.664
GTGCTTATGAATCAACAAAA	ATM	775.729	787.902	1074.68	784.948
GGATGCTGTTCTCAGACTGA	ATM	1287.81	2565.57	1803.22	1010.78
GTTCTTGACATTTTAGCCT	ATM	753.566	1442.97	1448.84	1926.55
GTGAAATATCTCAGCAACAG	ATM	827.996	1194.23	998.861	1404.81
GGCATTCAGATTCCAAACA	ATM	1036.07	1200.74	1483.46	1555.88
GTGCAAGCTGAAAGGCGGGG	ATOH1	116.442	83.3483	145.049	91.8887
GCTGTGCAAGCTGAAAGGCG	ATOH1	203.443	171.906	275.264	247.632
GGGGTGCAGAAGCAGAGA	ATOH1	313.6	420.649	110.435	202.467
GAACAGCTGTGCAAGCTGAA	ATOH1	403.578	474.044	397.237	1193
GAGCTGGTAAGGAGGAGCAG	ATOH1	360.904	54.6973	34.614	37.3785
GGAATGTAGCAAATACTGGG	ATOH1	388.692	729.298	578.548	1126.03
GGTCAGTATCCATTTCTACA	ATR	617.275	169.301	151.642	110.578
GTCAATTAGATGAACACAT	ATR	0.992404	0	0	0
GTGTAACAAATGACAGGA	ATR	471.061	22.1394	60.9865	26.4764
GAAATCAAGCAACATCACGG	ATR	853.137	226.603	23.076	10.9021
GATGAAATCAAGCAACATCA	ATR	1149.87	238.324	219.222	218.041
GCATACTCATCAACTGCAA	ATR	693.691	96.3715	31.3174	32.7062
GATGGAAAACAGCAAGGAAG	ATRX	854.129	935.064	931.281	694.617
GCAGTGACCAAGTCCAACAA	ATRX	633.485	580.834	130.215	227.386
GATATGATGGAAAACAGCA	ATRX	700.637	461.02	656.017	987.415
GATATTAGCCGTGACTCAGA	ATRX	848.506	471.439	410.423	750.684
GGATCGTCACGATCAAAG	ATRX	578.902	247.44	299.988	418.95
GATTCATTGCAAGTCGTGG	ATRX	789.623	1900.08	1102.7	1108.89
GAGTGTTAGAAGCAAATGA	ATXN3	790.615	554.787	898.315	1256.85
GTCATCCATATTTCCAGA	ATXN3	18.5249	0	1.64828	0
GGTGGCTGGCCTTTCACA	ATXN3	539.537	661.577	914.798	1088.65
GATGAGGAGGATTTGCAG	ATXN3	636.131	1179.9	1402.69	738.225
GAGTTCACATCCATGTGAA	ATXN3	726.771	1007.99	814.253	893.969
GCCTGAATAACTTATTGCA	ATXN3	759.52	1699.52	1982.89	1731.87
GGCACACTACTGAAATCTG	ATXN7	290.113	472.741	291.746	616.745
GAACACCTCCACTGGAAGAA	ATXN7	436.658	308.649	535.693	540.43
GATTCATCCGAAAATGGA	ATXN7	479.331	678.507	843.922	397.146
GCAAAGTAGAGTTCCCCA	ATXN7	386.376	586.043	726.894	2127.46
GGAAGCAACCGTTCTTCCAG	ATXN7	273.573	82.046	184.608	534.201
GGTTGGCTTTGGTATTGAG	ATXN7	366.859	1023.62	822.494	432.967
GGACAGGTTTTCAACCAG	ATXN7L3	320.877	104.185	138.456	654.123
GATGTCATCATTATCTTCT	ATXN7L3	394.315	582.136	946.115	520.184
GAAGTGCCTGGGAATGGGT	ATXN7L3	240.823	23.4417	87.3591	101.233
GATGGGGAGCAAAGCGGG	ATXN7L3	229.245	76.8367	19.7794	24.919
GTACACCGGGCTGTCAAGTG	ATXN7L3	267.949	369.858	337.898	82.5441
GCGTATATCTCCTGAGCGA	ATXN7L3	361.235	40.3718	215.925	147.956
GAAATACAGTCCCACCTT	AURKA	871.992	0	23.076	0
GTGGCCTGGAGACAGGATG	AURKA	582.541	260.464	107.139	85.659
GCGCTGGGAAGAATTTGA	AURKA	301.691	138.046	153.29	115.25
GCTTTGGAAGACTTTGAAAT	AURKA	618.599	15.6278	41.2071	23.3615
GGCCACTATTTACAGGTAA	AURKA	1259.69	1508.08	1597.19	1898.51
GAGTCACGAGAACACGTTT	AURKA	1109.18	144.557	149.994	177.548
GTGGGCTGGACATTGGAG	AURKB	519.027	110.697	215.925	77.8718
GTCCCAGATAGAGAAGGA	AURKB	223.622	22.1394	0	10.9021
GAAGAAAAGCCATTTCATCG	AURKB	916.32	28.651	92.304	32.7062
GCCCCTGGCCAGAAGGTGA	AURKB	994.389	604.275	624.7	456.329
GGGTGACAGGCTCTTTCCGG	AURKB	530.936	290.417	713.707	524.856
GGTGATGGAGAATAGCAG	AURKB	963.624	754.042	184.608	255.42
GCACTCGCTCCAATCCTGA	BABAM1	69.1375	161.487	57.69	20.2467
GCTCCCATCATCAGCACTGG	BABAM1	145.553	113.302	145.049	202.467
GGTCCAAATTCGGACACCAA	BABAM1	351.311	410.23	328.009	356.653
GCACTCGCTCCAATCCTGAA	BABAM1	57.2286	37.7672	0	0
GGTCCAAATTCGGACACCA	BABAM1	362.558	573.02	349.436	428.295
GTCCGAATTTGGACCTCAG	BABAM1	115.78	66.4182	42.8554	179.105
GAAACTGCCCATGAACGAGG	BAHCC1	427.395	294.324	672.5	362.883
GTTTCCATGGTGATCCAAG	BAHCC1	329.147	397.207	402.181	774.046
GCTCTTTGCCCACGAGGAAG	BAHCC1	374.467	505.299	545.582	605.843
GGAGAACTTCCCATCAGG	BAHCC1	318.562	877.762	562.065	493.707
GTGGGAGAACCAGATCTGGG	BAHCC1	175.656	335.998	135.159	426.738
GTGAGCCACTTGGATCACCA	BAHCC1	216.675	158.883	451.63	90.3313
GGGCTGATGAGATGGCTGGA	BAHD1	402.585	181.022	255.484	317.717
GGGCTTCTCAGGAACCAAT	BAHD1	252.071	234.417	253.836	118.365
GATGAAGGTCCCCGCCGAGA	BAHD1	378.768	282.603	326.36	87.2164
GATGGCCATGGTTCATCA	BAHD1	478.008	356.835	248.891	193.122
GCTGTCTTCCATCTGCAG	BAHD1	339.071	354.23	161.532	389.359
GCTGGTCCTCCTCCAAGAAG	BAHD1	321.87	250.045	314.822	225.828
GATGTGCAGCATGTCGGAG	BANP	361.566	79.4414	67.5797	7.78718
GGATTTACAAGTAGCCTCCA	BANP	374.467	0	18.1311	4.67231
GGACTACCTCTTCCACCGCG	BANP	289.451	161.487	31.3174	24.919
GCCCGGCACCTTCACCACAA	BANP	385.384	117.209	8.24142	57.6251
GCGTCGGCAGAACACCATTG	BANP	6.94683	0	0	0
GCCAAATTGCAAGCCCTGG	BANP	18.5249	0	8.24142	0
GCTCCTGAACTGCAGCAGCG	BAP1	259.679	85.953	65.9314	40.4933
GAATGGCCTTAGTGCAGTG	BAP1	846.19	587.345	519.21	1066.84
GACATCCGCTTCAACCTGA	BAP1	1039.05	763.158	692.28	1199.23
GGCCATTCTGCTTCTCAGGG	BAP1	637.454	937.669	863.701	731.995
GTTTGCTTCCAGCACCAGCG	BAP1	470.73	0	0	0
GTTCAGGAGCACGCTCAGCA	BAP1	549.792	461.02	210.98	289.683
GTGGAAGTCATTAGGAACAA	BAZ1A	488.924	875.157	408.775	445.427
GATATCTTTGCATATGTCA	BAZ1A	960.978	1000.18	1720.81	2169.51
GTCCTGCTAACAGACGAAG	BAZ1A	152.499	178.418	105.49	160.416
GGACTGAAGATAAATGTGGG	BAZ1A	681.782	1446.87	1661.47	1805.07
GTAGTGGCGGAAGATCTCGT	BAZ1A	204.766	100.278	82.4142	147.956
GTCCTGCTAACAGACGAAGA	BAZ1A	148.199	121.116	161.532	190.007
GTGTGCGGGATGGTGAAGAG	BAZ1B	397.292	665.484	395.588	380.014
GTATCTACTAACTTCTCTA	BAZ1B	925.251	2376.73	2033.98	2001.31
GCTAACACACAAGGAAGCCT	BAZ1B	715.854	655.066	781.287	1001.43
GTATGAAGCCCGCTTGGAA	BAZ1B	761.836	1041.85	677.445	1185.21
GTGAAAGAGGATGAAGGA	BAZ1B	582.872	1228.09	499.43	747.569
GCTCACTGTACCTTTCCAAG	BAZ1B	0	0	0	0
GGTACCCAGAGTCCCATG	BAZ2A	279.196	250.045	224.167	389.359
GCTCCAGAGAGTCTTCACTG	BAZ2A	319.554	309.952	347.788	144.842
GGTGTAACGATTCCACAGAA	BAZ2A	400.27	636.833	609.865	482.805
GTGGAATCGTTACACCAAG	BAZ2A	309.63	261.766	632.941	20.2467
GTGTAGAGGCCCTCCCCTG	BAZ2A	139.929	145.86	164.828	204.024
GAATCAAAGTTAAGCCCCA	BAZ2A	420.779	458.416	433.499	485.92
GAAACCAAGGAAGAAAGCAA	BAZ2B	396.3	145.86	337.898	428.295
GCTTCAGTAGTTTCAAAAGG	BAZ2B	305.991	388.091	759.859	699.289
GAAACTACTGAAGCCACAGA	BAZ2B	445.589	1062.69	903.26	1632.19
GGGTGGCTGACCATTGGGA	BAZ2B	317.239	619.903	593.383	376.9
GTGTCGAGTGCCTTCCCAA	BAZ2B	162.093	376.37	492.837	280.339
GTCAACTCTAGCATCCAA	BAZ2B	0.330801	0	0	0
GAGGAGGCTGCTGACAGGG	BCL6	351.311	356.835	674.148	669.698
GATCTAGATTGATCACACTA	BCL6	595.112	755.344	644.479	619.86
GAGGAACTCTTCACGAGG	BCL6	373.475	694.135	479.651	465.673
GTGGCCAACCCCTTCCCCA	BCL6	203.774	253.952	133.511	76.3144
GATCCTGAGATCAACCCTG	BCL6	426.072	686.321	759.859	697.732
GTGTACATGAAGTCCAGG	BCL6	219.652	335.998	89.0074	138.612
GCAATGGACGAGAGGCGGGA	BCOR	303.676	247.44	36.2623	144.842
GGAGGCTTTTGTCTGCGCAA	BCOR	1.32321	0	0	31.1487
GGGCTCAGAGAAAGGTCGGG	BCOR	214.028	160.185	212.629	151.071
GAATCCCTTGAACCACAACG	BCOR	422.764	593.857	538.989	381.572
GTGCAGACTGGAGAATACAG	BCOR	209.728	79.4414	123.621	26.4764
GGGAATCAACAGGATTCCCA	BCOR	133.313	54.6973	110.435	121.48
GGCTTTGGACTCTCGGCA	BCORL1	326.17	1271.06	558.769	294.355
GAAGTTAGTGGTAACCAG	BCORL1	421.772	662.88	759.859	987.415
GGAATGCATCTGGAACAGAG	BCORL1	359.581	308.649	469.761	358.21
GGAAGGAGCTGGAACCGAAG	BCORL1	142.906	91.1622	41.2071	119.923
GGAACAGAGTGGGGCACAG	BCORL1	327.163	636.833	576.9	423.623
GAAACTGGGACTGAAAGCG	BCORL1	337.748	596.461	949.412	506.167
GCTATAAATGAAAGTCAG	BDP1	320.216	74.2321	49.4485	77.8718
GTGCCCACAGTCGATTTCGG	BDP1	26.7949	9.11622	21.4277	0
GTTTCTCTTTTGTTGAAG	BDP1	294.082	399.812	553.824	493.707
GGAGCGGAGCCCCAAGAAA	BDP1	239.5	102.883	95.6005	107.463
GATAAGGGATGAGATTCTGA	BDP1	394.977	246.138	47.8003	43.6082
GTAGAAGTTTTAAGAACAAA	BDP1	309.63	181.022	321.416	216.484
GACACCTCTGACAGAAAAG	BLM	347.672	192.743	54.3934	123.037
GATTTCTTGCAGACTCCGA	BLM	269.272	260.464	583.493	560.677
GCAGGACAGGAAACACAGAG	BLM	394.646	122.418	342.843	406.491
GATTTGACTGAGGAACAGA	BLM	345.687	324.277	262.077	246.075
GGACAGGAAACACAGAGAGG	BLM	355.942	61.2089	13.1863	12.4595
GATGATGATGATTATGATA	BLM	493.225	377.672	512.617	384.687
GTTCTGGTCAAAGAATTCAA	BMI1	322.862	595.159	332.954	174.433
GCATCACAGTCATTGCTGCT	BMI1	5.29282	6.51159	0	93.4462
GACAAAGAGAAATCTAAGG	BMI1	76.0843	162.79	51.0968	126.152
GGAACCAGCAACAGCCCCAG	BMI1	249.093	222.696	324.712	85.659
GATGACGAAGGCGACGAGG	BOP1	379.098	324.277	359.326	152.629
GGATGATGACGAAGGCGACG	BOP1	297.06	266.975	314.822	641.664
GGCTGTCGACTTCTTCAGCG	BOP1	263.98	123.72	26.3726	28.0339
GATTGGGGATGAGTATGCGG	BOP1	358.92	152.371	85.7108	172.875
GAATACCTGCTCAGCGAGG	BOP1	436.327	63.8136	171.422	200.909
GTGGGTTGTACGACTCGGCG	BOP1	208.074	31.2556	46.152	28.0339
GATGACCACGAGAGCGAGG	BPTF	369.836	46.8834	21.4277	219.599
GACGACGCCAGTTACTGCA	BPTF	342.049	75.5344	36.2623	116.808
GATGACTCCGATTATCCGG	BPTF	358.92	160.185	85.7108	744.455
GGAGGACATGGTCTCCGAGG	BPTF	181.61	55.9997	37.9106	130.825
GGATTCTGAGGACGACGAGG	BPTF	333.117	125.022	196.146	372.227
GGAGGGCCGTCAACAAAG	BPTF	308.968	66.4182	74.1728	65.4123
GAGAAGCGTGCAGCTGAG	BRCA1	653.002	22.1394	79.1177	213.369
GAACTCTGAGGACAAAGCAG	BRCA1	857.768	458.416	532.396	529.528
GCTTGTGAATTTTCTGAGA	BRCA1	565.009	459.718	352.733	347.308
GGCATCCAGAAAAGTATCA	BRCA1	586.511	349.021	135.159	104.348
GGAACTGTGAGAACTCTG	BRCA1	646.717	225.301	853.812	232.058
GTAAGAATGATATAACCAAA	BRCA1	549.792	10.4185	23.076	45.1657
GCACAGTGAAAACTAAAA	BRCA2	343.041	76.8367	64.2831	230.501
GCAGGTTCAGAATTATAGGG	BRCA2	348.003	128.929	102.194	34.2636
GAAGCCAGCTGATTATAAGA	BRCA2	404.901	67.7205	37.9106	127.71
GCACAGTAGAACTAAGGGT	BRCA2	277.542	6.51159	26.3726	121.48
GAAAGTCTAGGAGCTGAGG	BRCA2	368.182	31.2556	47.8003	76.3144
GGCATTGACTTTCCAATG	BRCA2	279.196	44.2788	0	7.78718
GCTCTGGAGAAATTTCTACT	BRCC3	291.436	207.068	453.278	446.984
GACGTTCTGATAAGAGGA	BRCC3	838.251	1170.78	779.639	680.6
GAATGTGAACAATTCTGA	BRCC3	819.726	609.485	1300.5	820.769
GAGCGTGGTTGAGACAAACG	BRCC3	715.854	313.859	593.383	485.92
GCCCACAACTCTCATGGGG	BRCC3	427.395	279.998	260.429	713.306
GTAATGGGGCTGTGCATAG	BRCC3	533.913	203.162	616.459	356.653
GAGTGAGTGCAACAGCAACA	BRD1	347.341	125.022	220.87	434.525
GGAGTATGACATGGACGAGG	BRD1	384.391	22.1394	60.9865	7.78718
GCAGCAGTCTCTGATCGACG	BRD1	308.968	319.068	252.188	112.135
GTGCGACTCCTTCTCGAAG	BRD1	234.538	98.9761	54.3934	21.8041
GAGGAACTGGACAACGAGG	BRD1	396.631	388.091	423.609	242.96
GTGTGCCCTGTGGATCCCAG	BRD1	156.8	24.744	75.8211	98.1185
GTGTGTGACACAGAAGAGA	BRD2	613.637	931.157	596.679	990.53
GCCCTCATACAAGAGAGA	BRD2	305.33	804.832	568.658	657.238
GAGGAGCTGCAGTAACAGCA	BRD2	1240.51	2055.06	1539.5	2728.63
GGGCTTTGAGAGCCCCACAA	BRD2	575.925	976.738	1307.09	825.441
GGCTCAAGACTCCCAGGA	BRD2	723.793	787.902	1203.25	987.415
GTCTTGAGCCTAAGGCAGCA	BRD2	383.399	2753.1	1134.02	1097.99
GTGGCCCAGATGCCCCAAG	BRD3	338.741	291.719	562.065	428.295
GCCTCCCAAGAAGGACCTGG	BRD3	811.787	1284.09	1435.66	1225.7
GATGCTATCCAAGAAGCACG	BRD3	742.98	656.368	753.266	775.603
GCAGTACATGCAGAATGTGG	BRD3	1221.98	1588.83	2002.67	1792.61
GTGATGGTTGGTACAGGGG	BRD3	584.857	666.787	324.712	721.093
GGCCCTTCTACAAGCCAG	BRD3	717.508	533.95	614.81	876.837
GACAGGGGTCTGGACGATG	BRD4	441.289	309.952	100.545	82.5441
GGAGGAGGATTCGGCTGAG	BRD4	619.922	76.8367	158.235	18.6892
GAGTGGTGCTCAAGACACTA	BRD4	974.541	39.0695	26.3726	18.6892
GAGTTGTGTTTGGTACCG	BRD4	788.631	320.37	443.389	478.133
GACAAAGAAGGGAGTGAAG	BRD4	116.442	26.0464	34.614	7.78718
GGCACCACTGTCATGACAG	BRD4	1.98481	0	0	0
GGCAAGTCTAATCTCACAG	BRD7	65.1679	29.9533	59.3383	24.919
GGAGAGAAGCAGATTCCAG	BRD7	262.325	213.58	311.526	46.7231
GCAGCTTGACCGCATCGTGA	BRD7	94.6092	44.2788	135.159	40.4933
GAAGCGAGATCGAGACCGGG	BRD7	316.577	328.184	328.009	261.649
GACACCTCACAGAGTGGGG	BRD7	193.519	104.185	67.5797	227.386
GGAGGAAAGCTGACCAGG	BRD7	272.58	67.7205	210.98	70.0846
GAGGAGGCTGAAGTAAAG	BRD8	331.132	147.162	166.477	116.808
GTTGGAGTCAAGTCCCCAAG	BRD8	302.683	210.975	262.077	350.423
GTACAGGTGTCCTCCTGG	BRD8	282.835	543.066	456.575	652.566
GGAGAGCGAACCATCACAG	BRD8	326.17	119.813	118.677	101.233
GAGGTGAAAAGGGAGAAG	BRD8	328.486	184.929	56.0417	137.054
GGATAATCACCTCCTGGGG	BRD8	210.72	63.8136	232.408	116.808
GAGGGAGCACTGTGACACGG	BRD9	732.394	1504.18	1049.96	1809.74
GAAGAAGCGGAAGCGAGAGA	BRD9	751.25	546.973	530.748	1119.8
GAGAGGGAGCACTGTGACA	BRD9	825.68	1484.64	931.281	1518.5
GATCCTGGGAAGAAGGTGG	BRD9	752.904	174.511	105.49	172.875
GGAGAAGCATCTGGACGATG	BRD9	775.068	2023.8	1420.82	1425.05
GAAGAAGAAGAAGTCCGAGA	BRD9	722.801	1061.39	731.838	2153.93
GATGGATCTTGGAACTATTA	BRDT	964.948	1119.99	1374.67	1398.58
GCTCCCTGTACCACGTTCAA	BRDT	6.28523	0	0	0
GTCAACAGGATTATAAAA	BRDT	0.992404	0	0	3.11487
GATGTCTTAGGAAATACAGA	BRDT	842.882	1168.18	1686.2	1247.51
GGCATATTTTCTTTTATAGG	BRDT	472.384	729.298	1239.51	1191.44
GTTAAGGAAAGAATCAAGAA	BRDT	352.303	220.092	449.982	274.109
GTCTGGTATTCAAACATG	BRE	350.319	411.532	286.802	411.163
GAAGACCCTGGAGAAGATG	BRE	791.939	767.065	1096.11	1174.31
GGATTTGAAGGATTCCAGG	BRE	475.692	678.507	260.429	978.07
GAATACCAGACATTACTGG	BRE	816.418	804.832	988.971	1077.75
GACCACGCTAGATATGAAAG	BRE	784.661	837.39	590.086	984.3
GGACCACGCTAGATATGAAA	BRE	680.458	415.439	779.639	677.485
GATAACTTTGCAGCCAGAG	BRIP1	415.487	493.578	613.162	591.826
GTCATCGAATACCATTAAGA	BRIP1	8.93164	0	0	18.6892
GTTACCGACTACCTCAGGA	BRIP1	378.106	238.324	151.642	208.696
GATTACTAGAGAGCTCCGG	BRIP1	248.101	121.116	14.8346	95.0036
GCATGGCAACAATCTCTTAG	BRIP1	437.319	240.929	176.366	98.1185
GGAGGACGGCATATTCAG	BRIP1	353.627	145.86	135.159	155.744
GAGTATGACATGGACGAGG	BRPF1	348.995	41.6742	82.4142	18.6892
GTGCATAGCTCATCACCTCA	BRPF1	280.85	0	0	0
GTCAAAGATGCTGATGCGG	BRPF1	0	0	0	0
GTACATCGAGAAGTCTGCAG	BRPF1	268.942	204.464	179.663	163.531
GGTAATAGGAAGTTGGCCG	BRPF1	176.979	33.8603	280.208	31.1487
GTGACTGTGAGACCTCTGAG	BRPF1	201.458	255.254	169.773	132.382
GCAGACTTCAGGGATCCAGA	BRPF3	361.566	278.696	595.031	285.011
GACATATGCCCAGGCCCAG	BRPF3	224.614	312.556	367.568	423.623
GGTCTACCAGCAGCTCAA	BRPF3	261.333	3.90695	4.94485	0
GGATGCCTGAGTCCACCATA	BRPF3	442.943	454.509	441.74	1135.37
GAGTATGACATGGATGAGG	BRPF3	418.464	557.392	642.831	216.484
GCAATCCACAGGCCGGGA	BRPF3	315.585	580.834	562.065	767.816
GGTCTTGTCCAATAAGCATG	BRWD1	420.118	1131.71	830.736	764.701
GAAGAGATTGGACTGGGA	BRWD1	370.498	621.205	573.603	548.218
GCAAATCTGCCAGCGCAT	BRWD1	299.044	847.809	1018.64	515.511
GAGCACAACAGGAGCTACG	BRWD1	273.242	565.206	494.485	772.488
GTGACTCTTGAAATACTGGG	BRWD1	292.759	334.696	550.527	526.414
GATAGGTACCGGGCGATA	BRWD1	396.3	520.927	606.569	741.34
GAGCACCGAAGAAGCTTCG	BRWD3	199.142	365.951	367.568	88.7739
GTACCCCAGGAACACTCTGA	BRWD3	257.033	668.089	781.287	775.603
GGAAGTAATAGAAGCTGAA	BRWD3	343.041	1199.43	332.954	370.67
GTGTAGCATTTGACCGAAG	BRWD3	135.959	58.6043	164.828	202.467
GCTTTTGCGGCTCTGCATAG	BRWD3	295.075	83.3483	268.67	355.096
GTCCACGAAGTGTAGCAAGA	BRWD3	39.6962	1.30232	46.152	10.9021
GTGAAGTGGATCCTAAAGAG	BTAF1	205.758	79.4414	128.566	133.94
GGGAAATTCTTAAAGCTCAT	BTAF1	222.629	190.138	459.871	51.3954
GATTCAGCAGCATCAAGAG	BTAF1	279.858	88.5576	299.988	59.1826
GGGAGCCAGAAGAAAAGAGA	BTAF1	318.893	42.9765	56.0417	29.5913
GCACAGCAACTTGGAGAAG	BTAF1	248.432	45.5811	46.152	3.11487
GAAGAACTTTTCAATGATG	BTAF1	481.978	856.925	639.535	626.089
GTGCCGGCCAACTCCATG	BUB3	145.883	0	0	0
GGTCTCCAGACACTGAGA	BUB3	386.707	2.60464	3.29657	0
GTTGGGGCTGAACTTCACGG	BUB3	278.866	0	13.1863	6.22975
GGAGACAAGCAGGAACTGGG	BUB3	296.398	35.1626	21.4277	26.4764
GTAGAAGGCGCAGTCCAGGA	BUB3	248.101	0	0	0
GTGCTGGTACTTGAGCCGCA	BUB3	193.85	127.627	0	9.34462
GGAGAGAATGTTGGGCACGA	C11orf30	348.003	1063.99	1626.86	1253.74
GACCTAATAGCTCTTCAGAA	C11orf30	387.699	93.7669	283.505	582.481
GCTCTCCGAACTTCAGCA	C11orf30	341.387	246.138	278.56	914.215
GGAGAGCAGTAAACGATGAA	C11orf30	363.22	1031.44	351.085	725.765
GTTCTAAAGGAAGTTCCAA	C11orf30	290.113	244.836	217.574	370.67
GTCTTTGAGACTGGAACAA	C11orf30	158.785	78.1391	159.884	101.233
GTATCTTCCTGGACCTCAA	C14orf169	332.125	645.95	784.584	680.6
GTGCACCGCGCAACACTTAG	C14orf169	167.055	553.485	159.884	1007.66
GCGCGATGAGCCACTCAAAG	C14orf169	138.275	164.092	89.0074	239.845
GCTGCCTAGCGAGAACTCGG	C14orf169	350.319	925.948	759.859	861.262
GGATTCGATGCTGCGCAACG	C14orf169	292.759	134.139	1559.28	334.849
GATGAGCCACTCAAAGAGG	C14orf169	369.836	963.715	1208.19	1152.5
GAGTTGCTGGGAAGCCCAA	C14orf93	284.489	401.114	562.065	442.312
GGGCTTCCCAGCAACTCAGA	C14orf93	332.786	596.461	323.064	576.251
GGGCTTCCCAGCAACTCAG	C14orf93	376.121	496.183	576.9	560.677
GCCTCTCAAGGAAAGTCCCG	C14orf93	257.033	1224.18	677.445	397.146
GGTGGTGATTGAGGAGCTG	C14orf93	343.041	205.766	318.119	375.342
GCTGTACTGCACCCTCAG	C14orf93	353.296	743.623	820.846	573.137
GCTGAGTCACCCAAGAAA	C17orf49	385.714	304.742	304.933	292.798
GACGATGCAGCTGCATCCCG	C17orf49	157.131	36.4649	79.1177	54.5103
GGTCGGAGAGATCTTCTCGG	C17orf49	286.143	454.509	644.479	473.461
GCTCCCCGAGCTTCGTGA	C17orf49	289.12	220.092	220.87	367.555
GGCGCCGCCTTCACGAAGCT	C17orf49	109.164	37.7672	14.8346	95.0036
GATGCCAACAGTGACGTGG	C17orf49	447.574	800.925	352.733	749.127
GCTGGTCGTAGATTCCCGA	C17orf96	415.156	763.158	519.21	489.035
GTCGTAGATTCCCGAGGGTG	C17orf96	89.3164	101.581	21.4277	54.5103
GCACAGCGGAGAGAATTCCT	C17orf96	196.165	223.999	141.752	194.68
GGATGGCCTGAAGCACCTCT	C17orf96	249.093	217.487	194.498	683.715
GCTGGTCGTAGATTCCCG	C17orf96	333.117	208.371	670.852	250.747
GCGAGGGCACGCAGGCACAG	C17orf96	284.489	309.952	436.795	255.42
GTTCAGCCAGAACATCGGG	C20orf20	294.744	102.883	121.973	166.646
GTCGTACATGGTGCTCAGA	C20orf20	55.5746	31.2556	14.8346	3.11487
GGTCCCAGATGACCTTGGAT	C20orf20	258.025	152.371	209.332	365.998
GTCCCGAATACAAATCATG	C20orf20	93.9476	18.2324	36.2623	0
GAAGAGGCACACCTCCACCT	C20orf20	232.223	136.743	196.146	168.203
GGTCCCATCCAAGGTCATCT	C20orf20	289.782	128.929	82.4142	191.565
GGGCTAAAGAGTCTGTTTT	C6orf130	191.203	360.742	834.032	236.73
GTGGCTGTTCTGAAGAGAGA	C6orf130	286.805	171.906	342.843	308.372
GGATTGTCGCATGGGCGCT	C6orf130	143.237	58.6043	324.712	238.288
GTCCTCTTTAAGAAGAAATT	C6orf130	77.0767	44.2788	52.7451	71.6421
GGCTGTTCTGAAGAGAGAT	C6orf130	305.66	237.022	374.161	316.16
GACAATCCTCACTGATACAG	C6orf130	207.743	311.254	324.712	596.498
GCTGAAGCTACAGCTGGA	CALCOCO1	443.605	864.739	497.782	546.66
GCTCCAGGATGCGTGCCACA	CALCOCO1	356.273	778.786	440.092	957.823
GGATGAACTGGTGACCCTGG	CALCOCO1	333.779	260.464	593.383	344.193
GGGGAGATCACAGAAGAGA	CALCOCO1	353.957	354.23	685.686	247.632
GGGACAGGTGACAGAGCTG	CALCOCO1	348.003	475.346	548.879	456.329
GTTGACTCCACCACGGGA	CALCOCO1	339.071	259.161	895.019	358.21
GTTTGCATCTGTACACAA	CAMK4	1215.36	1868.83	2297.71	1716.29
GTACAGATGCAAACAGAAG	CAMK4	804.84	742.321	837.329	707.076
GCCGTTAAACAAATCCTGG	CAMK4	1074.77	1517.2	1793.33	2362.63
GCTGAGCGATTTCTTCGAGG	CAMK4	993.727	1274.97	2235.07	1294.23
GTGTACAGATGCAAACAGAA	CAMK4	710.561	931.157	707.114	1249.06
GACAGTATGTGGAACCCCA	CAMK4	853.798	1686.5	1569.17	1202.34
GAAAGGGAAACTGAAGAGG	CAMKMT	395.969	201.859	372.512	214.926
GTGGCATGACATGCTTGGCT	CAMKMT	136.29	145.86	207.684	573.137
GTAACAGAAGGCAAAGAAA	CAMKMT	236.523	194.045	267.022	204.024
GTATTGTCAAAGCTGGTA	CAMKMT	413.502	570.415	545.582	1082.42
GAATACAGTATCTCCTTA	CAMKMT	534.244	748.833	1658.17	847.245
GTAACAGAAGGCAAAGAA	CAMKMT	226.599	354.23	487.892	417.393
GCACGGAAAATCTACGCGG	CARM1	467.092	898.599	461.52	1115.12
GGAGCACGGAAAATCTACG	CARM1	614.298	1295.81	914.798	1270.87
GCTGAACACAGACCGCTCCA	CARM1	910.035	1346.6	1737.29	2278.53
GAAGTACCTGAAGCCCAG	CARM1	685.09	2303.8	1196.65	2180.41
GGTGAAGAGTAACAACCTGA	CARM1	733.056	837.39	1699.38	1358.08
GAAGGACTGCTTGCCCACA	CARM1	852.806	3494.12	1994.42	1725.64
GATTGATGGCTTCAGGGA	CBL	1251.09	2508.26	1366.43	1739.66
GGAAGAGAGGTTTATTGTGA	CBL	911.689	763.158	1216.43	1300.46
GGGGACGGTGGACAAGAAGA	CBL	940.799	451.904	725.245	260.092
GCCAGGATGAGTTACAGCA	CBL	703.615	744.926	575.251	373.785
GTTCCAATTCCTGAGCAAAG	CBL	1006.3	1384.36	1272.48	2035.57
GATTACTAAAGCAGATGCTG	CBL	1234.55	1221.57	845.57	426.738
GAGACAGATAAATCAGAGGG	CBX1	352.634	573.02	679.093	610.515
GAAACTCAGCAATGAGGTCG	CBX1	294.413	222.696	262.077	172.875
GAATCCCTTCCACTTTAGG	CBX1	361.235	1138.23	1308.74	1166.52
GAGTGGTAAAGGGCAAAG	CBX1	363.551	925.948	858.756	1266.2
GATTCTGAAGATAAGGGAG	CBX1	400.6	321.672	647.776	649.451
GAGTACCTCCTAAAGTGGAA	CBX1	407.547	446.695	545.582	541.988
GAGTACCTGGTCAAGTGGCG	CBX2	302.352	500.09	768.101	450.099
GAGGTGCAGAACCGGAAGAG	CBX2	294.744	309.952	690.631	331.734
GCTGGAGTACCTGGTCAAG	CBX2	273.573	138.046	215.925	121.48
GAGAGGCAAGAGGCCGAG	CBX2	221.637	147.162	164.828	205.582
GAACCGGAAGAGAGGCAAG	CBX2	348.003	565.206	529.099	386.244
GGAGAACATCCTGGACCCG	CBX2	293.09	242.231	351.085	241.403
GTGGAATATTTCCTGAAG	CBX3	323.855	141.953	32.9657	342.636
GATCGACGTGTAGTGAAT	CBX3	387.699	165.394	199.442	221.156
GGAATATTTCCTGAAGTGGA	CBX3	480.324	1511.99	997.212	2138.36
GAGCCTGAAGAATTTGTCG	CBX3	387.699	332.091	407.126	493.707
GTGTAGTGAATGGGAAAG	CBX3	270.926	197.952	64.2831	415.836
GAATATTTCCTGAAGTGGAA	CBX3	487.932	556.09	1028.53	342.636
GGTGAAGATCAAGTCCGGCG	CBX4	453.198	385.486	552.175	661.91
GAAGATCAAGTCCGGCGAGG	CBX4	777.052	669.391	1323.57	1554.32
GCCCAAATCCAGCTTGGCA	CBX4	847.513	393.3	303.284	144.842
GAGTATCTGGTGAAATGGAG	CBX4	751.912	931.157	857.108	1009.22
GATGGGATATCGGAAGAGA	CBX4	791.939	1351.81	571.955	630.762
GTACGACCTGCAGTACCA	CBX4	591.142	1050.97	1262.59	999.874
GTGGAATATCTACTGAAG	CBX5	326.17	345.114	253.836	397.146
GCTAGACAGGCGCGTGGTTA	CBX5	357.927	342.51	276.912	535.758
GAAGTCAGAAAGTAACAAG	CBX5	387.038	485.764	290.098	423.623
GAATATCTACTGAAGTGGAA	CBX5	451.544	709.763	670.852	487.478
GCGCGTGGTTAAGGGACAAG	CBX5	147.868	229.208	46.152	213.369
GTATAAGAAGATGAAGGA	CBX5	262.987	195.348	369.216	266.322
GAAATGCACATCACTGATG	CBX6	501.495	1170.78	657.666	383.129
GTACCTGGTGAAATGGAAG	CBX6	291.105	321.672	159.884	135.497
GCCGTGCACCGGCTCAAGA	CBX6	266.295	563.904	801.066	383.129
GGTGCGCATCATCAACCGCA	CBX6	375.79	860.832	181.311	599.613
GAACCTGAAGGTGATCGACA	CBX6	471.392	458.416	545.582	264.764
GCATCATCCTGAACCTGA	CBX6	452.536	1492.46	812.604	529.528
GGCTGTACAGCATGGACCTG	CBX7	357.596	326.882	346.14	228.943
GCATCGGGGTATAGGAAGAG	CBX7	325.839	326.882	469.761	560.677
GTCGAGTATCTGGTGAAG	CBX7	71.1223	147.162	77.4694	222.713
GGAGAGAGACCGAGCATCG	CBX7	196.827	87.2553	248.891	130.825
GAGTATCTGGTGAAGTGGAA	CBX7	410.194	277.394	512.617	537.316
GAGAGGTCCGAAACCCAAG	CBX7	285.482	428.462	308.229	404.933
GGGGACAGCTCGAAGAAGCG	CBX8	465.768	405.021	356.03	372.227
GAGCGGGGTACCAGCAGAG	CBX8	554.423	31.2556	28.0208	17.1318
GACAAGCCCAGCTCACCG	CBX8	68.8067	26.0464	130.215	88.7739
GGGAGAGGGAGCGAGAGA	CBX8	579.895	0	1.64828	0
GAATACCTCGTGAAATGGAA	CBX8	942.453	974.134	1852.67	1354.97
GTACAGCACATGGGAACCGG	CBX8	329.478	655.066	1125.78	372.227
GGGTTTGTTTGATCAGCTGA	CCDC101	436.989	484.462	347.788	381.572
GGCCTCTACACAACCGCCA	CCDC101	307.645	394.602	478.003	239.845
GAAAGCTCTGGACAAGATCG	CCDC101	438.643	106.79	270.319	313.045
GCCGGTCTCTACAATGACT	CCDC101	266.626	152.371	92.304	344.193
GGCCTTGGCGGTTGTGTAG	CCDC101	294.413	165.394	72.5245	230.501
GATGACCCTGCTGCAGCAGT	CCDC101	228.584	2.60464	11.538	56.0677
GTTGTATTACAGTTCTGTCA	CCDC79	529.944	1092.64	649.424	735.11
GTTTATTTTCGGGAAATTGG	CCDC79	341.387	425.858	421.961	646.336
GAAGCAGCCTTATATACATT	CCDC79	275.227	561.299	243.946	630.762
GTTGTTTGAAGACTTAACT	CCDC79	226.268	472.741	283.505	359.768
GTGGTTGTGACGAAGACTG	CCDC79	317.9	192.743	410.423	283.453
GTTATTTCAAAACATGAGT	CCDC79	325.839	289.115	525.803	482.805
GGGGCAGTAGGCTGACTTCT	CDA	462.46	811.344	784.584	1194.55
GAACGGACCGCTATCCAGA	CDA	803.186	2004.27	1389.5	817.654
GAAAATGCCTGCTACCCGCT	CDA	316.577	627.717	886.777	738.225
GGCTGACTTCTTGGCCTCCT	CDA	423.426	355.533	1068.09	585.596
GGAGGGGAGAATCTTCAA	CDA	588.826	679.81	680.742	582.481
GCTGGGCATCTGTGCTGAA	CDA	769.113	1976.92	1068.09	1102.66
GATCTATACAACTGGGAGG	CDC34	823.034	1349.2	3799.3	2057.37
GGGATTCCGCGTGACACTGG	CDC34	632.823	1877.94	1320.28	649.451
GAGGGCGATCTATACAACT	CDC34	460.145	700.647	745.025	587.154
GGGCGATCTATACAACTGGG	CDC34	674.173	1338.78	1035.12	661.91
GAGAGTATGGGTAGTCGATG	CDC34	818.403	1084.83	956.005	425.18
GTCAGGAACCGAAAGGCTGG	CDC34	16.8709	72.9298	36.2623	0
GCCCAAAGAGACAATGAAG	CDC5L	337.417	95.0692	79.1177	228.943
GTTGATGCCAACTCAGTGG	CDC5L	377.114	26.0464	14.8346	91.8887
GACAACAGGATCTTGATG	CDC5L	184.587	37.7672	107.139	1.55744
GATTTTCTATGCAGCAATG	CDC5L	411.186	10.4185	115.38	138.612
GAATGGTCCAGAGAAGAAG	CDC5L	333.117	44.2788	41.2071	20.2467
GACAAACAGCATTTGAAA	CDC5L	117.104	80.7437	314.822	166.646
GTCATCAGGAATTTCTTGA	CDC6	4.96202	1.30232	0	0
GACGTTTCCTGGGGCTGAG	CDC6	357.596	0	31.3174	0
GTGTTGGTATTGGACGAGA	CDC6	321.539	0	0	0
GTTCCAGGAGCACCAGAA	CDC6	339.402	14.3255	4.94485	1.55744
GTGAGACTATTCAAGCAAGA	CDC6	312.277	7.81391	24.7243	34.2636
GCTTTGGTGGAGAACAAGG	CDC6	311.615	24.744	67.5797	163.531
GTGAACGTGTCAGGCGAAA	CDCA2	479	606.88	232.408	457.886
GCTACTCCAGCCTGCAGGA	CDCA2	631.5	459.718	705.466	607.4
GAGCAATGAAACGAATCAGA	CDCA2	886.217	1039.25	964.247	974.955
GACTCTGATGAAAATCTGA	CDCA2	821.049	556.09	530.748	812.982
GGCTGTCTGGAATTCTCAG	CDCA2	705.599	1119.99	855.46	666.583
GTAATTCCCAATTGCTCTA	CDCA2	828.988	1874.04	1168.63	1208.57
GAAAAGGACCATGAACATCA	CDCA7L	467.753	700.647	743.376	1166.52
GCGCTAGAAAACAACTGCT	CDCA7L	55.5746	147.162	36.2623	90.3313
GTTTTGACTCACTAGAGTCA	CDCA7L	294.082	449.3	271.967	568.464
GTAGACAGGTGATACAAA	CDCA7L	291.436	500.09	176.366	543.545
GCAGCTCTCCTCTGACGAGA	CDCA7L	307.314	618.601	384.05	342.636
GAGTCATCCTCAGACTCAG	CDCA7L	355.281	315.161	267.022	207.139
GCAGACATCAGAATACCTGA	CDK17	785.653	1887.06	2441.11	1839.33
GATCCTGTGTACTGGTGG	CDK17	867.03	2125.38	1470.27	1794.17
GCATTGCCATGAAGGAGCCA	CDK17	812.779	2040.73	858.756	3357.83
GACCAACCAATGAGTCGA	CDK17	967.594	1595.34	1864.21	1861.14
GAAAGATCCTGTGTACTGG	CDK17	799.878	1551.06	2129.58	2018.44
GACCACACAGTGTTATTGGA	CDK17	1004.64	3270.12	2363.64	3381.19
GACGTTGCCATGCTGGTGGA	CDK2AP1	485.947	588.648	637.886	884.624
GTAGTCACTGAGCAGCTGG	CDK2AP1	383.068	376.37	369.216	401.819
GCCAGCTGCTCAGTGACTA	CDK2AP1	289.12	402.416	492.837	241.403
GGGTGTAGCCTAGGGACGG	CDK2AP1	289.12	302.138	423.609	651.008
GGTGCCCCAAAGCAAATACG	CDK2AP1	326.17	493.578	258.781	397.146
GAAGACGTTGCCATGCTGG	CDK2AP1	439.966	447.997	921.391	605.843
GGACGTGGTGCACAACGAG	CDK3	681.782	968.924	1897.18	646.336
GGTGGATGACCCGATGTGAG	CDK3	710.231	656.368	1247.75	855.033
GAGTTTCTGCCACTCACAT	CDK3	576.256	843.902	1471.92	945.364
GAGCAGCGAGATCTCCCTGA	CDK3	865.376	2200.92	1676.31	1548.09
GGTCCCAAGCACTGCCATCA	CDK3	893.825	1315.34	1061.5	1347.18
GGCCTTGTACACCACCCCAT	CDK3	552.108	1058.78	1157.1	478.133
GAGTAGGCAGATCTCCCGG	CDK5	868.354	1229.39	843.922	897.083
GTATTTTGACAGTTGCAA	CDK5	1090.98	1911.8	1948.27	1041.92
GTGGCTCTGAAACGGGTG	CDK5	528.29	487.067	586.789	476.576
GAGTAGGCAGATCTCCCGGA	CDK5	867.692	1488.55	641.183	1094.88
GAGATCGTGGCTCTGAAA	CDK5	1177.65	1652.64	1213.14	1083.98
GAGGCTGGATGACGATGATG	CDK5	1424.76	1818.04	2225.18	2484.11
GTGCTTATCACTCGTGATG	CDK9	1077.75	72.9298	60.9865	98.1185
GGTATATACTACCCTTGCAG	CDK9	883.571	147.162	295.043	250.747
GATCCTGCATAGGGACATGA	CDK9	1607.69	79.4414	36.2623	14.0169
GTGATGCAGATGCTGCTTAA	CDK9	647.378	24.744	21.4277	6.22975
GGTGCTGATGGAAAACGAGA	CDK9	1092.31	18.2324	47.8003	105.906
GGATCTTGATCTCCCGCA	CDK9	913.012	55.9997	0	93.4462
GTGGAAAGGCTATGACAGCG	CDYL	224.614	226.603	120.325	163.531
GGACACAGTGGCACCCGAAG	CDYL	298.383	291.719	220.87	269.436
GCTCTGAAAGCCGTCCACTG	CDYL	258.687	514.415	187.904	487.478
GCAGGGTCAGGAGGACACAG	CDYL	362.228	0	3.29657	0
GACTTCAACAGACGCCACA	CDYL	428.388	494.881	571.955	736.667
GTTAAGAGCAGGACCGCAG	CDYL	124.712	89.8599	44.5037	88.7739
GGACAAGAGGATCAAGTCA	CDYL2	442.281	593.857	649.424	384.687
GATCCTGGAAAGAGCAAG	CDYL2	356.935	289.115	1069.74	663.468
GTGAAGAGGAAGCTGGAAG	CDYL2	165.731	313.859	248.891	434.525
GGTGACAGGGCCACCAAGA	CDYL2	296.729	197.952	941.171	803.637
GTGAATCACGCTACACTGG	CDYL2	226.268	690.228	646.128	339.521
GAAAGGCTACGGGAGCACCG	CDYL2	339.402	279.998	759.859	571.579
GAGCCCCATGGCCATTCGGA	CECR1	286.143	573.02	749.97	289.683
GTTTGCTCAAAGCAAATCCA	CECR1	390.676	291.719	576.9	627.647
GCTTAACGCCATCCTTGGCG	CECR1	143.568	143.255	237.353	191.565
GCTCCGAATCAAGTTCCCCA	CECR1	375.46	615.996	1147.21	936.019
GATCACCATGGGGTGCCCAG	CECR1	292.428	148.464	377.457	644.779
GTGCCCAGTGGCCATCAGAG	CECR1	202.781	441.486	520.858	316.16
GACATTCCACAGCTACCTAG	CECR2	410.194	365.951	293.395	1006.1
GCTCCTGTGCCAGACAGAAG	CECR2	100.233	41.6742	222.518	724.208
GGCAGGAAGTCCTCACTG	CECR2	191.203	688.926	215.925	904.871
GCAACATGATCGCCCAGA	CECR2	433.35	752.74	1430.71	1239.72
GGAACACGAATGTACAAAG	CECR2	402.254	649.856	313.174	309.93
GGTGCAAGGAAAATCCAA	CECR2	288.79	446.695	357.678	213.369
GCCGACTGTGTTGATGGG	CENPA	215.683	20.8371	6.59314	7.78718
GCGGAGACAAGGTTGGCTAA	CENPA	261.995	63.8136	31.3174	37.3785
GAAAGCCCGAGGCCCCGAGG	CENPA	132.321	29.9533	14.8346	26.4764
GAGCACACACCTCTTGATA	CENPA	525.974	46.8834	130.215	29.5913
GTGTGCTCTTCTGAAGCTTT	CENPA	228.253	80.7437	196.146	144.842
GGATGTGCAACTGGCCCGG	CENPA	229.576	29.9533	34.614	62.2975
GGCCCTGGCCAAGTACTTGA	CENPB	342.71	583.438	1033.47	401.819
GGTCAAGGGCATCATCCTCA	CENPB	75.4227	10.4185	6.59314	59.1826
GGGCATCATCCTCAAGGAGA	CENPB	440.297	407.625	838.977	457.886
GAAGGCCTTGGACACCCGAA	CENPB	360.243	343.812	128.566	165.088
GCTATGCGCCAATGCCGA	CENPB	342.049	729.298	492.837	395.589
GTACCATAGACTGGTCTCGG	CENPB	254.055	145.86	34.614	85.659
GGATTACAATACCAAGAA	CENPC1	375.79	113.302	70.8762	82.5441
GAACAGAAGGTGAGCCAA	CENPC1	390.346	54.6973	60.9865	59.1826
GGGAGGACACGAATGAGG	CENPC1	317.239	14.3255	80.766	199.352
GAATTTATAATTGATGAGT	CENPC1	289.12	148.464	37.9106	216.484
GAAGAGGATAAAACATCGGA	CENPC1	359.25	212.278	337.898	96.5611
GATGAAGAGGATAAAACAT	CENPC1	306.322	242.231	588.438	570.022
GATTTTGGAAAGCAGAGAGA	CENPE	839.574	157.58	173.07	91.8887
GGTGAACCTTCTAATTGTGA	CENPE	888.202	773.577	619.755	482.805
GTTGTATATACATCAGAAA	CENPE	730.079	102.883	143.401	283.453
GCTTTGAAATGGATTACAAA	CENPE	687.736	358.137	166.477	281.896
GTCTTTGCATTTCCTCCCA	CENPE	412.84	282.603	212.629	365.998
GTGATCAAGAAACTTAGTGA	CENPE	512.742	204.464	187.904	210.254
GAGGGTACAAACCTGAAAA	CENPF	379.76	286.51	357.678	193.122
GAAGAAGGAAAAGCAGCAA	CENPF	417.141	1001.48	733.487	770.931
GAAACAAGATTAATGAGT	CENPF	354.288	403.718	501.079	414.278
GTTTCAGCTTGACAGTCTCG	CENPF	329.809	343.812	346.14	356.653
GAAAGTTTTGAACAAATGTA	CENPF	457.829	420.649	247.243	549.775
GAGTTGGAACTACGCCTGCA	CENPF	455.183	909.018	369.216	238.288
GAAAATTAGCAGACAGTCT	CENPH	304.668	2.60464	69.228	109.021
GGGAACAACCTGAGGAGCA	CENPH	433.681	105.488	41.2071	116.808
GAGTAAAGTCAATTGGGCAG	CENPH	462.791	14.3255	97.2488	14.0169
GTCCTCGCTGCACGCCGCCT	CENPH	48.297	324.277	19.7794	107.463
GCAAGACGCCGACGAGCCCG	CENPH	230.899	178.418	225.815	132.382
GAGCCCGCGGACTCCGGA	CENPH	186.572	14.3255	41.2071	31.1487
GAAGAACATCTCAAAACA	CENPI	456.837	356.835	262.077	401.819
GCTTGATCTTCAGGCCAAAA	CENPI	279.858	118.511	19.7794	129.267
GAGCAAATTAACTTGCTCTA	CENPI	434.673	186.231	321.416	147.956
GCAGTTTTCTCACACGAAA	CENPI	394.977	1006.69	525.803	559.12
GCCGTGAAGCAAAGAAACCG	CENPI	247.439	41.6742	37.9106	20.2467
GGACCTAACATCAACTTCAG	CENPI	375.79	343.812	311.526	138.612
GAAGGATTGGTCATCCACT	CENPJ	589.819	1186.41	888.426	855.033
GAAGCAGGAACAATTGAAG	CENPJ	778.045	316.463	473.058	211.811
GTGGCTAATATTGAAGAA	CENPJ	435.004	243.533	74.1728	436.082
GTGCACTGCCCAGACACCA	CENPJ	401.593	235.719	174.718	160.416
GCGAGTGAATTCAAAGAAG	CENPJ	599.412	349.021	449.982	434.525
GCATGTGGCTCTCTCTCCAG	CENPJ	570.632	408.928	74.1728	344.193
GTTAAAGGAAGACTTAGAA	CENPK	312.938	229.208	425.257	79.4293
GAAGAAATGTGGAAAGATA	CENPK	504.803	238.324	255.484	115.25
GAAATGGTACTGTCCACTA	CENPK	479.993	52.0927	97.2488	17.1318
GCTGAGACAAGATCTTGAAA	CENPK	337.748	130.232	79.1177	124.595
GAGAACGTCTTCAGTCAA	CENPK	398.285	533.95	146.697	532.643
GCCATTGACTGAGTTCAG	CENPK	299.044	7.81391	18.1311	17.1318
GGGGAATTTTCCTTCGAGG	CENPL	315.585	225.301	323.064	54.5103
GGAAGATGTTGACCCTCAAA	CENPL	307.645	138.046	293.395	225.828
GGAATGAAAGGAACACAAA	CENPL	351.642	9.11622	59.3383	109.021
GGAATGAAAGGAACACAA	CENPL	372.482	1.30232	3.29657	9.34462
GCCATCTGAGAATAGAGA	CENPL	392.33	14.3255	32.9657	109.021
GATTCTAATCGTTTCTGCAG	CENPL	375.46	497.485	435.147	266.322
GGCTGTGATGTCGGTGTTG	CENPM	477.346	154.976	148.346	18.6892
GGCCGGGCAGCTTGTCCAG	CENPM	307.645	50.7904	187.904	18.6892
GGCGGACTCGATGCTCAAAG	CENPM	612.313	35.1626	16.4828	281.896
GTACTTACCACCTGTGGCG	CENPM	503.811	72.9298	164.828	177.548
GCCTGCACCTACCAAGATGG	CENPM	775.398	39.0695	18.1311	186.892
GCGCAGCTGGTGGGCACGG	CENPM	211.713	0	3.29657	74.7569
GTCAGCTTCAGAGAAACTG	CENPN	8.93164	0	14.8346	0
GTCTGGATTCGAATTGCCTG	CENPN	330.14	113.302	173.07	425.18
GCATGGAGGAGGACGTGA	CENPN	698.653	162.79	75.8211	104.348
GTAAATTTCCGACAGAGAA	CENPN	684.428	553.485	547.231	551.332
GGGAGTAGTACACCACGT	CENPN	352.965	22.1394	0	1.55744
GTTGTCAGTTCATTCATG	CENPN	901.103	320.37	395.588	351.981
GAACCAAGATTCATAAACTA	CENPO	492.894	574.322	957.653	241.403
GTAGAACCCAACCAAACAG	CENPO	282.504	578.229	669.204	392.474
GTGGTAAACTGACCAGCCG	CENPO	168.378	247.44	197.794	152.629
GATGCAGACACAAACTCCT	CENPO	299.375	821.762	524.155	1032.58
GGCTGGTCAGTTTACCACTG	CENPO	323.855	450.602	626.348	412.721
GAGCTGAGGGCTGTGGTG	CENPO	324.185	169.301	128.566	175.99
GATCCCCATGGAGCAGGAGG	CENPP	404.901	89.8599	182.96	116.808
GATGCCGTGTACCTCTCGGA	CENPP	270.265	114.604	369.216	412.721
GGAGGAGGGCCCCTCCGAG	CENPP	71.7839	57.302	23.076	130.825
GCTGGCGCTGCGGATCCCCA	CENPP	339.733	606.88	243.946	666.583
GCGCACGTTTAAACATCTCA	CENPP	149.522	793.111	220.87	244.518
GCTGAGATCGCGGCCCTG	CENPP	279.196	709.763	692.28	551.332
GTTGTGTTGTCAGAGAATA	CENPQ	432.357	438.881	567.01	1213.24
GACCATTTGCAAACTATGA	CENPQ	518.697	608.182	865.35	655.681
GAAAGATCTGTCTTCTGA	CENPQ	414.163	794.414	627.997	925.117
GCTGTCTTTCCGTGTTTT	CENPQ	262.325	599.066	445.037	683.715
GCACACTAACCTAAAACA	CENPQ	304.999	569.113	848.867	529.528
GTGAGGTGGAAGAAGAAG	CENPQ	174.663	74.2321	23.076	57.6251
GCAGGGAGTGATACACGTTG	CENPT	470.069	175.813	168.125	337.964
GGCACCCACGTCTACAGCT	CENPT	145.553	26.0464	37.9106	21.8041
GGAGAGCCCTGCTTGAAA	CENPT	291.767	26.0464	191.201	57.6251
GTCAGTGTTTCAGCAGGGAG	CENPT	9.92404	0	0	0
GGTCGCAAGACACAGAGCAG	CENPT	333.448	97.6738	191.201	193.122
GACTGTCAGTGTTTCAGCA	CENPT	239.169	259.161	143.401	166.646
GCGGCAGAAGCTTACCTCCG	CENPV	210.059	330.789	225.815	515.511
GGTCCAGGTTGGACGCCG	CENPV	151.838	186.231	51.0968	63.8549
GAGCTTGGCGGCACCCTCGG	CENPV	263.98	0	4.94485	0
GGCAGAAGCTTACCTCCGA	CENPV	208.736	498.788	388.995	261.649
GCGGCGATCGAGGAGCTCTG	CENPV	0	0	0	0
GGTGTCTAGCAGGAGCTTGG	CENPV	412.84	799.623	880.184	504.609
GACTCGCTTTAGAAAGCCA	CENPW	276.55	114.604	112.083	82.5441
GTAATTCTAAAGAAGAGCAG	CENPW	301.691	250.045	100.545	112.135
GTCGACCATAGTCTCCCAG	CENPW	19.5173	0	28.0208	0
GCATGTACTGGCCGCAGCAA	CENPW	391.007	50.7904	140.104	249.19
GAGGAAGCAGATAAAGCGGA	CENPW	358.258	110.697	70.8762	333.291
GGAAGGGACTTGATTTGCGG	CHAF1A	296.729	132.836	189.553	77.8718
GACATTCCTTGCAAAACAG	CHAF1A	435.004	70.3251	182.96	242.96
GAAGCCTCTCCCTCCAGGG	CHAF1A	308.638	70.3251	16.4828	99.6759
GGCCAGCGAGAAGACACTG	CHAF1A	312.938	158.883	60.9865	9.34462
GGCTGTGGAGGTGCAGGG	CHAF1A	257.694	2.60464	0	1.55744
GGGCATCCTGTTCAAAGGGA	CHAF1A	408.209	72.9298	280.208	118.365
GGGGAAATTTTAGCATCGGG	CHAF1B	319.885	3.90695	37.9106	59.1826
GGACGGTTGTGAAGACTCTG	CHAF1B	380.091	74.2321	0	12.4595
GCTGAACAAGGAGAACTGGA	CHAF1B	389.022	7.81391	3.29657	0
GGTAGAAAAGGGACCAGA	CHAF1B	306.322	156.278	47.8003	85.659
GATGGCTGTGTTATCCACAG	CHAF1B	424.087	0	0	20.2467
GACTGAGTTTCACTCCCGA	CHAF1B	366.528	0	19.7794	43.6082
GAGGATGTTCCTCAACCTG	CHD1	904.08	401.114	571.955	423.623
GAATCTGAACCAGACTGAGA	CHD1	896.803	488.369	443.389	503.052
GTTAATGTTAGCTATAAGG	CHD1	703.284	394.602	692.28	417.393
GAGGATTGCAGATCTCTGAA	CHD1	1004.64	501.392	608.217	520.184
GTTCCTCAACCTGAGGAAG	CHD1	290.774	75.5344	230.76	208.696
GTCCCATATCCACAACACTT	CHD1	227.261	59.9066	46.152	88.7739
GGAGCAGGACTTACGGCAG	CHD1L	288.79	514.415	451.63	214.926
GGGTGCAGGAGCAGGACTTA	CHD1L	296.067	247.44	596.679	622.975
GCTGAGGCGAGTGAAAGCTG	CHD1L	317.239	334.696	380.754	339.521
GATGCATTTGAAAATGAGA	CHD1L	491.24	1058.78	497.782	461.001
GATCACCCATATTTGTTTGA	CHD1L	469.076	1039.25	646.128	990.53
GAGCAGGACTTACGGCAGTG	CHD1L	439.635	1179.9	842.274	1434.4
GATGACGAAGCTCCCAAA	CHD2	291.767	699.345	187.904	157.301
GCGATTTAATATTAAGGAAG	CHD2	305.991	248.743	146.697	160.416
GCCAGCCTCTAAGAAGGAA	CHD2	214.028	152.371	49.4485	200.909
GTACCTCATCAAGTGGAA	CHD2	336.756	251.347	417.016	403.376
GCTTCTCTTTGGCTTCTGGG	CHD2	330.14	347.719	487.892	323.947
GCAGCCGAAGACTCAGCG	CHD2	153.823	186.231	107.139	204.024
GGAGAAGAAGACAAAGCGG	CHD3	307.314	274.789	163.18	401.819
GCCAAAACCAAAGAGGGCAA	CHD3	16.5401	18.2324	28.0208	0
GAAGAGCCAAAACCAAAG	CHD3	289.12	347.719	334.602	165.088
GAAGAGCCAAAACCAAAGA	CHD3	359.912	342.51	459.871	475.018
GGTGTGAAGAAGAGAAAACG	CHD3	208.736	151.069	145.049	207.139
GAGGACCCAAGAAGCAGA	CHD3	392.661	354.23	331.305	658.796
GTGGAGGTGCCTATCCGCA	CHD4	189.549	54.6973	0	34.2636
GAACCCTCACCAACTACA	CHD4	466.761	108.092	243.946	165.088
GGAGGGGCCAGAGTTTGTGG	CHD4	315.254	57.302	90.6557	48.2805
GAGCATGGTGACAGCCACTG	CHD4	396.3	264.37	16.4828	65.4123
GAAGAAGAGCAAATCCAAG	CHD4	386.707	13.0232	59.3383	141.727
GTGGAGGAGGAGGAAGAGG	CHD4	111.811	0	0	0
GACCGTCCTGGGTGCCAAG	CHD5	341.056	566.508	571.955	806.752
GTGGACTACCTGTTCTCGG	CHD5	228.253	286.51	239.001	742.897
GAGCATTCGGAGCGCACGG	CHD5	403.578	600.368	899.964	302.143
GAGCTATCAGAGAATGAAG	CHD5	425.08	606.88	548.879	626.089
GGGCAAGAAGAGCAAGAGG	CHD5	319.223	37.7672	44.5037	46.7231
GAAGAAACTCAAGGACAAGA	CHD5	481.316	115.906	187.904	196.237
GGAGCAAGGACCAACCCCAG	CHD6	372.152	237.022	448.333	351.981
GGCATCTAAGACTGTCCAGG	CHD6	543.176	514.415	623.052	719.536
GATGGGGCAAAGAAGGCA	CHD6	731.733	948.087	1284.01	923.56
GAGGACCTGGACTTCAAAG	CHD6	749.927	974.134	845.57	1126.03
GCCAGGACGAAGTCCAGGA	CHD6	217.998	59.9066	153.29	242.96
GGAGCCAGGAGACCAAGA	CHD6	601.066	489.671	192.849	462.559
GAATGATGAGCAACACCCCT	CHD7	335.763	205.766	166.477	239.845
GCATGGTCAGCCACAGCAG	CHD7	338.079	171.906	232.408	190.007
GGTACCTGAACAGCCCTG	CHD7	408.54	195.348	149.994	101.233
GTTTTCCCAAGGCCAAGA	CHD7	298.714	304.742	496.134	376.9
GCCTCTCATTCTGCATGCCA	CHD7	409.201	42.9765	37.9106	9.34462
GGGTAACCACATTCTCCG	CHD7	336.094	355.533	360.974	730.438
GGACATCGGCATGTTGTGCT	CHD8	572.948	321.672	365.919	151.071
GCACAACATGCCGATGTCCT	CHD8	617.275	330.789	947.764	470.346
GCTGTTAGGGCAGAGCCCGG	CHD8	281.843	40.3718	52.7451	42.0508
GACATCGGCATGTTGTGCTA	CHD8	1028.13	868.646	497.782	828.556
GTTCACCAAACTTCGCCG	CHD8	686.413	863.437	969.191	666.583
GGAGGTCCCCAAGGACAT	CHD8	541.522	58.6043	486.244	479.69
GTTTCCAGATGTATCAGA	CHD9	1092.31	2805.19	1323.57	1815.97
GTGTAGCAGTCATCAAGA	CHD9	637.454	882.971	1170.28	1228.82
GATTCCTCTATGAGGTGAAA	CHD9	1168.06	1523.71	1577.41	1868.92
GAGATAACACATGTTCAGCT	CHD9	866.038	1263.25	1216.43	1024.79
GATCCATTTTGATTTGAAA	CHD9	1364.22	1773.76	1971.35	1890.73
GGATCTCCTTTTCACCAACA	CHD9	1137.63	2406.68	3913.03	3107.09
GTAGACGCAGTGGCCTCCA	CHMP1A	515.719	841.297	380.754	314.602
GGAGCAGGCCAAAGTGAAGA	CHMP1A	711.885	437.579	695.576	492.15
GGACAAGGCCCTGAGCACCA	CHMP1A	782.014	408.928	367.568	397.146
GACAGCTGTGACTATGAAG	CHMP1A	561.039	346.416	403.83	138.612
GGTGTGAACTGGCTTCGGA	CHMP1A	514.065	532.648	413.719	303.7
GCCATCCGCAAGAAGAACGA	CHMP1A	521.343	343.812	324.712	537.316
GGCTGGTGTGGTTAAGTCGA	CHMP1B	791.608	557.392	471.409	557.562
GAGTGCGCGAGTCGATGCAG	CHMP1B	641.424	303.44	484.596	350.423
GGGCAAGGTGACCAAGTCGA	CHMP1B	734.048	790.507	173.07	696.174
GGCCATTCAGAAGGGCAACA	CHMP1B	720.816	565.206	585.141	580.924
GTCGATGCAGTGGCTGCCA	CHMP1B	65.1679	80.7437	34.614	42.0508
GGGCAACATGGAAGTTGCG	CHMP1B	524.32	390.695	380.754	454.771
GAGATCATGGATATGAAGG	CHMP2A	812.117	16.9301	51.0968	63.8549
GGGTGATGAGGAAGATGAAG	CHMP2A	692.037	11.7209	75.8211	20.2467
GATGGCACAAGCCATGAA	CHMP2A	685.09	10.4185	36.2623	3.11487
GATGATGCCATGGGTGATG	CHMP2A	996.374	269.58	176.366	825.441
GATCATGATGGAGTTTGAG	CHMP2A	1022.18	31.2556	13.1863	6.22975
GCCATGAAGGGTGTCACCA	CHMP2A	652.01	106.79	80.766	196.237
GTAGATGCACAAGTTGTT	CHMP2B	478.67	304.742	543.934	610.515
GCTTCCTTATTACCAATCT	CHMP2B	442.281	879.064	420.313	568.464
GATGAATTCCCAAATGAAGA	CHMP2B	1044.01	517.02	710.411	836.343
GAACAGAATCGAGAGTTACG	CHMP2B	800.209	1057.48	1565.87	870.607
GAGAGTTACGAGGTACACAG	CHMP2B	864.053	1474.22	728.542	660.353
GCAGGCAGTTAACAAGAAGA	CHMP2B	880.262	530.043	611.514	775.603
GGGTAGGCAGCCCCTAGCTG	CHMP3	757.204	632.926	199.442	270.994
GCCAGAACCTCCAGGAGCGA	CHMP3	709.569	437.579	318.119	57.6251
GAGGCAGCCATCGCTCCTGG	CHMP3	1086.02	552.183	504.375	264.764
GAGGACACTTTTGAAAGCA	CHMP3	1336.44	963.715	730.19	554.447
GCAGCTGGCACAAACTGA	CHMP4A	918.305	1682.59	1026.88	1119.8
GGGTGATGTCTCATCACACA	CHMP4A	623.23	570.415	453.278	819.212
GGAAGTCTGGAGGACGCTG	CHMP4A	691.375	867.344	731.838	1080.86
GAAGCAATACAGAAACTGA	CHMP4A	1022.51	1423.43	1041.72	1121.35
GAAGTCTGGAGGACGCTGAG	CHMP4A	757.866	1173.39	1059.85	1476.45
GCCCTACAGGCTTTGCGG	CHMP4A	416.479	742.321	651.073	151.071
GAACATGGGCTATGCCGCCA	CHMP4B	915.327	36.4649	80.766	35.821
GAAAATCGAGCAGGAGCTGA	CHMP4B	860.745	13.0232	64.2831	35.821
GCAGCTGGCGCAGATCGA	CHMP4B	855.783	0	0	0
GAATGCCAACACCAACACCG	CHMP4B	904.08	18.2324	11.538	6.22975
GTTGGTGTTGGCATTCTCCA	CHMP4B	853.468	14.3255	1.64828	6.22975
GGCACTGAAGCGTAAGAAG	CHMP4B	639.77	26.0464	0	65.4123
GGCTTCTCTCTGGAACTCAA	CHMP4C	705.93	635.531	1206.54	1573.01
GGGAGACTGAGGAGATGCT	CHMP4C	481.978	307.347	387.347	370.67
GGCACTAAAGAGAAAGAAG	CHMP4C	555.085	549.578	580.196	394.031
GTTGGTGTGTGAGTTCTCCA	CHMP4C	687.736	920.739	481.299	654.123
GGTCCGACTTCGGGAGACTG	CHMP4C	752.242	1190.32	1134.02	1434.4
GAACTCACACACCAACACTG	CHMP4C	1166.07	1527.62	1353.24	2250.5
GCCCAACAGTCATTCAACA	CHMP5	676.82	204.464	65.9314	73.1995
GATCAAGAAGATGAGAGA	CHMP5	432.027	79.4414	28.0208	3.11487
GCAGTCAGTCAGGCTGGG	CHMP5	638.777	89.8599	36.2623	0
GCGAGTTTTAAAGCAAAAG	CHMP5	481.647	164.092	42.8554	80.9867
GCTATGAAACTGGGAGTAA	CHMP5	842.22	76.8367	56.0417	112.135
GGTGTCCTTCAAAGACTGGA	CHMP5	866.038	127.627	56.0417	31.1487
GGTGATGTCCATTGAAGAGG	CHMP6	807.486	311.254	151.642	242.96
GATCAGCAGCCTGGAGGCCA	CHMP6	625.545	131.534	143.401	62.2975
GAACCAGATCAGCAGCCTGG	CHMP6	925.582	1.30232	32.9657	63.8549
GAAATGAAAGTGATGGAG	CHMP6	774.406	52.0927	52.7451	118.365
GTCCATTGAAGAGGTGGAG	CHMP6	134.305	134.139	136.808	63.8549
GATCCTCTCCACCTCTTCAA	CHMP6	797.893	308.649	451.63	339.521
GGGCAGGAGTTAGCACAG	CHMP7	326.501	102.883	217.574	161.973
GCAGCTGCAGAAGGAGAAGA	CHMP7	380.091	264.37	392.292	152.629
GAGGAGGTCCTTGTCGCTG	CHMP7	367.52	618.601	862.053	524.856
GCTTTCAAGAGGAGTCGCG	CHMP7	138.275	175.813	438.444	126.152
GGAGGCCTTTCAGCGCAA	CHMP7	330.801	606.88	285.153	353.538
GATTGTGAAGTTTGCCCGA	CHMP7	318.562	791.809	388.995	889.296
GACCCGGATGCGGGATAG	CHRAC1	307.314	277.394	632.941	551.332
GGTTGATGCTGGACACCTCG	CHRAC1	409.863	1314.04	741.728	535.758
GCCACCTATTCCTACAGACA	CHRAC1	435.335	910.32	771.397	560.677
GCATCAACCAGGAGGCGT	CHRAC1	136.952	110.697	103.842	249.19
GGTTGATGCTGGACACCT	CHRAC1	296.398	237.022	352.733	196.237
GGTGTCCAGCATCAACCAGG	CHRAC1	344.364	347.719	341.195	294.355
GGGTCTATTCTCCATCTGCT	CHTOP	269.934	79.4414	324.712	277.224
GGTGGTGTTCGAGGTCGTGG	CHTOP	319.554	414.137	169.773	769.374
GCCCGAATATTCACTGGCGT	CHTOP	168.709	83.3483	18.1311	51.3954
GAAGACTGGCCCAGCAGA	CHTOP	432.688	13.0232	13.1863	28.0339
GGTCAAAACCTGCTCCGAGG	CHTOP	95.9324	39.0695	176.366	93.4462
GCCGACGCCAGTGAATATT	CHTOP	175.986	119.813	9.88971	57.6251
GGGACCCTCAGCAGAGAGG	CHUK	429.711	48.1858	46.152	23.3615
GGCCTTTACAACATTGGCA	CHUK	1224.63	2635.89	2686.7	2449.85
GTATTCCATTGCTAGAAG	CHUK	1023.83	1192.92	1316.98	873.722
GCATGAGAAGATTAAGAAGA	CHUK	946.423	933.762	1000.51	1502.93
GATGTGCCTCTTCTAGCAA	CHUK	1316.26	2359.8	2060.36	1809.74
GCAATACATTCAAATACCA	CHUK	1384.73	2367.61	2371.88	1834.66
GCGAGGAACAATAGACCCAA	CLOCK	292.428	182.324	535.693	621.417
GTATCCTCTTCAGCACACAA	CLOCK	442.612	367.254	982.378	1099.55
GCTACACCTCAGTTCATCA	CLOCK	468.084	873.855	873.591	627.647
GATGTTCCCAGAACTTCAAA	CLOCK	392.661	449.3	515.913	423.623
GAACTATACAACGCACACAT	CLOCK	452.205	389.393	570.307	878.394
GGCTATGATTACTATCATG	CLOCK	391.669	685.019	1216.43	957.823
GATTAGTTTTAGTTGCAGCA	COMMD3-BMI1	911.689	1332.27	1757.07	1071.52
GATGTGTGTGCTTTGTGG	COMMD3-BMI1	951.054	692.833	1321.92	1183.65
GATGTGTGTGCTTTGTGGA	COMMD3-BMI1	1098.26	1637.01	2253.21	1373.66
GTTATTGGAATCGACCCTG	COQ3	399.939	184.929	143.401	141.727
GCGTCCCTTAATTTCCTCGG	COQ3	206.089	421.951	548.879	132.382
GATTCTTGACGTTGGCTG	COQ3	370.167	1626.59	1073.03	1208.57
GGTCATTCATGGAATGAAG	COQ3	348.334	222.696	135.159	160.416
GAATCTTCATCCCCAACAA	COQ3	377.775	419.346	360.974	432.967
GCCAGGAAAACCTTTGTTG	COQ3	264.972	334.696	603.272	461.001
GCAAATCCTTCCAAACACGA	COQ5	434.673	351.626	201.091	498.38
GCTGCTTGATGTTGCTGG	COQ5	386.707	304.742	258.781	152.629
GGCTCTTGTCCCAAGAGAAG	COQ5	201.458	100.278	125.27	157.301
GCCAAGAGCTACGAAGCCCG	COQ5	6.61603	0	0	0
GCTGGGACTGAACATAATTA	COQ5	357.265	196.65	196.146	400.261
GCATCAGAGAAAACAGAAG	COQ5	308.968	282.603	326.36	317.717
GCAGAGCAAGAGGCCCAGGA	CRAMP1L	306.653	96.3715	67.5797	80.9867
GAAGCTGTGCGATCCAGA	CRAMP1L	415.156	388.091	296.691	724.208
GGAGTCCCTGGAAGGAGAAG	CRAMP1L	323.524	15.6278	18.1311	21.8041
GAAGACCCTAAGTTCCGGG	CRAMP1L	334.109	164.092	115.38	199.352
GGGTCTTCTGGTGGCGAGA	CRAMP1L	340.395	221.394	97.2488	194.68
GTGGGAGTCGTGGAGCACAG	CRAMP1L	208.074	9.11622	1.64828	24.919
GGCTCTTGCCCATGGCACTG	CREBBP	723.132	235.719	215.925	256.977
GCCCTTTAGTCAAGCTGGA	CREBBP	735.041	208.371	219.222	157.301
GTCGGAGCTTCTACGAGG	CREBBP	106.518	3.90695	57.69	23.3615
GAACACCGCACAGGCAGG	CREBBP	890.517	95.0692	308.229	214.926
GAGCTTCTACGAGGAGGCAG	CREBBP	865.376	440.183	219.222	498.38
GGCCAGAGTTACTATTGAGG	CREBBP	602.72	62.5112	253.836	559.12
GATTTCTCTGGGATCAGG	CSF2RA	569.971	988.459	956.005	1647.77
GGGATCAGGAGGAATGCT	CSF2RA	430.042	629.019	960.95	403.376
GGATTTAATGAACTGTACCT	CSF2RA	551.115	609.485	484.596	632.319
GAACTGTACCTGGGCGAG	CSF2RA	621.576	981.947	899.964	598.056
GTGAAATTTGTCTGCATGA	CSF2RA	697.329	1243.71	1557.63	792.735
GAATTGGATGCCAATTTCT	CSF2RA	611.321	733.205	825.791	682.157
GAACTGACCTGACATCATAT	CSNK2A1	1122.08	1638.32	1898.82	1840.89
GACATTGTAAAAGACCCTG	CSNK2A1	1004.97	1742.5	936.226	1492.02
GATTGATCATGAGCACAGAA	CSNK2A1	1646.73	1215.06	964.247	1164.96
GTTGTTGTTAAAATTCTCA	CSNK2A1	1184.93	1794.59	2332.32	2160.16
GCTTACTGCAAGAGAGGCAA	CSNK2A1	707.253	677.205	664.259	403.376
GATCATAATTGTCATGTCCA	CSNK2A1	1821.72	2631.98	2894.39	3228.57
GCTACATCCTTACCAACCG	CSNK2B	574.271	36.4649	31.3174	31.1487
GGGCGATGCCACGGTTGGTA	CSNK2B	694.352	28.651	16.4828	12.4595
GGTTCTCACAGTACACACG	CSNK2B	655.648	10.4185	0	1.55744
GGCAGCCGAGATGCTTTA	CSNK2B	484.624	31.2556	16.4828	17.1318
GATCAATCCATAAAGCATCT	CSNK2B	646.055	48.1858	92.304	183.777
GGTAAGGATGTAGCGGGCG	CSNK2B	517.373	283.905	356.03	188.45
GCTTGGCTGACAGGACCA	CSTL1	459.152	595.159	418.664	602.728
GCAAAGCAAGAAGCTGAGAA	CSTL1	379.429	690.228	512.617	651.008
GTCGTTGCTGGCATTGTTGT	CSTL1	39.6962	19.5348	0	24.919
GGCAGCTGACGACGGGAG	CSTL1	197.819	347.719	301.636	289.683
GCTGGAAGCCCTCCCACCTT	CSTL1	188.888	907.715	575.251	305.258
GGCTGGACCAAATGCAAG	CSTL1	332.786	345.114	420.313	566.907
GACATGGCCTTTGTGACCAG	CTCF	298.714	26.0464	1.64828	0
GACCAGTGGAGAATTGGTT	CTCF	323.193	0	4.94485	0
GGCGGAAGGTCTTATCGCAG	CTCF	205.428	31.2556	0	146.399
GTGGGAAAACATTTACACGT	CTCF	154.815	89.8599	179.663	104.348
GGACGACAATGAGGATGAGG	CTCF	349.988	48.1858	105.49	79.4293
GATCCAAATTTGAACGCCG	CTCF	352.303	362.044	227.463	186.892
GAGGCACAGTGGACCAAG	CTSL1	563.686	546.973	1264.23	867.492
GTTGTGCATCGCCTTCCACT	CTSL1	272.911	449.3	387.347	599.613
GGCACAGTGGACCAAGTGGA	CTSL1	746.95	354.23	230.76	521.741
GGGAAACATGGCTTCACAA	CTSL2	786.646	985.854	1122.48	1797.28
GGGAAGATCAAGAAACAG	CTSL2	612.644	1182.5	766.452	812.982
GTCAAATTTTGGAACAGCGG	CTSL2	0	0	0	0
GAAACCAGAAATTCAGGAAG	CTSL2	910.365	1112.18	1193.36	1197.67
GGTCAAATTTTGGAACAG	CTSL2	442.943	578.229	834.032	711.748
GAAACCAGAAATTCAGGA	CTSL2	954.031	1209.85	1102.7	1558.99
GATCATGACGGACCTTGAAA	CUX1	966.602	1306.22	979.081	1303.57
GAGGTGGCTCAGAGAGAGG	CUX1	668.55	29.9533	8.24142	32.7062
GCTGGCCTCACAGATCCAGA	CUX1	657.964	760.553	459.871	549.775
GATCTGTGAGGCCAGCTGGA	CUX1	904.08	1392.18	1371.37	1161.85
GAGATTGAAATGATCATGA	CUX1	1042.69	1906.59	1425.77	1096.44
GAAGTTGAGTTGGCCGCCA	CUX1	720.485	979.343	799.418	482.805
GATACAGGTCAGGATCCAG	CXXC1	664.249	424.556	400.533	548.218
GTATCAGGACTTCTGTGCAG	CXXC1	543.176	306.045	677.445	562.235
GACAGTACCACTCCCGGA	CXXC1	431.034	216.185	395.588	370.67
GATCACTGAGAAGATGGCCA	CXXC1	806.825	761.856	733.487	1102.66
GAAGTCACGGGAGCGGGA	CXXC1	852.144	425.858	834.032	1172.75
GAGGCATGTCGGCGCACTG	CXXC1	662.264	372.463	397.237	862.82
GAAACGACTCCCAGAGGCTG	CXXC4	352.303	359.44	443.389	904.871
GATCTTGGCCGCCTGTGGGA	CXXC4	334.109	602.973	341.195	697.732
GCCTTGTGGATTACAACT	CXXC4	238.177	317.765	527.451	415.836
GAAGGAGGTGGCAAAGGAG	CXXC4	390.676	266.975	267.022	261.649
GTGGATTACAACTCGGAAA	CXXC4	343.372	406.323	346.14	758.472
GTTGGTCTTGTAGAAGGAGG	CXXC4	356.604	980.645	595.031	408.048
GCCCATTGGCCAACAGGG	CXXC5	547.807	563.904	557.12	345.751
GTCTGCTGACAAGGCCACTG	CXXC5	122.066	61.2089	178.015	554.447
GTCATGCCCATTGGCCAACA	CXXC5	8.93164	158.883	0	0
GGTGTGTCATCTGCCACTG	CXXC5	731.071	1523.71	1715.86	1375.22
GCAGCAGACAAGAGTGCAG	CXXC5	702.291	721.484	459.871	1002.99
GTTGCTTTTGTCCACCGCCA	CXXC5	889.525	1480.74	1692.79	2138.36
GGAGCTCTTTGACTTCCTGG	DAPK3	1097.6	2773.94	1186.77	1506.04
GCGGGAGGTGAACATCCTG	DAPK3	962.632	1095.25	781.287	1172.75
GACATCTTCGAGAACAAGA	DAPK3	1338.75	1216.36	1127.43	1205.46
GGCATCGCGCACAAGATCG	DAPK3	998.028	721.484	967.543	974.955
GGAGAAGGAGTCGCTGACGG	DAPK3	738.349	1069.2	809.308	1094.88
GATCTGCTTGAGGAACTGGG	DAPK3	1175.67	1834.97	2090.03	2093.19
GCGGCTCATCAACAAGCCA	DAXX	119.419	13.0232	28.0208	1.55744
GCAGACAGCAGACCACCCTG	DAXX	297.721	7.81391	6.59314	73.1995
GGAATGGGACCACCTCAGGG	DAXX	259.017	40.3718	39.5588	12.4595
GTGGGAGGGTTATTCCCAGA	DAXX	142.906	87.2553	16.4828	45.1657
GCTCACATAGTCGCCCAAAG	DAXX	35.0649	0	9.88971	0
GATGTTGCAGAACTCCGCCG	DAXX	398.946	27.3487	9.88971	109.021
GGTACAATGGGATGCCAAAT	DCTD	347.341	259.161	514.265	844.131
GCCAGAGTATTTTATGGCTG	DCTD	626.538	910.32	1073.03	735.11
GCTTCTCTGTGCTGATAAGA	DCTD	423.095	994.971	654.369	222.713
GTCATCACTGCACCCATT	DCTD	3.63882	0	0	10.9021
GACGTGTTGCCTTGGAGA	DCTD	888.863	886.878	1023.58	1865.81
GGGTACAATGGGATGCCAAA	DCTD	639.439	966.32	1148.85	471.903
GGAGATCCTTGAGAGTGA	DDB1	650.686	562.601	384.05	258.534
GGCCTTCAACATCCGCCTGG	DDB1	691.706	46.8834	98.8971	77.8718
GACATGCAGCTCCTCCAGG	DDB1	600.074	26.0464	51.0968	112.135
GATCTATGTGGTCACCGCCG	DDB1	797.893	208.371	318.119	224.271
GAGTCAATCACCTATCACAA	DDB1	783.007	152.371	51.0968	336.406
GATTGTGTGCCACAATCGAG	DDB1	311.615	27.3487	32.9657	43.6082
GTTCAGCTAACTCCCGGGA	DDX1	555.746	44.2788	67.5797	46.7231
GCTCTTTCCAAGGCACCGGA	DDX1	642.085	186.231	95.6005	177.548
GTATCCTGTCATGACCAA	DDX1	685.751	386.788	283.505	1121.35
GATGAACCCATATGACAG	DDX1	742.98	183.627	174.718	43.6082
GCCTGGATATCAGTTGGG	DDX1	656.641	113.302	47.8003	31.1487
GAGAGCTTTCGGAGCATTG	DDX1	740.995	31.2556	135.159	144.842
GTTCTGTTCCAAAGTGGCAG	DDX10	334.771	7.81391	34.614	0
GGTCGGCTTCTTCAACACA	DDX10	379.429	42.9765	219.222	79.4293
GCAACTGAAGAAACCCGAA	DDX10	272.911	66.4182	69.228	101.233
GGTAAAGATGTACTTGGAG	DDX10	362.558	240.929	52.7451	186.892
GTTCTGTTCCAAAGTGGCA	DDX10	417.471	22.1394	64.2831	57.6251
GGTCTCATCATTGGTGGAA	DDX10	388.361	88.5576	135.159	52.9528
GTGCAGAAGAAAGAAGAGA	DDX11	181.279	9.11622	4.94485	18.6892
GAATCTCCTCCGCCTCAGCA	DDX11	485.286	186.231	306.581	205.582
GGAGAAGCCAAAGAGGAGG	DDX11	305.991	130.232	121.973	204.024
GGAGGAGAAGCCAAAGAGG	DDX11	298.714	37.7672	56.0417	51.3954
GATGCTAGAGACAGGCCCGG	DDX11	244.462	76.8367	70.8762	57.6251
GAGGATGAGGATGACCTGG	DDX11	386.707	173.208	77.4694	73.1995
GATGAGCTACGCCGAAAGA	DDX17	431.696	123.72	146.697	267.879
GAAAGAAGGAGATTACAGTG	DDX17	337.748	294.324	128.566	135.497
GAGTACTTGTATTTATGG	DDX17	454.19	113.302	60.9865	149.514
GAAGAAATTTGGTAATCCTG	DDX17	451.544	255.254	146.697	169.761
GATTCGAGACTTGGAAAG	DDX17	314.923	105.488	57.69	31.1487
GGAACATCCGGAAGTAGCA	DDX17	399.608	87.2553	135.159	233.615
GCTCCTTAAGAACACCAA	DDX18	320.877	156.278	56.0417	160.416
GGCTTATCAGAAACTCAAAA	DDX18	296.729	9.11622	57.69	23.3615
GTATCAGACCACTTCTGGA	DDX18	322.862	0	0	6.22975
GAAACAATGGGAAGTAGAA	DDX18	389.353	92.4645	255.484	182.22
GCAGGGATGAGAAAAGCCA	DDX18	362.228	5.20927	1.64828	0
GTCAATGAAAACACTCTGA	DDX18	0.661603	0	0	0
GACTCCCTGGAGAAGCTG	DDX19A	581.549	11.7209	0	9.34462
GCGTTCTCTTGTATCTTGGA	DDX19A	740.664	31.2556	0	0
GGAGGGTCGATTGAAGCCCA	DDX19A	688.067	2.60464	6.59314	0
GCTGAGCATGGCTAAGACAA	DDX19A	796.239	2.60464	0	0
GCGCCAGCTCATATGTTG	DDX19A	313.931	0	16.4828	1.55744
GGAAAAGTGATTGAGCAGAT	DDX19A	506.126	6.51159	0	10.9021
GGAAAAGTGATTGAACAAA	DDX19B	382.406	634.229	219.222	392.474
GGTTCTACTTGGCTAAGCA	DDX19B	412.509	1384.36	993.916	481.248
GAGGGCGAGCTCATACGTTG	DDX19B	427.726	602.973	454.927	1484.24
GGAAAAGTGATTGAACAAAT	DDX19B	308.968	352.928	222.518	214.926
GCTAAGCATGGCCAGCACGA	DDX19B	433.35	399.812	540.637	496.822
GCTAGCTTATGCTGTTCG	DDX19B	364.543	849.111	451.63	467.231
GTGTCATGTCTTTATTGGA	DDX20	345.026	63.8136	18.1311	6.22975
GAGAGTCCAAAGCTATGG	DDX20	364.543	3.90695	0	63.8549
GGTTTTGTCTTGTGATAATG	DDX20	351.973	186.231	107.139	211.811
GCTCAAGGCCATCCCGTTG	DDX20	197.158	1027.53	509.32	225.828
GCAGATAAGCTTTTAGAAGA	DDX20	380.752	171.906	372.512	362.883
GCAGCTCAAGGCCATCCCGT	DDX20	109.164	74.2321	115.38	17.1318
GGACTTAATTGCACAGGCA	DDX21	508.111	41.6742	87.3591	28.0339
GGAGCCCATTGAAAAGAAAG	DDX21	353.957	291.719	220.87	49.838
GAATTCATGTCAACTTCAGA	DDX21	462.791	136.743	178.015	118.365
GTTTCTCAATCAAAGGGA	DDX21	389.022	415.439	497.782	638.549
GCTTGTATAGGAAATAGGA	DDX21	428.057	93.7669	67.5797	225.828
GGAGAAATGTCATTTTGAGA	DDX21	362.889	192.743	412.071	225.828
GAGGATGCTTGAAGAAGAG	DDX23	844.536	434.974	227.463	252.305
GGAGCGGGATCGGAATAAGA	DDX23	675.166	399.812	522.506	590.268
GGCTGAAGCTCTAAAGCGA	DDX23	611.321	160.185	41.2071	40.4933
GTTCAAGGGATAGACGTCG	DDX23	498.187	208.371	215.925	161.973
GGAGACCTAATGGAGAAG	DDX23	621.907	14.3255	74.1728	56.0677
GACTCTAAGAAGGATGAAG	DDX23	689.721	285.208	60.9865	194.68
GTTTCAGAAGAAGAGGAGG	DDX24	282.504	65.1159	13.1863	15.5744
GCTGTTTCAGAAGAAGAGG	DDX24	329.478	35.1626	258.781	302.143
GGTGCTTCGGTGTTACTTGG	DDX24	347.672	69.0228	31.3174	62.2975
GGAATTGACAGATTACCAGT	DDX24	255.048	19.5348	65.9314	85.659
GCCATCCCAATGATTCATG	DDX24	373.806	11.7209	23.076	20.2467
GACAAACTGGACATCCTTG	DDX24	138.606	0	0	1.55744
GTACTCTTAATACCCCAA	DDX25	384.06	592.555	517.561	663.468
GTGATGTATGCCATTCGA	DDX25	288.79	429.765	224.167	451.657
GCCATCTAAAATCCAAGAGA	DDX25	358.258	461.02	718.652	473.461
GTCTGGAACAGGAAAGACAG	DDX25	84.0236	231.813	679.093	288.126
GCAGATGGGAAAATTCTGTG	DDX25	402.585	623.81	675.797	406.491
GTAGAATCCAGTCACCGTG	DDX25	375.129	596.461	601.624	791.178
GGAAAAGGAGAAAGAAGCAA	DDX27	337.417	16.9301	95.6005	35.821
GGAGAAAGAAGCAAAGGA	DDX27	353.296	57.302	67.5797	56.0677
GACCTTCAAGAGAATGATG	DDX27	416.81	227.906	529.099	309.93
GACGCTCCAAAACAGGCA	DDX27	181.941	0	13.1863	28.0339
GAAAGAAAAGGAAAACAG	DDX27	314.261	46.8834	102.194	32.7062
GGGTTGAAATCAGCACTG	DDX27	376.783	196.65	202.739	107.463
GTTGGGCCAATTCTCGGGA	DDX28	299.375	71.6275	47.8003	62.2975
GTGCTTGTGGCCACTCCAG	DDX28	207.082	39.0695	49.4485	4.67231
GTGCTGCACGCACTACAGG	DDX28	244.793	1.30232	14.8346	1.55744
GCATCCCAGTGGCTCTACAG	DDX28	316.246	80.7437	41.2071	107.463
GGAGCAACCGAGTCACGA	DDX28	322.201	33.8603	34.614	18.6892
GCCTGATCCTACGCATGCCG	DDX28	311.615	128.929	186.256	147.956
GCTCTCGTGAGATCCCAGA	DDX31	233.877	265.673	402.181	188.45
GTGGAGTTCTGGAATGTCA	DDX31	329.147	329.486	459.871	182.22
GGTCCAGTCCCTTCAAGCAA	DDX31	406.886	526.136	484.596	811.424
GTTGTCGAAGAGCGAACCGT	DDX31	203.774	136.743	110.435	121.48
GACGTCTGGAGAACGTCCTG	DDX31	293.752	225.301	107.139	320.832
GTATTCCTGTGTTGCTGGA	DDX31	425.08	741.019	374.161	959.381
GGTGGTCTCTCCATCAAGA	DDX39A	414.825	490.974	599.976	541.988
GCTGGCCTTCCAGATCAGCA	DDX39A	324.516	158.883	128.566	177.548
GTCCCGGAAGCCAGAGCTG	DDX39A	57.2286	0	0	0
GGCTCAATCTGCTGTAGGG	DDX39A	313.6	307.347	741.728	1292.67
GAAGAACTGTCCCCATGTCG	DDX39A	484.955	763.158	784.584	219.599
GGACGTCCATGCCCAGGA	DDX39A	329.809	463.625	204.387	942.249
GTCACGAAAGCCAGAGCTG	DDX39B	3.30801	0	0	0
GGTGGTCTGTCTATCAAGA	DDX39B	399.277	194.045	59.3383	73.1995
GGACATCCATTCCCAGAA	DDX39B	371.49	33.8603	84.0625	68.5272
GTCTATCAAGAAGGATGAAG	DDX39B	106.518	3.90695	6.59314	49.838
GTTGGCTTTTCAGATCAGCA	DDX39B	428.719	72.9298	69.228	66.9698
GAGGCTCTTATTTCGAGCCA	DDX39B	374.136	500.09	153.29	451.657
GTGGAGTTCTAGCAAAGATA	DDX3X	332.455	378.974	97.2488	266.322
GTTGGCAGTACAGATCTACG	DDX3X	342.71	194.045	192.849	84.1016
GTGGACGGAGTGATTACGA	DDX3X	247.109	612.089	420.313	652.566
GATCTCGTAGTGATTCAAGA	DDX3X	453.86	253.952	497.782	397.146
GTGGAAGTGGATCAAGGGGA	DDX3X	232.223	57.302	82.4142	219.599
GATAAAGACAGTTCAGGG	DDX3X	363.22	321.672	387.347	253.862
GGAGTGGCTACTAACAAG	DDX3Y	366.197	127.627	154.939	241.403
GTTTTCTGGAGGAAACACG	DDX3Y	142.906	37.7672	166.477	135.497
GAGTCAGATATATACAGA	DDX3Y	421.11	1202.04	998.861	619.86
GGAGTTGCAGCAAAGATA	DDX3Y	442.943	393.3	1509.83	700.846
GAACGTGGAAGTGGATCAAG	DDX3Y	393.323	89.8599	105.49	236.73
GCACCACCATAAACTACACA	DDX3Y	416.148	855.623	1285.66	691.502
GAGTCCTCATCCTCAGGTGG	DDX4	459.483	526.136	1023.58	1129.14
GGAAGTCAGAAGCAGAAGG	DDX4	351.642	846.506	392.292	707.076
GGAGAAAGTAGTGATACTCA	DDX4	428.388	467.532	616.459	521.741
GGAGTCCTCATCCTCAGG	DDX4	292.428	677.205	298.34	498.38
GATGGCTTGCGCTCAAACA	DDX4	270.265	289.115	46.152	375.342
GATACTTCTCAAAGCAGAAG	DDX4	369.836	427.16	433.499	520.184
GGCGGAAGATGAGGACGACG	DDX41	245.455	93.7669	158.235	56.0677
GCTCAGAACATAACGGGG	DDX41	448.236	36.4649	120.325	42.0508
GCTGCAGCGAAGACGCAA	DDX41	621.245	184.929	191.201	221.156
GAAGAAATACCACATCCTGG	DDX41	829.319	65.1159	108.787	40.4933
GTCGTCCTCATCTCCCCG	DDX41	103.541	0	237.353	109.021
GGTGCTGGTGCTGATCCAGG	DDX41	653.664	19.5348	19.7794	59.1826
GGCAGCTAGAGACATGAAG	DDX42	257.694	83.3483	97.2488	49.838
GTAGAAAGAAGGAAGCTG	DDX42	296.398	28.651	639.535	60.74
GATTCATATAATGGACCAGA	DDX42	420.779	71.6275	87.3591	90.3313
GCTACTTCCTGGTCTAGG	DDX42	345.687	335.998	107.139	104.348
GAAGAGCTGGTTGCCCCAA	DDX42	393.323	497.485	57.69	166.646
GATCCAATTTTGTAGAAAGA	DDX42	466.099	352.928	158.235	110.578
GATTGGGATCAAATTAGAG	DDX43	418.133	487.067	801.066	470.346
GAATCGAACAGGTCCTGA	DDX43	391.338	488.369	741.728	976.513
GAAGAGCCACTTTGTTGGCG	DDX43	163.085	114.604	161.532	123.037
GATTACCGCGCCAACAAAG	DDX43	325.509	416.742	652.721	135.497
GCCTTTCAATGTTATCCTG	DDX43	415.156	484.462	771.397	959.381
GCGTCATCAAATGTGCAGGT	DDX43	113.796	33.8603	18.1311	80.9867
GTGGATTCTGATAAGAAGAA	DDX46	319.885	74.2321	154.939	149.514
GCTCAAGGAGTAGAAGCCG	DDX46	107.18	40.3718	128.566	42.0508
GTAAACGTGGAGATGACAGA	DDX46	334.771	31.2556	95.6005	95.0036
GGAGGGAAATGAAATGGA	DDX46	369.174	55.9997	65.9314	32.7062
GGAGAATGACCAGGATGCCA	DDX46	444.597	140.65	44.5037	54.5103
GAAGTAGAGATAGAGATAGG	DDX46	364.543	33.8603	1.64828	9.34462
GGGCAAACAAACGCTGCG	DDX47	308.968	79.4414	51.0968	28.0339
GACCACTTGGAAAATACGAA	DDX47	345.026	80.7437	67.5797	76.3144
GAGCAGTTTGAAGCCCTG	DDX47	442.943	63.8136	89.0074	59.1826
GTTTAGAATGGGCAAAGCAA	DDX47	374.467	13.0232	14.8346	17.1318
GATCTCGAGGAATCACTTTG	DDX47	517.043	82.046	140.104	34.2636
GGTCATGGTGGCAGAGAAG	DDX47	296.398	0	8.24142	4.67231
GCTCTCTCGGAAACCACACG	DDX49	116.111	50.7904	0	1.55744
GAGGCAGAAGATGCCATA	DDX49	383.068	0	23.076	21.8041
GCTGTCTGAGGATCCCTA	DDX49	413.171	36.4649	59.3383	6.22975
GACTTCACCGTGGACCTGG	DDX49	403.908	154.976	321.416	238.288
GGGCTGCACTGACTTCACCG	DDX49	316.246	70.3251	36.2623	56.0677
GCCTGTGCTTCCCAGAAGAA	DDX49	330.801	88.5576	74.1728	98.1185
GGAATGGCTGATGATTGATG	DDX5	403.908	1795.9	352.733	1079.3
GTCTACTTGTATCTACGG	DDX5	141.583	15.6278	39.5588	814.539
GCTATTCAAGCTCAGGGA	DDX5	337.417	513.113	665.907	278.781
GGATGGCCAGTTGCTCTAAG	DDX5	318.562	451.904	275.264	493.707
GCATTCTATCTGCTTCATCA	DDX5	501.495	229.208	585.141	398.704
GGAAACATACAGAAGAAGCA	DDX5	411.186	395.905	405.478	228.943
GAGTCTTTCAATTAAGGGGA	DDX50	423.095	764.46	293.395	672.813
GAAGAAAAGATCTACCAAA	DDX50	398.946	602.973	761.508	457.886
GAAATAGGAAAATTGGAGA	DDX50	432.027	742.321	283.505	308.372
GGCTCTCGGACTCCTCCAA	DDX50	245.124	281.301	365.919	188.45
GAGACTATAAAGCTTCTGAA	DDX50	343.041	376.37	268.67	426.738
GCAGTTTAGAAAGATCCAAT	DDX50	234.538	531.346	384.05	381.572
GTAACCAGGGAGACTCTCAG	DDX51	194.18	44.2788	0	4.67231
GAGCCTAACTGTGTCAGA	DDX51	330.471	41.6742	95.6005	133.94
GTTGGGGCAGAAACACAG	DDX51	266.295	5.20927	0	21.8041
GCAGGTCAGGATGGACGTCA	DDX51	350.649	131.534	90.6557	18.6892
GCTGCTTCTGCAGGTCAGGA	DDX51	361.897	96.3715	80.766	138.612
GTGGGTTTCTGGTGGGCAG	DDX51	317.9	37.7672	85.7108	96.5611
GAAGAGAGCCTAACTGAA	DDX52	410.855	122.418	34.614	118.365
GAAGGTGCTACTATACAG	DDX52	376.121	42.9765	87.3591	165.088
GTGATGCTCCACACACACCT	DDX52	194.511	29.9533	42.8554	54.5103
GTGTTGGTGATATAATCA	DDX52	280.189	19.5348	49.4485	35.821
GAGCCTAACTGAAAGGAAGA	DDX52	415.487	269.58	56.0417	160.416
GATTCTTCGGAGGTGCTTCA	DDX52	419.787	121.116	207.684	132.382
GAAAAGCATAATAAGGGTA	DDX53	471.061	727.996	703.818	367.555
GCATGGCCAATTATTCTACA	DDX53	409.201	907.715	885.129	998.317
GCGTCTTTAAACCTGCAAGT	DDX53	140.26	312.556	618.107	274.109
GCGATCCCAATTTGACAA	DDX53	333.779	583.438	393.94	355.096
GACATCCCAGCTGGCCCCA	DDX53	391.338	617.299	351.085	183.777
GTGTGATGACTTGAAAAG	DDX53	211.713	283.905	121.973	535.758
GGTGCCAACACCCATCCAG	DDX54	281.512	15.6278	0	1.55744
GCTCCACCTGCTGCACAACG	DDX54	259.348	147.162	173.07	52.9528
GCAGACCCTGAAGTTCACTA	DDX54	367.851	0	9.88971	56.0677
GGCGAGTTTGAGATCCAGG	DDX54	252.732	32.5579	79.1177	60.74
GAGCCGCTCGAACATTGGG	DDX54	107.51	0	0	0
GCCATCCAAGATCACCGGGA	DDX54	406.555	10.4185	4.94485	51.3954
GCGTCTGAGTGGCAGAGAAA	DDX55	270.265	39.0695	3.29657	31.1487
GCCTGGAAAACTACTACA	DDX55	359.912	3.90695	34.614	7.78718
GTTTCGCATGAACAGAGGGA	DDX55	371.159	45.5811	28.0208	46.7231
GTGTGGAATACTATGGGA	DDX55	233.877	13.0232	23.076	23.3615
GCTTGGAGGACATGTTCCGG	DDX55	221.637	37.7672	8.24142	35.821
GCTGGCCATTCAAATAGACG	DDX55	364.543	41.6742	125.27	172.875
GAAAAGCCTGGTAAATCCG	DDX56	334.109	29.9533	8.24142	15.5744
GTGCTCGGGATGTCCGAG	DDX56	41.0194	0	0	0
GTGGCTTAATATGCGAGA	DDX56	315.254	48.1858	46.152	123.037
GCAGCTGTTGCTCCATAGGA	DDX56	374.798	13.0232	51.0968	0
GTCCACCACCAAAAGCTCCA	DDX56	46.3122	0	0	0
GAGCAGGGCATACAGCAGG	DDX56	406.224	20.8371	0	9.34462
GTTCCTGTTGGAGCTCCAGG	DDX58	343.041	242.231	145.049	193.122
GCCTTCTCAGATCAGACA	DDX58	385.714	454.509	542.286	411.163
GGAACAAGTTCAGTGAACTG	DDX58	365.205	431.067	580.196	495.265
GATCAGAAATGATATCGGTT	DDX58	304.999	347.719	293.395	238.288
GTTGGAGCTCCAGGAGGA	DDX58	360.574	306.045	356.03	465.673
GAAGATCTTGAGGATAAGA	DDX58	449.89	475.346	486.244	926.675
GTTGTGATTTAAGACCTCA	DDX59	393.654	70.3251	123.621	109.021
GAACATTGTAGTCTCCCTG	DDX59	504.141	24.744	97.2488	79.4293
GTCCCGAGCAGGGTGCGA	DDX59	23.8177	0	0	0
GACCACAGACAACACAGAT	DDX59	346.349	39.0695	11.538	14.0169
GAAAATCTTAAACAGCAGCT	DDX59	212.044	44.2788	23.076	0
GACATAGGAAGCATTCAG	DDX59	305.991	28.651	11.538	113.693
GGTCAGCAAACACATGGGAG	DDX6	483.632	102.883	126.918	319.274
GGTCAGCAAACACATGGGA	DDX6	578.902	475.346	239.001	263.207
GATCCAGGATTCTCCCAG	DDX6	743.972	15.6278	3.29657	26.4764
GGTCTAGCCGTTCAAGTAA	DDX6	805.832	15.6278	9.88971	9.34462
GATTCTTAGATCCTTTGGA	DDX6	871.992	207.068	182.96	327.062
GTGGTGATTGCTACCCCT	DDX6	293.752	14.3255	9.88971	20.2467
GTTCAACCAGATAGAAGAAA	DDX60	302.352	156.278	192.849	123.037
GGAATAATATTACGGAAG	DDX60	368.182	347.719	313.174	325.504
GATGCTTATCAAAAGAGTG	DDX60	500.502	399.812	1008.75	777.161
GGAAGAAGGTATGCATAA	DDX60	355.281	606.88	825.791	495.265
GTGAGATATCATTTAAGCCT	DDX60	247.77	601.671	232.408	185.335
GATCTCAGTTTCCTGACCAG	DDX60	396.962	615.996	895.019	532.643
GGAATGATATGATGGAAG	DDX60L	405.893	1194.23	367.568	711.748
GGAGTTGAAAAGCCACACAG	DDX60L	353.627	902.506	675.797	397.146
GCCTATCCCTGCAGGAGG	DDX60L	297.39	493.578	206.036	275.666
GTGGATCTTCTGAGTAACGG	DDX60L	249.755	253.952	253.836	281.896
GAAATCTTCCACCTCCTGCA	DDX60L	458.491	918.134	1379.61	643.221
GTATTTTCTGATAGTTTCAG	DDX60L	278.535	274.789	814.253	358.21
GTGAACGGATTAATGCACTG	DHX15	315.915	65.1159	70.8762	4.67231
GCCCAGGAATAGTTAGGAG	DHX15	318.893	2.60464	13.1863	0
GTACTCCACACACCACTG	DHX15	374.136	0	8.24142	0
GCGAGAGAGGGAGAAAGAAA	DHX15	246.778	0	0	0
GAGGGAGAAAGAAAAGGAGA	DHX15	323.855	0	3.29657	3.11487
GGAGATAGAGAGCGAGAGA	DHX15	404.239	2.60464	9.88971	0
GACAGTGAAGAGAGCAGTG	DHX16	257.363	44.2788	0	34.2636
GAAGCGTGAGGAAGAAGAGG	DHX16	367.19	0	0	0
GAACGCCTTCAGGACCTGG	DHX16	370.498	171.906	52.7451	280.339
GAAGCGCCTCAAGATGGCCG	DHX16	300.368	203.162	115.38	160.416
GATGGCCGAGGAAGACCGGA	DHX16	322.531	122.418	174.718	115.25
GAGAAGCTTGAGGACCTGG	DHX16	361.897	135.441	44.5037	403.376
GAATTCTAAAAGTTTAGAAG	DHX29	331.463	240.929	252.188	179.105
GTTTAAACAGAGCCAATCCA	DHX29	422.433	253.952	65.9314	93.4462
GCATTTTCATTTAAGACAA	DHX29	369.836	438.881	309.878	683.715
GGAAGTAAATATGAAAGAG	DHX29	349.326	242.231	356.03	155.744
GCCTCCTGTAGCCACAGA	DHX29	225.276	256.557	149.994	218.041
GGCTGGGTTAAATACTGGA	DHX29	364.543	213.58	141.752	378.457
GGAGGAAGAGCTAGAAGAA	DHX30	303.014	212.278	357.678	123.037
GTCGTCATCTGTCATCTCAA	DHX30	77.0767	3.90695	24.7243	87.2164
GCAGAGGCTGAGAATAAGG	DHX30	313.931	2.60464	77.4694	56.0677
GCAAGAAGATCGATGCTGAG	DHX30	413.502	250.045	75.8211	266.322
GGAAGAAGAGGAGGACGAGG	DHX30	308.968	0	3.29657	0
GCGTCAAACAACTCATTCCG	DHX30	266.957	10.4185	89.0074	26.4764
GAAGCAGGTTCTCCATAA	DHX32	413.833	600.368	563.713	731.995
GGAGGTTGTGTACCTTAGTG	DHX32	393.654	600.368	639.535	557.562
GTACCAACGAAACAATCCTG	DHX32	307.976	549.578	247.243	467.231
GGTACAGCAGTTCTCGAAA	DHX32	298.052	235.719	197.794	151.071
GTGGTGAATTTCAAAGATA	DHX32	254.717	304.742	344.492	211.811
GTCACCTTTCTCACCCGAG	DHX32	8.27003	0	0	0
GCGTGCAGGTAATCATTCTG	DHX33	357.265	177.115	112.083	116.808
GGAAGACGGAGACAAGCG	DHX33	283.497	3.90695	46.152	74.7569
GCTCCGAAACCTGGACAACG	DHX33	284.158	6.51159	23.076	73.1995
GCTGCAGCTCCACAGCTTCA	DHX33	374.136	248.743	318.119	186.892
GGTGAAAGCTGCACAGAAG	DHX33	361.566	279.998	98.8971	84.1016
GGATGTCCTGTGAAGAAG	DHX33	371.821	268.277	281.857	182.22
GGCAGGGCCAAGAACAGAG	DHX34	188.226	434.974	329.657	295.913
GACGCTGAAGGAGCACCAGG	DHX34	277.873	334.696	250.539	247.632
GAATCTCAAGACCTCCAGGA	DHX34	354.619	419.346	387.347	563.792
GACATTCCTCAGAACCCTGA	DHX34	414.494	677.205	400.533	462.559
GGAAGAAGGCATCTTCCAAG	DHX34	255.709	328.184	514.265	286.568
GAACGTGTGCTCTCAAAG	DHX34	443.605	608.182	820.846	862.82
GGAAGGGAGAACATTTCCGG	DHX35	192.196	136.743	98.8971	157.301
GGTCGGTGCAGTCATCAAAG	DHX35	342.71	261.766	436.795	496.822
GGTGTCACGCAGTGTCAGAA	DHX35	402.254	369.858	224.167	341.079
GTGTGATCCTTACAGTGGAA	DHX35	308.968	329.486	323.064	186.892
GAAACCAGTGATCCAGCAA	DHX35	479	145.86	336.25	101.233
GTGAAAATTCACCAGACAGA	DHX35	381.083	470.137	145.049	171.318
GTCGGTTGCCAAGGAAACA	DHX36	64.1755	0	9.88971	15.5744
GGGGCAGAAGAACAAGGAAG	DHX36	335.763	1.30232	29.6691	15.5744
GAAGAACAAGGAAGCGGAG	DHX36	368.844	28.651	62.6348	85.659
GGAAAGAGTAGCTGCAGAA	DHX36	364.543	11.7209	29.6691	45.1657
GGATAACTACATTGAAAG	DHX36	336.756	384.184	346.14	151.071
GCAAGAAAATGAACCAGA	DHX36	398.616	88.5576	123.621	238.288
GAGGAGGAGGAGGAGGAGG	DHX37	230.899	16.9301	3.29657	0
GGAGATGAATCTGTCCCAG	DHX37	310.953	69.0228	41.2071	126.152
GAAGAACAAGTAATCATGG	DHX37	437.319	29.9533	14.8346	28.0339
GAAGAAGCCTCTGACCAAGA	DHX37	423.095	227.906	299.988	154.186
GAGAAGATCAGTAGCCTCAG	DHX37	356.604	110.697	85.7108	208.696
GTTCACGGGGATGAAGACGG	DHX37	299.375	111.999	159.884	154.186
GGAATTTCATTTGACACGG	DHX38	342.71	93.7669	248.891	213.369
GAGACTCCATCCCATCCGGG	DHX38	296.398	196.65	192.849	216.484
GCAGCAGATCAGAGCGAGA	DHX38	360.904	160.185	323.064	116.808
GCGAGAGGAGAAGGACGATG	DHX38	287.136	67.7205	168.125	35.821
GAGAGCAAGGATGACCAGA	DHX38	363.22	240.929	166.477	62.2975
GAGACTATGACCGCAAGA	DHX38	440.958	243.533	118.677	146.399
GAAAGGATGCACGTCCCAGG	DHX40	636.793	1211.16	952.709	953.151
GGAGAAGTCTCCTAATAGGA	DHX40	691.375	915.529	921.391	1021.68
GGATATCCATTTGAATGAAA	DHX40	730.74	669.391	629.645	608.958
GAAGGAGCATTTAAAAGTGG	DHX40	771.098	893.39	779.639	1090.21
GTTCAAGATACCACCCTCGA	DHX40	537.883	573.02	547.231	643.221
GTTGTCATTGATCCATAACA	DHX40	889.856	720.182	824.142	1049.71
GGAGGTGGCGGCAACAGAA	DHX57	334.44	217.487	436.795	336.406
GCTAAGCCAGCATATTCCAA	DHX57	314.261	398.509	227.463	292.798
GGAGAGTCACGCCCAAAA	DHX57	86.3392	226.603	46.152	96.5611
GGAACATAAGGCTCCACTG	DHX57	324.847	580.834	451.63	197.794
GCAACAGTAACATAAGCAA	DHX57	369.505	682.414	397.237	629.204
GAGAGGATGAAGATCTCTG	DHX57	357.927	767.065	619.755	702.404
GCTGCAGGATTTCTATCACA	DHX58	380.422	345.114	786.232	1127.58
GATGATATTCTTGCCCTCCA	DHX58	535.567	1007.99	1565.87	665.025
GGCTGCTTATGTGGCCAAG	DHX58	299.375	209.673	448.333	408.048
GCAAATGTATGAGCAGCAGG	DHX58	392.661	380.277	482.947	506.167
GGTGGTTGTATTGGTCAACA	DHX58	425.741	645.95	492.837	573.137
GAGACTGTGGATGGAGCCA	DHX58	416.148	790.507	339.547	389.359
GTCGTGAGCAAAGGCCAGA	DHX8	29.7721	0	0	0
GTAGCTGATGTCGTGAGCAA	DHX8	349.326	7.81391	16.4828	12.4595
GATGATGTGAAAGTTGCTG	DHX8	487.601	243.533	390.644	548.218
GAGATCGAGACAGAGATA	DHX8	442.281	533.95	245.594	202.467
GGTTGCTTTGTGCAGCTGGA	DHX8	398.285	74.2321	1.64828	56.0677
GTTTGGCAAGTTCTTCCGCG	DHX8	149.191	96.3715	6.59314	10.9021
GCTTCAACCACTCCAAGA	DHX9	341.387	6.51159	0	9.34462
GCTTTGAGAGCCAGATGTGG	DHX9	319.554	61.2089	56.0417	0
GTTGTCTGACAAGTGACA	DHX9	449.559	3.90695	42.8554	0
GGACTTACAAAGAAGAAGGA	DHX9	389.353	15.6278	118.677	24.919
GAATATAAGTACACCCAAG	DHX9	401.593	33.8603	4.94485	7.78718
GGACCGAGGAGCCAACTTGA	DHX9	378.106	23.4417	14.8346	34.2636
GAGTAAGTTGGAGGGAAAGG	DIDO1	353.296	20.8371	62.6348	21.8041
GACCGAAGCCTGAATGTGA	DIDO1	513.404	332.091	328.009	383.129
GGATGAGACTCATTCAGAAA	DIDO1	342.71	18.2324	59.3383	76.3144
GGGCTCACCAGAATCCTCCA	DIDO1	247.439	566.508	80.766	23.3615
GCGCTTCTGAGACCAGAAG	DIDO1	25.1409	14.3255	3.29657	0
GGGAACAGGAGCCCACTGAG	DIDO1	288.128	24.744	321.416	297.47
GTGGAAGACCTGAAGGAG	DMAP1	240.493	3.90695	9.88971	42.0508
GACTTTCAAGAGGCCCGA	DMAP1	284.489	160.185	51.0968	84.1016
GATGCTGGGCACGAACGA	DMAP1	472.054	7.81391	0	0
GCGGCGGCTGAGGTCAAAG	DMAP1	31.0953	0	1.64828	0
GCGTTCTGTGGAAGACCTGA	DMAP1	341.387	6.51159	0	232.058
GGCGGCTGAGGTCAAAGAGG	DMAP1	246.447	11.7209	13.1863	0
GACTGGGCAACAATAGGGG	DMTF1	344.364	569.113	304.933	1512.27
GGACATAAATGGAAGCAG	DMTF1	367.19	574.322	1219.73	756.914
GTATGATGACAGAAACCATG	DMTF1	311.615	862.134	146.697	270.994
GAAACTTCCTCGTTACCCAA	DMTF1	409.863	428.462	641.183	764.701
GCAGCTGTGGCTGAACGAGT	DMTF1	242.808	200.557	128.566	68.5272
GATGATGAGGTTACTGAG	DMTF1	443.605	540.462	529.099	501.495
GGTGTGAAAATACATCGA	DNA2	415.487	31.2556	9.88971	23.3615
GTTGGTGTGAAAATACATCG	DNA2	370.828	6.51159	23.076	17.1318
GCCTTTCAATCCAAACCTAG	DNA2	358.92	3.90695	0	1.55744
GCTCAGAACTGTTCTTGGAA	DNA2	338.079	282.603	108.787	165.088
GCCAGTTTTAAGTTCCAG	DNA2	212.705	65.1159	56.0417	49.838
GAGAGAAGAGCTGATCCAG	DNA2	314.592	2.60464	1.64828	0
GGATGATGAACGAAGGCAG	DNAJC1	747.942	1610.97	944.467	1193
GAAACAAGATTGAAGGAAA	DNAJC1	869.346	829.576	687.335	914.215
GGAAGCAAATCATGCCACTG	DNAJC1	692.037	841.297	1295.55	1154.06
GTTGTTTGACTTAGTGGAGG	DNAJC1	676.158	1545.85	1593.89	1378.33
GATTGCTGATGAAACCACAG	DNAJC1	759.52	1218.97	1242.81	889.296
GGAGTTGTTTGACTTAGTGG	DNAJC1	774.737	1049.67	1394.45	1224.15
GGATAAGAAAGAGTTATCCG	DNAJC2	147.207	61.2089	108.787	35.821
GGAATTCCTTTCAAACACTG	DNAJC2	368.844	114.604	271.967	267.879
GGTTTGAAGCTTTTGTTAAG	DNAJC2	261.002	312.556	112.083	434.525
GCAAAAGCAGAAGCTAAA	DNAJC2	211.051	48.1858	84.0625	62.2975
GCCTCTTTTCAGGAACTGG	DNAJC2	328.155	365.951	214.277	269.436
GGAACTGAGTTATCAAAAGT	DNAJC2	249.755	127.627	89.0074	71.6421
GAGGAGCAAGTCCGATGGAG	DNMT1	1089.66	363.347	341.195	115.25
GACATCGTCGGGCAGCGAGA	DNMT1	1122.74	656.368	407.126	769.374
GCATGAGCACCGTTCTCCA	DNMT1	1228.93	343.812	596.679	523.299
GTAAAGAAGAATTATCCG	DNMT1	618.268	312.556	538.989	208.696
GCTTTTCCTTGTAATCCTG	DNMT1	1156.81	747.53	163.18	283.453
GCTCTTTCAGACTCTTCCTG	DNMT1	1062.53	548.276	105.49	453.214
GGAGTCTCAGAAGGTGGAGG	DNMT3A	609.667	32.5579	29.6691	99.6759
GGGTCATGTGGTTCGGAGA	DNMT3A	637.454	1093.95	916.446	1186.77
GGCCGCATTGTGTCTTGG	DNMT3A	704.276	2022.5	1486.75	1750.56
GATGACGAGCCAGAGTACG	DNMT3A	652.34	933.762	1786.74	830.114
GCTGTGGAAGAAAACCAG	DNMT3A	607.351	905.111	590.086	679.042
GGGGAGTCTCAGAAGGTGG	DNMT3A	653.994	226.603	346.14	585.596
GACCTCACAGACGACACAG	DNMT3B	728.094	317.765	611.514	487.478
GGCGATGGCAAGTTCTCCG	DNMT3B	396.3	472.741	303.284	484.363
GCATCGGCAGGAACGCCA	DNMT3B	548.8	518.322	745.025	881.509
GGTAAGGTAAGAGCTGGG	DNMT3B	503.48	582.136	1488.4	705.519
GCTCGCGACTCTCCAAGA	DNMT3B	536.229	1289.29	962.598	957.823
GGCCTTCCAAGACACCACCA	DNMT3B	765.474	948.087	1203.25	1407.92
GGTTTCGAACATCTCAAG	DNMT3L	297.06	167.999	291.746	443.869
GTCATCGTCGTACAGGAAGA	DNMT3L	5.62362	0	0	0
GCACCCTCTGTTTGAGGGA	DNMT3L	81.7079	49.4881	67.5797	99.6759
GAAACCGTGCCTGTGTGG	DNMT3L	414.163	629.019	298.34	249.19
GATCCCTCCCTCAAACAGA	DNMT3L	454.852	576.927	692.28	372.227
GGTGCACGCCATGAGCAACT	DNMT3L	227.922	451.904	374.161	389.359
GGAGCGGTTTGCAAACATGA	DOT1L	797.562	170.604	113.732	143.284
GCAGCAGGTCTACAACCACT	DOT1L	488.924	33.8603	123.621	99.6759
GGTGGATGCTGTCGATGGCA	DOT1L	845.528	97.6738	181.311	591.826
GCTCCCTCCACTCTTCTGAG	DOT1L	536.891	221.394	125.27	202.467
GGATCACCAGCTGAAGGAG	DOT1L	641.755	100.278	131.863	104.348
GATATGGCGCAGGAGTCCAG	DOT1L	575.264	100.278	209.332	119.923
GGATGGAGAAGACCCACCG	DPF1	258.687	203.162	459.871	274.109
GGAGACTCAACATCCTGG	DPF1	670.204	866.041	794.473	845.688
GTACGTGTAAATCTGTCCCG	DPF1	512.742	1402.6	942.819	848.803
GCACACAGTAGAGCCTCG	DPF1	371.49	687.624	481.299	370.67
GGAGGATGACATTCCCAGG	DPF1	475.692	645.95	595.031	878.394
GTTTCCGCATGACCTCGAGG	DPF1	605.036	907.715	1114.24	1126.03
GAGGGGCTGATCTCTCAGGA	DPF2	801.863	1179.9	1206.54	677.485
GCTGGATGCTTCCATCCTGG	DPF2	572.948	1640.92	1498.29	348.866
GAAGATACTCCCAAGCGTCG	DPF2	639.439	808.739	1099.41	870.607
GAGCAATTGTTACATCTGGA	DPF2	1034.75	1864.92	2853.18	2945.11
GTAGGAGTACAGCTGTCCGG	DPF2	198.481	268.277	87.3591	123.037
GGATGGAAAAGCGACACCG	DPF2	517.043	1010.6	1475.21	570.022
GCTACATCTGGATGGAGAAG	DPF3	354.288	588.648	402.181	464.116
GTAACTCCGGCAGTGCTCAA	DPF3	266.957	209.673	92.304	52.9528
GGATGGAGAAGAGGCACCG	DPF3	242.808	127.627	740.08	425.18
GAAGAAGGTGGATGCCAGGG	DPF3	362.889	177.115	174.718	211.811
GAGAAGAAGGTGGATGCCA	DPF3	414.163	394.602	349.436	456.329
GCTGGAAGCCTTGCTCCG	DPF3	263.318	354.23	298.34	211.811
GTGAGACCGTACTCAGAGTG	DPY30	234.869	238.324	49.4485	149.514
GAAAAGTCATCAAAGCAGA	DPY30	446.582	522.229	491.189	727.323
GGGACTTGCTGTGCTTGCAA	DPY30	362.228	11.7209	65.9314	123.037
GGTCTCACAGACAACGTTG	DPY30	453.529	289.115	603.272	418.95
GATCCAGGTAGGCACGAGT	DPY30	300.698	118.511	54.3934	77.8718
GCTGTGCTTGCAAAGGAA	DPY30	415.817	62.5112	102.194	269.436
GTAACCACAACCACTCTG	DQX1	305.33	808.739	494.485	256.977
GAAGGGGCAGTACTCGTGG	DQX1	437.65	1018.41	717.004	615.187
GTGAATCCTTGTCCAGGG	DQX1	215.021	890.785	440.092	364.44
GAAGGGAAGCCCATCAAAG	DQX1	391.669	578.229	491.189	484.363
GAGTTTGCGCTGGCCAGA	DQX1	359.912	843.902	112.083	285.011
GTGTTCCTGCCCAGTGAGG	DQX1	278.866	0	44.5037	157.301
GAAACTTGAACCTTTCCTAA	DSN1	398.616	69.0228	80.766	29.5913
GCAGACGGACTGGAAACTGA	DSN1	384.06	28.651	173.07	102.791
GATTTAGCAGAAAGCAAA	DSN1	384.391	174.511	408.775	411.163
GAAGCCCTTAGTGTCCCTT	DSN1	272.911	24.744	11.538	66.9698
GAATTGAAACATTTTGCAGA	DSN1	421.441	488.369	637.886	372.227
GAAACTTGAACCTTTCCTA	DSN1	435.665	45.5811	128.566	49.838
GGTCACGATGGAATTGAGA	DTX3L	717.839	1715.15	1440.6	1155.62
GGGTGGAGTTCAGTGAAA	DTX3L	539.206	450.602	680.742	546.66
GAGCTCTAAGTCCTCGGG	DTX3L	451.875	472.741	267.022	428.295
GTATTCAAAGTAAGGCAA	DTX3L	649.363	1100.46	1124.13	685.272
GGTGATATGCATCAACATGA	DTX3L	928.229	2573.38	3265.25	1138.49
GTTGATGCATATCACCAGA	DTX3L	762.497	1393.48	1272.48	1376.77
GGAAGGATGTACAGGTGACA	DZIP3	623.23	695.438	486.244	1797.28
GGATCTATGTCAAACCAA	DZIP3	743.642	1291.9	657.666	834.786
GCAATTAATACTCTACCAAA	DZIP3	674.173	1540.64	918.095	1303.57
GATGTACAGGTGACATGGTA	DZIP3	937.822	1819.34	1425.77	1333.17
GCTAACAGCCAGAATGGTG	DZIP3	474.038	1364.83	990.619	1068.4
GTTGCAGCTAACAGCCAGAA	DZIP3	653.664	1063.99	565.362	903.313
GTGCAGCCAGCAGTAGAG	ECE2	151.176	119.813	121.973	57.6251
GTTCCAGCGAGAACGCCCAT	ECE2	203.443	91.1622	70.8762	43.6082
GGACCAGGACAACTTTATGG	ECE2	380.422	437.579	423.609	436.082
GGCCTGGTTTTGGTCCCAG	ECE2	206.089	177.115	478.003	172.875
GAACACCTTCAACAGCCTCT	ECE2	293.09	483.16	243.946	269.436
GGTGGTTGGAACATTACG	ECE2	374.136	574.322	624.7	661.91
GAGGAGCTGCACCATGACA	EDF1	504.472	88.5576	321.416	432.967
GAGCGACTGGGACACGGTGA	EDF1	378.106	662.88	802.715	731.995
GCTTGGATTTGGCCTGGG	EDF1	323.193	920.739	777.99	250.747
GTCCAGCTTGGCCGTGTTCT	EDF1	11.578	11.7209	0	68.5272
GCTGCGCAAGAAGGGCCCTA	EDF1	304.668	59.9066	85.7108	428.295
GTGGGCAAGGTGATCCAGCA	EDF1	154.484	66.4182	166.477	59.1826
GTATGAATGTCATTCACA	EED	778.706	691.531	481.299	418.95
GATTATGGAATATCCAGA	EED	878.278	152.371	138.456	65.4123
GATCCAGCTACAGCCAGCAG	EED	701.961	195.348	331.305	375.342
GCTACAGCCAGCAGAGGA	EED	511.75	48.1858	32.9657	29.5913
GCACCTGGAAGGAAAAGTTG	EED	739.672	157.58	352.733	277.224
GCTCATTGATAGCATTTCCA	EED	581.549	177.115	146.697	238.288
GGAGGGGAGTGCTGACACAG	EHMT1	603.051	519.625	349.436	309.93
GCACACTCAGGACAGCGCAA	EHMT1	595.442	449.3	440.092	585.596
GTCAGCACTCCCCTCCCCA	EHMT1	4.63122	0	0	0
GCATGGCCAGGCAGCGAAG	EHMT1	627.53	276.091	494.485	305.258
GCATGGTCTTGCGTGCCCTG	EHMT1	859.753	1147.34	998.861	760.029
GAGTGCTGGTAGTCCTCAA	EHMT1	676.82	345.114	316.471	850.36
GGAGGAAGCTGAACTCAGG	EHMT2	495.54	673.298	481.299	420.508
GATGAATCTGAGAATCTTGA	EHMT2	1014.57	975.436	1384.56	1083.98
GGGTTTCTTCACTACGAG	EHMT2	617.937	652.461	992.267	565.349
GAGTGGTGTAGCCCCTACAG	EHMT2	523.659	579.531	522.506	362.883
GCTGGAGAAGGAAACCAG	EHMT2	591.473	239.626	89.0074	336.406
GGAAGCTGAACTCAGGAGG	EHMT2	704.607	496.183	308.229	428.295
GGAGGAAGGCCCAATGGAGG	EID1	299.706	194.045	191.201	309.93
GGAAGGCCCAATGGAGGAGG	EID1	306.653	121.116	125.27	85.659
GGCCCAATGGAGGAGGAGG	EID1	228.584	74.2321	201.091	154.186
GACTTCGAGAGCGAGGACGA	EID1	399.939	522.229	1679.6	383.129
GGGTGACCTTCCGCAGATGG	EID1	364.543	520.927	417.016	529.528
GCTCGAGGAGGAAGGCCCAA	EID1	289.451	330.789	77.4694	109.021
GCTAGGACCAAGGCCTGGG	EIF4A1	242.808	0	11.538	0
GAATGGCTCGCTGCTGGA	EIF4A1	484.955	44.2788	47.8003	40.4933
GCTGACGAAATGTTAAGCCG	EIF4A1	357.265	2.60464	82.4142	46.7231
GCTGAGCCAATTCTCGAGT	EIF4A1	250.747	7.81391	4.94485	20.2467
GAGGTGCAGAAACTGCAGA	EIF4A1	355.281	13.0232	70.8762	18.6892
GGTTAAGCATATCAAACACA	EIF4A1	425.08	49.4881	39.5588	38.9359
GGTGTACCAACAACAATATG	EIF4A2	397.292	1032.74	219.222	789.62
GTAAGCATAGATGCCACGA	EIF4A2	309.299	746.228	420.313	437.64
GCAGATGAAATGTTGAGCCG	EIF4A2	327.493	506.602	173.07	225.828
GCTCTCTGCTGAATAGCGGA	EIF4A2	42.0118	3.90695	14.8346	3.11487
GGATGGAAATAGCAAATG	EIF4A2	354.95	191.441	402.181	774.046
GCCACTTGTCATGCCTGCAT	EIF4A2	153.492	95.0692	181.311	163.531
GTTGTCGCGGGCACTCCA	EIF4A3	236.854	10.4185	16.4828	0
GGAGGCACCAATGTTGGCG	EIF4A3	294.413	20.8371	9.88971	28.0339
GGAGGACTGAGATACTGA	EIF4A3	375.79	0	0	4.67231
GTTGGCTGTGCAGATCCAGA	EIF4A3	386.376	7.81391	1.64828	17.1318
GGAATTCGAGACCAGCGAGG	EIF4A3	295.075	11.7209	36.2623	0
GTGGAATTCGAGACCAGCG	EIF4A3	223.291	0	0	0
GTATGCAATTGACTCGGG	ELP2	264.641	15.6278	44.5037	43.6082
GTGGATTTGTAAACAGGA	ELP2	363.882	152.371	153.29	109.021
GTGCATCTTCAAGGCCATGA	ELP2	351.973	82.046	64.2831	43.6082
GGTGCATGCTGTTTACCAG	ELP2	322.862	187.534	136.808	48.2805
GAAACTAATTCAGTAGAAG	ELP2	428.388	419.346	415.368	70.0846
GCATGCTGTTTACCAGAGG	ELP2	424.749	76.8367	89.0074	169.761
GGAAAGGGTCATATCTGGCA	ELP3	318.893	63.8136	36.2623	73.1995
GCAGAGTGTTTATGAAGATG	ELP3	448.236	45.5811	39.5588	90.3313
GGTCATAGTGTGGATAAAG	ELP3	345.357	78.1391	87.3591	38.9359
GGCACGGATAGCTCTCATGG	ELP3	253.725	1.30232	9.88971	4.67231
GATGTGTGGACATCTGTG	ELP3	469.738	50.7904	102.194	54.5103
GGTGTCTTGTCTGTAGGAAA	ELP3	373.475	5.20927	14.8346	32.7062
GAACATCATTTATGAGGA	ELP4	530.936	1386.97	1143.91	953.151
GGAAATACTTGAAGAGCAA	ELP4	404.901	151.069	173.07	199.352
GTCACCAGTTTCCAGAGGAG	ELP4	3.96962	0	0	0
GCAATGGACACCAGTCGA	ELP4	434.342	88.5576	112.083	219.599
GCTGTCCATTCCGCACCGA	ELP4	397.954	76.8367	14.8346	51.3954
GCAGCTTTGTGTAGCCAG	ELP4	330.471	16.9301	138.456	29.5913
GTCTATATTGTTGAAGAA	EMG1	194.18	222.696	163.18	56.0677
GCTTATTGTGGTGCTGGAAG	EMG1	391.007	32.5579	9.88971	54.5103
GGGGCAGGAAACAAGATCGG	EMG1	259.679	63.8136	1.64828	12.4595
GTTTCCTGCCCCTAGTCG	EMG1	332.455	608.182	174.718	378.457
GAAGAATGGACGGGACCCTG	EMG1	426.072	76.8367	26.3726	154.186
GGCCAGTCTGGAGACAGTCA	EMG1	375.129	39.0695	37.9106	10.9021
GAGCTAAATTAATTGAATG	ENY2	391.007	164.092	31.3174	143.284
GTGGCTGAAATCACTCCAAA	ENY2	193.519	19.5348	0	9.34462
GGCTGGAAGGATCAGTTGA	ENY2	338.079	19.5348	13.1863	15.5744
GCTCTCAGCAACTCTTTG	ENY2	195.834	20.8371	44.5037	7.78718
GGTACCTGACAGTGTAAAGA	ENY2	414.494	71.6275	16.4828	17.1318
GAAATCACTCCAAAAGGCAG	ENY2	433.019	53.395	295.043	118.365
GACTGAGCCTCTTCAGCA	EP300	437.65	1319.25	421.961	495.265
GTTCAATTGGAGCAGGCCGA	EP300	365.205	461.02	520.858	878.394
GGTGGAGGAATGCCCAACA	EP300	295.406	733.205	453.278	573.137
GAGTATATGGTGAACCATA	EP300	478.67	450.602	519.21	830.114
GCCATGGGAATGAACACA	EP300	345.026	98.9761	374.161	350.423
GGTGACTCCAGTTGCCCAA	EP300	365.205	949.39	286.802	822.326
GTAGGGCTGCTGCTGCAG	EP400	229.245	0	146.697	70.0846
GCTGAACTGGAAGCCTGGAG	EP400	269.934	33.8603	29.6691	34.2636
GATGCTGCTGATCTGCGG	EP400	330.801	339.905	97.2488	62.2975
GACCCATGCTCAAACCGCCG	EP400	258.356	135.441	136.808	62.2975
GCCCAAGCCACATCACCA	EP400	406.224	237.022	56.0417	144.842
GCGGTGGCAAGTTAGCCG	EP400	205.097	26.0464	47.8003	1.55744
GATCTTATCCGACCGAAA	EPC1	349.988	791.809	1603.78	260.092
GATGGGGATGGCATAAGT	EPC1	243.139	537.857	690.631	221.156
GCTTCTCTTGTTTTACTGA	EPC1	375.79	899.901	1094.46	788.063
GTAAAACAAGAGAAGCGAGA	EPC1	265.964	252.65	481.299	501.495
GCCTTCTAAAAGCCACATA	EPC1	343.703	1173.39	855.46	996.759
GTAATAGGGATGATGGGGA	EPC1	334.44	371.161	250.539	337.964
GATGCCCACCGGGATGGAGA	EPC2	447.905	79.4414	13.1863	38.9359
GCGGTAGATAGGCAGCGGCT	EPC2	98.248	132.836	154.939	197.794
GATCAGGCATGTCCTTGCCG	EPC2	311.615	420.649	738.432	420.508
GAGCAACCAGATTATGATA	EPC2	410.855	755.344	1026.88	587.154
GCCGCGGTAGATAGGCAG	EPC2	174.663	199.255	182.96	183.777
GTAGATAGGCAGCGGCTTGG	EPC2	330.471	756.647	258.781	1088.65
GTAGATGCCAGCGGGGAG	ERCC2	304.006	149.767	107.139	157.301
GAGTTTGGTCACCTCCAG	ERCC2	282.504	153.673	93.9522	88.7739
GGTTGTAGATGCCAGCGGGG	ERCC2	285.151	71.6275	34.614	0
GGATGACCTGAAGGCCCTG	ERCC2	347.011	15.6278	6.59314	1.55744
GCAATCTTGGGGTCCAGG	ERCC2	302.352	31.2556	128.566	59.1826
GTCCTTCCCAAAGCGCAG	ERCC2	82.3695	20.8371	11.538	60.74
GAAGATGCTGGATTACATCA	ERCC3	599.412	10.4185	153.29	43.6082
GGGTAAATCTGACATCCCCA	ERCC3	421.772	127.627	318.119	308.372
GATGCTGGATTACATCAGGG	ERCC3	430.373	89.8599	85.7108	241.403
GGGATGTCAGATTTACCCTG	ERCC3	378.437	23.4417	126.918	23.3615
GCTTAAGAAACTCTGAAG	ERCC3	321.208	82.046	37.9106	222.713
GGATGAGTCAGGCACCAAAG	ERCC3	359.25	160.185	215.925	115.25
GGTGAAGAGAAGGCAGAGAA	ERCC5	299.706	52.0927	79.1177	24.919
GCATATAGAACATGTCCAAA	ERCC5	333.117	720.182	103.842	817.654
GGTTAAACCAAGCACTTAA	ERCC5	394.315	371.161	423.609	629.204
GTAAAGGAGGCAAAACATAG	ERCC5	174.332	194.045	146.697	283.453
GGCAGTATGAAGATGAAG	ERCC5	281.512	152.371	89.0074	107.463
GTTTTGCCTCCTTTACAAG	ERCC5	221.637	115.906	217.574	135.497
GGTCATGTACGACATCCCTA	ERCC6	421.441	279.998	275.264	339.521
GGAAGAGGAGGAAGATGACG	ERCC6	277.212	1.30232	8.24142	14.0169
GCAATCAAGCAAGAAAGTGG	ERCC6	378.106	277.394	496.134	666.583
GAATTGCCACTCTGAACGG	ERCC6	376.121	326.882	412.071	263.207
GTGGGATTGCCAAAGGCA	ERCC6	285.482	160.185	215.925	179.105
GAGCGACCACAGCTCTCGG	ERCC6	251.409	40.3718	59.3383	60.74
GGGTAAAAGAATTCATCAAG	ERCC6L	350.98	175.813	540.637	333.291
GTTCTGCCAACTCCTCCA	ERCC6L	363.882	813.948	909.853	929.79
GGATTGGGGTTCCTGTGAGG	ERCC6L	265.634	95.0692	184.608	77.8718
GCATCAAACATACCGGAA	ERCC6L	364.874	304.742	740.08	482.805
GTATAGGGATGGAAGAAA	ERCC6L	238.839	197.952	105.49	255.42
GGGGTTCCTGTGAGGAGG	ERCC6L	320.547	312.556	214.277	506.167
GGTTCCAGTGAGGCCAATG	ERCC6L2	351.973	454.509	845.57	674.37
GCATAAAATCTATCACAG	ERCC6L2	378.768	991.064	740.08	492.15
GGATGAATTGGACACCTG	ERCC6L2	412.179	807.437	670.852	339.521
GAGAGACTACCAAAGAGA	ERCC6L2	327.824	244.836	410.423	112.135
GAAATGTAATGTCCGCAT	ERCC6L2	95.2708	82.046	72.5245	224.271
GTTGTAGAGGACAGAAAG	ERCC6L2	292.428	265.673	197.794	242.96
GAACTACGGCAGCTACATGG	ERG	524.32	639.438	773.046	482.805
GGTAGTGGAGATGTGAGAGA	ERG	346.018	45.5811	146.697	258.534
GCCTTACAAAACTCTCCA	ERG	386.376	813.948	1150.5	784.948
GACCAAGGACGACTTCCAG	ERG	335.433	791.809	692.28	380.014
GCTGCCGTAGTTCATCCCAA	ERG	410.855	705.856	845.57	641.664
GGAACTGTGCAAGATGACCA	ERG	476.354	729.298	652.721	445.427
GGGTTTCCTTCTTCACAAG	ERI1	279.527	596.461	309.878	481.248
GCACTGGAGGTAATGAACT	ERI1	229.576	472.741	250.539	618.302
GTATTAATAGAATGAGTA	ERI1	360.243	821.762	843.922	641.664
GGCAGGCTCTTTACTCTG	ERI1	272.58	293.021	84.0625	116.808
GAGTAAAGAGCCTGCCGGCG	ERI1	184.256	263.068	151.642	264.764
GCGCTGCTGGAGTCGCCG	ERI1	17.2017	0	4.94485	21.8041
GTTCAGGCACTGATGGCTG	ESCO1	380.091	586.043	962.598	875.279
GCTTAACCGGAGATCACAA	ESCO1	383.399	671.996	878.536	1009.22
GGCTACAACAATTAACAG	ESCO1	355.281	376.37	426.906	850.36
GGAAACACGCATGAGTACA	ESCO1	455.183	660.275	1106	724.208
GTGATTTTATAGTCTCCTT	ESCO1	178.964	326.882	174.718	258.534
GTAGTTCTCAATGCACGCA	ESCO1	369.174	462.323	547.231	345.751
GACTGCCATCAGCAAATCA	ESCO2	296.398	746.228	667.555	669.698
GTGGAGAGCGCAGATTTAAA	ESCO2	182.933	234.417	84.0625	109.021
GATGACAGAGTTTCTTCAA	ESCO2	421.11	274.789	314.822	305.258
GTGACGGCTCATTTTCCA	ESCO2	186.572	183.627	89.0074	115.25
GGTGAGCCTTGATTTGCTGA	ESCO2	365.866	932.459	1160.39	1034.14
GGAAAATGAGCCGTCACT	ESCO2	156.469	349.021	87.3591	38.9359
GAAATTGTTTAAAGACCCGT	EYA1	417.471	394.602	1000.51	322.389
GGCCAAAACTGGGATAAGA	EYA1	620.253	776.181	982.378	1264.64
GGAAGGGTAAATCTGTGG	EYA1	540.199	1871.43	514.265	394.031
GATTCTGATCGATTGCGTCG	EYA1	696.668	937.669	1239.51	725.765
GCTTGGCTGGTGATGCCAGA	EYA1	654.656	634.229	896.667	802.08
GATTGCGTCGAGGTTCAGAT	EYA1	667.226	862.134	715.356	937.577
GGACTCTGAGTGACAGACA	EYA2	800.539	642.043	954.357	1157.18
GTCCACCTACGTCCTCCAGG	EYA2	84.0236	27.3487	29.6691	132.382
GAAGCTGGAGCCATAGCTG	EYA2	884.563	649.856	781.287	679.042
GAGCTGGGACACTCTCAG	EYA2	696.006	1091.34	1768.61	2060.49
GTTGTGAGATGCCTCCTGG	EYA2	574.933	1276.27	801.066	431.41
GGTGAATACAACACACACAA	EYA2	908.711	1776.36	1689.49	1141.6
GTATGTGGCAAATTTTGCAA	EZH1	280.85	186.231	163.18	426.738
GGTGTCCCAGATGACATGA	EZH1	439.966	425.858	454.927	763.144
GCGTTTATATACATTAGGGG	EZH1	293.09	316.463	123.621	286.568
GATTGAACCAGAACCATG	EZH1	411.517	380.277	482.947	551.332
GCTTCATTGACTGAACAGGT	EZH1	268.611	162.79	206.036	163.531
GAATCAGTACTCAGATGAGG	EZH1	342.71	153.673	558.769	766.259
GGAAATTTCCGAGGTGGG	EZH2	612.975	237.022	731.838	658.796
GCCCTTATCTGGAAACATTG	EZH2	771.098	418.044	303.284	538.873
GAAAAGCAGAAAGATCTGG	EZH2	660.61	260.464	372.512	219.599
GATGAAGTTTTAGATCAGGA	EZH2	966.271	418.044	723.597	330.177
GCTCTAGACAACAAACCTTG	EZH2	720.816	447.997	206.036	652.566
GGAAATCTTAAACCAAGAA	EZH2	638.447	914.227	565.362	482.805
GGAAGAGCTCATCCAGAA	FABP1	322.862	303.44	141.752	269.436
GTGATCCAAAACGAATTCA	FABP1	323.524	385.486	525.803	490.592
GATCCAAAACGAATTCACGG	FABP1	437.65	998.878	571.955	1470.22
GAGCTCATCCAGAAGGGGA	FABP1	399.608	541.764	445.037	738.225
GAAGGGGAAGGATATCAAG	FABP1	340.064	513.113	509.32	479.69
GGAAGAGCTCATCCAGAAG	FABP1	316.246	408.928	489.541	297.47
GGGCATGTCTGAACAACT	FAM175A	256.371	143.255	459.871	175.99
GTGTCCGAGTCCGTGTTG	FAM175A	22.1637	2.60464	29.6691	0
GATCATGACGTTTAGAGAG	FAM175A	457.168	391.998	357.678	437.64
GATCTGATCTGAATGACGA	FAM175A	524.651	358.137	433.499	828.556
GAAGATGGATCCTTAAAGG	FAM175A	358.92	416.742	339.547	129.267
GCATTACTGATTCCCAAA	FAM175A	353.627	484.462	992.267	239.845
GCTCTTCAGACCAAATAGA	FAM175B	394.977	480.555	178.015	333.291
GGAGTGATGAAAGACATCA	FAM175B	450.551	349.021	210.98	770.931
GCTGAAGAGAAGAAAGACG	FAM175B	284.82	128.929	77.4694	146.399
GTGAGTGGAATTGTTGGCAG	FAM175B	229.576	441.486	46.152	418.95
GGACAGGATTCTTAAAGAT	FAM175B	248.763	433.672	324.712	260.092
GAAGAGAAGAAAGACGAGGT	FAM175B	170.032	59.9066	29.6691	26.4764
GAGGAACTTAGTACTCCAGA	FAM208A	856.445	355.533	506.023	574.694
GACATGATGCTGACTTGAGG	FAM208A	712.546	966.32	532.396	288.126
GGTATGACATGCCTTTCCAG	FAM208A	570.632	520.927	377.457	179.105
GAAGCCCAGAAGACCAGCTG	FAM208A	717.839	819.158	1102.7	1221.03
GAGACCACCTACCATATGG	FAM208A	696.337	394.602	514.265	303.7
GAATCGTTAGGACTGACTGG	FAM208A	818.403	255.254	290.098	272.551
GTCACCAAGGGTTTCGTTG	FANCM	2.64641	1.30232	0	0
GCACCATATTTCCTTCCTGG	FANCM	386.045	201.859	939.522	378.457
GTAGAAATTGTACATGACCA	FANCM	469.407	289.115	102.194	185.335
GCTGCAAGTTCTTCACCAAG	FANCM	339.402	231.813	219.222	356.653
GAAATTGTACATGACCACGG	FANCM	388.692	97.6738	197.794	157.301
GGGTATCCCGCAATCCCACA	FANCM	367.851	148.464	171.422	288.126
GGAATGAGCCTCCCACCCCA	FBXL19	344.695	164.092	103.842	269.436
GGCTCGGATTCAGAACCCTG	FBXL19	288.79	349.021	237.353	805.195
GAAGCTAGAGCGTTTCAAG	FBXL19	377.444	658.973	370.864	333.291
GAGCGGATGGAAGCTGACAG	FBXL19	323.855	247.44	225.815	359.768
GCAGATTGTACACTCCATG	FBXL19	447.905	1575.8	426.906	864.377
GTGTGCCTCTTGTGTGGGG	FBXL19	200.466	266.975	28.0208	493.707
GCTTTTCTCTATTCCGCCGG	FBXO10	458.16	737.112	929.633	576.251
GCTGGTTGGGCCAATTGGGA	FBXO10	901.103	1690.41	2950.43	1773.92
GCGGAATAGAGAAAAGCAGA	FBXO10	638.447	517.02	445.037	425.18
GCAAGGTGAAATCATCTTGA	FBXO10	770.106	890.785	931.281	1535.63
GTGGAGATTGTAGGGCAG	FBXO10	524.651	476.648	1064.79	1725.64
GTTTTCCAGGACACACAG	FBXO10	588.496	1225.48	1870.8	752.242
GAGCCTCTTGTACCCCACCA	FBXO11	857.768	3482.4	4849.25	4234.67
GCCTCTTGTACCCCACCAA	FBXO11	628.853	1747.71	2291.12	2228.69
GGAGAAACTGCCAGATGAAG	FBXO11	620.914	2051.15	2568.03	2499.69
GTGTCCCACAAAGAACAGTA	FBXO11	472.384	1333.57	2261.45	2108.77
GGTTCAGGATGCATCATA	FBXO11	795.908	2617.66	1908.71	2220.9
GTAACCCTGCAAGATATAA	FBXO11	373.144	1052.27	1033.47	957.823
GAGGCTGGGAGGTGGAGCA	FBXO17	842.22	639.438	698.873	685.272
GCCCAGCAACGAAGACAAGG	FBXO17	526.305	1144.74	951.06	1516.94
GTGGACGGGCCCACTGTG	FBXO17	74.0995	95.0692	54.3934	123.037
GCTGCAGCAGCCACACAG	FBXO17	466.43	139.348	110.435	289.683
GGAGTTGAAGATGAGATTG	FBXO17	759.851	816.553	1115.89	1102.66
GATGAGATTGCGGCCGAA	FBXO17	834.612	923.343	979.081	1397.02
GGCGATGAGTGGAAGGTGG	FBXO44	665.903	563.904	997.212	987.415
GCGAGAGGGCTTCATCACTG	FBXO44	607.682	2004.27	1399.39	1068.4
GAGGGTCACGAGGTCGATG	FBXO44	885.555	2869.01	1809.82	1421.94
GAAGTAGAAGATCTTCCAGT	FBXO44	448.567	821.762	445.037	822.326
GGAGCCTGGATGTGAATGG	FBXO44	677.481	1049.67	751.618	957.823
GGATCTCTCTCGAGACCAG	FBXO44	399.608	358.137	237.353	375.342
GTCAACTTGTGGGACCTG	FBXW9	0	0	0	0
GTCTGACCATGTCACCTGG	FBXW9	108.172	96.3715	163.18	48.2805
GAATACTTCTGCCTGGCCGA	FBXW9	402.916	1469.01	1376.32	556.005
GAAGCTCTGGGACATGGCAG	FBXW9	427.065	341.207	215.925	337.964
GAGTCAACGGAAGCCACG	FBXW9	270.265	845.204	571.955	152.629
GGTGACATGGTCAGACACG	FBXW9	295.075	313.859	407.126	490.592
GGTAGAACATGCCCATCAGG	FEN1	300.368	1.30232	28.0208	9.34462
GAACTGATAAATGCTCATAG	FEN1	500.833	29.9533	14.8346	46.7231
GGCTGGCAAAGTCTATGCTG	FEN1	366.197	0	3.29657	0
GGATGTGCTGCAGAATGAGG	FEN1	369.174	22.1394	47.8003	101.233
GATGCACCCAGTGAGGCAG	FEN1	381.414	74.2321	82.4142	20.2467
GACTTTGCCAGCCTTCACCA	FEN1	437.319	5.20927	6.59314	20.2467
GCAGTGAAACGGGACCCTG	FIZ1	337.417	375.067	547.231	1021.68
GAAACCCTTGCCGCAGCG	FIZ1	287.797	515.718	524.155	677.485
GCACTTGAAGGGCTTCACGT	FIZ1	176.648	110.697	65.9314	255.42
GCTGACGCACGACCTGCA	FIZ1	377.114	955.901	896.667	400.261
GCAGACCAGGCAGCAGTA	FIZ1	449.89	701.949	364.271	398.704
GTAGGGTTTCTCACCAGTG	FIZ1	359.581	0	1.64828	0
GTGATCCGAGGCTGGGAAGA	FKBP1A	493.886	549.578	263.726	632.319
GGGCGCACCTTCCCCAAGCG	FKBP1A	359.25	582.136	248.891	462.559
GGCAAGCAGGAGGTGATCCG	FKBP1A	32.7493	5.20927	47.8003	0
GAAACCATCTCCCCAGGAGA	FKBP1A	910.365	841.297	1058.2	1185.21
GGTCTGGCCGCGCTTGGGGA	FKBP1A	304.668	543.066	364.271	155.744
GTTCTTTTCACAGATGAGTG	FKBP1A	759.189	1278.88	1572.46	1864.25
GGCAAAAGGAAGCTGCAGAT	FKBP2	36.0574	220.092	32.9657	101.233
GTCCTGCACATGCACTACA	FKBP2	92.9552	82.046	163.18	423.623
GCGCGATTTGATGGGACAG	FKBP2	218.991	339.905	161.532	437.64
GATCGGGGTCAAGAAGCGGG	FKBP2	309.63	470.137	436.795	654.123
GCAGATCGGGGTCAAGAAG	FKBP2	378.768	496.183	357.678	478.133
GTCCCATCAAATCGCGCAA	FKBP2	93.6168	49.4881	270.319	87.2164
GCATTATCCGGAGAACCAAA	FKBP5	348.003	256.557	337.898	535.758
GCCAAGACTAAAGACAAA	FKBP5	6.61603	65.1159	1.64828	0
GCTCTGGAGAAAATGCAG	FKBP5	318.231	296.928	651.073	390.917
GCTCCTTGATTTCAAAGGAG	FKBP5	326.17	532.648	306.581	437.64
GAACCAAACGGAAAGGAGA	FKBP5	532.259	813.948	359.326	811.424
GGATATTCAAATCCAAACGA	FKBP5	402.585	553.485	591.734	398.704
GGAAGGACTCCAGCACCAGG	FLYWCH1	286.805	257.859	159.884	303.7
GGAACTCCAGGGACTGAG	FLYWCH1	369.836	438.881	619.755	584.039
GCACGTCCTCAGGAACTCGA	FLYWCH1	434.011	800.925	469.761	612.073
GTTCCTCTACAAGCGGGAGA	FLYWCH1	357.265	373.765	565.362	506.167
GGTGTCCTCAGGAACTCCA	FLYWCH1	390.015	820.46	196.146	599.613
GCCAGTTGAGGAGCAGGG	FLYWCH1	229.576	517.02	184.608	381.572
GGATCATAAGTTACAGAAA	FMR1	340.725	287.812	520.858	409.606
GGGAATCTGACATCATGAAA	FMR1	415.817	712.368	586.789	440.755
GGACAAGTCAGGAGTTGTGA	FMR1	438.973	661.577	1226.32	442.312
GATGTAATACAAGTTCCA	FMR1	531.267	545.671	712.059	1140.04
GTTGGTGGTTAGCTAAAGTG	FMR1	358.589	276.091	987.323	546.66
GCAAGCTAGAAAAGTACCTG	FMR1	337.087	674.601	514.265	725.765
GGACATGTTGAAGGACGCCG	FOXA1	234.869	240.929	364.271	292.798
GTTCATGTTGCTGACCGGGA	FOXA1	371.159	657.67	347.788	812.982
GAACACCATGACTACGAG	FOXA1	441.62	1045.76	967.543	520.184
GCTCATGCACGGGTTCATGG	FOXA1	281.181	350.323	454.927	683.715
GAACCCGTGCATGAGCCCCA	FOXA1	506.457	944.18	557.12	708.634
GCCATGAACAGCATGACTG	FOXA1	261.002	741.019	710.411	495.265
GTTGAAGGAGAGCGAGTGG	FOXA2	351.311	777.484	733.487	428.295
GGCGTTCATGTTGCTCACGG	FOXA2	272.911	252.65	354.381	728.88
GCATAGTAGCTGCTCCAGT	FOXA2	237.846	214.882	135.159	344.193
GAACACGTACATGAGCATGT	FOXA2	394.315	406.323	560.417	610.515
GCTGGTTCTGCCGGTAGAAG	FOXA2	296.067	372.463	487.892	118.365
GTAGCTGCTCCAGTCGGA	FOXA2	219.983	583.438	425.257	227.386
GCTGATTCTCCCGGTAGTAA	FOXA3	407.878	483.16	234.056	317.717
GGGAAGGAGATGCCGAAG	FOXA3	229.245	253.952	347.788	182.22
GATGCCGAAGGGGTATCGG	FOXA3	166.393	20.8371	32.9657	62.2975
GTGAGATATAGGAATACGG	FOXA3	266.626	622.508	271.967	140.169
GCACGGGAAGGAGATGCCGA	FOXA3	278.866	537.857	384.05	306.815
GAGTGAGATATAGGAATA	FOXA3	421.772	470.137	362.623	548.218
GGTGGATGCTCAATCCAGA	FOXO1	387.699	824.367	326.36	225.828
GGATCACAGTTTTCCAAA	FOXO1	319.554	398.509	520.858	351.981
GGTGGATGCTCAATCCAG	FOXO1	362.228	300.835	230.76	442.312
GGATGCTCAATCCAGAGGG	FOXO1	402.254	490.974	319.767	331.734
GAGCTTGCTGGAGGAGAGCG	FOXO1	352.965	221.394	834.032	526.414
GCTGTCGCAGATCTACGAG	FOXO1	391.669	298.231	393.94	225.828
GTCCCTCCCAGCTCTCCAAG	FOXO3	43.0042	3.90695	1.64828	32.7062
GGAGGACGATGAAGACGACG	FOXO3	220.314	199.255	168.125	76.3144
GTGACAGGTTGTGCCGGA	FOXO3	164.077	459.718	344.492	471.903
GAGGAAATGTTCGTCGCGG	FOXO3	364.212	941.576	1722.46	194.68
GACTCCATGATCCCCGAGG	FOXO3	330.14	121.116	301.636	214.926
GCCGAGGAAATGTTCGTCG	FOXO3	197.158	139.348	75.8211	219.599
GTTCATCAAGGTTCACAACG	FOXO4	351.311	610.787	384.05	851.918
GTGTCAGTCGCTTCTCCG	FOXO4	195.173	481.858	354.381	280.339
GTCGGCCACTTTGCCAAG	FOXO4	32.4185	83.3483	89.0074	32.7062
GTTGGAGTGGCACCTTCGGG	FOXO4	249.093	629.019	293.395	496.822
GCTGCTGCTATCCATGGAGG	FOXO4	395.969	780.088	608.217	683.715
GGTGGATGCTGAACCCTGA	FOXO4	372.152	346.416	331.305	498.38
[truncated: 4,716 more rows]

## Sheet: CRISPRi-v2
sgRNA	Gene	T0, Rep1	T0, Rep2	Endpoint, Rep1	Endpoint, Rep2
23540370.23-P2_ACIN1	ACIN1	1915.94	1705.77	1570.86	1684.77
23540783.23-P2_ACIN1	ACIN1	514.327	466.313	431.5	503.745
23563821.23-P1_ACIN1	ACIN1	1140.26	975.963	1170.19	1191.88
23563962.23-P1_ACIN1	ACIN1	718.942	876.287	936.971	906.259
23564097.23-P1_ACIN1	ACIN1	1793.17	1380.74	1609.91	1555.83
23564314.23-P1_ACIN1	ACIN1	1258.38	1112.91	1054.09	1148.49
23564345.23-P1_ACIN1	ACIN1	944.018	1066.11	1089.02	1123.18
23540292.23-P2_ACIN1	ACIN1	302.272	325.899	283.557	225.36
23540315.23-P2_ACIN1	ACIN1	1173.74	999.366	863	974.952
23540722.23-P2_ACIN1	ACIN1	804.508	858.952	844.507	826.72
23540725.23-P2_ACIN1	ACIN1	715.222	754.941	727.385	705.002
23540730.23-P2_ACIN1	ACIN1	419.46	474.98	357.528	356.719
23540744.23-P2_ACIN1	ACIN1	345.055	299.03	303.077	339.847
23540756.23-P2_ACIN1	ACIN1	655.697	746.274	698.619	674.874
23540802.23-P2_ACIN1	ACIN1	520.838	499.249	551.703	513.386
23563847.23-P1_ACIN1	ACIN1	328.314	210.621	246.571	186.795
23563913.23-P1_ACIN1	ACIN1	468.754	576.39	499.307	491.694
23564062.23-P1_ACIN1	ACIN1	1823.86	1738.71	1890.38	1771.54
23564262.23-P1_ACIN1	ACIN1	348.775	336.3	342.118	374.796
23564284.23-P1_ACIN1	ACIN1	562.691	688.201	782.864	692.951
229568301.23-P2_ACTA1	ACTA1	1274.19	1266.33	1365.39	1352.16
229568709.23-P2_ACTA1	ACTA1	837.991	767.076	874.301	909.875
229568732.23-P2_ACTA1	ACTA1	1221.18	1301.86	1243.13	1124.39
229568771.23-P2_ACTA1	ACTA1	383.188	495.782	588.689	551.95
229569682.23-P1_ACTA1	ACTA1	549.67	590.258	596.908	670.053
229569701.23-P1_ACTA1	ACTA1	901.235	946.494	932.861	968.926
229569744.23-P1_ACTA1	ACTA1	982.151	907.49	929.779	1015.93
229569796.23-P1_ACTA1	ACTA1	678.949	735.873	9.24642	21.6924
229568316.23-P2_ACTA1	ACTA1	585.012	575.524	648.277	492.899
229568328.23-P2_ACTA1	ACTA1	647.327	660.465	633.894	639.925
229568723.23-P2_ACTA1	ACTA1	433.411	482.781	551.703	515.796
229568742.23-P2_ACTA1	ACTA1	836.13	955.161	971.902	918.31
229568745.23-P2_ACTA1	ACTA1	669.648	761.875	794.165	737.541
229568779.23-P2_ACTA1	ACTA1	1190.49	902.289	884.575	1035.21
229569627.23-P1_ACTA1	ACTA1	1010.05	956.895	1114.71	920.721
229569754.23-P1_ACTA1	ACTA1	646.397	556.455	539.375	623.053
229569780.23-P1_ACTA1	ACTA1	230.657	213.221	252.736	225.36
229569801.23-P1_ACTA1	ACTA1	870.543	849.417	915.396	727.9
229569824.23-P1_ACTA1	ACTA1	1400.68	1496.88	1461.96	1512.44
229569839.23-P1_ACTA1	ACTA1	813.809	847.684	754.097	786.951
5569721.23-P1P2_ACTB	ACTB	583.152	624.929	661.633	702.592
5569850.23-P1P2_ACTB	ACTB	265.999	393.506	471.568	418.181
5570130.23-P1P2_ACTB	ACTB	914.256	898.822	801.357	905.054
5568781.23-P1P2_ACTB	ACTB	434.341	552.988	489.033	506.155
5568795.23-P1P2_ACTB	ACTB	1749.46	1862.65	1841.07	1743.83
5569788.23-P1P2_ACTB	ACTB	263.209	438.577	452.047	480.848
5570006.23-P1P2_ACTB	ACTB	208.335	270.427	273.283	284.411
5570075.23-P1P2_ACTB	ACTB	255.768	376.171	204.449	184.385
5570185.23-P1P2_ACTB	ACTB	1211.88	1303.6	1484.56	1413.62
5570191.23-P1P2_ACTB	ACTB	548.74	572.923	454.102	463.976
179280728.23-P1P2_ACTL6A	ACTL6A	1071.44	974.23	508.553	583.284
179280744.23-P1P2_ACTL6A	ACTL6A	200.895	195.886	73.9714	61.4617
179280755.23-P1P2_ACTL6A	ACTL6A	601.754	708.137	295.886	235.001
179280849.23-P1P2_ACTL6A	ACTL6A	338.544	387.438	119.176	106.052
179280983.23-P1P2_ACTL6A	ACTL6A	787.767	829.482	664.715	641.13
179280720.23-P1P2_ACTL6A	ACTL6A	1161.65	1077.37	1061.28	927.952
179280784.23-P1P2_ACTL6A	ACTL6A	534.789	620.595	123.286	127.744
179280860.23-P1P2_ACTL6A	ACTL6A	115.328	80.608	44.1774	59.0515
179281107.23-P1P2_ACTL6A	ACTL6A	181.363	172.484	97.6011	138.59
179281182.23-P1P2_ACTL6A	ACTL6A	1010.05	911.824	822.932	821.9
100253607.23-P1P2_ACTL6B	ACTL6B	349.705	404.773	79.1083	68.6925
100253957.23-P1P2_ACTL6B	ACTL6B	664.068	556.455	568.141	691.746
100253966.23-P1P2_ACTL6B	ACTL6B	1147.7	806.947	937.998	919.516
100253969.23-P1P2_ACTL6B	ACTL6B	1410.91	1239.46	1147.58	1319.62
100254000.23-P1P2_ACTL6B	ACTL6B	1206.3	1181.38	1377.72	1179.82
100253999.23-P1P2_ACTL6B	ACTL6B	853.802	896.222	1022.24	783.336
100254007.23-P1P2_ACTL6B	ACTL6B	573.851	591.992	589.716	705.002
100254010.23-P1P2_ACTL6B	ACTL6B	316.223	299.896	364.72	337.437
100254030.23-P1P2_ACTL6B	ACTL6B	1025.86	1318.33	1138.34	1353.36
100254033.23-P1P2_ACTL6B	ACTL6B	663.138	694.269	654.441	667.643
152457061.23-P1P2_ACTR3B	ACTR3B	311.573	236.623	315.406	380.822
152457249.23-P1P2_ACTR3B	ACTR3B	502.236	602.393	381.158	536.284
152457287.23-P1P2_ACTR3B	ACTR3B	480.845	631.863	680.126	733.925
152457301.23-P1P2_ACTR3B	ACTR3B	752.424	767.076	831.151	789.361
152457333.23-P1P2_ACTR3B	ACTR3B	341.335	302.497	343.145	359.129
152457345.23-P1P2_ACTR3B	ACTR3B	132.07	123.946	113.012	165.103
152456922.23-P1P2_ACTR3B	ACTR3B	715.222	935.226	813.685	885.772
152456932.23-P1P2_ACTR3B	ACTR3B	238.097	386.572	322.597	329.001
152457234.23-P1P2_ACTR3B	ACTR3B	619.425	543.454	615.401	591.72
152457240.23-P1P2_ACTR3B	ACTR3B	490.145	539.987	581.497	595.335
37377138.23-P1P2_ACTR5	ACTR5	1276.98	1353.87	700.673	791.772
37377152.23-P1P2_ACTR5	ACTR5	807.298	605.86	323.625	273.565
37377158.23-P1P2_ACTR5	ACTR5	359.006	387.438	165.408	103.641
37377208.23-P1P2_ACTR5	ACTR5	233.447	366.636	295.886	390.463
37377124.23-P1P2_ACTR5	ACTR5	334.824	436.843	329.789	377.206
37377127.23-P1P2_ACTR5	ACTR5	598.963	567.723	357.528	354.309
37377178.23-P1P2_ACTR5	ACTR5	302.272	299.896	115.067	114.488
37377496.23-P1P2_ACTR5	ACTR5	500.376	319.832	253.763	262.719
37377503.23-P1P2_ACTR5	ACTR5	1230.48	991.565	811.631	890.592
37377512.23-P1P2_ACTR5	ACTR5	537.579	496.649	409.925	344.668
100593852.23-P1P2_ACTR6	ACTR6	282.74	448.978	169.518	127.744
100594636.23-P1P2_ACTR6	ACTR6	758.935	858.085	620.538	453.13
100594789.23-P1P2_ACTR6	ACTR6	590.593	583.324	602.045	555.566
100594811.23-P1P2_ACTR6	ACTR6	175.783	126.546	120.204	125.334
100594822.23-P1P2_ACTR6	ACTR6	344.125	475.847	377.049	403.719
100594587.23-P1P2_ACTR6	ACTR6	556.18	587.658	291.776	355.514
100594606.23-P1P2_ACTR6	ACTR6	605.474	589.392	104.793	104.846
100594617.23-P1P2_ACTR6	ACTR6	609.194	692.535	147.943	134.975
100594621.23-P1P2_ACTR6	ACTR6	625.005	656.132	212.668	128.949
100594654.23-P1P2_ACTR6	ACTR6	387.838	318.965	183.901	171.129
53916118.23-P1P2_ACTR8	ACTR8	651.977	567.723	385.268	320.565
53916142.23-P1P2_ACTR8	ACTR8	627.795	912.69	415.062	380.822
53916157.23-P1P2_ACTR8	ACTR8	223.216	255.692	135.614	109.667
53916180.23-P1P2_ACTR8	ACTR8	243.678	304.23	207.531	202.462
53915761.23-P1P2_ACTR8	ACTR8	202.755	308.564	223.969	228.975
53915796.23-P1P2_ACTR8	ACTR8	481.775	530.453	501.362	456.745
53915897.23-P1P2_ACTR8	ACTR8	759.865	661.332	665.743	679.694
53915974.23-P1P2_ACTR8	ACTR8	202.755	198.486	177.737	178.36
53916136.23-P1P2_ACTR8	ACTR8	682.669	611.927	349.309	359.129
53916193.23-P1P2_ACTR8	ACTR8	823.11	739.34	642.113	602.566
154580470.23-P1_ADAR	ADAR	1230.48	1205.65	1177.38	1177.41
154580598.23-P1_ADAR	ADAR	1446.25	1513.35	1405.46	1583.54
154580643.23-P1_ADAR	ADAR	1327.21	1259.39	1285.25	1376.26
154600169.23-P2_ADAR	ADAR	1118.87	1222.12	1302.72	1289.49
154600405.23-P2_ADAR	ADAR	744.054	670	734.577	717.053
154600408.23-P2_ADAR	ADAR	795.207	729.806	922.588	768.874
154600411.23-P2_ADAR	ADAR	1423	1339.13	1587.3	1467.85
154600419.23-P2_ADAR	ADAR	1018.42	1088.64	1123.95	988.208
154580439.23-P1_ADAR	ADAR	970.06	1050.5	925.67	915.9
154580597.23-P1_ADAR	ADAR	447.362	377.904	353.419	245.847
154580605.23-P1_ADAR	ADAR	694.76	594.592	593.826	510.976
154580611.23-P1_ADAR	ADAR	781.256	725.472	633.894	691.746
154580629.23-P1_ADAR	ADAR	521.768	693.402	607.182	626.669
154580652.23-P1_ADAR	ADAR	508.747	392.639	447.938	377.206
154599983.23-P2_ADAR	ADAR	1008.19	839.016	907.177	789.361
154600322.23-P2_ADAR	ADAR	390.628	583.324	610.264	594.13
154600439.23-P2_ADAR	ADAR	606.404	459.379	534.238	535.079
154600448.23-P2_ADAR	ADAR	561.761	727.205	849.644	918.31
154600453.23-P2_ADAR	ADAR	588.733	694.269	687.318	678.489
43280109.23-P1P2_ADA	ADA	431.551	546.921	469.513	502.54
43280282.23-P1P2_ADA	ADA	338.544	283.428	315.406	341.052
43280285.23-P1P2_ADA	ADA	753.354	826.882	746.906	914.695
43280303.23-P1P2_ADA	ADA	330.174	408.24	426.363	404.924
43280315.23-P1P2_ADA	ADA	593.383	728.072	804.439	700.182
43279937.23-P1P2_ADA	ADA	727.313	635.33	646.222	682.105
43279996.23-P1P2_ADA	ADA	408.3	464.579	238.352	215.719
43280296.23-P1P2_ADA	ADA	639.886	603.26	656.496	537.489
43280314.23-P1P2_ADA	ADA	1114.22	1189.18	1178.41	1095.46
43280334.23-P1P2_ADA	ADA	1476.02	1321.8	1262.65	1312.39
36554509.23-P1P2_ADPRHL2	ADPRHL2	261.349	378.771	346.227	339.847
36554555.23-P1P2_ADPRHL2	ADPRHL2	893.795	1291.46	1219.5	1217.18
36554561.23-P1P2_ADPRHL2	ADPRHL2	464.104	490.582	588.689	665.233
36554875.23-P1P2_ADPRHL2	ADPRHL2	1535.54	1567.96	1678.74	1616.08
36554891.23-P1P2_ADPRHL2	ADPRHL2	573.851	703.803	661.633	668.848
36554907.23-P1P2_ADPRHL2	ADPRHL2	398.069	344.101	373.966	365.155
36554917.23-P1P2_ADPRHL2	ADPRHL2	188.804	128.279	175.682	207.283
36554523.23-P1P2_ADPRHL2	ADPRHL2	651.977	550.388	503.416	731.515
36554711.23-P1P2_ADPRHL2	ADPRHL2	672.439	448.978	572.251	600.156
36554966.23-P1P2_ADPRHL2	ADPRHL2	227.866	230.556	266.092	333.822
119298367.23-P1P2_ADPRH	ADPRH	327.384	306.83	344.172	389.258
119298491.23-P1P2_ADPRH	ADPRH	1157	1083.44	1116.76	1246.11
119298604.23-P1P2_ADPRH	ADPRH	816.599	832.949	815.74	942.413
119298657.23-P1P2_ADPRH	ADPRH	417.6	421.242	466.431	404.924
119298662.23-P1P2_ADPRH	ADPRH	403.649	425.575	400.678	517.002
119298740.23-P1P2_ADPRH	ADPRH	368.307	364.036	422.253	329.001
119298812.23-P1P2_ADPRH	ADPRH	961.69	998.499	1059.23	1109.93
119299031.23-P1P2_ADPRH	ADPRH	948.669	920.491	921.56	974.952
119299034.23-P1P2_ADPRH	ADPRH	1020.28	1099.04	1023.27	1173.8
119299091.23-P1P2_ADPRH	ADPRH	372.027	377.904	335.953	473.617
19592637.23-P1P2_AEBP2	AEBP2	660.348	846.817	773.617	921.926
19592640.23-P1P2_AEBP2	AEBP2	679.879	639.663	746.906	777.31
19592658.23-P1P2_AEBP2	AEBP2	348.775	313.764	285.612	314.539
19592704.23-P1P2_AEBP2	AEBP2	269.719	331.099	304.105	377.206
19592590.23-P1P2_AEBP2	AEBP2	1078.88	935.226	905.122	1021.95
19592636.23-P1P2_AEBP2	AEBP2	939.368	857.218	820.877	827.926
19592657.23-P1P2_AEBP2	AEBP2	519.908	638.797	577.388	582.079
19592666.23-P1P2_AEBP2	AEBP2	1965.23	1996.13	1905.79	1970.39
19592882.23-P1P2_AEBP2	AEBP2	664.068	494.916	506.499	477.232
19593012.23-P1P2_AEBP2	AEBP2	425.041	489.715	503.416	473.617
87856192.23-P1P2_AFF1	AFF1	231.587	209.754	199.312	139.795
87856246.23-P1P2_AFF1	AFF1	108.818	52.0051	48.2869	55.4361
87856541.23-P1P2_AFF1	AFF1	156.251	203.687	209.586	184.385
87856587.23-P1P2_AFF1	AFF1	594.313	496.649	537.32	444.694
87856590.23-P1P2_AFF1	AFF1	724.522	746.274	805.466	848.413
87856182.23-P1P2_AFF1	AFF1	103.237	99.6765	138.696	183.18
87856378.23-P1P2_AFF1	AFF1	612.914	503.583	405.815	413.36
87856383.23-P1P2_AFF1	AFF1	832.41	852.884	892.794	926.746
87856567.23-P1P2_AFF1	AFF1	830.55	680.401	568.141	636.31
87856634.23-P1P2_AFF1	AFF1	602.684	817.348	735.604	713.438
132298833.23-P1P2_AFF4	AFF4	429.691	430.776	418.144	385.642
132299267.23-P1P2_AFF4	AFF4	1174.67	924.825	1147.58	1038.82
132298852.23-P1P2_AFF4	AFF4	261.349	278.228	219.859	247.052
132298939.23-P1P2_AFF4	AFF4	902.165	811.28	882.52	871.31
132299026.23-P1P2_AFF4	AFF4	318.083	215.821	205.476	177.154
132299252.23-P1P2_AFF4	AFF4	1339.3	1356.47	1550.32	1417.24
132299279.23-P1P2_AFF4	AFF4	605.474	675.2	570.196	720.669
132299282.23-P1P2_AFF4	AFF4	753.354	637.93	744.851	653.181
132299285.23-P1P2_AFF4	AFF4	207.405	230.556	270.201	247.052
132299332.23-P1P2_AFF4	AFF4	1050.05	1168.38	1327.38	1246.11
8764973.23-P1P2_AICDA	AICDA	708.711	649.198	779.782	677.284
8764999.23-P1P2_AICDA	AICDA	875.193	901.423	951.354	812.259
8765064.23-P1P2_AICDA	AICDA	795.207	683.001	780.809	764.054
8765331.23-P1P2_AICDA	AICDA	1130.03	1144.98	1176.35	1194.29
8765346.23-P1P2_AICDA	AICDA	446.432	357.102	544.512	450.719
8765354.23-P1P2_AICDA	AICDA	253.908	352.768	398.624	343.463
8765359.23-P1P2_AICDA	AICDA	1890.83	1666.77	1782.51	1867.95
8765390.23-P1P2_AICDA	AICDA	1151.42	1194.38	1124.98	1189.47
8765082.23-P1P2_AICDA	AICDA	283.671	303.363	290.749	248.257
8765167.23-P1P2_AICDA	AICDA	720.802	715.938	809.576	758.028
45705802.23-P1P2_AIRE	AIRE	1037.02	999.366	1025.33	894.208
45705833.23-P1P2_AIRE	AIRE	531.998	480.181	491.088	410.95
45705738.23-P1P2_AIRE	AIRE	845.431	823.415	868.136	807.438
45705761.23-P1P2_AIRE	AIRE	617.565	501.85	611.291	497.719
45705768.23-P1P2_AIRE	AIRE	129.279	168.15	104.793	142.206
45705829.23-P1P2_AIRE	AIRE	191.594	266.093	257.872	263.924
45705946.23-P1P2_AIRE	AIRE	546.88	453.312	430.472	460.36
45706000.23-P1P2_AIRE	AIRE	896.585	795.679	915.396	1049.67
45706162.23-P1P2_AIRE	AIRE	728.243	601.526	636.976	708.618
45706235.23-P1P2_AIRE	AIRE	746.844	936.093	895.876	1048.46
55162968.23-P1P2_AKAP1	AKAP1	582.222	683.001	548.621	719.464
55162988.23-P1P2_AKAP1	AKAP1	903.095	975.097	1038.68	1067.75
55162999.23-P1P2_AKAP1	AKAP1	864.032	877.154	817.795	753.207
55163111.23-P1P2_AKAP1	AKAP1	813.809	842.483	1002.72	919.516
55162650.23-P1P2_AKAP1	AKAP1	176.713	147.348	186.983	185.59
55162653.23-P1P2_AKAP1	AKAP1	399.929	455.912	501.362	382.027
55162661.23-P1P2_AKAP1	AKAP1	413.88	367.503	397.596	379.617
55162770.23-P1P2_AKAP1	AKAP1	432.481	381.371	310.269	388.052
55162810.23-P1P2_AKAP1	AKAP1	96.727	133.48	78.0809	119.308
55162880.23-P1P2_AKAP1	AKAP1	87.4263	117.012	79.1083	171.129
15490136.23-P1P2_AKAP8	AKAP8	111.608	107.477	119.176	137.385
15490512.23-P1P2_AKAP8	AKAP8	876.123	907.49	878.41	913.49
15490522.23-P1P2_AKAP8	AKAP8	924.487	736.74	761.289	868.9
15490531.23-P1P2_AKAP8	AKAP8	521.768	618.861	599.99	578.463
15490538.23-P1P2_AKAP8	AKAP8	1197.93	1196.12	1208.2	1207.54
15490555.23-P1P2_AKAP8	AKAP8	904.025	1038.37	1011.97	909.875
15490566.23-P1P2_AKAP8	AKAP8	1948.49	2026.47	2277.7	2192.13
15490583.23-P1P2_AKAP8	AKAP8	473.404	388.305	438.691	414.565
15490226.23-P1P2_AKAP8	AKAP8	401.789	407.374	431.5	396.488
15490373.23-P1P2_AKAP8	AKAP8	678.949	556.455	705.81	667.643
109530797.23-P1P2_ALKBH2	ALKBH2	824.04	637.063	503.416	559.181
109530852.23-P1P2_ALKBH2	ALKBH2	789.627	642.264	683.208	771.284
109530901.23-P1P2_ALKBH2	ALKBH2	790.557	950.827	830.123	844.797
109531240.23-P1P2_ALKBH2	ALKBH2	542.229	432.509	567.114	600.156
109531250.23-P1P2_ALKBH2	ALKBH2	549.67	676.067	549.649	556.771
109530786.23-P1P2_ALKBH2	ALKBH2	1493.69	1514.22	1489.7	1626.93
109530802.23-P1P2_ALKBH2	ALKBH2	1711.32	1254.19	1461.96	1379.88
109530859.23-P1P2_ALKBH2	ALKBH2	253.908	294.696	261.982	256.693
109531236.23-P1P2_ALKBH2	ALKBH2	1300.23	1554.95	1667.44	1747.44
109531258.23-P1P2_ALKBH2	ALKBH2	1356.97	1302.73	1329.43	1508.83
43902434.23-P1P2_ALKBH3	ALKBH3	518.047	523.518	548.621	508.566
43902442.23-P1P2_ALKBH3	ALKBH3	220.426	267.827	269.174	248.257
43902446.23-P1P2_ALKBH3	ALKBH3	1469.51	1499.48	1504.08	1547.39
43902535.23-P1P2_ALKBH3	ALKBH3	818.459	613.661	680.126	638.72
43902620.23-P1P2_ALKBH3	ALKBH3	1037.96	970.763	1059.23	1137.64
43902808.23-P1P2_ALKBH3	ALKBH3	661.278	735.873	711.975	870.105
43902408.23-P1P2_ALKBH3	ALKBH3	914.256	1053.97	954.436	1087.03
43902414.23-P1P2_ALKBH3	ALKBH3	492.936	547.788	540.402	637.515
43902421.23-P1P2_ALKBH3	ALKBH3	1104.92	1076.51	1000.67	1189.47
43902449.23-P1P2_ALKBH3	ALKBH3	703.131	609.327	693.482	611.002
107436038.23-P1P2_ALKBH8	ALKBH8	1280.7	1319.2	1194.84	1328.06
107436173.23-P1P2_ALKBH8	ALKBH8	482.705	499.249	369.857	306.103
107436193.23-P1P2_ALKBH8	ALKBH8	1199.79	1089.51	993.477	956.875
107436214.23-P1P2_ALKBH8	ALKBH8	980.291	880.621	753.07	780.925
107436381.23-P1P2_ALKBH8	ALKBH8	1010.05	808.68	611.291	648.361
107436386.23-P1P2_ALKBH8	ALKBH8	1060.28	1093.84	981.148	832.746
107436405.23-P1P2_ALKBH8	ALKBH8	447.362	460.246	305.132	396.488
107436425.23-P1P2_ALKBH8	ALKBH8	655.697	625.795	533.21	492.899
107436413.23-P1P2_ALKBH8	ALKBH8	1223.04	999.366	816.767	827.926
107436438.23-P1P2_ALKBH8	ALKBH8	590.593	715.071	674.989	615.822
50270300.23-P1P2_AP2A1	AP2A1	997.962	1122.44	688.345	713.438
50270316.23-P1P2_AP2A1	AP2A1	652.907	593.725	574.306	479.642
50270351.23-P1P2_AP2A1	AP2A1	607.334	707.27	691.427	609.797
50270442.23-P1P2_AP2A1	AP2A1	518.978	477.581	461.294	478.437
50270422.23-P1P2_AP2A1	AP2A1	658.488	682.134	681.153	639.925
50270622.23-P1P2_AP2A1	AP2A1	1324.42	1319.2	589.716	510.976
50270662.23-P1P2_AP2A1	AP2A1	400.859	381.371	437.664	388.052
50270686.23-P1P2_AP2A1	AP2A1	601.754	600.659	509.581	525.437
50270697.23-P1P2_AP2A1	AP2A1	798.928	912.69	739.714	786.951
50270735.23-P1P2_AP2A1	AP2A1	313.433	470.647	353.419	453.13
6439889.23-P1P2_APBB1	APBB1	509.677	468.046	238.352	353.104
6439826.23-P1P2_APBB1	APBB1	626.865	548.654	590.744	588.104
6439842.23-P1P2_APBB1	APBB1	1219.32	1223.85	1295.53	1265.39
6439984.23-P1P2_APBB1	APBB1	798.928	789.612	759.234	737.541
6440046.23-P1P2_APBB1	APBB1	443.642	590.258	535.265	568.822
6440055.23-P1P2_APBB1	APBB1	676.159	639.663	676.016	686.925
6440092.23-P1P2_APBB1	APBB1	670.578	709.87	551.703	532.668
6440248.23-P1P2_APBB1	APBB1	429.691	390.905	397.596	425.412
6440251.23-P1P2_APBB1	APBB1	783.117	834.683	781.837	868.9
6440692.23-P1P2_APBB1	APBB1	337.614	286.895	301.022	304.898
10490530.23-P1P2_APITD1	APITD1	2074.05	2139.15	1964.35	2105.37
10491219.23-P1P2_APITD1	APITD1	841.711	982.031	973.957	1143.67
10491229.23-P1P2_APITD1	APITD1	2101.02	1981.4	1964.35	2016.19
10490580.23-P1P2_APITD1	APITD1	2551.17	2246.62	1994.15	2123.44
10490853.23-P1P2_APITD1	APITD1	1904.78	1709.24	2137.98	2186.11
10491034.23-P1P2_APITD1	APITD1	991.452	1151.05	1197.93	1100.29
10491205.23-P1P2_APITD1	APITD1	5123.74	4997.69	5160.53	4902.48
10491215.23-P1P2_APITD1	APITD1	652.907	376.171	493.143	424.206
10491255.23-P1P2_APITD1	APITD1	1247.22	1321.8	1161.97	919.516
10491264.23-P1P2_APITD1	APITD1	728.243	730.672	745.878	756.823
41020980.23-P1P2_APOBEC2	APOBEC2	873.333	699.469	722.248	766.464
41021056.23-P1P2_APOBEC2	APOBEC2	833.34	927.425	856.835	1014.72
41021194.23-P1P2_APOBEC2	APOBEC2	219.496	214.088	206.503	243.437
41021475.23-P1P2_APOBEC2	APOBEC2	633.376	501.85	387.322	415.77
41021104.23-P1P2_APOBEC2	APOBEC2	511.537	497.516	468.485	543.514
41021234.23-P1P2_APOBEC2	APOBEC2	608.264	655.265	707.865	703.797
41021351.23-P1P2_APOBEC2	APOBEC2	475.264	617.128	591.771	578.463
41021362.23-P1P2_APOBEC2	APOBEC2	402.719	365.77	190.065	195.231
41021434.23-P1P2_APOBEC2	APOBEC2	594.313	604.993	515.745	468.796
41021441.23-P1P2_APOBEC2	APOBEC2	1078.88	1063.51	1066.42	1067.75
39378402.23-P1P2_APOBEC3B	APOBEC3B	106.958	109.211	177.737	174.744
39378603.23-P1P2_APOBEC3B	APOBEC3B	1095.62	1048.77	1146.56	971.336
39378613.23-P1P2_APOBEC3B	APOBEC3B	490.145	626.662	592.799	642.335
39378676.23-P1P2_APOBEC3B	APOBEC3B	731.033	654.398	627.729	673.669
39378714.23-P1P2_APOBEC3B	APOBEC3B	948.669	996.765	1042.79	1062.93
39378728.23-P1P2_APOBEC3B	APOBEC3B	890.074	728.072	796.22	938.798
39378432.23-P1P2_APOBEC3B	APOBEC3B	1386.73	1398.94	1556.48	1347.34
39378802.23-P1P2_APOBEC3B	APOBEC3B	178.573	154.282	144.861	262.719
39378820.23-P1P2_APOBEC3B	APOBEC3B	1476.95	1342.6	1478.4	1300.34
39378928.23-P1P2_APOBEC3B	APOBEC3B	815.669	853.751	510.608	557.976
39410234.23-P1P2_APOBEC3C	APOBEC3C	572.921	646.597	769.508	692.951
39410387.23-P1P2_APOBEC3C	APOBEC3C	2761.37	3063.1	3368.78	3503.32
39410595.23-P1P2_APOBEC3C	APOBEC3C	1599.72	1606.96	1532.85	1757.08
39410601.23-P1P2_APOBEC3C	APOBEC3C	2791.13	2888.89	3090.36	3021.27
39410624.23-P1P2_APOBEC3C	APOBEC3C	1697.37	1757.77	1947.91	1894.47
39410687.23-P1P2_APOBEC3C	APOBEC3C	1634.13	1585.29	1681.82	1819.75
39410336.23-P1P2_APOBEC3C	APOBEC3C	1273.26	1248.99	1451.69	1411.21
39410342.23-P1P2_APOBEC3C	APOBEC3C	2326.1	2218.02	2386.6	2578.98
39410503.23-P1P2_APOBEC3C	APOBEC3C	753.354	872.82	945.19	902.644
39410701.23-P1P2_APOBEC3C	APOBEC3C	3034.81	3009.36	3428.37	3574.42
39410234.23-P1P2_APOBEC3D	APOBEC3D	572.921	646.597	769.508	692.951
39410387.23-P1P2_APOBEC3D	APOBEC3D	2761.37	3063.1	3368.78	3503.32
39410595.23-P1P2_APOBEC3D	APOBEC3D	1599.72	1606.96	1532.85	1757.08
39410601.23-P1P2_APOBEC3D	APOBEC3D	2791.13	2888.89	3090.36	3021.27
39410624.23-P1P2_APOBEC3D	APOBEC3D	1697.37	1757.77	1947.91	1894.47
39410687.23-P1P2_APOBEC3D	APOBEC3D	1634.13	1585.29	1681.82	1819.75
39410336.23-P1P2_APOBEC3D	APOBEC3D	1273.26	1248.99	1451.69	1411.21
39410342.23-P1P2_APOBEC3D	APOBEC3D	2326.1	2218.02	2386.6	2578.98
39410503.23-P1P2_APOBEC3D	APOBEC3D	753.354	872.82	945.19	902.644
39410701.23-P1P2_APOBEC3D	APOBEC3D	3034.81	3009.36	3428.37	3574.42
39437113.23-P1P2_APOBEC3F	APOBEC3F	1181.19	1010.63	1403.4	1288.29
39437128.23-P1P2_APOBEC3F	APOBEC3F	305.992	311.164	282.53	306.103
39437141.23-P1P2_APOBEC3F	APOBEC3F	688.25	787.878	832.178	842.387
39437229.23-P1P2_APOBEC3F	APOBEC3F	640.816	643.13	753.07	766.464
39437279.23-P1P2_APOBEC3F	APOBEC3F	1173.74	1290.59	1228.75	1211.16
39436896.23-P1P2_APOBEC3F	APOBEC3F	881.704	882.354	838.342	1085.82
39436903.23-P1P2_APOBEC3F	APOBEC3F	1172.81	1049.64	1074.64	1303.95
39437244.23-P1P2_APOBEC3F	APOBEC3F	181.363	204.554	190.065	225.36
39437249.23-P1P2_APOBEC3F	APOBEC3F	1117.01	1169.25	1110.6	1181.03
39437353.23-P1P2_APOBEC3F	APOBEC3F	1882.46	1407.61	1754.77	1537.75
39473293.23-P1P2_APOBEC3G	APOBEC3G	199.034	175.951	224.996	226.565
39473517.23-P1P2_APOBEC3G	APOBEC3G	1064	1347.8	1270.87	1346.13
39473587.23-P1P2_APOBEC3G	APOBEC3G	1254.66	1390.27	1244.16	1363
39473688.23-P1P2_APOBEC3G	APOBEC3G	1556.93	1531.55	1409.57	1530.52
39473304.23-P1P2_APOBEC3G	APOBEC3G	838.921	783.544	847.589	752.002
39473646.23-P1P2_APOBEC3G	APOBEC3G	1005.4	956.028	1072.59	979.772
39473649.23-P1P2_APOBEC3G	APOBEC3G	323.663	352.768	423.281	354.309
39473746.23-P1P2_APOBEC3G	APOBEC3G	934.718	1003.7	1045.87	1009.9
39473749.23-P1P2_APOBEC3G	APOBEC3G	1010.98	933.492	916.423	980.977
39473764.23-P1P2_APOBEC3G	APOBEC3G	1141.19	1053.97	1095.19	1011.11
39493291.23-P1P2_APOBEC3H	APOBEC3H	1082.6	1221.25	1215.39	1326.85
39493488.23-P1P2_APOBEC3H	APOBEC3H	534.789	494.049	497.252	664.028
39493492.23-P1P2_APOBEC3H	APOBEC3H	881.704	740.207	683.208	806.233
39493619.23-P1P2_APOBEC3H	APOBEC3H	305.062	268.693	289.721	292.847
39493652.23-P1P2_APOBEC3H	APOBEC3H	508.747	564.256	585.607	664.028
39493307.23-P1P2_APOBEC3H	APOBEC3H	1222.11	1505.55	1472.24	1440.13
39493373.23-P1P2_APOBEC3H	APOBEC3H	914.256	731.539	788.001	891.798
39493629.23-P1P2_APOBEC3H	APOBEC3H	877.983	863.285	708.892	627.874
39493632.23-P1P2_APOBEC3H	APOBEC3H	179.503	273.894	302.05	292.847
39493703.23-P1P2_APOBEC3H	APOBEC3H	2019.18	1460.48	1697.23	1684.77
183621992.23-P1P2_APOBEC4	APOBEC4	299.482	243.557	291.776	322.975
183622005.23-P1P2_APOBEC4	APOBEC4	2055.45	1781.18	1749.63	1919.77
183622044.23-P1P2_APOBEC4	APOBEC4	433.411	557.322	574.306	573.643
183622291.23-P1P2_APOBEC4	APOBEC4	729.173	699.469	769.508	739.951
183622337.23-P1P2_APOBEC4	APOBEC4	1469.51	1466.55	1597.58	1634.16
183622401.23-P1P2_APOBEC4	APOBEC4	564.551	446.378	464.376	490.489
183622414.23-P1P2_APOBEC4	APOBEC4	417.6	372.704	431.5	424.206
183622003.23-P1P2_APOBEC4	APOBEC4	1157	1458.74	1431.14	1447.36
183622241.23-P1P2_APOBEC4	APOBEC4	1122.59	1208.25	1263.68	1231.64
183622430.23-P1P2_APOBEC4	APOBEC4	819.389	757.542	743.823	700.182
27022504.23-P1P2_ARID1A	ARID1A	1093.76	1055.7	1190.73	1231.64
27022576.23-P1P2_ARID1A	ARID1A	245.538	304.23	377.049	291.642
27022586.23-P1P2_ARID1A	ARID1A	191.594	236.623	230.133	314.539
27022948.23-P1P2_ARID1A	ARID1A	107.888	129.146	98.6285	149.436
27022951.23-P1P2_ARID1A	ARID1A	355.286	507.917	461.294	550.745
27022530.23-P1P2_ARID1A	ARID1A	1687.14	1825.38	1789.7	2005.34
27022545.23-P1P2_ARID1A	ARID1A	2001.5	1893.85	2172.91	2127.06
27022766.23-P1P2_ARID1A	ARID1A	298.552	311.164	293.831	327.796
27022888.23-P1P2_ARID1A	ARID1A	1021.21	1134.58	1267.79	1202.72
27022897.23-P1P2_ARID1A	ARID1A	872.403	665.666	829.096	725.489
157098803.23-P1_ARID1B	ARID1B	153.461	142.147	193.148	197.642
157099224.23-P1_ARID1B	ARID1B	311.573	272.16	367.802	395.283
157099235.23-P1_ARID1B	ARID1B	982.151	1071.31	978.066	1077.39
157100171.23-P2_ARID1B	ARID1B	801.718	670.866	679.098	695.361
157100309.23-P2_ARID1B	ARID1B	678.019	821.681	896.903	891.798
157100315.23-P2_ARID1B	ARID1B	829.62	825.148	886.629	662.823
157098817.23-P1_ARID1B	ARID1B	229.727	266.96	290.749	278.385
157098992.23-P1_ARID1B	ARID1B	405.509	236.623	376.021	302.488
157099118.23-P1_ARID1B	ARID1B	487.355	420.375	445.883	463.976
157099121.23-P1_ARID1B	ARID1B	91.1466	118.745	117.121	175.949
157099132.23-P1_ARID1B	ARID1B	883.564	793.079	182.874	127.744
157099145.23-P1_ARID1B	ARID1B	237.167	208.021	151.025	232.59
157099222.23-P1_ARID1B	ARID1B	1226.76	1470.88	1620.18	1529.31
157100302.23-P2_ARID1B	ARID1B	576.642	548.654	572.251	518.207
157100305.23-P2_ARID1B	ARID1B	744.984	708.137	894.848	752.002
157100366.23-P2_ARID1B	ARID1B	288.321	283.428	385.268	389.258
157100483.23-P2_ARID1B	ARID1B	351.565	244.424	268.146	298.873
157100489.23-P2_ARID1B	ARID1B	455.733	472.38	419.171	463.976
157100550.23-P2_ARID1B	ARID1B	131.139	128.279	98.6285	57.8463
157100594.23-P2_ARID1B	ARID1B	842.641	866.752	904.095	744.771
46123483.23-P1P2_ARID2	ARID2	63.2446	91.009	71.9166	69.8976
46123494.23-P1P2_ARID2	ARID2	523.628	393.506	321.57	316.95
46123516.23-P1P2_ARID2	ARID2	614.774	449.845	447.938	433.847
46123520.23-P1P2_ARID2	ARID2	859.382	834.683	546.566	564.002
46123531.23-P1P2_ARID2	ARID2	174.853	72.8072	40.0678	40.9745
46123548.23-P1P2_ARID2	ARID2	1078.88	1071.31	764.371	795.387
46123567.23-P1P2_ARID2	ARID2	745.914	702.07	647.25	513.386
46123729.23-P1P2_ARID2	ARID2	1589.48	1684.97	1412.65	1529.31
46123742.23-P1P2_ARID2	ARID2	634.306	632.729	348.282	349.488
46123927.23-P1P2_ARID2	ARID2	962.62	1011.5	1061.28	1046.05
58765323.23-P1P2_ARID4A	ARID4A	1107.71	1366	1223.61	1182.23
58765344.23-P1P2_ARID4A	ARID4A	343.195	287.762	279.447	262.719
58765485.23-P1P2_ARID4A	ARID4A	1247.22	1514.22	1338.68	1464.24
58765622.23-P1P2_ARID4A	ARID4A	602.684	559.055	543.484	636.31
58765292.23-P1P2_ARID4A	ARID4A	1675.05	1930.26	1942.78	2074.03
58765301.23-P1P2_ARID4A	ARID4A	615.705	566.856	511.635	702.592
58765463.23-P1P2_ARID4A	ARID4A	526.418	806.08	797.247	679.694
58765585.23-P1P2_ARID4A	ARID4A	2499.09	2218.89	2330.1	2429.55
58765666.23-P1P2_ARID4A	ARID4A	592.453	472.38	584.579	519.412
58765781.23-P1P2_ARID4A	ARID4A	744.984	859.818	644.168	866.49
235491078.23-P1P2_ARID4B	ARID4B	216.706	177.684	120.204	207.283
235491082.23-P1P2_ARID4B	ARID4B	347.845	376.171	416.089	388.052
235491249.23-P1P2_ARID4B	ARID4B	484.565	572.057	604.1	674.874
235491441.23-P1P2_ARID4B	ARID4B	498.516	673.467	642.113	635.104
235491445.23-P1P2_ARID4B	ARID4B	825.9	919.624	826.014	753.207
235491464.23-P1P2_ARID4B	ARID4B	1805.26	2056.8	1882.16	1892.06
235491110.23-P1P2_ARID4B	ARID4B	1222.11	1347.8	1329.43	1444.95
235491401.23-P1P2_ARID4B	ARID4B	270.65	364.903	364.72	297.668
235491453.23-P1P2_ARID4B	ARID4B	1004.47	850.284	930.807	870.105
235491474.23-P1P2_ARID4B	ARID4B	386.908	526.119	372.939	473.617
48956339.23-P1P2_ARIH2	ARIH2	1379.29	1459.61	504.444	541.104
48956345.23-P1P2_ARIH2	ARIH2	555.25	637.93	639.031	711.028
48956354.23-P1P2_ARIH2	ARIH2	954.249	862.419	953.409	959.285
48956474.23-P1P2_ARIH2	ARIH2	722.662	762.742	758.207	843.592
48956704.23-P1P2_ARIH2	ARIH2	245.538	227.089	193.148	196.436
48956741.23-P1P2_ARIH2	ARIH2	548.74	512.251	588.689	556.771
48956298.23-P1P2_ARIH2	ARIH2	464.104	544.321	495.197	527.848
48956301.23-P1P2_ARIH2	ARIH2	564.551	819.081	757.179	819.49
48956322.23-P1P2_ARIH2	ARIH2	548.74	481.048	597.935	495.309
48956665.23-P1P2_ARIH2	ARIH2	618.495	598.059	775.672	690.541
3666404.23-P1P2_ART1	ART1	297.622	298.163	318.488	307.309
3666751.23-P1P2_ART1	ART1	615.705	587.658	455.13	382.027
3666757.23-P1P2_ART1	ART1	1250.94	1109.44	1179.43	1213.57
3666768.23-P1P2_ART1	ART1	601.754	647.464	586.634	784.541
3666779.23-P1P2_ART1	ART1	478.985	547.788	644.168	504.95
3666414.23-P1P2_ART1	ART1	433.411	405.64	491.088	515.796
3666557.23-P1P2_ART1	ART1	585.942	532.186	656.496	571.232
3666574.23-P1P2_ART1	ART1	758.935	1034.9	994.504	1014.72
3666702.23-P1P2_ART1	ART1	986.801	1082.57	1029.44	1214.77
3666712.23-P1P2_ART1	ART1	456.663	415.174	405.815	377.206
104629247.23-P1P2_AS3MT	AS3MT	990.522	1166.65	1117.79	1326.85
104629429.23-P1P2_AS3MT	AS3MT	798.928	694.269	608.209	685.72
104629486.23-P1P2_AS3MT	AS3MT	1037.02	1321.8	1206.14	1350.95
104629638.23-P1P2_AS3MT	AS3MT	1031.44	997.632	1015.05	1100.29
104629665.23-P1P2_AS3MT	AS3MT	766.375	690.802	700.673	620.643
104629676.23-P1P2_AS3MT	AS3MT	627.795	592.859	458.212	591.72
104629213.23-P1P2_AS3MT	AS3MT	1026.79	1104.24	1079.78	1062.93
104629616.23-P1P2_AS3MT	AS3MT	1077.95	1049.64	1139.36	1170.18
104629658.23-P1P2_AS3MT	AS3MT	345.985	342.367	316.433	332.616
104629703.23-P1P2_AS3MT	AS3MT	824.97	780.944	694.509	861.669
131455432.23-P1P2_ASAP1	ASAP1	291.111	192.419	186.983	224.155
131455489.23-P1P2_ASAP1	ASAP1	127.419	95.3428	106.848	183.18
131455704.23-P1P2_ASAP1	ASAP1	181.363	279.961	184.928	214.513
131455398.23-P1P2_ASAP1	ASAP1	558.04	485.381	543.484	472.412
131455633.23-P1P2_ASAP1	ASAP1	500.376	347.568	414.034	403.719
131455656.23-P1P2_ASAP1	ASAP1	661.278	566.856	613.346	632.694
131455793.23-P1P2_ASAP1	ASAP1	944.018	923.091	1049.98	1129.21
131455855.23-P1P2_ASAP1	ASAP1	516.187	462.846	434.582	472.412
131455861.23-P1P2_ASAP1	ASAP1	694.76	797.412	761.289	685.72
131455906.23-P1P2_ASAP1	ASAP1	239.027	305.097	301.022	194.026
101328782.23-P1P2_ASCC3	ASCC3	1201.65	1073.91	1243.13	1159.34
101329219.23-P1P2_ASCC3	ASCC3	800.788	917.024	424.308	372.386
101329246.23-P1P2_ASCC3	ASCC3	515.257	546.054	208.558	209.693
101328801.23-P1P2_ASCC3	ASCC3	713.362	867.619	865.054	961.695
101328820.23-P1P2_ASCC3	ASCC3	1361.62	1073.91	1129.09	1249.72
101329132.23-P1P2_ASCC3	ASCC3	817.529	1147.58	335.953	302.488
101329188.23-P1P2_ASCC3	ASCC3	1596	1616.49	431.5	366.36
101329193.23-P1P2_ASCC3	ASCC3	545.019	703.803	167.463	150.641
101329197.23-P1P2_ASCC3	ASCC3	666.858	685.601	133.559	118.103
101329255.23-P1P2_ASCC3	ASCC3	194.384	182.885	27.7393	84.3592
2291798.23-P1P2_ASCL2	ASCL2	743.124	642.264	678.071	588.104
2291807.23-P1P2_ASCL2	ASCL2	892.865	917.891	1122.93	1155.72
2291875.23-P1P2_ASCL2	ASCL2	1220.25	1153.65	1263.68	1219.59
2292175.23-P1P2_ASCL2	ASCL2	690.11	877.154	832.178	867.695
2292178.23-P1P2_ASCL2	ASCL2	15.8111	48.5381	79.1083	32.5386
2291774.23-P1P2_ASCL2	ASCL2	91.1466	164.683	220.887	160.283
2292214.23-P1P2_ASCL2	ASCL2	397.139	380.504	443.828	479.642
2292240.23-P1P2_ASCL2	ASCL2	391.558	312.898	317.461	354.309
2292252.23-P1P2_ASCL2	ASCL2	663.138	776.61	673.962	683.31
2292271.23-P1P2_ASCL2	ASCL2	714.292	703.803	741.769	737.541
119215456.23-P1P2_ASF1A	ASF1A	982.151	893.622	764.371	709.823
119215928.23-P1P2_ASF1A	ASF1A	755.215	747.141	798.275	764.054
119215324.23-P1P2_ASF1A	ASF1A	811.019	902.289	813.685	686.925
119215340.23-P1P2_ASF1A	ASF1A	478.985	522.652	524.991	591.72
119215370.23-P1P2_ASF1A	ASF1A	677.089	936.959	853.753	876.131
119215390.23-P1P2_ASF1A	ASF1A	785.907	784.411	725.331	770.079
119215510.23-P1P2_ASF1A	ASF1A	425.041	485.381	430.472	326.591
119215607.23-P1P2_ASF1A	ASF1A	1075.16	1104.24	1018.13	929.157
119215780.23-P1P2_ASF1A	ASF1A	328.314	484.515	347.255	467.591
119215921.23-P1P2_ASF1A	ASF1A	133	81.4747	60.6154	56.6412
14246996.23-P1P2_ASF1B	ASF1B	554.32	666.533	595.881	701.387
14247360.23-P1P2_ASF1B	ASF1B	285.531	336.3	542.457	472.412
14246938.23-P1P2_ASF1B	ASF1B	634.306	593.725	512.663	524.232
14246964.23-P1P2_ASF1B	ASF1B	301.342	402.173	427.39	324.18
14247341.23-P1P2_ASF1B	ASF1B	500.376	374.437	215.75	210.898
14247349.23-P1P2_ASF1B	ASF1B	935.648	907.49	1005.81	1095.46
14247546.23-P1P2_ASF1B	ASF1B	919.836	1002.83	907.177	1009.9
14247811.23-P1P2_ASF1B	ASF1B	645.467	493.182	596.908	571.232
14247814.23-P1P2_ASF1B	ASF1B	367.377	312.031	367.802	345.873
14247820.23-P1P2_ASF1B	ASF1B	783.117	904.89	964.71	1007.49
155532163.23-P1P2_ASH1L	ASH1L	1080.74	1430.14	1316.07	1287.08
155532357.23-P1P2_ASH1L	ASH1L	579.432	650.064	693.482	705.002
155532488.23-P1P2_ASH1L	ASH1L	784.977	565.123	796.22	778.515
155532498.23-P1P2_ASH1L	ASH1L	632.446	500.116	566.087	630.284
155532501.23-P1P2_ASH1L	ASH1L	1046.33	1018.43	1162.99	1166.57
155532507.23-P1P2_ASH1L	ASH1L	381.328	287.762	403.761	349.488
155532135.23-P1P2_ASH1L	ASH1L	997.962	972.496	1085.94	1034
155532147.23-P1P2_ASH1L	ASH1L	351.565	386.572	420.199	363.95
155532150.23-P1P2_ASH1L	ASH1L	700.341	661.332	581.497	600.156
155532173.23-P1P2_ASH1L	ASH1L	673.369	773.143	817.795	748.387
37963063.23-P1P2_ASH2L	ASH2L	698.48	825.148	882.52	896.618
37963269.23-P1P2_ASH2L	ASH2L	309.712	285.162	228.078	239.821
37963435.23-P1P2_ASH2L	ASH2L	173.923	155.149	149.998	172.334
37963468.23-P1P2_ASH2L	ASH2L	864.032	995.032	965.738	985.798
37963618.23-P1P2_ASH2L	ASH2L	700.341	602.393	436.637	362.745
37963059.23-P1P2_ASH2L	ASH2L	691.04	673.467	579.443	667.643
37963062.23-P1P2_ASH2L	ASH2L	216.706	239.224	193.148	163.898
37963450.23-P1P2_ASH2L	ASH2L	436.202	396.106	417.116	360.334
37963453.23-P1P2_ASH2L	ASH2L	385.978	362.303	424.308	423.001
37963465.23-P1P2_ASH2L	ASH2L	528.278	546.921	468.485	396.488
1734013.23-P1P2_ASMT	ASMT	1287.21	1122.44	1400.32	1147.29
1734138.23-P1P2_ASMT	ASMT	349.705	491.449	493.143	564.002
1734156.23-P1P2_ASMT	ASMT	809.158	702.07	871.219	906.259
1734198.23-P1P2_ASMT	ASMT	830.55	728.939	1031.49	815.874
1734218.23-P1P2_ASMT	ASMT	1061.21	1143.25	1305.8	1196.7
1734296.23-P1P2_ASMT	ASMT	1022.14	1035.77	1248.27	1235.26
1734060.23-P1P2_ASMT	ASMT	248.328	466.313	328.762	459.155
1734075.23-P1P2_ASMT	ASMT	425.971	489.715	473.622	476.027
1734107.23-P1P2_ASMT	ASMT	351.565	470.647	429.445	396.488
1734188.23-P1P2_ASMT	ASMT	422.251	306.83	322.597	371.181
30946119.23-P1P2_ASXL1	ASXL1	896.585	891.022	1031.49	1084.62
30946150.23-P1P2_ASXL1	ASXL1	926.347	843.35	922.588	1041.23
30946179.23-P1P2_ASXL1	ASXL1	792.417	975.963	1152.72	880.951
30946211.23-P1P2_ASXL1	ASXL1	1010.98	938.693	1049.98	1084.62
30946335.23-P1P2_ASXL1	ASXL1	353.426	325.899	347.255	279.591
30946338.23-P1P2_ASXL1	ASXL1	419.46	375.304	455.13	380.822
30946534.23-P1P2_ASXL1	ASXL1	168.342	224.489	265.064	236.206
30946186.23-P1P2_ASXL1	ASXL1	656.627	882.354	822.932	882.156
30946551.23-P1P2_ASXL1	ASXL1	804.508	685.601	709.92	656.797
30946821.23-P1P2_ASXL1	ASXL1	399.929	316.365	328.762	423.001
26100928.23-P1P2_ASXL2	ASXL2	636.166	725.472	789.028	695.361
26101118.23-P1P2_ASXL2	ASXL2	233.447	189.819	177.737	186.795
26101274.23-P1P2_ASXL2	ASXL2	629.656	577.257	632.866	617.027
26101289.23-P1P2_ASXL2	ASXL2	996.102	995.899	1139.36	1264.18
26101307.23-P1P2_ASXL2	ASXL2	551.53	526.986	523.964	656.797
26101313.23-P1P2_ASXL2	ASXL2	568.271	472.38	549.649	612.207
26101341.23-P1P2_ASXL2	ASXL2	1223.97	1095.58	1067.45	1115.95
26100758.23-P1P2_ASXL2	ASXL2	1251.87	1222.12	1193.82	1240.08
26100770.23-P1P2_ASXL2	ASXL2	559.9	678.667	613.346	815.874
26100990.23-P1P2_ASXL2	ASXL2	1109.57	869.353	813.685	853.233
31158264.23-P1P2_ASXL3	ASXL3	520.838	447.244	503.416	532.668
31158632.23-P1P2_ASXL3	ASXL3	401.789	469.78	541.429	520.617
31158641.23-P1P2_ASXL3	ASXL3	1063.07	1090.37	1138.34	1142.46
31158662.23-P1P2_ASXL3	ASXL3	264.139	338.9	437.664	398.899
31158896.23-P1P2_ASXL3	ASXL3	768.236	644.864	579.443	723.079
31158979.23-P1P2_ASXL3	ASXL3	594.313	513.984	531.156	571.232
31158223.23-P1P2_ASXL3	ASXL3	968.2	1086.04	1196.9	1224.41
31158240.23-P1P2_ASXL3	ASXL3	716.152	553.855	560.95	501.335
31158609.23-P1P2_ASXL3	ASXL3	1214.67	1150.18	1210.25	1313.59
31158631.23-P1P2_ASXL3	ASXL3	1005.4	952.561	1090.05	1030.39
24149891.23-P1P2_ATAD2B	ATAD2B	606.404	506.183	506.499	631.489
24149925.23-P1P2_ATAD2B	ATAD2B	690.11	666.533	597.935	580.874
24149936.23-P1P2_ATAD2B	ATAD2B	737.543	658.732	746.906	843.592
24149956.23-P1P2_ATAD2B	ATAD2B	514.327	629.262	598.963	524.232
24149506.23-P1P2_ATAD2B	ATAD2B	199.964	254.825	186.983	192.821
24149717.23-P1P2_ATAD2B	ATAD2B	204.615	254.825	252.736	279.591
24149808.23-P1P2_ATAD2B	ATAD2B	1712.25	1666.77	1628.4	1537.75
24149881.23-P1P2_ATAD2B	ATAD2B	1603.44	1454.41	1787.64	1616.08
24149900.23-P1P2_ATAD2B	ATAD2B	296.691	342.367	329.789	420.591
24149910.23-P1P2_ATAD2B	ATAD2B	213.915	212.354	171.573	179.565
124408281.23-P1P2_ATAD2	ATAD2	1271.4	1041.84	1267.79	1205.13
124408310.23-P1P2_ATAD2	ATAD2	543.159	591.125	572.251	490.489
124408427.23-P1P2_ATAD2	ATAD2	265.999	260.026	329.789	327.796
124408604.23-P1P2_ATAD2	ATAD2	812.879	691.668	729.44	901.439
124408678.23-P1P2_ATAD2	ATAD2	753.354	829.482	789.028	984.593
124408206.23-P1P2_ATAD2	ATAD2	173.923	185.485	196.23	219.334
124408523.23-P1P2_ATAD2	ATAD2	484.565	544.321	476.705	509.771
124408631.23-P1P2_ATAD2	ATAD2	1067.72	1059.17	1176.35	1293.11
124408650.23-P1P2_ATAD2	ATAD2	525.488	552.988	613.346	635.104
124408665.23-P1P2_ATAD2	ATAD2	200.895	158.616	180.819	171.129
30594671.23-P1P2_ATAT1	ATAT1	546.88	604.126	584.579	559.181
30594694.23-P1P2_ATAT1	ATAT1	165.552	204.554	259.927	237.411
30594863.23-P1P2_ATAT1	ATAT1	1100.27	943.027	1020.19	1047.26
30594636.23-P1P2_ATAT1	ATAT1	1189.56	1131.11	1265.73	1209.95
30594665.23-P1P2_ATAT1	ATAT1	1067.72	999.366	1221.56	1011.11
30594683.23-P1P2_ATAT1	ATAT1	1788.52	1681.5	1783.53	1669.11
30594703.23-P1P2_ATAT1	ATAT1	876.123	1002.83	1084.91	894.208
30594710.23-P1P2_ATAT1	ATAT1	745.914	650.064	669.852	707.412
30595084.23-P1P2_ATAT1	ATAT1	647.327	887.555	748.96	784.541
30595118.23-P1P2_ATAT1	ATAT1	222.286	289.495	236.297	302.488
176032491.23-P1P2_ATF2	ATF2	460.383	370.97	461.294	497.719
176032497.23-P1P2_ATF2	ATF2	285.531	365.77	355.474	484.463
176032733.23-P1P2_ATF2	ATF2	585.012	491.449	502.389	685.72
176032892.23-P1P2_ATF2	ATF2	504.096	503.583	561.977	673.669
176032371.23-P1P2_ATF2	ATF2	342.265	326.766	334.926	326.591
176032457.23-P1P2_ATF2	ATF2	1468.58	1294.06	1311.96	1448.57
176032472.23-P1P2_ATF2	ATF2	639.886	581.591	568.141	648.361
176032663.23-P1P2_ATF2	ATF2	857.522	663.932	745.878	720.669
176032680.23-P1P2_ATF2	ATF2	289.251	294.696	265.064	351.898
10480166.23-P1P2_ATF7IP2	ATF7IP2	451.083	563.389	510.608	489.284
10480192.23-P1P2_ATF7IP2	ATF7IP2	986.801	1110.31	1124.98	1106.31
10479924.23-P1P2_ATF7IP2	ATF7IP2	512.467	497.516	452.047	424.206
10479930.23-P1P2_ATF7IP2	ATF7IP2	362.726	402.173	324.652	360.334
10479940.23-P1P2_ATF7IP2	ATF7IP2	1655.52	1460.48	1674.63	1431.7
10479958.23-P1P2_ATF7IP2	ATF7IP2	1222.11	1074.77	1007.86	988.208
10479979.23-P1P2_ATF7IP2	ATF7IP2	337.614	286.028	263.009	247.052
10479989.23-P1P2_ATF7IP2	ATF7IP2	194.384	225.356	214.723	235.001
10480014.23-P1P2_ATF7IP2	ATF7IP2	1257.45	1122.44	1215.39	1143.67
10480285.23-P1P2_ATF7IP2	ATF7IP2	842.641	812.147	401.706	412.155
14538328.23-P2_ATF7IP	ATF7IP	559.9	425.575	429.445	476.027
14538571.23-P2_ATF7IP	ATF7IP	1078.88	1131.11	1211.28	1194.29
14538711.23-P2_ATF7IP	ATF7IP	1619.25	1445.74	1404.43	1513.65
14518596.23-P1_ATF7IP	ATF7IP	549.67	390.039	448.965	443.489
14518605.23-P1_ATF7IP	ATF7IP	305.062	392.639	402.733	450.719
14518627.23-P1_ATF7IP	ATF7IP	1667.61	1700.57	1558.54	1589.57
14518679.23-P1_ATF7IP	ATF7IP	686.39	686.468	701.701	666.438
14518682.23-P1_ATF7IP	ATF7IP	328.314	260.026	226.024	353.104
14518693.23-P1_ATF7IP	ATF7IP	516.187	512.251	507.526	631.489
14518697.23-P1_ATF7IP	ATF7IP	771.956	810.414	725.331	808.643
14518719.23-P1_ATF7IP	ATF7IP	266.929	284.295	221.914	236.206
14518723.23-P1_ATF7IP	ATF7IP	591.523	547.788	543.484	526.643
14518846.23-P1_ATF7IP	ATF7IP	1235.13	1254.19	1141.42	1232.85
14538285.23-P2_ATF7IP	ATF7IP	263.209	346.701	386.295	363.95
14538334.23-P2_ATF7IP	ATF7IP	625.935	832.949	880.465	783.336
14538433.23-P2_ATF7IP	ATF7IP	649.187	765.342	684.235	707.412
14538500.23-P2_ATF7IP	ATF7IP	1165.37	866.752	965.738	1089.44
14538504.23-P2_ATF7IP	ATF7IP	817.529	887.555	944.163	1005.08
14538512.23-P2_ATF7IP	ATF7IP	555.25	567.723	572.251	641.13
14538765.23-P2_ATF7IP	ATF7IP	611.984	682.134	743.823	619.438
108093824.23-P1P2_ATM	ATM	1979.18	1903.39	2172.91	2298.19
108094009.23-P1P2_ATM	ATM	912.396	782.677	775.672	826.72
108094013.23-P1P2_ATM	ATM	877.983	853.751	899.985	895.413
108093772.23-P1P2_ATM	ATM	748.704	728.939	730.467	786.951
108093795.23-P1P2_ATM	ATM	1765.27	1531.55	1397.24	1519.67
108093806.23-P1P2_ATM	ATM	487.355	350.168	497.252	423.001
108093813.23-P1P2_ATM	ATM	1548.56	1503.82	1540.04	1707.67
108093829.23-P1P2_ATM	ATM	1027.72	1073.04	1046.9	997.849
108093839.23-P1P2_ATM	ATM	646.397	605.86	642.113	532.668
108094282.23-P1P2_ATM	ATM	324.593	260.892	341.09	310.924
94750042.23-P1P2_ATOH1	ATOH1	138.58	175.951	246.571	194.026
94750149.23-P1P2_ATOH1	ATOH1	161.832	205.42	197.257	203.667
94750215.23-P1P2_ATOH1	ATOH1	459.453	376.171	351.364	404.924
94750309.23-P1P2_ATOH1	ATOH1	1552.28	1568.82	1652.03	1488.34
94750327.23-P1P2_ATOH1	ATOH1	589.663	715.938	763.344	767.669
94750351.23-P1P2_ATOH1	ATOH1	615.705	630.996	646.222	631.489
94749948.23-P1P2_ATOH1	ATOH1	714.292	766.209	887.657	832.746
94749954.23-P1P2_ATOH1	ATOH1	665.928	806.947	912.314	713.438
94750125.23-P1P2_ATOH1	ATOH1	694.76	719.405	893.821	921.926
94750452.23-P1P2_ATOH1	ATOH1	523.628	346.701	483.896	507.36
77041232.23-P1P2_ATRX	ATRX	811.949	1013.23	1010.94	1021.95
77041287.23-P1P2_ATRX	ATRX	727.313	883.221	794.165	794.182
77041290.23-P1P2_ATRX	ATRX	1341.16	1197.85	1188.68	1087.03
77041405.23-P1P2_ATRX	ATRX	306.922	323.299	367.802	303.693
77041530.23-P1P2_ATRX	ATRX	657.558	663.066	543.484	529.053
77041610.23-P1P2_ATRX	ATRX	1172.81	1251.59	1330.46	1350.95
77041644.23-P1P2_ATRX	ATRX	2573.5	2232.75	2171.88	1930.62
77041684.23-P1P2_ATRX	ATRX	517.117	369.237	283.557	324.18
77041440.23-P1P2_ATRX	ATRX	492.936	383.105	318.488	391.668
77041455.23-P1P2_ATRX	ATRX	731.963	716.804	595.881	601.361
142297262.23-P1P2_ATR	ATR	586.872	481.048	235.27	190.411
142297571.23-P1P2_ATR	ATR	296.691	293.829	79.1083	50.6155
142297576.23-P1P2_ATR	ATR	913.326	1139.78	74.9988	72.3079
142297629.23-P1P2_ATR	ATR	408.3	298.163	68.8345	43.3847
142297227.23-P1P2_ATR	ATR	1006.33	1159.71	795.192	764.054
142297244.23-P1P2_ATR	ATR	306.922	347.568	179.792	263.924
142297248.23-P1P2_ATR	ATR	450.153	534.786	409.925	330.206
142297369.23-P1P2_ATR	ATR	550.6	552.988	248.626	218.129
142297552.23-P1P2_ATR	ATR	1012.84	856.351	211.64	160.283
142297649.23-P1P2_ATR	ATR	1131.89	1189.18	107.875	83.1541
92572854.23-P1P2_ATXN3	ATXN3	1503.92	1198.72	1349.98	1350.95
92572892.23-P1P2_ATXN3	ATXN3	1232.34	1519.42	1315.05	1436.52
92572912.23-P1P2_ATXN3	ATXN3	718.012	642.264	709.92	690.541
92572470.23-P1P2_ATXN3	ATXN3	674.299	728.939	737.659	648.361
92572475.23-P1P2_ATXN3	ATXN3	869.613	942.16	1022.24	905.054
92572518.23-P1P2_ATXN3	ATXN3	686.39	653.531	830.123	689.335
92572523.23-P1P2_ATXN3	ATXN3	115.328	149.948	122.258	161.488
92572534.23-P1P2_ATXN3	ATXN3	152.531	256.559	234.243	292.847
92572804.23-P1P2_ATXN3	ATXN3	916.116	1083.44	1196.9	935.182
92572863.23-P1P2_ATXN3	ATXN3	327.384	269.56	264.037	253.078
42277062.23-P1P2_ATXN7L3	ATXN7L3	1476.02	1692.77	1882.16	1804.08
42277280.23-P1P2_ATXN7L3	ATXN7L3	450.153	512.251	364.72	482.053
42277386.23-P1P2_ATXN7L3	ATXN7L3	1343.02	1180.52	1458.88	1412.41
42277406.23-P1P2_ATXN7L3	ATXN7L3	970.99	936.959	1236.97	1185.85
42277423.23-P1P2_ATXN7L3	ATXN7L3	190.664	214.088	286.639	232.59
42277462.23-P1P2_ATXN7L3	ATXN7L3	191.594	229.689	325.68	303.693
42277234.23-P1P2_ATXN7L3	ATXN7L3	829.62	827.749	942.108	1054.49
42277435.23-P1P2_ATXN7L3	ATXN7L3	566.411	614.528	715.057	809.849
42277461.23-P1P2_ATXN7L3	ATXN7L3	1087.25	1059.17	1404.43	1343.72
42277491.23-P1P2_ATXN7L3	ATXN7L3	675.229	715.938	721.221	776.105
63850052.23-ENST00000398590.3_ATXN7	ATXN7	663.138	903.156	1079.78	905.054
63850093.23-ENST00000398590.3_ATXN7	ATXN7	1015.63	856.351	778.754	849.618
63850208.23-ENST00000398590.3_ATXN7	ATXN7	678.019	733.273	833.206	848.413
63898160.23-ENST00000538065.1_ATXN7	ATXN7	393.418	395.239	405.815	501.335
63898186.23-ENST00000538065.1_ATXN7	ATXN7	696.62	742.807	697.591	671.258
63898619.23-ENST00000538065.1_ATXN7	ATXN7	697.55	798.279	368.83	395.283
63898741.23-ENST00000538065.1_ATXN7	ATXN7	1257.45	1274.13	1195.87	1279.85
63850021.23-ENST00000398590.3_ATXN7	ATXN7	870.543	1042.7	933.889	1148.49
63850049.23-ENST00000398590.3_ATXN7	ATXN7	804.508	698.602	921.56	930.362
63850058.23-ENST00000398590.3_ATXN7	ATXN7	1016.56	1198.72	1375.66	1256.95
63850061.23-ENST00000398590.3_ATXN7	ATXN7	854.732	777.477	420.199	361.54
63850240.23-ENST00000398590.3_ATXN7	ATXN7	971.92	980.297	1081.83	1005.08
63850270.23-ENST00000398590.3_ATXN7	ATXN7	1582.04	1677.17	1626.34	1636.57
63850426.23-ENST00000398590.3_ATXN7	ATXN7	953.319	1192.65	1169.16	1023.16
63898499.23-ENST00000538065.1_ATXN7	ATXN7	894.725	965.562	1065.39	1152.11
63898510.23-ENST00000538065.1_ATXN7	ATXN7	53.0138	127.413	100.683	174.744
63898558.23-ENST00000538065.1_ATXN7	ATXN7	736.613	650.064	598.963	855.644
63898568.23-ENST00000538065.1_ATXN7	ATXN7	1245.36	1364.27	1314.02	1476.29
63898591.23-ENST00000538065.1_ATXN7	ATXN7	1566.23	1699.7	1593.47	1779.98
63898699.23-ENST00000538065.1_ATXN7	ATXN7	1078.88	1035.77	916.423	1152.11
54966817.23-P1P2_AURKA	AURKA	1230.48	1363.4	423.281	460.36
54966834.23-P1P2_AURKA	AURKA	146.021	108.344	52.3964	38.5642
54967179.23-P1P2_AURKA	AURKA	606.404	537.387	357.528	219.334
54967204.23-P1P2_AURKA	AURKA	630.586	474.98	244.517	243.437
54966756.23-P1P2_AURKA	AURKA	462.243	461.979	155.134	186.795
54967035.23-P1P2_AURKA	AURKA	1156.07	1119.84	435.609	404.924
54967065.23-P1P2_AURKA	AURKA	352.495	370.103	154.107	161.488
54967199.23-P1P2_AURKA	AURKA	641.746	790.478	343.145	383.232
54967215.23-P1P2_AURKA	AURKA	711.501	642.264	325.68	207.283
8113488.23-P1P2_AURKB	AURKB	302.272	263.493	72.944	50.6155
8113717.23-P1P2_AURKB	AURKB	217.636	252.225	38.0131	57.8463
8113794.23-P1P2_AURKB	AURKB	61.3844	103.144	14.3833	24.1026
8113846.23-P1P2_AURKB	AURKB	1019.35	648.331	110.957	127.744
8113854.23-P1P2_AURKB	AURKB	667.788	624.062	425.335	404.924
8113482.23-P1P2_AURKB	AURKB	571.991	600.659	134.587	75.9233
8113518.23-P1P2_AURKB	AURKB	153.461	300.763	16.4381	13.2565
8113557.23-P1P2_AURKB	AURKB	382.258	429.909	77.0535	65.0771
8113837.23-P1P2_AURKB	AURKB	660.348	488.848	30.8214	14.4616
8113850.23-P1P2_AURKB	AURKB	247.398	175.084	28.7667	21.6924
17378282.23-P1P2_BABAM1	BABAM1	2081.49	2322.9	2085.58	1988.47
17378263.23-P1P2_BABAM1	BABAM1	279.95	197.62	213.695	218.129
17378278.23-P1P2_BABAM1	BABAM1	234.377	136.947	198.284	161.488
17378297.23-P1P2_BABAM1	BABAM1	692.9	598.926	652.387	573.643
17378310.23-P1P2_BABAM1	BABAM1	1011.91	862.419	721.221	747.182
17378340.23-P1P2_BABAM1	BABAM1	497.586	503.583	437.664	415.77
17378343.23-P1P2_BABAM1	BABAM1	588.733	670.866	484.924	655.592
17378651.23-P1P2_BABAM1	BABAM1	611.984	473.247	481.841	453.13
17378658.23-P1P2_BABAM1	BABAM1	945.878	856.351	852.726	926.746
17378669.23-P1P2_BABAM1	BABAM1	1231.41	1255.92	1361.28	1388.31
79373353.23-P1P2_BAHCC1	BAHCC1	243.678	164.683	213.695	233.796
79373376.23-P1P2_BAHCC1	BAHCC1	997.962	933.492	945.19	1023.16
79373387.23-P1P2_BAHCC1	BAHCC1	863.102	1004.57	908.204	997.849
79373393.23-P1P2_BAHCC1	BAHCC1	983.081	788.745	878.41	903.849
79373563.23-P1P2_BAHCC1	BAHCC1	274.37	232.29	214.723	243.437
79373566.23-P1P2_BAHCC1	BAHCC1	735.683	824.282	812.658	756.823
79373698.23-P1P2_BAHCC1	BAHCC1	1174.67	1154.51	1256.49	1289.49
79373778.23-P1P2_BAHCC1	BAHCC1	759.865	819.081	818.822	712.233
79373764.23-P1P2_BAHCC1	BAHCC1	738.473	636.196	655.469	743.566
79373771.23-P1P2_BAHCC1	BAHCC1	1045.4	889.288	1071.56	1021.95
40733367.23-P1P2_BAHD1	BAHD1	296.691	267.827	224.996	291.642
40733382.23-P1P2_BAHD1	BAHD1	626.865	732.406	669.852	718.259
40733399.23-P1P2_BAHD1	BAHD1	227.866	111.811	124.313	101.231
40733561.23-P1P2_BAHD1	BAHD1	613.844	532.186	655.469	598.951
40733576.23-P1P2_BAHD1	BAHD1	1133.75	1044.44	1296.55	1407.59
40733681.23-P1P2_BAHD1	BAHD1	638.026	660.465	814.713	874.926
40733183.23-P1P2_BAHD1	BAHD1	724.522	862.419	956.491	1126.8
40733549.23-P1P2_BAHD1	BAHD1	186.013	340.634	425.335	397.694
40733560.23-P1P2_BAHD1	BAHD1	646.397	461.112	633.894	557.976
40733629.23-P1P2_BAHD1	BAHD1	868.683	973.363	956.491	1026.77
87985096.23-P1P2_BANP	BANP	1160.72	1316.6	1250.32	1113.54
87985113.23-P1P2_BANP	BANP	1046.33	1246.39	400.678	345.873
87985414.23-P1P2_BANP	BANP	796.138	724.605	850.671	672.464
87985519.23-P1P2_BANP	BANP	902.165	1061.77	1139.36	1226.82
87985576.23-P1P2_BANP	BANP	677.089	614.528	697.591	676.079
87985320.23-P1P2_BANP	BANP	468.754	455.912	490.06	483.258
87985465.23-P1P2_BANP	BANP	1311.39	1697.97	1700.31	1623.31
87985479.23-P1P2_BANP	BANP	479.915	553.855	530.128	649.566
87985528.23-P1P2_BANP	BANP	451.083	374.437	451.02	409.745
87985559.23-P1P2_BANP	BANP	401.789	366.636	307.187	326.591
52443548.23-P1P2_BAP1	BAP1	767.305	817.348	761.289	853.233
52443612.23-P1P2_BAP1	BAP1	242.748	240.09	250.681	359.129
52443660.23-P1P2_BAP1	BAP1	520.838	403.907	417.116	407.335
52443883.23-P1P2_BAP1	BAP1	257.629	298.163	332.871	390.463
52443949.23-P1P2_BAP1	BAP1	168.342	199.353	132.532	131.359
52443980.23-P1P2_BAP1	BAP1	657.558	654.398	473.622	554.361
52444008.23-P1P2_BAP1	BAP1	450.153	435.976	502.389	523.027
52443639.23-P1P2_BAP1	BAP1	241.817	210.621	215.75	301.283
52443708.23-P1P2_BAP1	BAP1	961.69	818.214	827.041	1083.41
52444052.23-P1P2_BAP1	BAP1	395.279	162.083	228.078	222.949
35344068.23-P1P2_BAZ1A	BAZ1A	1068.65	887.555	967.792	1009.9
35344073.23-P1P2_BAZ1A	BAZ1A	453.873	391.772	517.8	604.976
35344091.23-P1P2_BAZ1A	BAZ1A	385.978	442.044	530.128	437.463
35344094.23-P1P2_BAZ1A	BAZ1A	220.426	329.366	313.351	374.796
35344470.23-P1P2_BAZ1A	BAZ1A	223.216	214.955	209.586	151.847
35344501.23-P1P2_BAZ1A	BAZ1A	363.656	453.312	536.293	497.719
35344505.23-P1P2_BAZ1A	BAZ1A	254.838	262.626	250.681	312.129
35344514.23-P1P2_BAZ1A	BAZ1A	285.531	170.75	235.27	269.95
35344519.23-P1P2_BAZ1A	BAZ1A	440.852	436.843	399.651	472.412
35344106.23-P1P2_BAZ1A	BAZ1A	425.971	502.716	495.197	444.694
72936205.23-P1P2_BAZ1B	BAZ1B	910.536	1044.44	1113.68	1013.52
72936500.23-P1P2_BAZ1B	BAZ1B	449.222	324.165	353.419	347.078
72936507.23-P1P2_BAZ1B	BAZ1B	291.111	279.094	213.695	238.616
72936188.23-P1P2_BAZ1B	BAZ1B	1039.82	1089.51	1158.89	1085.82
72936192.23-P1P2_BAZ1B	BAZ1B	406.439	493.182	353.419	462.771
72936220.23-P1P2_BAZ1B	BAZ1B	797.998	844.217	886.629	832.746
72936232.23-P1P2_BAZ1B	BAZ1B	226.006	166.416	177.737	212.103
72936238.23-P1P2_BAZ1B	BAZ1B	627.795	806.947	693.482	800.208
72936454.23-P1P2_BAZ1B	BAZ1B	1383.94	1307.93	1198.95	1328.06
72936561.23-P1P2_BAZ1B	BAZ1B	621.285	563.389	669.852	764.054
57023636.23-P1_BAZ2A	BAZ2A	666.858	740.207	644.168	743.566
57023684.23-P1_BAZ2A	BAZ2A	415.74	403.04	456.157	494.104
57023850.23-P1_BAZ2A	BAZ2A	818.459	674.333	672.934	760.438
57024085.23-P1_BAZ2A	BAZ2A	265.069	343.234	319.515	329.001
57029733.23-P2_BAZ2A	BAZ2A	726.383	752.341	794.165	819.49
57029780.23-P2_BAZ2A	BAZ2A	591.523	468.046	572.251	470.001
57029794.23-P2_BAZ2A	BAZ2A	1295.58	1031.44	1161.97	1214.77
57029894.23-P2_BAZ2A	BAZ2A	742.194	669.133	695.537	807.438
57029964.23-P2_BAZ2A	BAZ2A	719.872	918.758	1056.15	925.541
57023765.23-P1_BAZ2A	BAZ2A	1024	970.763	882.52	906.259
57023996.23-P1_BAZ2A	BAZ2A	113.468	167.283	120.204	177.154
57024000.23-P1_BAZ2A	BAZ2A	274.37	245.291	302.05	282.001
57024028.23-P1_BAZ2A	BAZ2A	537.579	479.314	585.607	472.412
57024071.23-P1_BAZ2A	BAZ2A	828.69	849.417	960.601	888.182
57024103.23-P1_BAZ2A	BAZ2A	655.697	669.133	638.003	727.9
57029709.23-P2_BAZ2A	BAZ2A	833.34	888.421	882.52	923.131
57029712.23-P2_BAZ2A	BAZ2A	719.872	764.476	718.139	688.13
57029947.23-P2_BAZ2A	BAZ2A	1437.88	1610.43	1679.77	1760.7
57030140.23-P2_BAZ2A	BAZ2A	419.46	406.507	368.83	353.104
57030166.23-P2_BAZ2A	BAZ2A	1090.04	1037.5	1100.32	1205.13
160472620.23-P1P2_BAZ2B	BAZ2B	272.51	415.174	354.446	343.463
160472669.23-P1P2_BAZ2B	BAZ2B	1128.17	1353	1324.29	1236.47
160471794.23-P1P2_BAZ2B	BAZ2B	478.985	485.381	564.032	463.976
160472049.23-P1P2_BAZ2B	BAZ2B	1127.24	944.76	1066.42	1232.85
160472342.23-P1P2_BAZ2B	BAZ2B	148.811	104.01	61.6428	78.3336
160472345.23-P1P2_BAZ2B	BAZ2B	352.495	332.833	216.777	149.436
160472392.23-P1P2_BAZ2B	BAZ2B	855.662	942.16	989.367	977.362
160472590.23-P1P2_BAZ2B	BAZ2B	519.908	440.31	404.788	418.181
160472593.23-P1P2_BAZ2B	BAZ2B	195.314	182.018	183.901	157.872
160472605.23-P1P2_BAZ2B	BAZ2B	356.216	289.495	318.488	342.257
187462715.23-P1P2_BCL6	BCL6	759.865	719.405	735.604	701.387
187462742.23-P1P2_BCL6	BCL6	1249.08	1341.73	1309.91	1377.47
187462801.23-P1P2_BCL6	BCL6	1025.86	944.76	903.067	987.003
187462725.23-P1P2_BCL6	BCL6	504.096	466.313	621.565	549.54
187462960.23-P1P2_BCL6	BCL6	677.089	690.802	618.483	496.514
187462973.23-P1P2_BCL6	BCL6	1089.11	912.69	1099.3	989.413
187463120.23-P1P2_BCL6	BCL6	1042.61	1189.18	1150.67	1071.36
187463123.23-P1P2_BCL6	BCL6	717.082	715.938	1026.35	964.105
187463200.23-P1P2_BCL6	BCL6	839.851	725.472	810.603	987.003
187463207.23-P1P2_BCL6	BCL6	984.941	761.875	807.521	641.13
129116604.23-P1P2_BCORL1	BCORL1	259.489	221.022	292.803	316.95
129116684.23-P1P2_BCORL1	BCORL1	758.005	929.159	1019.16	965.311
129116975.23-P1P2_BCORL1	BCORL1	759.865	900.556	898.958	862.874
129117021.23-P1P2_BCORL1	BCORL1	926.347	1116.38	1113.68	1137.64
129117033.23-P1P2_BCORL1	BCORL1	412.95	377.037	341.09	407.335
129117071.23-P1P2_BCORL1	BCORL1	678.019	574.657	497.252	424.206
129116645.23-P1P2_BCORL1	BCORL1	505.027	429.042	616.428	529.053
129116753.23-P1P2_BCORL1	BCORL1	1024.93	1128.51	1226.69	1224.41
129116761.23-P1P2_BCORL1	BCORL1	229.727	313.764	381.158	315.745
129117014.23-P1P2_BCORL1	BCORL1	282.74	290.362	302.05	291.642
39956743.23-P1P2_BCOR	BCOR	219.496	246.158	158.217	209.693
39956812.23-P1P2_BCOR	BCOR	579.432	567.723	681.153	570.027
39956834.23-P1P2_BCOR	BCOR	544.089	549.521	539.375	514.591
39957149.23-P1P2_BCOR	BCOR	389.698	454.178	605.127	630.284
39957177.23-P1P2_BCOR	BCOR	167.412	223.622	268.146	196.436
39957197.23-P1P2_BCOR	BCOR	457.593	437.71	434.582	423.001
39957212.23-P1P2_BCOR	BCOR	453.873	412.574	479.787	438.668
39956772.23-P1P2_BCOR	BCOR	616.635	689.068	845.534	762.848
39956870.23-P1P2_BCOR	BCOR	1054.7	1173.58	1245.19	1141.26
39957164.23-P1P2_BCOR	BCOR	101.377	58.9392	107.875	92.7952
70751492.23-P1P2_BDP1	BDP1	577.572	610.194	339.036	345.873
70751690.23-P1P2_BDP1	BDP1	57.6642	53.7387	0	2.41026
70751699.23-P1P2_BDP1	BDP1	97.6571	142.147	28.7667	61.4617
70751954.23-P1P2_BDP1	BDP1	417.6	539.12	290.749	314.539
70751477.23-P1P2_BDP1	BDP1	714.292	845.084	355.474	503.745
70751510.23-P1P2_BDP1	BDP1	626.865	583.324	100.683	98.8208
70751524.23-P1P2_BDP1	BDP1	432.481	407.374	289.721	257.898
70751527.23-P1P2_BDP1	BDP1	275.3	291.229	155.134	139.795
70751530.23-P1P2_BDP1	BDP1	844.501	718.538	291.776	279.591
70751572.23-P1P2_BDP1	BDP1	493.866	607.593	407.87	410.95
91260638.23-P1P2_BLM	BLM	412.02	461.112	315.406	309.719
91260645.23-P1P2_BLM	BLM	410.16	484.515	241.434	202.462
91260649.23-P1P2_BLM	BLM	455.733	295.563	192.12	109.667
91260790.23-P1P2_BLM	BLM	636.166	731.539	442.801	408.54
91260997.23-P1P2_BLM	BLM	628.725	617.128	418.144	488.078
91260596.23-P1P2_BLM	BLM	1185.84	1481.28	1173.27	1015.93
91260635.23-P1P2_BLM	BLM	817.529	842.483	432.527	419.386
91260642.23-P1P2_BLM	BLM	690.11	717.671	410.952	450.719
91260700.23-P1P2_BLM	BLM	486.425	656.132	325.68	271.155
91260926.23-P1P2_BLM	BLM	904.025	1007.17	799.302	805.028
22610019.23-P1P2_BMI1	BMI1	477.124	458.512	455.13	474.822
22610283.23-P1P2_BMI1	BMI1	259.489	232.29	249.653	231.385
22610492.23-P1P2_BMI1	BMI1	1114.22	1111.18	1227.72	1134.03
22610195.23-P1P2_BMI1	BMI1	955.179	948.227	1159.91	1269
22610202.23-P1P2_BMI1	BMI1	613.844	673.467	664.715	637.515
22610367.23-P1P2_BMI1	BMI1	555.25	494.916	530.128	486.873
22610370.23-P1P2_BMI1	BMI1	692.9	576.39	622.593	553.156
22610460.23-P1P2_BMI1	BMI1	542.229	608.46	645.195	672.464
22610463.23-P1P2_BMI1	BMI1	374.817	427.309	386.295	298.873
22610505.23-P1P2_BMI1	BMI1	159.041	142.147	183.901	212.103
145512466.23-P2_BOP1	BOP1	1911.29	1644.23	1660.25	1747.44
145512506.23-P2_BOP1	BOP1	574.782	475.847	452.047	483.258
145512815.23-P2_BOP1	BOP1	520.838	675.2	632.866	705.002
145512842.23-P2_BOP1	BOP1	165.552	143.881	167.463	180.77
145512867.23-P2_BOP1	BOP1	193.454	241.824	235.27	290.437
145512899.23-P2_BOP1	BOP1	664.068	720.271	692.454	882.156
145514741.23-P1_BOP1	BOP1	586.872	529.586	680.126	677.284
145515036.23-P1_BOP1	BOP1	628.725	624.062	753.07	768.874
145515072.23-P1_BOP1	BOP1	224.146	225.356	35.9583	27.718
145515075.23-P1_BOP1	BOP1	826.83	755.808	178.764	137.385
145515084.23-P1_BOP1	BOP1	336.684	317.231	20.5476	4.82053
145515090.23-P1_BOP1	BOP1	549.67	583.324	41.0952	50.6155
145512657.23-P2_BOP1	BOP1	312.503	337.167	244.517	260.308
145512681.23-P2_BOP1	BOP1	748.704	691.668	813.685	745.977
145512694.23-P2_BOP1	BOP1	1044.47	889.288	829.096	985.798
145512830.23-P2_BOP1	BOP1	198.104	300.763	340.063	320.565
145514696.23-P1_BOP1	BOP1	446.432	505.317	445.883	509.771
145514705.23-P1_BOP1	BOP1	1274.19	1159.71	1174.3	1144.88
145514919.23-P1_BOP1	BOP1	611.054	596.326	314.378	318.155
145515104.23-P1_BOP1	BOP1	596.173	741.073	669.852	753.207
65821601.23-P1P2_BPTF	BPTF	237.167	265.226	60.6154	66.2823
65821701.23-P1P2_BPTF	BPTF	695.69	766.209	650.332	677.284
65821705.23-P1P2_BPTF	BPTF	393.418	318.098	309.242	282.001
65821709.23-P1P2_BPTF	BPTF	617.565	666.533	490.06	626.669
65821803.23-P1P2_BPTF	BPTF	841.711	880.621	861.972	1065.34
65821635.23-P1P2_BPTF	BPTF	88.3564	90.1423	111.984	166.308
65821667.23-P1P2_BPTF	BPTF	1066.79	1132.85	1103.41	1229.23
65821672.23-P1P2_BPTF	BPTF	1045.4	1162.32	993.477	990.618
65821845.23-P1P2_BPTF	BPTF	588.733	658.732	561.977	451.924
65821965.23-P1P2_BPTF	BPTF	656.627	668.266	598.963	668.848
41277028.23-P1P2_BRCA1	BRCA1	1195.14	1412.81	1376.69	1467.85
41277085.23-P1P2_BRCA1	BRCA1	1051.91	864.152	966.765	855.644
41277132.23-P1P2_BRCA1	BRCA1	992.382	807.813	676.016	774.9
41277361.23-P1P2_BRCA1	BRCA1	664.068	666.533	405.815	497.719
41276924.23-P1P2_BRCA1	BRCA1	968.2	974.23	1079.78	1032.8
41277038.23-P1P2_BRCA1	BRCA1	397.139	405.64	438.691	401.309
41277074.23-P1P2_BRCA1	BRCA1	1266.75	1173.58	1126.01	1113.54
41277311.23-P1P2_BRCA1	BRCA1	1089.11	1067.84	489.033	525.437
41277328.23-P1P2_BRCA1	BRCA1	615.705	634.463	422.253	437.463
41277370.23-P1P2_BRCA1	BRCA1	767.305	790.478	495.197	529.053
32889673.23-P1P2_BRCA2	BRCA2	958.899	1099.91	444.856	624.258
32889684.23-P1P2_BRCA2	BRCA2	687.32	689.935	361.638	314.539
32889713.23-P1P2_BRCA2	BRCA2	270.65	309.431	117.121	186.795
32890033.23-P1P2_BRCA2	BRCA2	1590.41	1539.35	847.589	871.31
32889639.23-P1P2_BRCA2	BRCA2	412.02	357.969	223.969	203.667
32889642.23-P1P2_BRCA2	BRCA2	365.516	299.896	369.857	388.052
32889648.23-P1P2_BRCA2	BRCA2	482.705	412.574	425.335	329.001
32889662.23-P1P2_BRCA2	BRCA2	832.41	905.756	458.212	462.771
32889733.23-P1P2_BRCA2	BRCA2	357.146	349.301	199.312	195.231
32889750.23-P1P2_BRCA2	BRCA2	899.375	984.631	634.921	630.284
154299666.23-P1P2_BRCC3	BRCC3	510.607	473.247	472.595	496.514
154299858.23-P1P2_BRCC3	BRCC3	872.403	782.677	942.108	947.234
154300049.23-P1P2_BRCC3	BRCC3	387.838	448.111	460.266	456.745
154300154.23-P1P2_BRCC3	BRCC3	603.614	500.983	599.99	547.13
154299776.23-P1P2_BRCC3	BRCC3	894.725	769.676	944.163	755.618
154299779.23-P1P2_BRCC3	BRCC3	659.418	787.878	601.018	520.617
154299791.23-P1P2_BRCC3	BRCC3	346.915	228.823	321.57	249.462
154299805.23-P1P2_BRCC3	BRCC3	1229.55	1052.24	968.82	1015.93
154300006.23-P1P2_BRCC3	BRCC3	555.25	686.468	757.179	770.079
154300223.23-P1P2_BRCC3	BRCC3	1006.33	876.287	1038.68	932.772
50221054.23-P1P2_BRD1	BRD1	730.103	696.869	732.522	772.49
50221132.23-P1P2_BRD1	BRD1	114.398	164.683	154.107	122.923
50221136.23-P1P2_BRD1	BRD1	190.664	156.015	182.874	220.539
50221324.23-P1P2_BRD1	BRD1	859.382	754.941	866.082	708.618
50221045.23-P1P2_BRD1	BRD1	240.887	197.62	221.914	244.642
50221063.23-P1P2_BRD1	BRD1	554.32	613.661	605.127	625.463
50221338.23-P1P2_BRD1	BRD1	220.426	228.823	88.3547	91.59
50221481.23-P1P2_BRD1	BRD1	1152.35	990.698	880.465	833.951
50221485.23-P1P2_BRD1	BRD1	726.383	683.001	711.975	677.284
50221522.23-P1P2_BRD1	BRD1	644.537	548.654	529.101	674.874
32938718.23-P2_BRD2	BRD2	1254.66	1030.57	1060.26	1146.08
32938730.23-P2_BRD2	BRD2	837.991	811.28	993.477	1071.36
32938796.23-P2_BRD2	BRD2	874.263	722.872	800.329	721.874
32938799.23-P2_BRD2	BRD2	1143.05	1255.92	1052.04	1219.59
32939026.23-P2_BRD2	BRD2	80.9158	76.2742	69.8619	68.6925
32940025.23-P1_BRD2	BRD2	505.027	388.305	523.964	400.104
32940029.23-P1_BRD2	BRD2	512.467	421.242	379.103	390.463
32940040.23-P1_BRD2	BRD2	598.963	671.733	596.908	672.464
32940409.23-P1_BRD2	BRD2	1027.72	1238.59	780.809	742.361
32940413.23-P1_BRD2	BRD2	851.942	882.354	555.813	579.668
32940426.23-P1_BRD2	BRD2	452.943	526.119	257.872	278.385
32940459.23-P1_BRD2	BRD2	877.053	870.219	590.744	677.284
32938736.23-P2_BRD2	BRD2	256.699	234.023	268.146	254.283
32938757.23-P2_BRD2	BRD2	777.536	661.332	511.635	513.386
32938775.23-P2_BRD2	BRD2	799.858	877.154	913.341	1046.05
32938891.23-P2_BRD2	BRD2	453.873	362.303	461.294	448.309
32940015.23-P1_BRD2	BRD2	341.335	255.692	268.146	331.411
32940018.23-P1_BRD2	BRD2	584.082	579.857	444.856	579.668
32940372.23-P1_BRD2	BRD2	545.019	448.978	580.47	480.848
136932685.23-P1P2_BRD3	BRD3	881.704	884.954	992.449	1052.08
136933110.23-P1P2_BRD3	BRD3	295.761	292.962	252.736	351.898
136933116.23-P1P2_BRD3	BRD3	1049.12	998.499	1184.57	1062.93
136932661.23-P1P2_BRD3	BRD3	725.452	733.273	598.963	758.028
136932672.23-P1P2_BRD3	BRD3	664.068	604.993	444.856	453.13
136932911.23-P1P2_BRD3	BRD3	684.529	696.869	735.604	839.977
136932914.23-P1P2_BRD3	BRD3	586.872	735.873	804.439	814.669
136933086.23-P1P2_BRD3	BRD3	1261.17	1208.25	1277.03	1252.13
136933100.23-P1P2_BRD3	BRD3	782.187	844.217	815.74	949.644
136933124.23-P1P2_BRD3	BRD3	31.6223	30.3363	51.369	8.43592
15390809.23-ENST00000263377.2,ENST00000371835.4_BRD4	BRD4	873.333	689.935	730.467	878.541
15391148.23-ENST00000263377.2,ENST00000371835.4_BRD4	BRD4	1497.41	1476.95	1574.97	1616.08
15390729.23-ENST00000263377.2,ENST00000371835.4_BRD4	BRD4	434.341	517.451	419.171	556.771
15390745.23-ENST00000263377.2,ENST00000371835.4_BRD4	BRD4	567.341	733.273	852.726	771.284
15390749.23-ENST00000263377.2,ENST00000371835.4_BRD4	BRD4	766.375	851.151	796.22	864.08
15390773.23-ENST00000263377.2,ENST00000371835.4_BRD4	BRD4	1189.56	1507.28	1400.32	1514.85
15390854.23-ENST00000263377.2,ENST00000371835.4_BRD4	BRD4	1104.92	1000.23	1049.98	1105.11
15390857.23-ENST00000263377.2,ENST00000371835.4_BRD4	BRD4	495.726	485.381	501.362	513.386
15391101.23-ENST00000263377.2,ENST00000371835.4_BRD4	BRD4	268.789	340.634	349.309	363.95
15391126.23-ENST00000263377.2,ENST00000371835.4_BRD4	BRD4	714.292	862.419	846.561	876.131
50402472.23-P1P2_BRD7	BRD7	624.075	565.123	571.224	477.232
50402508.23-P1P2_BRD7	BRD7	259.489	372.704	310.269	242.231
50402837.23-P1P2_BRD7	BRD7	185.083	190.686	213.695	160.283
50402449.23-P1P2_BRD7	BRD7	531.068	524.385	538.347	549.54
50402457.23-P1P2_BRD7	BRD7	674.299	642.264	786.973	707.412
50402483.23-P1P2_BRD7	BRD7	1023.07	1125.91	1067.45	1099.08
50402623.23-P1P2_BRD7	BRD7	1044.47	1046.17	985.258	1066.54
50402646.23-P1P2_BRD7	BRD7	259.489	221.022	233.215	236.206
50402854.23-P1P2_BRD7	BRD7	760.795	569.456	719.166	748.387
50402872.23-P1P2_BRD7	BRD7	412.02	510.517	439.719	354.309
137513959.23-P1P2_BRD8	BRD8	1670.4	1564.49	1181.49	1167.77
137514080.23-P1P2_BRD8	BRD8	410.16	514.851	445.883	431.437
137514236.23-P1P2_BRD8	BRD8	1506.71	1338.27	1162.99	967.721
137514287.23-P1P2_BRD8	BRD8	979.361	943.893	536.293	536.284
137514292.23-P1P2_BRD8	BRD8	530.138	558.189	536.293	623.053
137514308.23-P1P2_BRD8	BRD8	459.453	449.845	315.406	249.462
137514319.23-P1P2_BRD8	BRD8	528.278	633.596	195.202	184.385
137514323.23-P1P2_BRD8	BRD8	1072.37	867.619	298.968	263.924
137513877.23-P1P2_BRD8	BRD8	367.377	402.173	393.487	351.898
137514252.23-P1P2_BRD8	BRD8	1505.78	1432.74	1562.65	1626.93
891462.23-P1P2_BRD9	BRD9	869.613	999.366	881.492	907.464
891509.23-P1P2_BRD9	BRD9	1214.67	1181.38	1051.01	1050.87
891703.23-P1P2_BRD9	BRD9	358.076	477.581	556.84	533.873
892458.23-P1P2_BRD9	BRD9	607.334	471.513	463.349	457.95
892473.23-P1P2_BRD9	BRD9	313.433	425.575	353.419	431.437
892880.23-P1P2_BRD9	BRD9	616.635	449.845	411.98	463.976
891721.23-P1P2_BRD9	BRD9	34.4125	127.413	72.944	79.5387
892109.23-P1P2_BRD9	BRD9	642.676	591.992	696.564	655.592
892478.23-P1P2_BRD9	BRD9	781.256	990.698	939.026	899.028
892486.23-P1P2_BRD9	BRD9	259.489	147.348	172.6	181.975
92414997.23-P1P2_BRDT	BRDT	1168.16	1170.12	1228.75	1137.64
92415088.23-P1P2_BRDT	BRDT	1311.39	1095.58	963.683	990.618
92415234.23-P1P2_BRDT	BRDT	517.117	530.453	607.182	548.335
92415247.23-P1P2_BRDT	BRDT	247.398	292.962	342.118	331.411
92415393.23-P1P2_BRDT	BRDT	632.446	710.737	892.794	779.72
92414973.23-P1P2_BRDT	BRDT	1151.42	875.42	1078.75	982.182
92415049.23-P1P2_BRDT	BRDT	976.571	1206.52	1254.43	1247.31
92415096.23-P1P2_BRDT	BRDT	1099.34	1090.37	757.179	913.49
92415199.23-P1P2_BRDT	BRDT	290.181	365.77	368.83	330.206
92415297.23-P1P2_BRDT	BRDT	841.711	726.339	774.645	745.977
28113663.23-P1P2_BRE	BRE	560.831	625.795	548.621	490.489
28113670.23-P1P2_BRE	BRE	1356.04	1230.79	1183.54	1232.85
28113682.23-P1P2_BRE	BRE	678.949	529.586	566.087	514.591
28114019.23-P1P2_BRE	BRE	544.089	417.775	570.196	419.386
28114097.23-P1P2_BRE	BRE	126.489	126.546	224.996	181.975
28113650.23-P1P2_BRE	BRE	691.04	738.473	743.823	777.31
28113696.23-P1P2_BRE	BRE	2443.29	2245.76	2554.07	2477.75
28113776.23-P1P2_BRE	BRE	465.964	577.257	638.003	615.822
28113815.23-P1P2_BRE	BRE	1243.5	1489.08	1475.32	1541.36
28114031.23-P1P2_BRE	BRE	1021.21	1197.85	1244.16	1296.72
59940616.23-P1P2_BRIP1	BRIP1	620.355	504.45	558.895	415.77
59940621.23-P1P2_BRIP1	BRIP1	645.467	649.198	598.963	631.489
59940804.23-P1P2_BRIP1	BRIP1	893.795	902.289	913.341	921.926
59940824.23-P1P2_BRIP1	BRIP1	1325.35	1299.26	1040.74	1149.7
59940833.23-P1P2_BRIP1	BRIP1	863.102	937.826	736.632	823.105
59940838.23-P1P2_BRIP1	BRIP1	1231.41	1113.78	1058.2	972.541
59940469.23-P1P2_BRIP1	BRIP1	343.195	299.03	288.694	277.18
59940486.23-P1P2_BRIP1	BRIP1	1319.77	1026.23	925.67	1025.57
59940496.23-P1P2_BRIP1	BRIP1	401.789	331.099	242.462	227.77
59940823.23-P1P2_BRIP1	BRIP1	1735.51	1583.56	1798.94	1688.39
9773468.23-P1P2_BRPF1	BRPF1	417.6	495.782	533.21	397.694
9773474.23-P1P2_BRPF1	BRPF1	420.39	304.23	314.378	286.821
9773477.23-P1P2_BRPF1	BRPF1	956.109	763.609	826.014	650.771
9773489.23-P1P2_BRPF1	BRPF1	727.313	685.601	740.741	691.746
9773522.23-P1P2_BRPF1	BRPF1	638.956	530.453	533.21	544.72
9773609.23-P1P2_BRPF1	BRPF1	629.656	534.786	582.525	510.976
9773677.23-P1P2_BRPF1	BRPF1	863.102	610.194	734.577	797.797
9773845.23-P1P2_BRPF1	BRPF1	814.739	1027.97	1010.94	1008.7
9773869.23-P1P2_BRPF1	BRPF1	768.236	791.345	682.181	782.131
9773923.23-P1P2_BRPF1	BRPF1	492.936	340.634	311.296	304.898
36164499.23-P1P2_BRPF3	BRPF3	459.453	482.781	361.638	407.335
36165011.23-P1P2_BRPF3	BRPF3	451.083	448.111	587.662	474.822
36165067.23-P1P2_BRPF3	BRPF3	649.187	749.741	767.453	748.387
36165108.23-P1P2_BRPF3	BRPF3	423.181	540.854	616.428	613.412
36165205.23-P1P2_BRPF3	BRPF3	783.117	814.747	541.429	637.515
36165236.23-P1P2_BRPF3	BRPF3	1192.35	1142.38	1346.9	1188.26
36164729.23-P1P2_BRPF3	BRPF3	246.468	261.759	215.75	239.821
36164895.23-P1P2_BRPF3	BRPF3	305.992	380.504	334.926	397.694
36164901.23-P1P2_BRPF3	BRPF3	334.824	361.436	364.72	366.36
36165186.23-P1P2_BRPF3	BRPF3	747.774	841.617	807.521	943.618
40685497.23-P1P2_BRWD1	BRWD1	556.18	510.517	430.472	412.155
40685532.23-P1P2_BRWD1	BRWD1	679.879	617.128	818.822	897.823
40685535.23-P1P2_BRWD1	BRWD1	588.733	511.384	606.154	597.745
40685538.23-P1P2_BRWD1	BRWD1	212.055	268.693	306.159	312.129
40685552.23-P1P2_BRWD1	BRWD1	912.396	949.961	874.301	983.388
40685114.23-P1P2_BRWD1	BRWD1	202.755	256.559	206.503	174.744
40685240.23-P1P2_BRWD1	BRWD1	802.648	787.878	910.259	748.387
40685340.23-P1P2_BRWD1	BRWD1	664.998	696.869	488.006	557.976
40685468.23-P1P2_BRWD1	BRWD1	384.118	422.975	531.156	514.591
40685510.23-P1P2_BRWD1	BRWD1	377.607	308.564	368.83	398.899
80064893.23-P1P2_BRWD3	BRWD3	1162.58	1273.26	1324.29	1219.59
80064934.23-P1P2_BRWD3	BRWD3	1276.05	1118.98	1250.32	1359.39
80064938.23-P1P2_BRWD3	BRWD3	369.237	381.371	423.281	426.617
80065089.23-P1P2_BRWD3	BRWD3	960.759	1100.78	1145.53	1166.57
80065137.23-P1P2_BRWD3	BRWD3	955.179	891.022	1154.78	1023.16
80064808.23-P1P2_BRWD3	BRWD3	385.048	453.312	563.004	501.335
80064953.23-P1P2_BRWD3	BRWD3	258.559	369.237	399.651	347.078
80065007.23-P1P2_BRWD3	BRWD3	3043.18	3018.03	3030.77	2995.96
80065166.23-P1P2_BRWD3	BRWD3	335.754	321.565	331.844	384.437
80065389.23-P1P2_BRWD3	BRWD3	640.816	456.779	284.584	255.488
93683575.23-P1P2_BTAF1	BTAF1	1727.13	1481.28	961.628	762.848
93683606.23-P1P2_BTAF1	BTAF1	832.41	714.204	458.212	371.181
93683609.23-P1P2_BTAF1	BTAF1	501.306	552.988	186.983	263.924
93683612.23-P1P2_BTAF1	BTAF1	759.865	763.609	594.853	583.284
93683628.23-P1P2_BTAF1	BTAF1	878.914	581.591	371.912	436.258
93683725.23-P1P2_BTAF1	BTAF1	406.439	383.971	274.311	297.668
93683562.23-P1P2_BTAF1	BTAF1	309.712	407.374	228.078	280.796
93683571.23-P1P2_BTAF1	BTAF1	328.314	263.493	131.505	125.334
93683578.23-P1P2_BTAF1	BTAF1	1282.56	1194.38	1183.54	1059.31
93683997.23-P1P2_BTAF1	BTAF1	680.809	614.528	617.456	579.668
124913890.23-P1P2_BUB3	BUB3	516.187	587.658	416.089	402.514
124913898.23-P1P2_BUB3	BUB3	358.076	646.597	325.68	262.719
124913901.23-P1P2_BUB3	BUB3	643.607	884.088	315.406	292.847
124913995.23-P1P2_BUB3	BUB3	1343.95	1398.07	870.191	861.669
124913930.23-P1P2_BUB3	BUB3	518.978	693.402	46.2321	42.1796
124913938.23-P1P2_BUB3	BUB3	1091.9	1056.57	386.295	325.386
124913973.23-P1P2_BUB3	BUB3	485.495	487.115	90.4095	65.0771
124913992.23-P1P2_BUB3	BUB3	930.067	949.094	426.363	351.898
124914006.23-P1P2_BUB3	BUB3	158.111	190.686	51.369	49.4104
124914328.23-P1P2_BUB3	BUB3	564.551	565.123	400.678	488.078
76156024.23-P1P2_C11orf30	C11orf30	99.5172	84.075	119.176	72.3079
76156057.23-P1P2_C11orf30	C11orf30	1023.07	1112.04	1257.51	1158.13
76156080.23-P1P2_C11orf30	C11orf30	1001.68	1183.98	1007.86	905.054
76156106.23-P1P2_C11orf30	C11orf30	1412.77	1198.72	1030.46	1088.23
76156112.23-P1P2_C11orf30	C11orf30	441.782	535.653	341.09	366.36
76156121.23-P1P2_C11orf30	C11orf30	802.648	836.416	581.497	668.848
76156091.23-P1P2_C11orf30	C11orf30	206.475	228.823	274.311	216.924
76156138.23-P1P2_C11orf30	C11orf30	725.452	929.159	881.492	715.848
76156168.23-P1P2_C11orf30	C11orf30	611.054	523.518	591.771	498.925
76156176.23-P1P2_C11orf30	C11orf30	207.405	319.832	211.64	168.718
73957667.23-P1P2_C14orf169	C14orf169	833.34	764.476	828.069	1044.85
73957720.23-P1P2_C14orf169	C14orf169	308.782	301.63	327.734	372.386
73957709.23-P1P2_C14orf169	C14orf169	161.832	140.414	140.751	136.18
73957714.23-P1P2_C14orf169	C14orf169	456.663	503.583	538.347	614.617
73957914.23-P1P2_C14orf169	C14orf169	492.936	543.454	743.823	561.591
73957923.23-P1P2_C14orf169	C14orf169	912.396	930.025	1189.71	1249.72
73957963.23-P1P2_C14orf169	C14orf169	361.796	354.502	408.897	373.591
73957967.23-P1P2_C14orf169	C14orf169	636.166	751.474	784.919	674.874
73958078.23-P1P2_C14orf169	C14orf169	680.809	681.267	737.659	833.951
73958247.23-P1P2_C14orf169	C14orf169	828.69	754.075	824.986	829.131
23476037.23-P2_C14orf93	C14orf93	417.6	409.107	454.102	523.027
23476334.23-P2_C14orf93	C14orf93	1515.08	1644.23	1695.18	1637.77
23476342.23-P2_C14orf93	C14orf93	988.661	1079.11	959.573	946.028
23476346.23-P2_C14orf93	C14orf93	722.662	766.209	656.496	578.463
23479224.23-P1_C14orf93	C14orf93	1796.89	1574.89	1711.62	1778.77
23479309.23-P1_C14orf93	C14orf93	597.103	611.927	650.332	649.566
23475911.23-P2_C14orf93	C14orf93	985.871	1059.17	1108.54	1070.16
23476015.23-P2_C14orf93	C14orf93	563.621	624.062	615.401	550.745
23476111.23-P2_C14orf93	C14orf93	1093.76	818.214	630.812	672.464
23476283.23-P2_C14orf93	C14orf93	1171.88	930.025	944.163	1050.87
23476303.23-P2_C14orf93	C14orf93	1162.58	1093.84	1063.34	1073.77
23476339.23-P2_C14orf93	C14orf93	528.278	635.33	577.388	701.387
23478903.23-P1_C14orf93	C14orf93	194.384	143.014	154.107	171.129
23478942.23-P1_C14orf93	C14orf93	674.299	501.85	512.663	576.053
23479104.23-P1_C14orf93	C14orf93	1079.81	1106.84	972.929	1134.03
23479283.23-P1_C14orf93	C14orf93	655.697	975.963	875.328	895.413
23479286.23-P1_C14orf93	C14orf93	825.9	862.419	946.217	978.567
23479323.23-P1_C14orf93	C14orf93	829.62	813.881	887.657	773.695
23479355.23-P1_C14orf93	C14orf93	1650.87	1523.75	1685.93	1629.34
23479363.23-P1_C14orf93	C14orf93	562.691	672.6	769.508	682.105
6915922.23-P1_C17orf49	C17orf49	558.04	523.518	232.188	209.693
6915949.23-P1_C17orf49	C17orf49	862.172	767.076	79.1083	63.872
6915965.23-P1_C17orf49	C17orf49	1174.67	1077.37	290.749	309.719
6915975.23-P1_C17orf49	C17orf49	1615.53	1743.04	876.356	752.002
6915985.23-P1_C17orf49	C17orf49	570.131	623.195	340.063	480.848
6915993.23-P1_C17orf49	C17orf49	776.606	1101.64	392.459	337.437
6918114.23-P2_C17orf49	C17orf49	1131.89	1203.92	1168.13	1279.85
6918154.23-P2_C17orf49	C17orf49	1232.34	1220.39	1351.01	1453.39
6918206.23-P2_C17orf49	C17orf49	915.186	796.546	847.589	960.49
6918456.23-P2_C17orf49	C17orf49	677.089	839.016	873.273	785.746
6915942.23-P1_C17orf49	C17orf49	559.9	605.86	500.334	533.873
6916080.23-P1_C17orf49	C17orf49	824.04	1090.37	834.233	830.336
6916160.23-P1_C17orf49	C17orf49	1693.65	1679.77	1527.71	1410
6916180.23-P1_C17orf49	C17orf49	1769.92	1831.45	642.113	578.463
6918142.23-P2_C17orf49	C17orf49	452.943	368.37	319.515	310.924
6918145.23-P2_C17orf49	C17orf49	749.634	651.798	977.039	953.259
6918161.23-P2_C17orf49	C17orf49	210.195	199.353	191.093	212.103
6918164.23-P2_C17orf49	C17orf49	387.838	405.64	329.789	386.847
6918197.23-P2_C17orf49	C17orf49	545.019	395.239	438.691	431.437
6918539.23-P2_C17orf49	C17orf49	1145.84	1253.32	1458.88	1338.9
36830766.23-P1P2_C17orf96	C17orf96	860.312	692.535	894.848	611.002
36830801.23-P1P2_C17orf96	C17orf96	1143.98	949.961	1025.33	950.849
36830962.23-P1P2_C17orf96	C17orf96	737.543	813.014	881.492	814.669
36831152.23-P1P2_C17orf96	C17orf96	854.732	868.486	859.917	935.182
36831156.23-P1P2_C17orf96	C17orf96	827.76	787.878	923.615	847.208
36831185.23-P1P2_C17orf96	C17orf96	153.461	130.013	140.751	204.872
36831211.23-P1P2_C17orf96	C17orf96	496.656	611.06	530.128	606.181
36830762.23-P1P2_C17orf96	C17orf96	490.145	607.593	520.882	517.002
36830777.23-P1P2_C17orf96	C17orf96	367.377	500.983	448.965	461.565
36831057.23-P1P2_C17orf96	C17orf96	621.285	611.06	702.728	631.489
54120818.23-P1P2_CALCOCO1	CALCOCO1	1445.32	1621.69	1661.27	1807.7
54120843.23-P1P2_CALCOCO1	CALCOCO1	262.279	315.498	358.556	379.617
54121162.23-P1P2_CALCOCO1	CALCOCO1	1476.95	1416.27	1377.72	1522.08
54121174.23-P1P2_CALCOCO1	CALCOCO1	936.578	884.954	884.575	900.233
54121187.23-P1P2_CALCOCO1	CALCOCO1	1334.65	1209.99	1315.05	1207.54
54121210.23-P1P2_CALCOCO1	CALCOCO1	479.915	638.797	593.826	701.387
54120771.23-P1P2_CALCOCO1	CALCOCO1	364.586	402.173	605.127	466.386
54120862.23-P1P2_CALCOCO1	CALCOCO1	672.439	783.544	666.77	709.823
54120882.23-P1P2_CALCOCO1	CALCOCO1	971.92	898.822	977.039	890.592
54121257.23-P1P2_CALCOCO1	CALCOCO1	547.81	750.608	826.014	720.669
110560118.23-P1P2_CAMK4	CAMK4	79.9858	81.4747	89.3821	75.9233
110560162.23-P1P2_CAMK4	CAMK4	354.356	400.44	326.707	371.181
110560439.23-P1P2_CAMK4	CAMK4	1345.81	1129.38	1432.17	1234.05
110560518.23-P1P2_CAMK4	CAMK4	112.538	118.745	92.4642	151.847
110560576.23-P1P2_CAMK4	CAMK4	1155.14	923.091	1101.35	1032.8
110560580.23-P1P2_CAMK4	CAMK4	786.837	775.743	788.001	783.336
110560601.23-P1P2_CAMK4	CAMK4	951.459	720.271	993.477	814.669
110560134.23-P1P2_CAMK4	CAMK4	363.656	356.235	181.846	190.411
110560347.23-P1P2_CAMK4	CAMK4	756.145	761.009	818.822	961.695
110560551.23-P1P2_CAMK4	CAMK4	100.447	87.542	93.4916	121.718
44589119.23-P1P2_CAMKMT	CAMKMT	1795.03	1905.99	1938.67	1871.57
44589222.23-P1P2_CAMKMT	CAMKMT	689.18	770.543	791.083	813.464
44589314.23-P1P2_CAMKMT	CAMKMT	898.445	1027.97	878.41	936.387
44589582.23-P1P2_CAMKMT	CAMKMT	599.893	554.722	658.551	658.002
44589073.23-P1P2_CAMKMT	CAMKMT	1112.36	1126.78	1084.91	994.234
44589280.23-P1P2_CAMKMT	CAMKMT	350.635	260.892	312.324	330.206
44589290.23-P1P2_CAMKMT	CAMKMT	1088.18	1133.71	1162.99	1141.26
44589460.23-P1P2_CAMKMT	CAMKMT	462.243	488.848	519.854	574.848
44589471.23-P1P2_CAMKMT	CAMKMT	498.516	733.273	653.414	708.618
44589498.23-P1P2_CAMKMT	CAMKMT	1269.54	1191.78	1161.97	971.336
10982460.23-P1P2_CARM1	CARM1	434.341	589.392	454.102	482.053
10982586.23-P1P2_CARM1	CARM1	468.754	458.512	378.076	407.335
10982596.23-P1P2_CARM1	CARM1	214.846	167.283	170.545	195.231
10982740.23-P1P2_CARM1	CARM1	307.852	333.7	140.751	142.206
10982244.23-P1P2_CARM1	CARM1	1098.41	1177.05	1234.91	1176.21
10982381.23-P1P2_CARM1	CARM1	728.243	731.539	806.494	678.489
10982387.23-P1P2_CARM1	CARM1	375.747	358.836	329.789	414.565
10982468.23-P1P2_CARM1	CARM1	1232.34	1138.05	1176.35	1084.62
10982499.23-P1P2_CARM1	CARM1	753.354	699.469	751.015	766.464
10982524.23-P1P2_CARM1	CARM1	705.921	804.346	821.904	1065.34
119076979.23-P1P2_CBL	CBL	1237.92	1297.53	1093.13	1193.08
119077047.23-P1P2_CBL	CBL	1044.47	1148.45	1553.4	1569.08
119077067.23-P1P2_CBL	CBL	836.13	845.95	1044.85	1229.23
119077521.23-P1P2_CBL	CBL	710.571	598.059	597.935	671.258
119077549.23-P1P2_CBL	CBL	500.376	470.647	707.865	590.515
119076762.23-P1P2_CBL	CBL	891.934	999.366	1283.2	1346.13
119077295.23-P1P2_CBL	CBL	595.243	726.339	920.533	1107.52
119077394.23-P1P2_CBL	CBL	380.397	385.705	553.758	627.874
119077410.23-P1P2_CBL	CBL	450.153	471.513	161.299	197.642
119077494.23-P1P2_CBL	CBL	1457.42	1199.59	1345.87	1436.52
46178268.23-P1P2_CBX1	CBX1	658.488	614.528	604.1	645.951
46178291.23-P1P2_CBX1	CBX1	479.915	406.507	390.405	468.796
46178299.23-P1P2_CBX1	CBX1	292.041	305.097	235.27	216.924
46178362.23-P1P2_CBX1	CBX1	1009.12	976.83	1058.2	956.875
46178431.23-P1P2_CBX1	CBX1	641.746	764.476	790.056	862.874
46178553.23-P1P2_CBX1	CBX1	472.474	400.44	390.405	308.514
46178862.23-P1P2_CBX1	CBX1	426.901	350.168	417.116	390.463
46178361.23-P1P2_CBX1	CBX1	159.041	156.015	190.065	202.462
46178466.23-P1P2_CBX1	CBX1	374.817	331.966	344.172	324.18
46178513.23-P1P2_CBX1	CBX1	674.299	534.786	737.659	577.258
77752353.23-P1P2_CBX2	CBX2	424.111	450.711	463.349	413.36
77752363.23-P1P2_CBX2	CBX2	836.13	793.945	784.919	789.361
77752396.23-P1P2_CBX2	CBX2	1420.21	1614.76	1759.9	1753.47
77752406.23-P1P2_CBX2	CBX2	500.376	570.323	507.526	580.874
77752421.23-P1P2_CBX2	CBX2	712.432	665.666	647.25	721.874
77752453.23-P1P2_CBX2	CBX2	218.566	160.349	193.148	166.308
77751997.23-P1P2_CBX2	CBX2	534.789	703.803	758.207	780.925
77752000.23-P1P2_CBX2	CBX2	750.564	925.692	983.203	870.105
77752379.23-P1P2_CBX2	CBX2	811.949	804.346	863	879.746
77752467.23-P1P2_CBX2	CBX2	97.6571	67.6067	92.4642	101.231
26241360.23-P1P2_CBX3	CBX3	257.629	280.828	199.312	285.616
26241398.23-P1P2_CBX3	CBX3	482.705	364.903	366.775	349.488
26241657.23-P1P2_CBX3	CBX3	511.537	390.905	396.569	398.899
26241397.23-P1P2_CBX3	CBX3	398.069	253.092	392.459	266.334
26241450.23-P1P2_CBX3	CBX3	438.062	486.248	463.349	506.155
26241453.23-P1P2_CBX3	CBX3	623.145	597.192	513.69	572.438
26241646.23-P1P2_CBX3	CBX3	325.524	309.431	309.242	298.873
26241668.23-P1P2_CBX3	CBX3	200.895	199.353	233.215	185.59
26241807.23-P1P2_CBX3	CBX3	552.46	611.927	603.072	768.874
77812795.23-P1P2_CBX4	CBX4	484.565	514.851	540.402	456.745
77812798.23-P1P2_CBX4	CBX4	537.579	380.504	467.458	366.36
77812821.23-P1P2_CBX4	CBX4	1190.49	1232.52	1158.89	1112.34
77812851.23-P1P2_CBX4	CBX4	776.606	943.027	945.19	1026.77
77812975.23-P1P2_CBX4	CBX4	845.431	728.939	916.423	935.182
77812990.23-P1P2_CBX4	CBX4	971.92	904.023	979.094	1138.85
77813213.23-P1P2_CBX4	CBX4	100.447	75.4075	118.149	113.282
77812813.23-P1P2_CBX4	CBX4	205.545	288.629	284.584	313.334
77812858.23-P1P2_CBX4	CBX4	1662.03	1536.75	1695.18	1898.08
77813253.23-P1P2_CBX4	CBX4	985.871	1227.32	1073.61	1170.18
54673435.23-P1P2_CBX5	CBX5	1436.95	1559.29	1564.7	1369.03
54673516.23-P1P2_CBX5	CBX5	89.2865	62.4062	107.875	67.4874
54673826.23-P1P2_CBX5	CBX5	413.88	498.383	563.004	454.335
54673833.23-P1P2_CBX5	CBX5	739.403	703.803	838.342	832.746
54673871.23-P1P2_CBX5	CBX5	1340.23	1358.2	1470.18	1481.11
54673899.23-P1P2_CBX5	CBX5	487.355	523.518	609.237	551.95
54673478.23-P1P2_CBX5	CBX5	192.524	124.812	129.45	126.539
54673504.23-P1P2_CBX5	CBX5	1032.37	889.288	1009.91	1081
54673841.23-P1P2_CBX5	CBX5	780.326	629.262	610.264	811.054
54673846.23-P1P2_CBX5	CBX5	352.495	312.031	401.706	427.822
39267719.23-P1P2_CBX6	CBX6	1638.78	1816.71	1714.7	1692.01
39267798.23-P1P2_CBX6	CBX6	149.741	190.686	215.75	188.001
39267883.23-P1P2_CBX6	CBX6	943.088	1017.57	939.026	1115.95
39267913.23-P1P2_CBX6	CBX6	349.705	315.498	271.228	294.052
39268209.23-P1P2_CBX6	CBX6	590.593	701.203	856.835	664.028
39268216.23-P1P2_CBX6	CBX6	421.32	438.577	451.02	394.078
39267807.23-P1P2_CBX6	CBX6	547.81	555.588	591.771	649.566
39267963.23-P1P2_CBX6	CBX6	880.774	1047.04	1215.39	1009.9
39267978.23-P1P2_CBX6	CBX6	411.09	360.569	334.926	309.719
39268249.23-P1P2_CBX6	CBX6	296.691	315.498	409.925	382.027
39548125.23-P1P2_CBX7	CBX7	1344.88	1270.66	1515.39	1514.85
39548165.23-P1P2_CBX7	CBX7	649.187	667.399	775.672	756.823
39548168.23-P1P2_CBX7	CBX7	836.13	806.08	781.837	900.233
39548421.23-P1P2_CBX7	CBX7	255.768	243.557	229.106	273.565
39548552.23-P1P2_CBX7	CBX7	299.482	263.493	278.42	295.257
39548182.23-P1P2_CBX7	CBX7	848.221	765.342	877.383	991.823
39548218.23-P1P2_CBX7	CBX7	1177.47	1034.9	1074.64	1056.9
39548350.23-P1P2_CBX7	CBX7	839.851	939.56	934.916	942.413
39548533.23-P1P2_CBX7	CBX7	655.697	709.87	719.166	718.259
77770473.23-P1P2_CBX8	CBX8	1039.82	976.83	1007.86	966.516
77770781.23-P1P2_CBX8	CBX8	624.075	731.539	749.988	647.156
77770815.23-P1P2_CBX8	CBX8	582.222	543.454	565.059	591.72
77770864.23-P1P2_CBX8	CBX8	543.159	585.925	574.306	645.951
77770877.23-P1P2_CBX8	CBX8	198.104	274.761	307.187	371.181
77770568.23-P1P2_CBX8	CBX8	1101.2	1217.79	1129.09	1177.41
77770720.23-P1P2_CBX8	CBX8	1343.95	1444.88	1315.05	1467.85
77770753.23-P1P2_CBX8	CBX8	374.817	402.173	445.883	382.027
77770821.23-P1P2_CBX8	CBX8	842.641	851.151	960.601	949.644
28565298.23-P1P2_CCDC101	CCDC101	347.845	271.294	319.515	230.18
28565369.23-P1P2_CCDC101	CCDC101	1498.34	1196.99	1185.6	1190.67
28565507.23-P1P2_CCDC101	CCDC101	552.46	690.802	495.197	578.463
28565632.23-P1P2_CCDC101	CCDC101	633.376	678.667	662.66	690.541
28565268.23-P1P2_CCDC101	CCDC101	499.446	556.455	491.088	441.078
28565463.23-P1P2_CCDC101	CCDC101	624.075	430.776	522.937	468.796
28565472.23-P1P2_CCDC101	CCDC101	744.054	652.665	751.015	696.566
28565674.23-P1P2_CCDC101	CCDC101	913.326	777.477	775.672	717.053
28565706.23-P1P2_CCDC101	CCDC101	464.104	472.38	575.333	602.566
28565724.23-P1P2_CCDC101	CCDC101	1115.15	1150.18	1306.83	1334.08
66834854.23-P1P2_CCDC79	CCDC79	716.152	661.332	739.714	742.361
66834920.23-P1P2_CCDC79	CCDC79	833.34	786.144	798.275	978.567
66834931.23-P1P2_CCDC79	CCDC79	773.816	540.854	490.06	485.668
66834991.23-P1P2_CCDC79	CCDC79	494.796	528.719	597.935	498.925
66834709.23-P1P2_CCDC79	CCDC79	899.375	1025.37	1008.89	895.413
66834890.23-P1P2_CCDC79	CCDC79	590.593	510.517	456.157	425.412
66834915.23-P1P2_CCDC79	CCDC79	1349.53	1295.79	1419.84	1179.82
66834918.23-P1P2_CCDC79	CCDC79	396.209	427.309	372.939	384.437
66834928.23-P1P2_CCDC79	CCDC79	577.572	524.385	605.127	653.181
66834964.23-P1P2_CCDC79	CCDC79	631.516	620.595	899.985	664.028
20915564.23-P1P2_CDA	CDA	383.188	312.031	334.926	241.026
20915574.23-P1P2_CDA	CDA	99.5172	22.5356	34.9309	72.3079
20915608.23-P1P2_CDA	CDA	1541.12	1379	1340.73	1683.57
20915714.23-P1P2_CDA	CDA	714.292	801.746	789.028	705.002
20915896.23-P1P2_CDA	CDA	359.936	287.762	275.338	282.001
20916096.23-P1P2_CDA	CDA	1854.55	1726.57	1701.34	1713.7
20915533.23-P1P2_CDA	CDA	1008.19	951.694	1075.67	1017.13
20915537.23-P1P2_CDA	CDA	300.412	356.235	392.459	392.873
20915957.23-P1P2_CDA	CDA	381.328	403.907	428.418	455.54
20915970.23-P1P2_CDA	CDA	562.691	447.244	472.595	553.156
531940.23-P1P2_CDC34	CDC34	444.572	393.506	369.857	368.77
532141.23-P1P2_CDC34	CDC34	723.592	731.539	617.456	742.361
532179.23-P1P2_CDC34	CDC34	1105.85	972.496	868.136	1040.03
531748.23-P1P2_CDC34	CDC34	690.11	768.809	785.946	753.207
531779.23-P1P2_CDC34	CDC34	763.585	748.007	768.481	724.284
531788.23-P1P2_CDC34	CDC34	344.125	423.842	462.321	462.771
531987.23-P1P2_CDC34	CDC34	125.559	188.952	168.49	194.026
532097.23-P1P2_CDC34	CDC34	438.992	348.434	306.159	415.77
532158.23-P1P2_CDC34	CDC34	387.838	459.379	438.691	456.745
532186.23-P1P2_CDC34	CDC34	921.697	1120.71	882.52	849.618
44355235.23-P1P2_CDC5L	CDC5L	295.761	318.965	51.369	56.6412
44355487.23-P1P2_CDC5L	CDC5L	376.677	390.905	39.0405	21.6924
44355494.23-P1P2_CDC5L	CDC5L	566.411	422.975	63.6976	103.641
44355934.23-P1P2_CDC5L	CDC5L	25.1118	55.4722	0	0
44355316.23-P1P2_CDC5L	CDC5L	951.459	1195.25	86.3	78.3336
44355475.23-P1P2_CDC5L	CDC5L	316.223	262.626	12.3286	6.02566
44355683.23-P1P2_CDC5L	CDC5L	438.062	534.786	211.64	222.949
44355703.23-P1P2_CDC5L	CDC5L	447.362	476.714	72.944	40.9745
44355791.23-P1P2_CDC5L	CDC5L	234.377	225.356	124.313	50.6155
44355811.23-P1P2_CDC5L	CDC5L	364.586	407.374	88.3547	108.462
38443900.23-P1P2_CDC6	CDC6	683.599	758.408	596.908	621.848
38443951.23-P1P2_CDC6	CDC6	788.697	1022.77	993.477	941.208
38444169.23-P1P2_CDC6	CDC6	503.166	573.79	101.711	85.5644
38444207.23-P1P2_CDC6	CDC6	933.788	934.359	519.854	549.54
38444409.23-P1P2_CDC6	CDC6	1068.65	1092.11	641.085	537.489
38444127.23-P1P2_CDC6	CDC6	385.978	388.305	305.132	291.642
38444252.23-P1P2_CDC6	CDC6	1714.11	1900.79	1089.02	1102.7
38444255.23-P1P2_CDC6	CDC6	618.495	541.72	233.215	285.616
38444384.23-P1P2_CDC6	CDC6	706.851	761.009	317.461	320.565
38444523.23-P1P2_CDC6	CDC6	941.228	1092.11	589.716	533.873
25317172.23-P1P2_CDCA2	CDCA2	491.076	585.058	651.359	585.694
25317207.23-P1P2_CDCA2	CDCA2	366.446	378.771	360.611	427.822
25317218.23-P1P2_CDCA2	CDCA2	773.816	755.808	797.247	766.464
25316790.23-P1P2_CDCA2	CDCA2	160.902	195.886	247.599	206.078
25316814.23-P1P2_CDCA2	CDCA2	1516.94	1324.4	1614.01	1638.98
25316823.23-P1P2_CDCA2	CDCA2	1133.75	904.023	1029.44	972.541
25316842.23-P1P2_CDCA2	CDCA2	694.76	957.761	1046.9	983.388
25316993.23-P1P2_CDCA2	CDCA2	654.767	624.062	641.085	667.643
25317169.23-P1P2_CDCA2	CDCA2	897.515	974.23	1078.75	964.105
25317212.23-P1P2_CDCA2	CDCA2	506.887	464.579	537.32	521.822
21985067.23-P1P2_CDCA7L	CDCA7L	357.146	455.045	535.265	525.437
21985136.23-P1P2_CDCA7L	CDCA7L	269.719	347.568	336.981	368.77
21985193.23-P1P2_CDCA7L	CDCA7L	457.593	448.111	480.814	451.924
21985460.23-P1P2_CDCA7L	CDCA7L	824.04	915.291	945.19	889.387
21985470.23-P1P2_CDCA7L	CDCA7L	698.48	709.004	775.672	717.053
21985510.23-P1P2_CDCA7L	CDCA7L	188.804	58.0724	96.5738	81.949
21985045.23-P1P2_CDCA7L	CDCA7L	494.796	518.318	514.718	506.155
21985257.23-P1P2_CDCA7L	CDCA7L	243.678	229.689	237.325	201.257
21985340.23-P1P2_CDCA7L	CDCA7L	360.866	365.77	357.528	490.489
21985489.23-P1P2_CDCA7L	CDCA7L	936.578	921.358	973.957	1068.95
96794165.23-P1P2_CDK17	CDK17	143.23	185.485	200.339	201.257
96794221.23-P1P2_CDK17	CDK17	107.888	102.277	194.175	145.821
96794224.23-P1P2_CDK17	CDK17	68.825	61.5394	91.4369	183.18
96793729.23-P1P2_CDK17	CDK17	611.054	572.923	493.143	368.77
96793807.23-P1P2_CDK17	CDK17	361.796	406.507	455.13	539.899
96793812.23-P1P2_CDK17	CDK17	490.145	573.79	823.959	880.951
96793860.23-P1P2_CDK17	CDK17	787.767	643.997	674.989	680.899
96793869.23-P1P2_CDK17	CDK17	967.27	1190.05	1215.39	1168.98
96793884.23-P1P2_CDK17	CDK17	462.243	473.247	498.28	502.54
96794161.23-P1P2_CDK17	CDK17	943.088	1046.17	1297.58	1279.85
123756369.23-P1P2_CDK2AP1	CDK2AP1	265.999	221.022	247.599	206.078
123755946.23-P1P2_CDK2AP1	CDK2AP1	568.271	666.533	523.964	574.848
123755966.23-P1P2_CDK2AP1	CDK2AP1	1010.05	1110.31	775.672	735.13
123755969.23-P1P2_CDK2AP1	CDK2AP1	786.837	815.614	768.481	755.618
123755972.23-P1P2_CDK2AP1	CDK2AP1	575.712	658.732	752.042	795.387
123756112.23-P1P2_CDK2AP1	CDK2AP1	460.383	547.788	476.705	594.13
123756124.23-P1P2_CDK2AP1	CDK2AP1	346.915	353.635	306.159	274.77
123756176.23-P1P2_CDK2AP1	CDK2AP1	1644.36	1821.05	1454.77	1623.31
123756331.23-P1P2_CDK2AP1	CDK2AP1	442.712	493.182	515.745	525.437
123756368.23-P1P2_CDK2AP1	CDK2AP1	783.117	738.473	673.962	752.002
73975301.23-P1P2_CDK3	CDK3	1245.36	1360.8	1085.94	1040.03
73975344.23-P1P2_CDK3	CDK3	2221	2439.04	2609.55	2651.29
73975365.23-P1P2_CDK3	CDK3	2237.74	2049	2253.05	2112.6
73975656.23-P1P2_CDK3	CDK3	1336.51	1329.6	1317.1	1118.36
73975700.23-P1P2_CDK3	CDK3	2535.36	2543.05	2748.24	2472.93
73975343.23-P1P2_CDK3	CDK3	2773.46	2669.6	2876.67	2747.7
73975358.23-P1P2_CDK3	CDK3	1839.67	1599.16	1407.51	1483.52
73975596.23-P1P2_CDK3	CDK3	1674.12	1662.43	1615.04	1761.9
73975727.23-P1P2_CDK3	CDK3	1050.98	1099.91	994.504	1115.95
73975732.23-P1P2_CDK3	CDK3	106.028	78.0077	111.984	122.923
150754783.23-P1P2_CDK5	CDK5	657.558	769.676	972.929	783.336
150754952.23-P1P2_CDK5	CDK5	827.76	826.882	913.341	958.08
150754962.23-P1P2_CDK5	CDK5	871.473	901.423	1002.72	1194.29
150754512.23-P1P2_CDK5	CDK5	1546.7	1594.82	1598.6	1520.88
150754517.23-P1P2_CDK5	CDK5	406.439	256.559	271.228	327.796
150754539.23-P1P2_CDK5	CDK5	764.515	795.679	815.74	811.054
150754570.23-P1P2_CDK5	CDK5	1061.21	1009.77	1131.15	1224.41
150754596.23-P1P2_CDK5	CDK5	1432.3	1361.67	1442.44	1551
150754999.23-P1P2_CDK5	CDK5	622.215	623.195	736.632	654.387
150755002.23-P1P2_CDK5	CDK5	1064	933.492	1142.45	1156.93
130547831.23-P1P2_CDK9	CDK9	1193.28	1072.17	1224.64	1148.49
130547848.23-P1P2_CDK9	CDK9	782.187	726.339	674.989	732.72
130548739.23-P1P2_CDK9	CDK9	691.97	832.949	888.684	953.259
130548853.23-P1P2_CDK9	CDK9	1760.62	1654.63	1835.93	1657.06
130547862.23-P1P2_CDK9	CDK9	1284.42	1317.46	1430.11	1083.41
130548401.23-P1P2_CDK9	CDK9	425.041	442.044	447.938	377.206
130548715.23-P1P2_CDK9	CDK9	393.418	340.634	367.802	294.052
130548749.23-P1P2_CDK9	CDK9	493.866	500.116	418.144	479.642
130548782.23-P1P2_CDK9	CDK9	133	84.075	103.765	100.026
130548789.23-P1P2_CDK9	CDK9	461.313	351.902	353.419	302.488
80838002.23-P1P2_CDYL2	CDYL2	302.272	270.427	218.832	200.052
80838029.23-P1P2_CDYL2	CDYL2	491.076	598.059	426.363	420.591
80838093.23-P1P2_CDYL2	CDYL2	572.921	379.638	457.184	539.899
80838119.23-P1P2_CDYL2	CDYL2	477.124	437.71	586.634	504.95
80838444.23-P1P2_CDYL2	CDYL2	217.636	246.158	301.022	292.847
80838472.23-P1P2_CDYL2	CDYL2	816.599	688.201	685.263	755.618
80838266.23-P1P2_CDYL2	CDYL2	704.061	733.273	724.303	768.874
80838293.23-P1P2_CDYL2	CDYL2	380.397	431.643	434.582	489.284
80838403.23-P1P2_CDYL2	CDYL2	271.58	287.762	288.694	420.591
80838428.23-P1P2_CDYL2	CDYL2	659.418	761.009	710.947	777.31
4773335.23-P2_CDYL	CDYL	845.431	875.42	905.122	817.079
4773619.23-P2_CDYL	CDYL	496.656	457.645	429.445	353.104
4776680.23-P1_CDYL	CDYL	788.697	819.948	834.233	835.156
4776773.23-P1_CDYL	CDYL	197.174	125.679	210.613	189.206
4776976.23-P1_CDYL	CDYL	82.776	72.8072	69.8619	108.462
4776993.23-P1_CDYL	CDYL	689.18	695.135	819.85	792.977
4777011.23-P1_CDYL	CDYL	1045.4	931.759	1109.57	1019.54
4777024.23-P1_CDYL	CDYL	523.628	551.255	741.769	612.207
4773285.23-P2_CDYL	CDYL	1416.49	1491.68	1456.83	1620.9
4773400.23-P2_CDYL	CDYL	845.431	832.949	892.794	936.387
4773412.23-P2_CDYL	CDYL	735.683	832.949	909.232	907.464
4773572.23-P2_CDYL	CDYL	540.369	496.649	532.183	527.848
4773630.23-P2_CDYL	CDYL	1222.11	1231.66	1092.11	1091.85
4773673.23-P2_CDYL	CDYL	1140.26	1056.57	1140.39	1083.41
4773755.23-P2_CDYL	CDYL	5378.58	6164.34	5539.64	5483.35
4773758.23-P2_CDYL	CDYL	1356.97	1144.11	1063.34	1090.64
4776608.23-P1_CDYL	CDYL	475.264	511.384	399.651	297.668
4776649.23-P1_CDYL	CDYL	1489.97	1668.5	1586.28	1572.7
4776677.23-P1_CDYL	CDYL	681.739	723.738	731.495	738.746
4777041.23-P1_CDYL	CDYL	1313.25	1146.71	1312.99	1322.03
17680123.23-P2_CECR1	CECR1	1113.29	1017.57	860.945	918.31
17680136.23-P2_CECR1	CECR1	307.852	439.444	403.761	408.54
17680201.23-P2_CECR1	CECR1	833.34	689.935	684.235	886.977
17680432.23-P2_CECR1	CECR1	1534.61	1294.06	1272.92	1226.82
17680455.23-P2_CECR1	CECR1	559.9	516.584	638.003	527.848
17680516.23-P2_CECR1	CECR1	825.9	989.831	1034.57	1005.08
17700018.23-P1_CECR1	CECR1	960.759	913.557	943.135	1006.29
17700055.23-P1_CECR1	CECR1	198.104	203.687	315.406	304.898
17700113.23-P1_CECR1	CECR1	1051.91	1011.5	1120.87	1178.62
17700199.23-P1_CECR1	CECR1	2275.87	2242.29	2262.29	2422.31
17700227.23-P1_CECR1	CECR1	1079.81	1165.78	1379.77	1289.49
17700236.23-P1_CECR1	CECR1	1553.21	1328.73	1478.4	1441.34
17700257.23-P1_CECR1	CECR1	205.545	242.691	214.723	292.847
17700319.23-P1_CECR1	CECR1	995.172	1185.72	1174.3	1156.93
17680067.23-P2_CECR1	CECR1	400.859	482.781	409.925	457.95
17680099.23-P2_CECR1	CECR1	1307.67	1575.76	1607.85	1578.72
17680460.23-P2_CECR1	CECR1	916.116	732.406	796.22	820.695
17680529.23-P2_CECR1	CECR1	1066.79	1174.45	1169.16	1248.52
17700186.23-P1_CECR1	CECR1	107.888	89.2755	111.984	83.1541
17956623.23-P1P2_CECR2	CECR2	1509.5	1170.98	1299.64	1220.8
17956639.23-P1P2_CECR2	CECR2	221.356	193.286	287.667	265.129
17956676.23-P1P2_CECR2	CECR2	543.159	612.794	543.484	619.438
17956684.23-P1P2_CECR2	CECR2	496.656	494.049	529.101	612.207
17956799.23-P1P2_CECR2	CECR2	1083.53	1139.78	1177.38	1244.9
17956946.23-P1P2_CECR2	CECR2	876.123	918.758	992.449	993.029
17956836.23-P1P2_CECR2	CECR2	709.641	712.471	770.535	731.515
17956849.23-P1P2_CECR2	CECR2	781.256	691.668	782.864	770.079
17956852.23-P1P2_CECR2	CECR2	620.355	611.927	680.126	684.515
26987161.23-P1_CENPA	CENPA	953.319	938.693	950.327	1034
26987183.23-P1_CENPA	CENPA	1239.78	1103.38	1247.24	1018.34
26987200.23-P1_CENPA	CENPA	2078.7	2077.61	2163.66	2236.72
26987519.23-P1_CENPA	CENPA	1200.72	1349.53	1415.73	1358.18
26987565.23-P1_CENPA	CENPA	658.488	598.926	554.785	659.207
26987576.23-P1_CENPA	CENPA	2559.55	2487.58	2832.49	2710.34
26987610.23-P1_CENPA	CENPA	1007.26	1114.64	1090.05	1120.77
26987631.23-P1_CENPA	CENPA	926.347	820.815	958.546	919.516
27008992.23-P2_CENPA	CENPA	506.887	672.6	185.956	189.206
27009158.23-P2_CENPA	CENPA	984.941	923.958	145.888	141
27009219.23-P2_CENPA	CENPA	1143.05	1096.44	734.577	752.002
26987167.23-P1_CENPA	CENPA	470.614	501.85	610.264	557.976
26987175.23-P1_CENPA	CENPA	1527.17	1514.22	1553.4	1572.7
27008895.23-P2_CENPA	CENPA	332.964	330.233	142.806	183.18
27008942.23-P2_CENPA	CENPA	190.664	210.621	0	8.43592
27008953.23-P2_CENPA	CENPA	173.923	353.635	22.6024	18.077
27008960.23-P2_CENPA	CENPA	289.251	373.57	4.10952	16.8718
27008976.23-P2_CENPA	CENPA	189.734	147.348	40.0678	37.3591
27009308.23-P2_CENPA	CENPA	325.524	392.639	208.558	221.744
27009357.23-P2_CENPA	CENPA	629.656	749.741	313.351	344.668
3766639.23-P1P2_CENPB	CENPB	201.825	337.167	268.146	333.822
3766840.23-P1P2_CENPB	CENPB	302.272	250.491	304.105	284.411
3766894.23-P1P2_CENPB	CENPB	21.3915	92.7425	118.149	68.6925
3766946.23-P1P2_CENPB	CENPB	692.9	738.473	820.877	714.643
3766949.23-P1P2_CENPB	CENPB	603.614	902.289	821.904	896.618
3767031.23-P1P2_CENPB	CENPB	371.097	423.842	459.239	378.411
3767044.23-P1P2_CENPB	CENPB	779.396	753.208	819.85	747.182
3766913.23-P1P2_CENPB	CENPB	678.019	622.328	608.209	647.156
3766978.23-P1P2_CENPB	CENPB	716.152	618.861	639.031	745.977
3767398.23-P1P2_CENPB	CENPB	338.544	331.099	393.487	396.488
68411054.23-P1P2_CENPC	CENPC	1326.28	1255.06	332.871	209.693
68411160.23-P1P2_CENPC	CENPC	1351.39	1305.33	673.962	526.643
68411190.23-P1P2_CENPC	CENPC	648.257	691.668	284.584	225.36
68410689.23-P1P2_CENPC	CENPC	2042.43	1925.06	1697.23	1705.26
68410826.23-P1P2_CENPC	CENPC	134.86	214.088	83.2178	54.2309
68411108.23-P1P2_CENPC	CENPC	841.711	748.874	55.4785	53.0258
68411111.23-P1P2_CENPC	CENPC	377.607	438.577	71.9166	54.2309
68411172.23-P1P2_CENPC	CENPC	1085.39	861.552	226.024	150.641
68411178.23-P1P2_CENPC	CENPC	710.571	693.402	645.195	574.848
68411233.23-P1P2_CENPC	CENPC	544.089	533.053	279.447	314.539
104119029.23-P1P2_CENPE	CENPE	793.347	644.864	567.114	551.95
104119106.23-P1P2_CENPE	CENPE	199.964	243.557	54.4512	33.7437
104119357.23-P1P2_CENPE	CENPE	371.097	390.039	25.6845	13.2565
104119462.23-P1P2_CENPE	CENPE	579.432	557.322	94.519	134.975
104119466.23-P1P2_CENPE	CENPE	288.321	324.165	64.725	50.6155
104119472.23-P1P2_CENPE	CENPE	454.803	379.638	149.998	128.949
104119064.23-P1P2_CENPE	CENPE	1095.62	1217.79	409.925	416.976
104119433.23-P1P2_CENPE	CENPE	223.216	286.895	73.9714	79.5387
104119523.23-P1P2_CENPE	CENPE	923.557	974.23	53.4238	59.0515
104119537.23-P1P2_CENPE	CENPE	221.356	299.896	73.9714	96.4105
214776616.23-P1P2_CENPF	CENPF	252.048	305.097	287.667	290.437
214776734.23-P1P2_CENPF	CENPF	359.936	393.506	294.858	443.489
214776771.23-P1P2_CENPF	CENPF	605.474	668.266	413.007	263.924
214776920.23-P1P2_CENPF	CENPF	1419.28	1362.53	1099.3	1164.16
214776554.23-P1P2_CENPF	CENPF	692.9	603.26	436.637	526.643
214776560.23-P1P2_CENPF	CENPF	1029.58	1030.57	714.029	678.489
214776563.23-P1P2_CENPF	CENPF	402.719	396.106	237.325	259.103
214776566.23-P1P2_CENPF	CENPF	774.746	705.537	550.676	584.489
214776686.23-P1P2_CENPF	CENPF	798.928	856.351	840.397	720.669
214776800.23-P1P2_CENPF	CENPF	1996.85	1699.7	1482.51	1343.72
68485427.23-P1P2_CENPH	CENPH	1421.14	1307.93	840.397	802.618
68485447.23-P1P2_CENPH	CENPH	471.544	413.441	429.445	388.052
68485473.23-P1P2_CENPH	CENPH	662.208	666.533	550.676	530.258
68485589.23-P1P2_CENPH	CENPH	1095.62	1131.98	1019.16	883.362
68485834.23-P1P2_CENPH	CENPH	967.27	729.806	697.591	659.207
68485881.23-P1P2_CENPH	CENPH	550.6	696.869	608.209	533.873
68485438.23-P1P2_CENPH	CENPH	390.628	344.101	132.532	126.539
68485467.23-P1P2_CENPH	CENPH	413.88	268.693	266.092	221.744
68485514.23-P1P2_CENPH	CENPH	562.691	621.462	617.456	665.233
68485796.23-P1P2_CENPH	CENPH	150.671	180.285	177.737	137.385
100353181.23-P1P2_CENPI	CENPI	827.76	830.349	14.3833	22.8975
100353208.23-P1P2_CENPI	CENPI	646.397	631.863	132.532	177.154
100353187.23-P1P2_CENPI	CENPI	521.768	682.134	629.784	727.9
100353197.23-P1P2_CENPI	CENPI	835.2	686.468	19.5202	28.9232
100353200.23-P1P2_CENPI	CENPI	647.327	674.333	9.24642	21.6924
100353207.23-P1P2_CENPI	CENPI	1058.42	848.551	14.3833	4.82053
100353237.23-P1P2_CENPI	CENPI	616.635	621.462	26.7119	30.1283
100353245.23-P1P2_CENPI	CENPI	1693.65	1680.63	360.611	456.745
100353273.23-P1P2_CENPI	CENPI	918.906	940.426	190.065	254.283
100353394.23-P1P2_CENPI	CENPI	678.949	592.859	77.0535	77.1284
25496545.23-P1P2_CENPJ	CENPJ	1628.55	1613.89	1587.3	1479.9
25496609.23-P1P2_CENPJ	CENPJ	760.795	705.537	566.087	550.745
25496834.23-P1P2_CENPJ	CENPJ	412.02	435.11	69.8619	56.6412
25496897.23-P1P2_CENPJ	CENPJ	441.782	360.569	226.024	261.514
25496933.23-P1P2_CENPJ	CENPJ	567.341	560.789	151.025	172.334
25496948.23-P1P2_CENPJ	CENPJ	1197	1203.92	1207.17	1134.03
25496968.23-P1P2_CENPJ	CENPJ	1090.04	1001.1	330.816	307.309
25496971.23-P1P2_CENPJ	CENPJ	177.643	162.949	43.15	31.3334
25496847.23-P1P2_CENPJ	CENPJ	554.32	644.864	688.345	698.976
25497022.23-P1P2_CENPJ	CENPJ	197.174	327.632	260.955	272.36
64858549.23-P1P2_CENPK	CENPK	1464.86	1461.34	1521.55	1313.59
64858861.23-P1P2_CENPK	CENPK	767.305	922.225	889.711	730.31
64858891.23-P1P2_CENPK	CENPK	102.307	134.347	54.4512	84.3592
64858912.23-P1P2_CENPK	CENPK	43.7132	71.0737	9.24642	9.64105
64858923.23-P1P2_CENPK	CENPK	771.026	729.806	729.44	692.951
64858943.23-P1P2_CENPK	CENPK	362.726	367.503	33.9036	42.1796
64858951.23-P1P2_CENPK	CENPK	166.482	174.217	171.573	214.513
64858977.23-P1P2_CENPK	CENPK	720.802	626.662	333.899	289.232
64858981.23-P1P2_CENPK	CENPK	510.607	568.59	258.9	302.488
64858956.23-P1P2_CENPK	CENPK	842.641	774.01	775.672	589.309
173793242.23-P1P2_CENPL	CENPL	153.461	156.015	124.313	113.282
173793293.23-P1P2_CENPL	CENPL	554.32	470.647	504.444	533.873
173793534.23-P1P2_CENPL	CENPL	1142.12	1072.17	715.057	732.72
173793565.23-P1P2_CENPL	CENPL	1062.14	738.473	434.582	351.898
173793568.23-P1P2_CENPL	CENPL	690.11	881.487	523.964	450.719
173793946.23-P1P2_CENPL	CENPL	747.774	941.293	1039.71	1012.31
173793965.23-P1P2_CENPL	CENPL	833.34	1008.9	479.787	480.848
173793815.23-P1P2_CENPL	CENPL	2260.99	2236.22	1357.17	1407.59
173793832.23-P1P2_CENPL	CENPL	2478.63	2254.42	1380.8	1337.7
173793997.23-P1P2_CENPL	CENPL	319.013	456.779	416.089	502.54
42342686.23-P1P2_CENPM	CENPM	1033.3	1205.65	1289.36	1148.49
42342716.23-P1P2_CENPM	CENPM	1125.38	983.764	710.947	712.233
42342939.23-P1P2_CENPM	CENPM	299.482	303.363	51.369	48.2053
42343093.23-P1P2_CENPM	CENPM	501.306	467.18	151.025	178.36
42343097.23-P1P2_CENPM	CENPM	563.621	510.517	161.299	109.667
42343131.23-P1P2_CENPM	CENPM	1366.27	1248.99	208.558	228.975
42343134.23-P1P2_CENPM	CENPM	84.6361	189.819	34.9309	26.5129
42342765.23-P1P2_CENPM	CENPM	926.347	858.952	884.575	883.362
42343030.23-P1P2_CENPM	CENPM	522.698	518.318	257.872	279.591
42343111.23-P1P2_CENPM	CENPM	332.034	370.97	131.505	162.693
81040130.23-P1P2_CENPN	CENPN	1138.4	1259.39	1227.72	1306.36
81041240.23-P1P2_CENPN	CENPN	814.739	793.079	949.3	913.49
81041255.23-P1P2_CENPN	CENPN	679.879	742.807	673.962	862.874
81040301.23-P1P2_CENPN	CENPN	737.543	739.34	670.879	696.566
81040371.23-P1P2_CENPN	CENPN	2167.06	2017.8	2053.73	1920.98
81040415.23-P1P2_CENPN	CENPN	1306.74	1546.29	892.794	949.644
81040819.23-P1P2_CENPN	CENPN	970.99	740.207	382.186	319.36
81040896.23-P1P2_CENPN	CENPN	1220.25	1131.98	672.934	718.259
81040900.23-P1P2_CENPN	CENPN	947.739	700.336	520.882	379.617
81041169.23-P1P2_CENPN	CENPN	243.678	289.495	256.845	295.257
25015951.23-P1P2_CENPO	CENPO	1749.46	2005.67	2143.12	2005.34
25015993.23-P1P2_CENPO	CENPO	612.914	477.581	545.539	568.822
25016291.23-P1P2_CENPO	CENPO	359.936	279.961	318.488	302.488
25016318.23-P1P2_CENPO	CENPO	560.831	552.121	542.457	659.207
25016322.23-P1P2_CENPO	CENPO	844.501	1047.04	1060.26	1042.44
25016327.23-P1P2_CENPO	CENPO	984.941	602.393	699.646	590.515
25016383.23-P1P2_CENPO	CENPO	979.361	810.414	745.878	824.31
25016746.23-P1P2_CENPO	CENPO	343.195	299.03	379.103	420.591
25016767.23-P1P2_CENPO	CENPO	1356.97	1473.48	1653.06	1623.31
25016834.23-P1P2_CENPO	CENPO	318.083	380.504	390.405	461.565
95087933.23-P1P2_CENPP	CENPP	680.809	666.533	33.9036	51.8207
95088043.23-P1P2_CENPP	CENPP	336.684	428.176	173.627	174.744
95088252.23-P1P2_CENPP	CENPP	573.851	731.539	181.846	213.308
95088453.23-P1P2_CENPP	CENPP	611.984	718.538	576.36	504.95
95088463.23-P1P2_CENPP	CENPP	571.991	473.247	367.802	398.899
95088646.23-P1P2_CENPP	CENPP	727.313	903.156	759.234	842.387
95088665.23-P1P2_CENPP	CENPP	644.537	676.067	549.649	574.848
95088235.23-P1P2_CENPP	CENPP	652.907	605.86	67.8071	75.9233
95088358.23-P1P2_CENPP	CENPP	168.342	198.486	162.326	183.18
95088627.23-P1P2_CENPP	CENPP	439.922	398.706	374.994	363.95
49431075.23-P1P2_CENPQ	CENPQ	481.775	497.516	552.731	649.566
49431086.23-P1P2_CENPQ	CENPQ	313.433	297.296	386.295	403.719
49431094.23-P1P2_CENPQ	CENPQ	698.48	660.465	590.744	644.746
49431485.23-P1P2_CENPQ	CENPQ	424.111	454.178	462.321	514.591
49431493.23-P1P2_CENPQ	CENPQ	503.166	647.464	627.729	654.387
49431136.23-P1P2_CENPQ	CENPQ	529.208	572.923	496.225	696.566
49431147.23-P1P2_CENPQ	CENPQ	262.279	403.907	348.282	338.642
49431166.23-P1P2_CENPQ	CENPQ	1120.73	1274.13	1424.98	1285.88
49431520.23-P1P2_CENPQ	CENPQ	91.1466	78.8745	57.5333	80.7438
49431532.23-P1P2_CENPQ	CENPQ	559.9	739.34	657.523	761.643
67867312.23-P1P2_CENPT	CENPT	412.95	517.451	498.28	465.181
67867692.23-P1P2_CENPT	CENPT	495.726	507.917	120.204	155.462
67867758.23-P1P2_CENPT	CENPT	683.599	630.129	22.6024	22.8975
67867777.23-P1P2_CENPT	CENPT	666.858	616.261	32.8762	24.1026
67867364.23-P1P2_CENPT	CENPT	334.824	257.425	320.543	268.744
67867381.23-P1P2_CENPT	CENPT	968.2	1011.5	657.523	850.823
67867747.23-P1P2_CENPT	CENPT	398.069	321.565	59.5881	91.59
67867753.23-P1P2_CENPT	CENPT	922.627	823.415	247.599	132.565
67867769.23-P1P2_CENPT	CENPT	1404.4	1281.06	156.162	161.488
67867775.23-P1P2_CENPT	CENPT	598.963	688.201	86.3	56.6412
16256286.23-P1P2_CENPV	CENPV	1880.6	1691.03	1673.6	1789.62
16256367.23-P1P2_CENPV	CENPV	864.963	956.895	964.71	1019.54
16256387.23-P1P2_CENPV	CENPV	930.997	1004.57	960.601	1119.57
16256533.23-P1P2_CENPV	CENPV	1148.63	959.495	914.369	964.105
16256735.23-P1P2_CENPV	CENPV	764.515	781.811	834.233	774.9
16256343.23-P1P2_CENPV	CENPV	900.305	773.143	963.683	893.003
16256373.23-P1P2_CENPV	CENPV	1160.72	1103.38	1138.34	1212.36
16256376.23-P1P2_CENPV	CENPV	719.872	684.734	615.401	647.156
16256581.23-P1P2_CENPV	CENPV	1001.68	1140.65	1046.9	1126.8
16256724.23-P1P2_CENPV	CENPV	930.067	940.426	1106.49	819.49
126661305.23-P1P2_CENPW	CENPW	211.125	216.688	110.957	110.872
126661326.23-P1P2_CENPW	CENPW	1235.13	1313.13	1140.39	1115.95
126661352.23-P1P2_CENPW	CENPW	139.51	97.943	119.176	144.616
126661610.23-P1P2_CENPW	CENPW	581.292	765.342	630.812	721.874
126661652.23-P1P2_CENPW	CENPW	336.684	260.892	216.777	286.821
126661693.23-P1P2_CENPW	CENPW	479.915	448.978	434.582	432.642
126661477.23-P1P2_CENPW	CENPW	1329.07	1294.93	597.935	598.951
126661596.23-P1P2_CENPW	CENPW	797.068	776.61	577.388	538.694
126661684.23-P1P2_CENPW	CENPW	422.251	440.31	560.95	543.514
126661703.23-P1P2_CENPW	CENPW	687.32	648.331	409.925	325.386
4402699.23-P1P2_CHAF1A	CHAF1A	287.391	348.434	78.0809	94.0003
4402728.23-P1P2_CHAF1A	CHAF1A	535.719	729.806	165.408	155.462
4403014.23-P1P2_CHAF1A	CHAF1A	756.145	723.738	397.596	455.54
4402653.23-P1P2_CHAF1A	CHAF1A	356.216	449.845	619.51	479.642
4402698.23-P1P2_CHAF1A	CHAF1A	558.97	541.72	314.378	284.411
4402710.23-P1P2_CHAF1A	CHAF1A	228.797	238.357	50.3416	53.0258
4403070.23-P1P2_CHAF1A	CHAF1A	157.181	263.493	223.969	254.283
4403087.23-P1P2_CHAF1A	CHAF1A	383.188	371.837	310.269	338.642
37757724.23-P1P2_CHAF1B	CHAF1B	691.97	629.262	9.24642	16.8718
37757735.23-P1P2_CHAF1B	CHAF1B	352.495	454.178	41.0952	34.9488
37757741.23-P1P2_CHAF1B	CHAF1B	717.082	707.27	39.0405	12.0513
37757745.23-P1P2_CHAF1B	CHAF1B	346.915	514.851	8.21904	12.0513
37758077.23-P1P2_CHAF1B	CHAF1B	858.452	828.615	212.668	224.155
37758116.23-P1P2_CHAF1B	CHAF1B	379.467	396.106	151.025	147.026
37758127.23-P1P2_CHAF1B	CHAF1B	1480.67	1403.27	1116.76	958.08
37757739.23-P1P2_CHAF1B	CHAF1B	718.942	840.75	212.668	142.206
37757754.23-P1P2_CHAF1B	CHAF1B	289.251	265.226	17.4655	16.8718
37758123.23-P1P2_CHAF1B	CHAF1B	769.166	814.747	814.713	921.926
146714392.23-P1P2_CHD1L	CHD1L	856.592	815.614	790.056	758.028
146714781.23-P1P2_CHD1L	CHD1L	189.734	138.68	134.587	153.052
146714837.23-P1P2_CHD1L	CHD1L	484.565	368.37	460.266	388.052
146714381.23-P1P2_CHD1L	CHD1L	553.39	545.187	522.937	570.027
146714409.23-P1P2_CHD1L	CHD1L	226.936	270.427	396.569	306.103
146714423.23-P1P2_CHD1L	CHD1L	595.243	592.859	672.934	574.848
146714434.23-P1P2_CHD1L	CHD1L	490.145	397.839	539.375	455.54
146714437.23-P1P2_CHD1L	CHD1L	454.803	527.852	550.676	490.489
146714755.23-P1P2_CHD1L	CHD1L	394.349	364.036	244.517	219.334
146714799.23-P1P2_CHD1L	CHD1L	633.376	574.657	577.388	572.438
98261750.23-P1P2_CHD1	CHD1	1177.47	1081.71	1115.74	993.029
98261781.23-P1P2_CHD1	CHD1	10977.6	10928	10983.7	10935.4
98261857.23-P1P2_CHD1	CHD1	795.207	901.423	790.056	940.003
98262036.23-P1P2_CHD1	CHD1	305.992	436.843	482.869	382.027
98262046.23-P1P2_CHD1	CHD1	1668.54	1825.38	1787.64	1961.95
98262226.23-P1P2_CHD1	CHD1	5094.91	5336.59	5066.01	4939.84
98261905.23-P1P2_CHD1	CHD1	400.859	391.772	344.172	355.514
98261917.23-P1P2_CHD1	CHD1	1371.85	1260.26	1264.71	1243.7
98261946.23-P1P2_CHD1	CHD1	830.55	839.883	957.519	859.259
98262220.23-P1P2_CHD1	CHD1	581.292	749.741	715.057	768.874
93425962.23-P2_CHD2	CHD2	305.992	306.83	286.639	401.309
93425965.23-P2_CHD2	CHD2	343.195	301.63	319.515	431.437
93426278.23-P2_CHD2	CHD2	185.083	207.154	157.189	254.283
93426412.23-P2_CHD2	CHD2	851.942	892.755	909.232	1003.87
93443587.23-P1_CHD2	CHD2	298.552	313.764	223.969	286.821
93443615.23-P1_CHD2	CHD2	845.431	607.593	763.344	567.617
93443621.23-P1_CHD2	CHD2	331.104	428.176	430.472	412.155
93443640.23-P1_CHD2	CHD2	558.97	585.058	690.4	678.489
93443683.23-P1_CHD2	CHD2	756.145	621.462	639.031	576.053
93443761.23-P1_CHD2	CHD2	390.628	364.036	341.09	365.155
93443780.23-P1_CHD2	CHD2	824.97	859.818	850.671	800.208
93443832.23-P1_CHD2	CHD2	508.747	481.048	465.403	463.976
93425978.23-P2_CHD2	CHD2	412.02	435.11	480.814	453.13
93426037.23-P2_CHD2	CHD2	826.83	703.803	745.878	648.361
93426044.23-P2_CHD2	CHD2	589.663	636.196	636.976	641.13
93426311.23-P2_CHD2	CHD2	274.37	271.294	285.612	221.744
93426374.23-P2_CHD2	CHD2	503.166	459.379	548.621	466.386
93426423.23-P2_CHD2	CHD2	85.5662	94.476	136.642	74.7182
93443542.23-P1_CHD2	CHD2	1034.23	1192.65	1100.32	976.157
93443797.23-P1_CHD2	CHD2	990.522	744.54	895.876	907.464
7788131.23-P1P2_CHD3	CHD3	526.418	523.518	496.225	601.361
7788409.23-P1P2_CHD3	CHD3	268.789	264.36	229.106	256.693
7788420.23-P1P2_CHD3	CHD3	263.209	245.291	142.806	173.539
7788142.23-P1P2_CHD3	CHD3	882.634	977.697	990.395	915.9
7788148.23-P1P2_CHD3	CHD3	714.292	525.252	523.964	537.489
7788259.23-P1P2_CHD3	CHD3	486.425	371.837	479.787	450.719
7788282.23-P1P2_CHD3	CHD3	44.6432	38.1371	29.794	36.154
7788304.23-P1P2_CHD3	CHD3	119.979	143.881	174.655	190.411
7788329.23-P1P2_CHD3	CHD3	775.676	731.539	797.247	859.259
7788440.23-P1P2_CHD3	CHD3	552.46	438.577	436.637	421.796
6716472.23-P1P2_CHD4	CHD4	873.333	748.007	486.978	515.796
6716475.23-P1P2_CHD4	CHD4	564.551	625.795	511.635	533.873
6716555.23-P1P2_CHD4	CHD4	811.949	534.786	238.352	233.796
6716063.23-P1P2_CHD4	CHD4	215.776	253.092	138.696	147.026
6716092.23-P1P2_CHD4	CHD4	760.795	896.222	1006.83	848.413
6716355.23-P1P2_CHD4	CHD4	957.969	800.879	454.102	484.463
6716389.23-P1P2_CHD4	CHD4	539.439	489.715	256.845	280.796
6716501.23-P1P2_CHD4	CHD4	1074.23	1196.12	899.985	824.31
6716518.23-P1P2_CHD4	CHD4	348.775	390.039	240.407	228.975
6716545.23-P1P2_CHD4	CHD4	148.811	117.012	52.3964	81.949
6239994.23-P1P2_CHD5	CHD5	721.732	799.146	888.684	1001.46
6240003.23-P1P2_CHD5	CHD5	651.047	487.982	570.196	510.976
6240253.23-P1P2_CHD5	CHD5	505.027	556.455	605.127	629.079
6239615.23-P1P2_CHD5	CHD5	460.383	315.498	384.24	383.232
6240049.23-P1P2_CHD5	CHD5	210.195	224.489	237.325	244.642
6240207.23-P1P2_CHD5	CHD5	557.11	801.746	753.07	765.259
6240348.23-P1P2_CHD5	CHD5	921.697	995.899	1004.78	1049.67
6240354.23-P1P2_CHD5	CHD5	175.783	241.824	147.943	239.821
6240357.23-P1P2_CHD5	CHD5	670.578	698.602	546.566	506.155
6240374.23-P1P2_CHD5	CHD5	581.292	448.978	451.02	424.206
40246560.23-P1P2_CHD6	CHD6	490.145	352.768	377.049	314.539
40246582.23-P1P2_CHD6	CHD6	729.173	689.068	568.141	462.771
40246852.23-P1P2_CHD6	CHD6	1846.18	1730.04	1734.22	1955.93
40246867.23-P1P2_CHD6	CHD6	1542.05	1251.59	834.233	807.438
40246977.23-P1P2_CHD6	CHD6	492.006	466.313	385.268	425.412
40247062.23-P1P2_CHD6	CHD6	875.193	839.016	757.179	885.772
40246688.23-P1P2_CHD6	CHD6	763.585	797.412	889.711	844.797
40246692.23-P1P2_CHD6	CHD6	562.691	494.916	287.667	230.18
40246879.23-P1P2_CHD6	CHD6	1168.16	1132.85	976.011	987.003
40246949.23-P1P2_CHD6	CHD6	805.438	918.758	833.206	827.926
61591570.23-P1P2_CHD7	CHD7	459.453	432.509	287.667	307.309
61591826.23-P1P2_CHD7	CHD7	425.971	497.516	707.865	647.156
61591387.23-P1P2_CHD7	CHD7	172.993	239.224	249.653	247.052
61591421.23-P1P2_CHD7	CHD7	1343.02	1274.99	1374.64	1177.41
61591579.23-P1P2_CHD7	CHD7	630.586	450.711	441.774	444.694
61591622.23-P1P2_CHD7	CHD7	1156.07	1120.71	1138.34	1076.18
61591712.23-P1P2_CHD7	CHD7	352.495	422.108	476.705	491.694
61591741.23-P1P2_CHD7	CHD7	579.432	666.533	687.318	648.361
61591755.23-P1P2_CHD7	CHD7	705.921	764.476	817.795	744.771
21905184.23-P2_CHD8	CHD8	759.865	763.609	888.684	762.848
21905409.23-P2_CHD8	CHD8	796.138	782.677	1038.68	811.054
21923838.23-P1_CHD8	CHD8	601.754	647.464	647.25	682.105
21923879.23-P1_CHD8	CHD8	721.732	774.01	895.876	878.541
21923882.23-P1_CHD8	CHD8	704.991	821.681	1021.22	925.541
21923885.23-P1_CHD8	CHD8	747.774	737.606	774.645	790.566
21924200.23-P1_CHD8	CHD8	1158.86	1040.1	1234.91	1078.59
21924210.23-P1_CHD8	CHD8	537.579	585.925	678.071	703.797
21924236.23-P1_CHD8	CHD8	826.83	657.865	978.066	891.798
21924259.23-P1_CHD8	CHD8	937.508	1120.71	1354.09	1258.16
21904992.23-P2_CHD8	CHD8	345.055	421.242	414.034	374.796
21905009.23-P2_CHD8	CHD8	651.047	611.927	803.411	870.105
21905106.23-P2_CHD8	CHD8	751.494	746.274	837.315	879.746
21905169.23-P2_CHD8	CHD8	644.537	798.279	782.864	844.797
21905193.23-P2_CHD8	CHD8	290.181	295.563	217.805	294.052
21905264.23-P2_CHD8	CHD8	413.88	328.499	346.227	461.565
21905303.23-P2_CHD8	CHD8	214.846	258.292	273.283	312.129
21905342.23-P2_CHD8	CHD8	713.362	589.392	704.783	673.669
21923837.23-P1_CHD8	CHD8	863.102	844.217	1209.23	1003.87
21924265.23-P1_CHD8	CHD8	109.748	66.7399	143.833	134.975
53088949.23-P1_CHD9	CHD9	341.335	428.176	454.102	391.668
53089004.23-P1_CHD9	CHD9	507.817	474.114	237.325	245.847
53089063.23-P1_CHD9	CHD9	206.475	290.362	277.393	302.488
53089119.23-P1_CHD9	CHD9	528.278	576.39	370.884	479.642
53164935.23-P2_CHD9	CHD9	855.662	802.613	843.479	784.541
53164998.23-P2_CHD9	CHD9	1095.62	942.16	1020.19	1177.41
53165002.23-P2_CHD9	CHD9	1096.55	1260.26	1457.85	1413.62
53165129.23-P2_CHD9	CHD9	135.79	229.689	249.653	253.078
53165290.23-P2_CHD9	CHD9	1341.16	1341.73	1302.72	1379.88
53165296.23-P2_CHD9	CHD9	556.18	521.785	382.186	460.36
53165411.23-P2_CHD9	CHD9	887.284	945.627	1181.49	1137.64
53088900.23-P1_CHD9	CHD9	736.613	758.408	857.863	737.541
53088911.23-P1_CHD9	CHD9	140.44	122.212	99.6559	83.1541
53088962.23-P1_CHD9	CHD9	908.676	709.87	721.221	825.515
53089092.23-P1_CHD9	CHD9	1320.7	1274.13	1354.09	1285.88
53089099.23-P1_CHD9	CHD9	1086.32	1067.84	1130.12	933.977
53089296.23-P1_CHD9	CHD9	1165.37	1304.46	1251.35	1265.39
53164953.23-P2_CHD9	CHD9	575.712	670	646.222	735.13
53165040.23-P2_CHD9	CHD9	607.334	650.064	727.385	676.079
53165420.23-P2_CHD9	CHD9	1159.79	1232.52	1249.29	1106.31
89723672.23-P1P2_CHMP1A	CHMP1A	420.39	468.913	137.669	180.77
89724039.23-P1P2_CHMP1A	CHMP1A	1164.44	1303.6	1021.22	1052.08
89724077.23-P1P2_CHMP1A	CHMP1A	183.223	156.015	89.3821	162.693
89723725.23-P1P2_CHMP1A	CHMP1A	544.089	671.733	583.552	626.669
89724028.23-P1P2_CHMP1A	CHMP1A	1261.17	1421.47	1334.57	1214.77
89724034.23-P1P2_CHMP1A	CHMP1A	370.167	349.301	210.613	298.873
89724049.23-P1P2_CHMP1A	CHMP1A	1112.36	1096.44	1059.23	1096.67
89724052.23-P1P2_CHMP1A	CHMP1A	1263.03	1092.97	1116.76	1012.31
89724065.23-P1P2_CHMP1A	CHMP1A	905.885	886.688	808.548	753.207
89724068.23-P1P2_CHMP1A	CHMP1A	902.165	923.958	880.465	873.721
11851430.23-P1P2_CHMP1B	CHMP1B	489.215	635.33	707.865	680.899
11851450.23-P1P2_CHMP1B	CHMP1B	776.606	896.222	1031.49	968.926
11851459.23-P1P2_CHMP1B	CHMP1B	479.915	362.303	496.225	442.283
11851500.23-P1P2_CHMP1B	CHMP1B	382.258	381.371	457.184	441.078
11851869.23-P1P2_CHMP1B	CHMP1B	473.404	421.242	457.184	371.181
11851421.23-P1P2_CHMP1B	CHMP1B	1423.93	1464.81	1561.62	1438.93
11851497.23-P1P2_CHMP1B	CHMP1B	1240.71	1264.59	1328.4	1273.82
11851756.23-P1P2_CHMP1B	CHMP1B	581.292	649.198	513.69	495.309
11851766.23-P1P2_CHMP1B	CHMP1B	1103.06	910.957	978.066	900.233
11851786.23-P1P2_CHMP1B	CHMP1B	551.53	402.173	613.346	565.207
59066294.23-P1P2_CHMP2A	CHMP2A	645.467	419.508	252.736	220.539
59066420.23-P1P2_CHMP2A	CHMP2A	176.713	221.022	9.24642	12.0513
59066434.23-P1P2_CHMP2A	CHMP2A	475.264	581.591	58.5607	32.5386
59065997.23-P1P2_CHMP2A	CHMP2A	469.684	583.324	608.209	525.437
59066025.23-P1P2_CHMP2A	CHMP2A	320.873	381.371	372.939	354.309
59066058.23-P1P2_CHMP2A	CHMP2A	563.621	591.125	661.633	656.797
59066217.23-P1P2_CHMP2A	CHMP2A	1033.3	867.619	480.814	439.873
59066282.23-P1P2_CHMP2A	CHMP2A	833.34	869.353	178.764	59.0515
59066356.23-P1P2_CHMP2A	CHMP2A	450.153	363.169	67.8071	67.4874
59066433.23-P1P2_CHMP2A	CHMP2A	291.111	389.172	220.887	188.001
87276465.23-P1P2_CHMP2B	CHMP2B	847.291	1190.05	1256.49	1034
87276473.23-P1P2_CHMP2B	CHMP2B	152.531	228.823	235.27	265.129
87276520.23-P1P2_CHMP2B	CHMP2B	1435.09	1307.06	1474.29	1528.11
87276784.23-P1P2_CHMP2B	CHMP2B	519.908	392.639	397.596	438.668
87276878.23-P1P2_CHMP2B	CHMP2B	720.802	694.269	678.071	842.387
87276936.23-P1P2_CHMP2B	CHMP2B	161.832	211.488	240.407	207.283
87276493.23-P1P2_CHMP2B	CHMP2B	1226.76	1090.37	1257.51	1262.98
87276632.23-P1P2_CHMP2B	CHMP2B	583.152	666.533	515.745	724.284
87276729.23-P1P2_CHMP2B	CHMP2B	1303.95	1692.77	1410.59	1559.44
87276842.23-P1P2_CHMP2B	CHMP2B	450.153	362.303	438.691	430.232
86790164.23-P1P2_CHMP3	CHMP3	704.061	693.402	504.444	443.489
86790201.23-P1P2_CHMP3	CHMP3	465.964	471.513	318.488	291.642
86790283.23-P1P2_CHMP3	CHMP3	546.88	577.257	211.64	171.129
86790355.23-P1P2_CHMP3	CHMP3	492.936	454.178	123.286	150.641
86790483.23-P1P2_CHMP3	CHMP3	1126.31	1005.43	499.307	380.822
86790491.23-P1P2_CHMP3	CHMP3	257.629	255.692	82.1904	32.5386
86790517.23-P1P2_CHMP3	CHMP3	746.844	772.276	860.945	765.259
86790105.23-P1P2_CHMP3	CHMP3	694.76	700.336	296.913	303.693
86790451.23-P1P2_CHMP3	CHMP3	594.313	539.12	161.299	167.513
86790522.23-P1P2_CHMP3	CHMP3	804.508	759.275	95.5464	50.6155
24682465.23-P1_CHMP4A	CHMP4A	1281.63	1373.8	1374.64	1224.41
24682600.23-P1_CHMP4A	CHMP4A	250.188	292.096	282.53	194.026
24682603.23-P1_CHMP4A	CHMP4A	902.165	876.287	961.628	885.772
24682613.23-P1_CHMP4A	CHMP4A	1137.47	1222.12	1106.49	1289.49
24682631.23-P1_CHMP4A	CHMP4A	412.95	405.64	543.484	360.334
24682637.23-P1_CHMP4A	CHMP4A	1489.04	1551.49	1512.3	1711.29
24682667.23-P1_CHMP4A	CHMP4A	435.271	574.657	548.621	574.848
24682670.23-P1_CHMP4A	CHMP4A	1186.77	1093.84	1166.08	1181.03
24682684.23-P1_CHMP4A	CHMP4A	841.711	924.825	924.642	903.849
24684767.23-P2_CHMP4A	CHMP4A	1021.21	853.751	851.698	971.336
24684815.23-P2_CHMP4A	CHMP4A	1176.54	1272.39	1291.42	1475.08
24684932.23-P2_CHMP4A	CHMP4A	786.837	663.932	744.851	776.105
24685107.23-P2_CHMP4A	CHMP4A	1010.98	1059.17	918.478	824.31
24685124.23-P2_CHMP4A	CHMP4A	802.648	879.754	830.123	820.695
24685139.23-P2_CHMP4A	CHMP4A	1092.83	1119.84	1210.25	1166.57
24685157.23-P2_CHMP4A	CHMP4A	646.397	527.852	602.045	562.797
24685169.23-P2_CHMP4A	CHMP4A	66.0348	42.4709	55.4785	57.8463
24682432.23-P1_CHMP4A	CHMP4A	1413.7	1421.47	1454.77	1479.9
24684822.23-P2_CHMP4A	CHMP4A	1296.51	1545.42	1631.48	1720.93
24685196.23-P2_CHMP4A	CHMP4A	795.207	709.87	797.247	750.797
32399070.23-P1P2_CHMP4B	CHMP4B	371.097	332.833	293.831	298.873
32399478.23-P1P2_CHMP4B	CHMP4B	500.376	441.177	578.415	491.694
32399519.23-P1P2_CHMP4B	CHMP4B	659.418	490.582	518.827	560.386
32399545.23-P1P2_CHMP4B	CHMP4B	671.509	647.464	703.756	727.9
32399563.23-P1P2_CHMP4B	CHMP4B	321.803	352.768	299.995	331.411
32399610.23-P1P2_CHMP4B	CHMP4B	791.487	908.357	907.177	850.823
32399280.23-P1P2_CHMP4B	CHMP4B	754.285	837.283	856.835	871.31
32399446.23-P1P2_CHMP4B	CHMP4B	435.271	693.402	595.881	635.104
32399498.23-P1P2_CHMP4B	CHMP4B	1108.64	1048.77	1046.9	1120.77
32399509.23-P1P2_CHMP4B	CHMP4B	523.628	480.181	523.964	472.412
82644694.23-P1P2_CHMP4C	CHMP4C	971.92	1197.85	1203.06	982.182
82644745.23-P1P2_CHMP4C	CHMP4C	212.055	353.635	414.034	447.104
82644748.23-P1P2_CHMP4C	CHMP4C	325.524	448.111	520.882	419.386
82644753.23-P1P2_CHMP4C	CHMP4C	349.705	377.037	237.325	233.796
82644765.23-P1P2_CHMP4C	CHMP4C	997.032	1101.64	1225.66	1278.64
82645089.23-P1P2_CHMP4C	CHMP4C	404.579	317.231	356.501	316.95
82645096.23-P1P2_CHMP4C	CHMP4C	103.237	63.2729	78.0809	107.257
82645061.23-P1P2_CHMP4C	CHMP4C	604.544	643.13	714.029	562.797
82645193.23-P1P2_CHMP4C	CHMP4C	1029.58	816.481	1031.49	1041.23
82645205.23-P1P2_CHMP4C	CHMP4C	274.37	296.429	298.968	376.001
33264848.23-P1P2_CHMP5	CHMP5	728.243	601.526	680.126	613.412
33265229.23-P1P2_CHMP5	CHMP5	315.293	332.833	347.255	362.745
33265252.23-P1P2_CHMP5	CHMP5	282.74	387.438	314.378	318.155
33265387.23-P1P2_CHMP5	CHMP5	635.236	813.881	799.302	791.772
33265394.23-P1P2_CHMP5	CHMP5	849.151	852.884	932.861	873.721
33265399.23-P1P2_CHMP5	CHMP5	817.529	751.474	761.289	890.592
33265431.23-P1P2_CHMP5	CHMP5	743.124	605.86	814.713	702.592
33265436.23-P1P2_CHMP5	CHMP5	842.641	780.077	803.411	767.669
33265443.23-P1P2_CHMP5	CHMP5	367.377	476.714	462.321	470.001
33265460.23-P1P2_CHMP5	CHMP5	1383.94	1554.95	1671.55	1519.67
78965713.23-P1P2_CHMP6	CHMP6	140.44	136.947	43.15	40.9745
78965716.23-P1P2_CHMP6	CHMP6	517.117	551.255	98.6285	66.2823
78965919.23-P1P2_CHMP6	CHMP6	583.152	596.326	470.54	466.386
78966107.23-P1P2_CHMP6	CHMP6	152.531	149.081	93.4916	102.436
78965642.23-P1P2_CHMP6	CHMP6	181.363	227.956	46.2321	26.5129
78965655.23-P1P2_CHMP6	CHMP6	486.425	418.641	166.436	185.59
78965658.23-P1P2_CHMP6	CHMP6	1042.61	1051.37	224.996	255.488
78965688.23-P1P2_CHMP6	CHMP6	472.474	490.582	458.212	439.873
78965692.23-P1P2_CHMP6	CHMP6	1127.24	862.419	168.49	63.872
78965760.23-P1P2_CHMP6	CHMP6	845.431	842.483	248.626	224.155
23104205.23-P1P2_CHMP7	CHMP7	364.586	236.623	321.57	286.821
23104405.23-P1P2_CHMP7	CHMP7	1016.56	917.891	426.363	378.411
23104569.23-P1P2_CHMP7	CHMP7	1134.68	1096.44	1037.65	1107.52
23104167.23-P1P2_CHMP7	CHMP7	1309.53	1057.44	1307.86	1328.06
23104196.23-P1P2_CHMP7	CHMP7	3112.94	2709.47	2850.98	2952.57
23104225.23-P1P2_CHMP7	CHMP7	588.733	623.195	650.332	623.053
23104248.23-P1P2_CHMP7	CHMP7	286.461	410.841	317.461	425.412
23104368.23-P1P2_CHMP7	CHMP7	594.313	662.199	609.237	683.31
23104507.23-P1P2_CHMP7	CHMP7	1227.69	1087.77	1031.49	1290.7
23104563.23-P1P2_CHMP7	CHMP7	427.831	383.971	494.17	403.719
141521472.23-P1P2_CHRAC1	CHRAC1	696.62	630.996	716.084	724.284
141521476.23-P1P2_CHRAC1	CHRAC1	308.782	294.696	381.158	406.129
141521490.23-P1P2_CHRAC1	CHRAC1	789.627	591.125	654.441	689.335
141521655.23-P1P2_CHRAC1	CHRAC1	625.935	763.609	568.141	655.592
141521774.23-P1P2_CHRAC1	CHRAC1	294.831	358.836	325.68	344.668
141521839.23-P1P2_CHRAC1	CHRAC1	717.082	710.737	590.744	705.002
141521917.23-P1P2_CHRAC1	CHRAC1	601.754	657.865	679.098	713.438
141521959.23-P1P2_CHRAC1	CHRAC1	1014.7	1004.57	1122.93	1131.62
141521411.23-P1P2_CHRAC1	CHRAC1	308.782	265.226	333.899	267.539
141521629.23-P1P2_CHRAC1	CHRAC1	1031.44	1008.9	1175.32	1072.57
153606786.23-P1P2_CHTOP	CHTOP	1176.54	1104.24	1383.88	1291.9
153606958.23-P1P2_CHTOP	CHTOP	273.44	292.096	289.721	259.103
153606538.23-P1P2_CHTOP	CHTOP	415.74	414.308	367.802	362.745
153606547.23-P1P2_CHTOP	CHTOP	328.314	477.581	468.485	367.565
153606599.23-P1P2_CHTOP	CHTOP	369.237	359.702	203.421	196.436
153606782.23-P1P2_CHTOP	CHTOP	367.377	331.966	291.776	210.898
153606897.23-P1P2_CHTOP	CHTOP	718.012	597.192	686.29	671.258
153606971.23-P1P2_CHTOP	CHTOP	701.271	693.402	686.29	754.413
153607001.23-P1P2_CHTOP	CHTOP	1862.92	1863.52	1922.23	1848.67
153607016.23-P1P2_CHTOP	CHTOP	422.251	492.315	530.128	545.925
101988931.23-P1P2_CHUK	CHUK	344.125	292.962	299.995	326.591
101988955.23-P1P2_CHUK	CHUK	1335.58	1385.07	1512.3	1519.67
101989280.23-P1P2_CHUK	CHUK	504.096	462.846	490.06	595.335
101989308.23-P1P2_CHUK	CHUK	838.921	811.28	844.507	908.669
101989317.23-P1P2_CHUK	CHUK	1623.9	1301.86	1639.7	1482.31
101989334.23-P1P2_CHUK	CHUK	298.552	265.226	231.161	247.052
101989345.23-P1P2_CHUK	CHUK	421.32	444.644	473.622	414.565
101989292.23-P1P2_CHUK	CHUK	355.286	240.09	230.133	256.693
101989295.23-P1P2_CHUK	CHUK	1061.21	947.36	607.182	586.899
101989314.23-P1P2_CHUK	CHUK	140.44	181.151	217.805	196.436
56412548.23-P1P2_CLOCK	CLOCK	1036.09	1290.59	1319.16	1230.44
[truncated: 10,231 more rows]

## Sheet: M411
sgRNA	Gene	HumanV1-1	HumanV1-2	MV411_rep_1	MV411_rep_2
ACIN1_CCDS53887.1_ex10_14:23538701-23538724:+_5-4	ACIN1	447.902	392.442	164.851	393.788
ACIN1_CCDS53887.1_ex10_14:23538716-23538739:-_5-5	ACIN1	289.94	259.74	15.7836	146.686
ACIN1_CCDS53887.1_ex7_14:23533312-23533335:-_5-1	ACIN1	469.101	449.083	310.412	102.385
ACIN1_CCDS53887.1_ex7_14:23533356-23533379:-_5-2	ACIN1	278.999	306.671	63.1346	369.176
ACIN1_CCDS53887.1_ex8_14:23533625-23533648:-_5-3	ACIN1	392.513	365.74	0	341.611
ACTB_CCDS5341.1_ex3_7:5568790-5568813:-_5-3	ACTB	198.992	174.778	38.5822	289.434
ACTB_CCDS5341.1_ex3_7:5569017-5569040:-_5-4	ACTB	414.395	411.862	7.01495	344.565
ACTB_CCDS5341.1_ex4_7:5569171-5569194:+_5-5	ACTB	378.836	401.342	64.8883	107.307
ACTL6A_CCDS3231.1_ex2_3:179287976-179287999:+_5-1	ACTL6A	197.624	176.396	26.3061	68.9129
ACTL6A_CCDS3231.1_ex5_3:179294023-179294046:+_5-2	ACTL6A	489.615	466.075	5.26121	531.614
ACTL6A_CCDS3231.1_ex5_3:179294057-179294080:-_5-3	ACTL6A	289.256	339.846	115.747	23.6273
ACTL6B_CCDS5702.1_ex10_7:100252724-100252747:+_5-4	ACTL6B	554.578	548.609	434.927	382.959
ACTR3B_CCDS34782.1_ex2_7:152497711-152497734:-_5-4	ACTR3B	139.499	124.61	28.0598	32.4875
ACTR3B_CCDS34782.1_ex3_7:152498701-152498724:-_5-5	ACTR3B	520.387	577.739	524.368	113.214
ACTR5_CCDS13308.1_ex0_20:37377232-37377255:+_5-1	ACTR5	774.084	890.074	261.307	444.981
ACTR5_CCDS13308.1_ex1_20:37378803-37378826:+_5-4	ACTR5	389.094	397.297	278.844	99.4315
ACTR5_CCDS13308.1_ex2_20:37380921-37380944:+_5-5	ACTR5	349.432	286.442	36.8285	267.776
ACTR6_CCDS9074.1_ex1_12:100598799-100598822:-_5-1	ACTR6	98.4701	89.8166	17.5374	52.1769
ACTR8_CCDS2875.1_ex10_3:53912398-53912421:+_5-4	ACTR8	361.741	347.938	450.711	235.288
ACTR8_CCDS2875.1_ex6_3:53910031-53910054:-_5-1	ACTR8	362.425	330.946	7.01495	354.409
ADA_CCDS13335.1_ex9_20:43257695-43257718:+_5-5	ADA	200.359	205.526	166.605	154.562
ADAR_CCDS1071.1_ex13_1:154573584-154573607:+_5-4	ADAR	540.218	555.892	508.584	469.592
ADAR_CCDS1071.1_ex13_1:154573633-154573656:+_5-5	ADAR	287.204	275.114	326.195	139.795
ADPRHL2_CCDS402.1_ex3_1:36557505-36557528:-_5-5	ADPRHL2	153.176	165.068	175.374	36.4254
AEBP2_CCDS44841.1_ex1_12:19615569-19615592:-_5-1	AEBP2	320.712	328.518	182.389	133.888
AEBP2_CCDS44841.1_ex1_12:19615615-19615638:+_5-3	AEBP2	38.2939	36.4121	0	18.7049
AEBP2_CCDS44841.1_ex2_12:19626223-19626246:-_5-4	AEBP2	243.44	202.29	61.3808	253.009
AEBP2_CCDS44841.1_ex3_12:19646794-19646817:-_5-5	AEBP2	513.549	572.075	226.232	324.875
AFF1_CCDS3616.1_ex10_4:88035619-88035642:+_5-5	AFF1	322.079	290.488	59.6271	288.45
AFF1_CCDS3616.1_ex2_4:87968362-87968385:+_5-1	AFF1	746.731	695.067	571.719	612.341
AFF1_CCDS3616.1_ex2_4:87968641-87968664:-_5-3	AFF1	475.939	464.457	106.978	567.055
AFF1_CCDS3616.1_ex9_4:88029455-88029478:-_5-4	AFF1	488.247	466.884	206.941	188.034
AFF4_CCDS4164.1_ex12_5:132234809-132234832:-_5-2	AFF4	168.904	186.916	75.4107	175.236
AFF4_CCDS4164.1_ex16_5:132262855-132262878:+_5-3	AFF4	92.9995	106	31.5673	24.6118
AKAP1_CCDS11594.1_ex0_17:55183167-55183190:+_5-3	AKAP1	458.159	457.174	84.1794	660.58
AKAP8_CCDS12329.1_ex9_19:15483686-15483709:+_5-2	AKAP8	376.785	363.312	26.3061	483.375
AKAP8_CCDS12329.1_ex9_19:15484029-15484052:+_5-4	AKAP8	718.011	693.449	541.905	635.968
ALKBH3_CCDS7906.1_ex6_11:43923183-43923206:+_5-5	ALKBH3	254.381	230.61	96.4556	108.292
ALKBH8_CCDS8337.2_ex4_11:107403070-107403093:+_5-3	ALKBH8	206.514	245.175	5.26121	83.68
ALKBH8_CCDS8337.2_ex5_11:107420499-107420522:+_5-4	ALKBH8	110.779	113.282	0	92.5402
AP2A1_CCDS46148.1_ex9_19:50303010-50303033:-_5-3	AP2A1	531.328	500.869	377.054	527.676
APBB1_CCDS31410.1_ex7_11:6423909-6423932:-_5-4	APBB1	214.036	196.625	84.1794	61.0372
APITD1_CCDS115.1_ex1_1:10493933-10493956:+_5-5	APITD1	214.719	223.328	66.642	121.09
APITD1_CCDS115.1_ex3_1:10500435-10500458:+_5-4	APITD1	216.771	229.801	70.1495	278.605
APOBEC3C_CCDS13983.1_ex2_22:39413808-39413831:-_5-4	APOBEC3C	168.904	166.687	124.515	33.472
APOBEC3D_CCDS46709.1_ex2_22:39421082-39421105:-_5-2	APOBEC3D	173.69	209.572	33.321	303.217
APOBEC3F_CCDS33648.1_ex1_22:39439003-39439026:+_8-1	APOBEC3F	311.138	306.671	180.635	246.118
APOBEC3F_CCDS33648.1_ex1_22:39439028-39439051:+_8-2	APOBEC3F	36.9263	55.0228	5.26121	0
APOBEC3F_CCDS33648.1_ex2_22:39441198-39441221:-_8-7	APOBEC3F	403.454	408.625	445.449	281.559
APOBEC3F_CCDS33648.1_ex4_22:39445480-39445503:-_8-8	APOBEC3F	597.659	657.846	263.061	613.325
APOBEC3G_CCDS13984.1_ex2_22:39476932-39476955:-_5-2	APOBEC3G	47.1836	44.5037	0	24.6118
APOBEC3G_CCDS13984.1_ex5_22:39482277-39482300:+_5-5	APOBEC3G	136.764	125.42	40.336	146.686
APOBEC3H_CCDS13985.1_ex1_22:39497284-39497307:-_5-3	APOBEC3H	136.764	107.618	68.3958	107.307
APOBEC3H_CCDS13985.1_ex1_22:39497314-39497337:+_5-4	APOBEC3H	416.446	377.877	292.874	453.841
APOBEC4_CCDS1358.1_ex0_1:183617429-183617452:-_5-2	APOBEC4	166.852	150.503	0	96.4781
ARID1A_CCDS285.1_ex0_1:27023335-27023358:+_5-2	ARID1A	369.263	357.648	119.254	77.7732
ARID1A_CCDS285.1_ex1_1:27056183-27056206:-_5-3	ARID1A	437.645	363.312	191.157	100.416
ARID1A_CCDS285.1_ex1_1:27056287-27056310:+_5-4	ARID1A	649.629	685.357	640.114	459.748
ARID1A_CCDS285.1_ex7_1:27089638-27089661:+_5-5	ARID1A	149.757	188.534	7.01495	61.0372
ARID1B_CCDS5251.2_ex10_6:157502269-157502292:-_5-5	ARID1B	139.499	156.168	0	142.748
ARID2_CCDS31783.1_ex1_12:46123888-46123911:-_5-1	ARID2	315.925	308.289	170.113	41.3478
ARID2_CCDS31783.1_ex10_12:46233155-46233178:-_5-4	ARID2	478.674	456.365	96.4556	148.655
ARID2_CCDS31783.1_ex12_12:46242691-46242714:+_5-5	ARID2	292.675	257.312	8.76869	220.521
ARID2_CCDS31783.1_ex4_12:46211636-46211659:+_5-2	ARID2	325.498	341.465	28.0598	91.5558
ARID2_CCDS31783.1_ex9_12:46231423-46231446:+_5-3	ARID2	64.2791	83.3433	0	0
ARID4A_CCDS45114.1_ex15_14:58820434-58820457:-_5-5	ARID4A	532.696	574.502	350.748	158.5
ARID4B_CCDS31060.1_ex10_1:235386532-235386555:+_5-2	ARID4B	46.4998	70.3968	0	68.9129
ARID4B_CCDS31060.1_ex12_1:235392647-235392670:-_5-3	ARID4B	103.941	107.618	3.50748	70.8819
ARID4B_CCDS31060.1_ex16_1:235409781-235409804:+_5-4	ARID4B	425.336	496.823	126.269	184.096
ARID4B_CCDS31060.1_ex19_1:235420473-235420496:-_5-5	ARID4B	150.44	137.557	205.187	65.9595
ARIH2_CCDS2780.1_ex0_3:48965167-48965190:-_5-2	ARIH2	151.124	146.458	121.008	85.6489
ARIH2_CCDS2780.1_ex4_3:49006022-49006045:-_5-4	ARIH2	86.1613	118.946	82.4257	36.4254
ART1_CCDS7744.1_ex1_11:3681075-3681098:+_5-2	ART1	421.917	443.419	205.187	193.941
AS3MT_CCDS41567.1_ex3_10:104632310-104632333:+_5-3	AS3MT	152.492	176.396	117.5	104.354
ASAP1_CCDS6362.1_ex17_8:131165029-131165052:-_5-2	ASAP1	330.285	354.411	470.002	103.369
ASCC3_CCDS5046.1_ex26_6:101109823-101109846:-_7-1	ASCC3	574.409	524.335	217.464	70.8819
ASCC3_CCDS5046.1_ex27_6:101110261-101110284:+_7-2	ASCC3	170.955	153.74	12.2762	14.7671
ASCC3_CCDS5046.1_ex38_6:101296271-101296294:+_7-4	ASCC3	205.83	224.137	170.113	204.77
ASCC3_CCDS5046.1_ex39_6:101312026-101312049:+_7-5	ASCC3	66.3305	73.6334	0	0
ASCC3_CCDS5046.1_ex39_6:101312039-101312062:-_7-6	ASCC3	270.793	340.656	21.0449	230.366
ASCC3_CCDS5046.1_ex40_6:101315782-101315805:-_7-7	ASCC3	144.286	107.618	40.336	65.9595
ASCL2_CCDS7732.1_ex0_11:2291206-2291229:-_5-1	ASCL2	246.859	294.534	91.1944	257.931
ASCL2_CCDS7732.1_ex0_11:2291220-2291243:+_5-2	ASCL2	374.733	405.388	77.1645	656.642
ASF1B_CCDS12306.1_ex1_19:14232402-14232425:+_5-2	ASF1B	291.991	284.015	136.792	361.301
ASF1B_CCDS12306.1_ex1_19:14232477-14232500:+_5-4	ASF1B	564.835	510.579	322.688	681.254
ASH1L_CCDS1113.2_ex25_1:155448807-155448830:+_5-1	ASH1L	375.417	355.22	256.046	307.155
ASH1L_CCDS1113.2_ex25_1:155450493-155450516:-_5-2	ASH1L	121.036	114.091	12.2762	54.1459
ASH1L_CCDS1113.2_ex26_1:155491144-155491167:+_5-5	ASH1L	653.732	712.868	477.017	741.306
ASH2L_CCDS47840.1_ex2_8:37968329-37968352:+_5-1	ASH2L	30.7719	47.7403	0	0
ASH2L_CCDS47840.1_ex5_8:37974161-37974184:+_5-3	ASH2L	170.271	131.893	0	183.112
ASMT_CCDS14117.1_ex3_Y:1696632-1696655:-_5-4	ASMT	224.977	249.221	7.01495	182.127
ASXL1_CCDS13201.1_ex11_20:31021171-31021194:+_5-1	ASXL1	366.528	338.228	392.837	301.248
ASXL3_CCDS45847.1_ex11_18:31322908-31322931:-_5-4	ASXL3	257.8	294.534	459.479	86.6334
ASXL3_CCDS45847.1_ex2_18:31224893-31224916:+_5-1	ASXL3	116.249	107.618	0	25.5962
ATAD2_CCDS6343.1_ex14_8:124361602-124361625:-_5-1	ATAD2	384.991	406.197	294.628	118.136
ATAD2B_CCDS46227.1_ex15_2:24080296-24080319:+_5-2	ATAD2B	248.91	268.641	75.4107	170.313
ATAD2B_CCDS46227.1_ex23_2:24108611-24108634:-_5-4	ATAD2B	179.845	199.862	87.6869	84.6645
ATAT1_CCDS4683.2_ex2_6:30595498-30595521:-_5-3	ATAT1	463.63	487.922	101.717	601.512
ATAT1_CCDS4683.2_ex5_6:30596110-30596133:+_5-5	ATAT1	262.587	251.648	236.755	262.854
ATF2_CCDS2262.1_ex7_2:175982805-175982828:+_5-3	ATF2	43.7645	44.5037	0	30.5186
ATF7IP_CCDS66326.1_ex1_12:14577997-14578020:+_5-5	ATF7IP	54.7056	57.4502	0	59.0682
ATF7IP2_CCDS10540.1_ex0_16:10524615-10524638:-_5-1	ATF7IP2	320.712	304.243	50.8584	339.642
ATM_CCDS31669.1_ex15_11:108138026-108138049:+_5-3	ATM	162.065	169.923	156.083	67.9285
ATOH1_CCDS3638.1_ex0_4:94750718-94750741:+_5-5	ATOH1	401.402	367.358	82.4257	220.521
ATR_CCDS3124.1_ex33_3:142268991-142269014:+_5-2	ATR	177.793	157.786	0	98.4471
ATR_CCDS3124.1_ex37_3:142274717-142274740:-_5-3	ATR	53.338	49.3587	0	0
ATR_CCDS3124.1_ex38_3:142275392-142275415:+_5-4	ATR	452.005	479.831	263.061	548.35
ATR_CCDS3124.1_ex44_3:142285041-142285064:+_5-5	ATR	408.924	402.152	10.5224	517.832
ATRX_CCDS14434.1_ex31_X:76953065-76953088:-_5-4	ATRX	265.322	261.358	66.642	221.506
ATXN3_CCDS32143.1_ex3_14:92548649-92548672:+_5-1	ATXN3	255.749	251.648	187.65	186.065
ATXN3_CCDS32143.1_ex3_14:92548739-92548762:-_5-4	ATXN3	155.227	164.259	94.7019	84.6645
ATXN7_CCDS43102.1_ex6_3:63973735-63973758:+_5-4	ATXN7	843.834	874.7	545.413	1160.69
ATXN7L3_CCDS42345.1_ex10_17:42274971-42274994:-_5-5	ATXN7L3	359.689	317.19	152.575	49.2235
ATXN7L3_CCDS42345.1_ex9_17:42274594-42274617:-_5-1	ATXN7L3	753.57	706.395	890.899	288.45
ATXN7L3_CCDS42345.1_ex9_17:42274631-42274654:+_5-2	ATXN7L3	469.784	410.243	115.747	319.953
ATXN7L3_CCDS42345.1_ex9_17:42274714-42274737:-_5-4	ATXN7L3	271.477	252.457	43.8435	136.841
AURKA_CCDS13451.1_ex4_20:54958026-54958049:+_5-1	AURKA	136.764	127.847	0	76.7887
AURKA_CCDS13451.1_ex6_20:54961302-54961325:+_5-2	AURKA	463.63	467.693	66.642	594.62
AURKA_CCDS13451.1_ex6_20:54961420-54961443:-_5-3	AURKA	315.241	303.434	80.672	308.139
AURKB_CCDS11134.1_ex3_17:8110110-8110133:+_5-1	AURKB	569.622	520.289	505.077	319.953
AURKB_CCDS11134.1_ex3_17:8110124-8110147:-_5-2	AURKB	650.997	606.869	15.7836	394.773
AURKB_CCDS11134.1_ex3_17:8110171-8110194:+_5-3	AURKB	229.764	201.48	10.5224	103.369
AURKB_CCDS11134.1_ex4_17:8110480-8110503:+_5-4	AURKB	413.027	405.388	17.5374	322.906
AURKB_CCDS11134.1_ex4_17:8110605-8110628:-_5-5	AURKB	284.469	312.335	31.5673	413.478
BABAM1_CCDS46012.1_ex2_19:17384790-17384813:-_5-2	BABAM1	557.313	470.93	201.68	671.409
BABAM1_CCDS46012.1_ex5_19:17387399-17387422:-_5-5	BABAM1	431.49	461.22	452.464	423.322
BANP_CCDS10966.2_ex2_16:88017827-88017850:-_5-1	BANP	656.467	661.082	213.956	305.186
BANP_CCDS10966.2_ex3_16:88039702-88039725:-_5-3	BANP	491.667	515.434	461.233	282.543
BANP_CCDS10966.2_ex3_16:88039748-88039771:+_5-4	BANP	285.837	309.908	106.978	242.18
BANP_CCDS10966.2_ex3_16:88039856-88039879:-_5-5	BANP	575.093	521.907	326.195	204.77
BAP1_CCDS2853.1_ex13_3:52442531-52442554:+_5-4	BAP1	443.115	401.342	356.009	371.145
BAP1_CCDS2853.1_ex13_3:52442573-52442596:-_5-5	BAP1	385.674	429.663	0	347.518
BAP1_CCDS2853.1_ex8_3:52440325-52440348:+_5-1	BAP1	374.05	390.823	128.023	254.978
BAP1_CCDS2853.1_ex9_3:52440843-52440866:-_5-2	BAP1	644.158	638.426	299.889	486.328
BAZ1A_CCDS41943.1_ex20_14:35276728-35276751:+_5-3	BAZ1A	333.704	328.518	96.4556	531.614
BAZ1B_CCDS5549.1_ex12_7:72891892-72891915:+_5-1	BAZ1B	56.7571	69.5876	14.0299	67.9285
BAZ1B_CCDS5549.1_ex13_7:72903620-72903643:-_5-3	BAZ1B	349.432	354.411	0	235.288
BAZ1B_CCDS5549.1_ex17_7:72925122-72925145:-_5-4	BAZ1B	167.536	170.732	8.76869	31.5031
BAZ1B_CCDS5549.1_ex17_7:72925157-72925180:-_5-5	BAZ1B	344.645	353.602	392.837	237.257
BAZ2A_CCDS44924.1_ex19_12:57003636-57003659:-_5-2	BAZ2A	146.337	152.931	103.471	28.5496
BAZ2B_CCDS2209.2_ex15_2:160243095-160243118:+_5-1	BAZ2B	313.873	298.579	359.516	251.04
BAZ2B_CCDS2209.2_ex23_2:160268921-160268944:+_5-2	BAZ2B	333.704	353.602	413.882	176.22
BAZ2B_CCDS2209.2_ex23_2:160268998-160269021:-_5-3	BAZ2B	295.41	284.015	259.553	222.49
BAZ2B_CCDS2209.2_ex26_2:160285710-160285733:-_5-4	BAZ2B	36.9263	31.5572	0	12.7981
BCOR_CCDS14250.1_ex11_X:39932944-39932967:+_5-3	BCOR	590.137	600.395	385.822	535.552
BCOR_CCDS14250.1_ex11_X:39933963-39933986:+_5-4	BCOR	214.036	226.564	49.1047	188.034
BDP1_CCDS43328.1_ex0_5:70751864-70751887:-_5-1	BDP1	360.373	360.075	236.755	307.155
BDP1_CCDS43328.1_ex5_5:70763236-70763259:-_5-3	BDP1	194.889	192.58	63.1346	75.8042
BLM_CCDS10363.1_ex1_15:91292822-91292845:-_5-1	BLM	138.815	129.465	70.1495	193.941
BLM_CCDS10363.1_ex5_15:91303902-91303925:+_5-2	BLM	489.615	492.777	499.815	328.813
BLM_CCDS10363.1_ex5_15:91303995-91304018:-_5-3	BLM	206.514	191.77	17.5374	37.4099
BLM_CCDS10363.1_ex5_15:91304095-91304118:+_5-4	BLM	138.132	141.603	184.143	12.7981
BMI1_CCDS7138.1_ex1_10:22615825-22615848:+_5-1	BMI1	116.249	139.175	0	0
BOP1_CCDS6418.1_ex11_8:145488792-145488815:-_5-3	BOP1	444.483	419.953	506.83	225.444
BOP1_CCDS6418.1_ex12_8:145488984-145489007:+_5-4	BOP1	547.74	525.144	266.568	82.6955
BOP1_CCDS6418.1_ex13_8:145500245-145500268:-_5-5	BOP1	570.99	512.197	499.815	406.586
BOP1_CCDS6418.1_ex9_8:145488242-145488265:+_5-2	BOP1	476.623	515.434	317.427	345.549
BPTF_CCDS11672.1_ex0_17:65821930-65821953:+_5-1	BPTF	527.225	519.48	31.5673	440.058
BPTF_CCDS11672.1_ex0_17:65822214-65822237:+_5-2	BPTF	432.858	410.243	338.471	194.925
BPTF_CCDS11672.1_ex0_17:65822349-65822372:+_5-3	BPTF	227.712	213.618	15.7836	6.89129
BPTF_CCDS11672.1_ex9_17:65899981-65900004:+_5-5	BPTF	335.756	312.335	70.1495	329.798
BRCA1_CCDS11453.1_ex14_17:41247875-41247898:+_5-1	BRCA1	335.072	295.343	96.4556	476.484
BRCA1_CCDS11453.1_ex16_17:41251854-41251877:+_5-4	BRCA1	90.2642	122.183	0	174.251
BRCA2_CCDS9344.1_ex9_13:32913009-32913032:-_5-3	BRCA2	467.049	480.64	171.866	573.946
BRCA2_CCDS9344.1_ex9_13:32913161-32913184:-_5-5	BRCA2	139.499	144.03	31.5673	126.012
BRD1_CCDS14080.1_ex11_22:50216586-50216609:+_5-1	BRD1	969.657	962.898	405.114	362.285
BRD1_CCDS14080.1_ex11_22:50216702-50216725:-_5-2	BRD1	294.726	296.152	0	116.168
BRD1_CCDS14080.1_ex11_22:50217409-50217432:+_5-4	BRD1	553.21	629.525	727.801	359.332
BRD1_CCDS14080.1_ex11_22:50217534-50217557:+_5-5	BRD1	149.073	167.496	268.322	7.87576
BRD3_CCDS6980.1_ex10_9:136918393-136918416:+_5-5	BRD3	367.211	349.556	129.777	407.571
BRD4_CCDS12328.1_ex18_19:15383702-15383725:-_5-5	BRD4	413.711	380.304	319.18	255.962
BRD7_CCDS10742.1_ex14_16:50388702-50388725:-_5-1	BRD7	108.727	96.2898	15.7836	79.7421
BRD7_CCDS10742.1_ex14_16:50388743-50388766:+_5-2	BRD7	181.896	148.885	0	29.5341
BRD7_CCDS10742.1_ex14_16:50388799-50388822:-_5-3	BRD7	307.035	286.442	59.6271	468.608
BRD7_CCDS10742.1_ex15_16:50402080-50402103:-_5-4	BRD7	72.4849	77.6792	0	5.90682
BRD7_CCDS10742.1_ex15_16:50402139-50402162:-_5-5	BRD7	553.21	560.747	271.829	549.335
BRD8_CCDS34241.1_ex16_5:137506515-137506538:-_5-4	BRD8	242.756	196.625	7.01495	176.22
BRD8_CCDS34241.1_ex17_5:137506828-137506851:-_5-5	BRD8	65.6467	60.6869	0	14.7671
BRD9_CCDS34127.2_ex10_5:887494-887517:-_5-1	BRD9	337.807	307.48	168.359	41.3478
BRD9_CCDS34127.2_ex10_5:887516-887539:-_5-2	BRD9	34.191	35.603	0	0
BRD9_CCDS34127.2_ex13_5:891331-891354:-_5-5	BRD9	424.652	420.762	173.62	330.782
BRDT_CCDS55615.1_ex2_1:92441934-92441957:+_5-2	BRDT	240.021	258.121	131.53	245.133
BRDT_CCDS55615.1_ex5_1:92445154-92445177:-_5-5	BRDT	209.933	206.335	220.971	144.717
BRE_CCDS1763.1_ex1_2:28152721-28152744:-_5-2	BRE	159.33	154.549	49.1047	225.444
BRE_CCDS1763.1_ex2_2:28210894-28210917:-_5-3	BRE	134.029	142.412	0	143.733
BRIP1_CCDS11631.1_ex11_17:59876602-59876625:-_5-2	BRIP1	139.499	133.511	33.321	181.143
BRIP1_CCDS11631.1_ex12_17:59878685-59878708:+_5-3	BRIP1	266.69	257.312	284.106	151.608
BRIP1_CCDS11631.1_ex13_17:59885867-59885890:+_5-4	BRIP1	396.616	340.656	94.7019	203.785
BRIP1_CCDS11631.1_ex14_17:59924490-59924513:-_5-5	BRIP1	262.587	266.213	208.695	251.04
BRIP1_CCDS11631.1_ex9_17:59861687-59861710:+_5-1	BRIP1	51.2865	36.4121	26.3061	18.7049
BRPF1_CCDS2575.1_ex0_3:9776406-9776429:+_5-1	BRPF1	234.55	213.618	101.717	124.043
BRPF1_CCDS2575.1_ex1_3:9780817-9780840:+_5-2	BRPF1	198.308	224.137	12.2762	12.7981
BRPF1_CCDS2575.1_ex1_3:9781407-9781430:-_5-4	BRPF1	436.961	476.594	317.427	172.282
BRPF1_CCDS2575.1_ex2_3:9782564-9782587:-_5-5	BRPF1	240.021	216.045	278.844	32.4875
BRPF3_CCDS34437.1_ex0_6:36169191-36169214:+_5-4	BRPF3	398.667	361.694	410.375	170.313
BRWD1_CCDS13662.1_ex40_21:40685188-40685211:-_5-5	BRWD1	655.783	721.769	512.092	755.089
BRWD3_CCDS14447.1_ex24_X:79978243-79978266:+_5-2	BRWD3	229.764	203.908	70.1495	250.056
BRWD3_CCDS14447.1_ex34_X:80001082-80001105:-_5-4	BRWD3	352.851	356.839	105.224	186.065
BTAF1_CCDS7419.1_ex10_10:93719743-93719766:-_5-2	BTAF1	251.646	259.74	57.8734	51.1925
BTAF1_CCDS7419.1_ex10_10:93719889-93719912:+_5-3	BTAF1	454.056	545.373	45.5972	195.91
BTAF1_CCDS7419.1_ex11_10:93722396-93722419:-_5-4	BTAF1	40.3454	41.2671	0	7.87576
BTAF1_CCDS7419.1_ex5_10:93713514-93713537:+_5-1	BTAF1	410.976	478.213	54.3659	42.3322
BUB3_CCDS31306.1_ex0_10:124914533-124914556:-_5-1	BUB3	601.078	511.388	77.1645	234.304
BUB3_CCDS31306.1_ex0_10:124914569-124914592:-_5-2	BUB3	493.034	496.823	1.75374	57.0993
BUB3_CCDS31306.1_ex2_10:124917351-124917374:+_5-5	BUB3	545.688	505.724	205.187	392.804
C11orf30_CCDS8244.1_ex1_11:76162926-76162949:+_5-1	C11orf30	351.483	383.541	47.3509	299.279
C11orf30_CCDS8244.1_ex10_11:76234277-76234300:+_5-5	C11orf30	406.189	445.037	101.717	226.428
C11orf30_CCDS8244.1_ex4_11:76171032-76171055:-_5-2	C11orf30	558.681	636.808	575.226	582.807
C11orf30_CCDS8244.1_ex8_11:76224513-76224536:-_5-4	C11orf30	69.7496	55.8319	45.5972	22.6428
C17orf49_CCDS32542.1_ex1_17:6918433-6918456:+_6-1	C17orf49	379.52	384.35	235.001	245.133
C17orf49_CCDS32542.1_ex3_17:6919827-6919850:-_6-4	C17orf49	80.6908	79.2975	35.0748	12.7981
C17orf49_CCDS32542.1_ex3_17:6919871-6919894:-_6-5	C17orf49	513.549	542.136	201.68	197.879
C17orf49_CCDS32542.1_ex3_17:6919885-6919908:+_6-6	C17orf49	116.933	110.046	0	31.5031
C17orf96_CCDS45661.1_ex0_17:36830418-36830441:+_5-3	C17orf96	992.907	983.127	789.182	1111.47
CALCOCO1_CCDS44908.1_ex11_12:54118498-54118521:+_5-5	CALCOCO1	328.917	306.671	256.046	193.941
CALCOCO1_CCDS44908.1_ex8_12:54115369-54115392:+_5-2	CALCOCO1	432.858	462.029	280.598	483.375
CAMK4_CCDS4103.1_ex8_5:110814165-110814188:-_5-5	CAMK4	392.513	384.35	326.195	167.36
CAMKMT_CCDS1820.1_ex0_2:44589258-44589281:-_5-2	CAMKMT	575.776	519.48	477.017	490.266
CAMKMT_CCDS1820.1_ex1_2:44599883-44599906:-_5-3	CAMKMT	275.579	299.389	254.292	162.438
CARM1_CCDS12250.1_ex0_19:10982502-10982525:+_5-1	CARM1	211.3	248.412	101.717	244.149
CBL_CCDS8418.1_ex3_11:119144663-119144686:-_5-4	CBL	115.566	95.4807	47.3509	121.09
CBL_CCDS8418.1_ex8_11:119149273-119149296:-_5-5	CBL	374.733	367.358	278.844	83.68
CBX1_CCDS11525.1_ex2_17:46153487-46153510:+_5-4	CBX1	322.763	303.434	226.232	172.282
CBX2_CCDS11764.1_ex3_17:77755582-77755605:+_5-5	CBX2	321.395	320.427	173.62	148.655
CBX3_CCDS5398.1_ex1_7:26246037-26246060:+_5-1	CBX3	247.543	241.129	215.71	32.4875
CBX3_CCDS5398.1_ex2_7:26248005-26248028:+_5-3	CBX3	181.212	152.931	22.7986	222.49
CBX3_CCDS5398.1_ex2_7:26248070-26248093:+_5-4	CBX3	90.2642	111.664	35.0748	47.2546
CBX3_CCDS5398.1_ex3_7:26251287-26251310:+_5-5	CBX3	215.403	205.526	56.1196	345.549
CBX4_CCDS32758.1_ex0_17:77808734-77808757:+_5-1	CBX4	668.776	699.922	612.055	717.679
CBX5_CCDS8875.1_ex2_12:54645851-54645874:+_5-2	CBX5	198.308	165.877	101.717	195.91
CBX5_CCDS8875.1_ex2_12:54645948-54645971:+_5-4	CBX5	64.9629	63.1143	22.7986	16.736
CBX6_CCDS13980.1_ex0_22:39262892-39262915:-_5-2	CBX6	400.035	457.174	57.8734	695.036
CBX6_CCDS13980.1_ex0_22:39262984-39263007:+_5-4	CBX6	135.396	136.748	50.8584	126.012
CBX7_CCDS13986.1_ex1_22:39530667-39530690:-_5-1	CBX7	706.386	695.067	524.368	412.493
CBX7_CCDS13986.1_ex2_22:39534682-39534705:-_5-4	CBX7	239.337	236.274	301.643	164.407
CCDC101_CCDS10635.1_ex1_16:28596279-28596302:-_5-1	CCDC101	568.254	559.937	56.1196	503.064
CCDC101_CCDS10635.1_ex2_16:28596973-28596996:-_5-2	CCDC101	266.006	231.419	35.0748	201.816
CCDC101_CCDS10635.1_ex2_16:28596999-28597022:-_5-3	CCDC101	244.808	301.007	80.672	332.751
CCDC101_CCDS10635.1_ex3_16:28600463-28600486:+_5-4	CCDC101	263.271	273.495	96.4556	31.5031
CDA_CCDS210.1_ex0_1:20915716-20915739:+_5-1	CDA	495.086	483.877	541.905	355.394
CDC34_CCDS12030.1_ex0_19:532031-532054:+_5-1	CDC34	97.7863	120.565	182.389	0
CDC34_CCDS12030.1_ex0_19:532071-532094:+_5-2	CDC34	391.145	365.74	233.247	468.608
CDC34_CCDS12030.1_ex1_19:535901-535924:+_5-3	CDC34	344.645	320.427	278.844	335.704
CDC5L_CCDS4912.1_ex2_6:44360480-44360503:+_5-1	CDC5L	365.844	402.961	15.7836	331.767
CDC5L_CCDS4912.1_ex3_6:44361276-44361299:-_5-3	CDC5L	441.748	440.991	536.644	262.854
CDC5L_CCDS4912.1_ex4_6:44364106-44364129:+_5-4	CDC5L	240.705	216.854	189.404	125.028
CDC5L_CCDS4912.1_ex7_6:44376230-44376253:+_5-5	CDC5L	575.093	568.029	112.239	662.549
CDC6_CCDS11365.1_ex0_17:38445799-38445822:-_5-1	CDC6	267.374	275.923	101.717	297.31
CDC6_CCDS11365.1_ex2_17:38447888-38447911:-_5-4	CDC6	448.586	335.801	14.0299	184.096
CDCA2_CCDS6049.1_ex3_8:25323696-25323719:-_5-2	CDCA2	278.315	289.679	75.4107	109.276
CDCA2_CCDS6049.1_ex4_8:25325777-25325800:+_5-3	CDCA2	213.352	235.465	94.7019	92.5402
CDCA2_CCDS6049.1_ex5_8:25327420-25327443:+_5-4	CDCA2	179.845	200.671	103.471	63.9906
CDCA2_CCDS6049.1_ex8_8:25341591-25341614:+_5-5	CDCA2	149.073	139.984	57.8734	18.7049
CDCA7L_CCDS47558.1_ex5_7:21946201-21946224:+_5-4	CDCA7L	102.573	80.1067	19.2911	128.966
CDK2AP1_CCDS58289.1_ex1_12:123749757-123749780:-_7-2	CDK2AP1	246.175	233.847	98.2093	292.388
CDK3_CCDS11736.1_ex2_17:73998120-73998143:+_5-2	CDK3	125.139	94.6715	33.321	102.385
CDK5_CCDS47748.1_ex5_7:150752630-150752653:+_5-1	CDK5	179.161	151.313	75.4107	58.0838
CDK5_CCDS47748.1_ex9_7:150754023-150754046:+_5-4	CDK5	378.836	360.885	94.7019	376.068
CDK9_CCDS6879.1_ex2_9:130549865-130549888:+_5-2	CDK9	112.83	121.374	0	40.3633
CDK9_CCDS6879.1_ex3_9:130550227-130550250:+_5-3	CDK9	510.13	438.564	112.239	424.307
CDK9_CCDS6879.1_ex3_9:130550321-130550344:+_5-4	CDK9	248.227	199.053	17.5374	357.363
CDYL_CCDS4491.2_ex1_6:4892477-4892500:-_5-2	CDYL	286.521	279.16	10.5224	292.388
CDYL_CCDS4491.2_ex1_6:4892586-4892609:-_5-3	CDYL	333.02	370.594	434.927	245.133
CDYL_CCDS4491.2_ex2_6:4935983-4936006:+_5-5	CDYL	47.1836	34.7938	0	27.5652
CECR1_CCDS13742.1_ex4_22:17670848-17670871:-_5-5	CECR1	471.836	487.922	3.50748	402.648
CENPA_CCDS1729.1_ex1_2:27015004-27015027:-_5-2	CENPA	530.644	443.419	21.0449	380.99
CENPA_CCDS1729.1_ex1_2:27015023-27015046:+_5-3	CENPA	166.852	175.587	0	126.997
CENPA_CCDS1729.1_ex1_2:27015093-27015116:-_5-5	CENPA	399.351	382.732	59.6271	65.9595
CENPC_CCDS47063.1_ex11_4:68380091-68380114:-_5-1	CENPC	87.529	67.1601	0	73.8353
CENPC_CCDS47063.1_ex11_4:68380339-68380362:+_5-3	CENPC	320.712	373.022	131.53	174.251
CENPC_CCDS47063.1_ex11_4:68380381-68380404:+_5-4	CENPC	257.116	244.366	29.8135	114.199
CENPC_CCDS47063.1_ex12_4:68384002-68384025:-_5-5	CENPC	52.6541	29.1297	1.75374	14.7671
CENPE_CCDS34042.1_ex26_4:104079919-104079942:-_5-2	CENPE	129.926	131.084	68.3958	6.89129
CENPE_CCDS34042.1_ex27_4:104080165-104080188:-_5-3	CENPE	343.961	360.885	33.321	418.4
CENPE_CCDS34042.1_ex34_4:104097115-104097138:-_5-4	CENPE	90.2642	79.2975	0	48.2391
CENPE_CCDS34042.1_ex39_4:104104430-104104453:-_5-5	CENPE	484.828	492.777	187.65	747.213
CENPF_CCDS31023.1_ex10_1:214813950-214813973:+_5-3	CENPF	434.226	403.77	505.077	57.0993
CENPF_CCDS31023.1_ex10_1:214815289-214815312:+_5-4	CENPF	171.639	195.816	82.4257	221.506
CENPF_CCDS31023.1_ex5_1:214795602-214795625:+_5-2	CENPF	365.16	371.404	322.688	108.292
CENPH_CCDS3998.1_ex0_5:68485589-68485612:-_5-1	CENPH	190.786	169.923	36.8285	304.201
CENPH_CCDS3998.1_ex3_5:68491596-68491619:+_5-3	CENPH	136.08	124.61	98.2093	121.09
CENPI_CCDS14479.1_ex0_X:100356191-100356214:+_5-1	CENPI	123.088	119.755	0	55.1304
CENPI_CCDS14479.1_ex7_X:100382140-100382163:+_5-3	CENPI	53.338	50.1678	0	4.92235
CENPI_CCDS14479.1_ex8_X:100382523-100382546:-_5-4	CENPI	110.779	125.42	78.9182	0
CENPI_CCDS14479.1_ex8_X:100382623-100382646:-_5-5	CENPI	50.6027	35.603	0	32.4875
CENPJ_CCDS9310.1_ex10_13:25480624-25480647:-_5-1	CENPJ	517.652	552.655	159.59	481.406
CENPJ_CCDS9310.1_ex10_13:25480893-25480916:+_5-2	CENPJ	148.389	162.641	71.9033	69.8974
CENPJ_CCDS9310.1_ex13_13:25483926-25483949:-_5-4	CENPJ	139.499	116.519	78.9182	16.736
CENPJ_CCDS9310.1_ex15_13:25486762-25486785:+_5-5	CENPJ	235.918	232.228	363.024	96.4781
CENPK_CCDS3984.1_ex3_5:64824831-64824854:-_5-2	CENPK	193.521	198.244	15.7836	16.736
CENPK_CCDS3984.1_ex4_5:64824980-64825003:-_5-4	CENPK	190.786	202.29	287.613	99.4315
CENPK_CCDS3984.1_ex7_5:64848318-64848341:-_5-5	CENPK	356.954	331.755	454.218	117.152
CENPL_CCDS30938.1_ex1_1:173772602-173772625:-_5-2	CENPL	57.4409	47.7403	12.2762	43.3167
CENPL_CCDS30938.1_ex3_1:173780265-173780288:+_5-3	CENPL	502.608	511.388	1.75374	121.09
CENPM_CCDS14025.1_ex0_22:42335108-42335131:+_10-1	CENPM	250.278	275.114	0	251.04
CENPM_CCDS14025.1_ex0_22:42335138-42335161:-_10-2	CENPM	579.196	564.792	77.1645	936.232
CENPM_CCDS14025.1_ex3_22:42341915-42341938:-_10-4	CENPM	41.713	46.9312	0	0
CENPM_CCDS14025.1_ex3_22:42341932-42341955:+_10-5	CENPM	95.051	90.6257	12.2762	40.3633
CENPM_CCDS14025.1_ex3_22:42341957-42341980:+_10-6	CENPM	452.689	463.648	392.837	166.376
CENPM_CCDS14025.1_ex3_22:42341971-42341994:+_10-7	CENPM	393.196	369.785	0	135.857
CENPM_CCDS14025.1_ex3_22:42341986-42342009:+_10-8	CENPM	204.462	158.595	3.50748	293.372
CENPM_CCDS14025.1_ex4_22:42342421-42342444:-_10-9	CENPM	640.739	652.182	92.9481	274.667
CENPM_CCDS14025.1_ex4_22:42342442-42342465:-_10-10	CENPM	286.521	298.579	47.3509	67.9285
CENPN_CCDS10931.1_ex0_16:81045693-81045716:+_5-2	CENPN	438.329	470.93	112.239	385.912
CENPN_CCDS10931.1_ex1_16:81047769-81047792:-_5-3	CENPN	55.3894	59.0686	0	9.84471
CENPN_CCDS10931.1_ex4_16:81053740-81053763:+_5-4	CENPN	455.424	529.999	235.001	488.297
CENPN_CCDS10931.1_ex4_16:81053756-81053779:-_5-5	CENPN	337.123	372.213	3.50748	117.152
CENPO_CCDS1714.1_ex1_2:25022700-25022723:-_5-1	CENPO	885.547	865.799	222.725	1393.03
CENPO_CCDS1714.1_ex3_2:25038370-25038393:+_5-2	CENPO	296.094	296.961	136.792	289.434
CENPO_CCDS1714.1_ex3_2:25038440-25038463:-_5-3	CENPO	51.2865	50.977	0	13.7826
CENPO_CCDS1714.1_ex3_2:25038453-25038476:-_5-4	CENPO	170.955	169.923	131.53	58.0838
[truncated: 5,023 more rows]

## Sheet: HL60
sgRNA	Gene	HumanV1-1	HumanV1-2	HL60_rep_1	HL60_rep_2
[truncated: 5,355 more rows]

## Sheet: MOLM
sgRNA	Gene	HumanV1-1	HumanV1-2	MOLM_rep_1	MOLM_rep_2
[truncated: 4,819 more rows]

[truncated: 7 more sheets: OCIAML2, OCIAML3, Brunello, MinLib, Gattinara, Humagene, Dual CRISPRi]
